# Supplementary material for: Evaluating the Brexit and COVID-19’s influence on the UK economy: A data analysis
Source: PLoS One. 2023 Jun 15;18(6):e0287342. doi: 10.1371/journal.pone.0287342 (PMC10270588; doi:10.1371/journal.pone.0287342)
Supplement: S1 File — (ZIP) [file pone.0287342.s001.zip]

Archive with 10 entries (9 files):
- S2/
- S2/Box_Jenkins_Earn.ipynb
- S2/Box_Jenkins_GDP.ipynb
- S2/Box_Jenkins_Thesis.ipynb
- S2/Box_Jenkins_TotalTrade.ipynb
- S2/Box_Jenkins_Unemp.ipynb
- S2/Thesis(Tables).ipynb
- S2/Thesis.ipynb
- S2/Twitter(Brexit).ipynb
- S2/Twitter(Covid).ipynb
