# Supplementary material for: Evaluating the Brexit and COVID-19’s influence on the UK economy: A data analysis
Source: PLoS One. 2023 Jun 15;18(6):e0287342. doi: 10.1371/journal.pone.0287342 (PMC10270588; doi:10.1371/journal.pone.0287342)
Supplement: S1 File — (ZIP) [file pone.0287342.s001.zip › S2/Box_Jenkins_Thesis.ipynb]

# %% [code]
import numpy as np 
import pandas as pd 
import matplotlib.pyplot as plt
%matplotlib inline
import matplotlib
import warnings
warnings.filterwarnings('ignore')
import seaborn as sns
plt.style.use('fivethirtyeight')
import statsmodels.api as sm
from statsmodels.tsa.stattools import adfuller
from statsmodels.graphics.tsaplots import plot_acf, plot_pacf
from statsmodels.tsa.seasonal import seasonal_decompose
from statsmodels.tsa.statespace.sarimax import SARIMAX
from sklearn.metrics import mean_squared_error, r2_score, mean_absolute_error, median_absolute_error, mean_squared_log_error

# %% [code]
df = pd.read_excel('metadata.xlsx', sheet_name = 'Sheet3', parse_dates=['Year_Quarter'], index_col='Year_Quarter')
df.tail()

# %% [code]
decomposition = seasonal_decompose(df['Unemp'], freq=12, model='additive')
plt.rcParams['figure.figsize'] = 40, 20
plt.rc('xtick', labelsize=13) 
plt.rc('ytick', labelsize=50)
#plt.xlabel(fontsize=30)
#plt.ylabel(fontsize=30)
plt.rcParams['figure.facecolor'] = 'white'
decomposition.plot()

plt.show();

# %% [code]
#Determing rolling statistics
rolmean = pd.Series(df['Unemp']).rolling(window=12).mean()
rolstd = pd.Series(df['Unemp']).rolling(window=12).std()

#Plot rolling statistics:
orig = plt.plot(df['Unemp'], color='blue',label='Original')
mean = plt.plot(rolmean, color='red', label='Rolling Mean')
std = plt.plot(rolstd, color='black', label = 'Rolling Std')
plt.legend(loc='best', fontsize=50)
plt.title('Rolling Mean & Standard Deviation',fontsize=60)
#plt.rc('xtick', labelsize=13) 
plt.rc('ytick', labelsize=50)
plt.xlabel('Timeline',fontsize=50)
plt.ylabel('Unemployment (%)',fontsize=50)
plt.rcParams['figure.facecolor'] = 'white'
plt.show(block=False)

# %% [code]
print ('Results of Dickey-Fuller Test:')
dftest = adfuller(df['Unemp'])

dfoutput = pd.Series(dftest[0:4], index=['Test Statistic','p-value','#Lags Used','Number of Observations Used'])
for key, value in dftest[4].items():
    dfoutput['Critical Value (%s)'%key] = value
print(dfoutput)

# %% [code]
df_diff = df.diff().diff(1)

# %% [code]
df_diff.dropna(inplace=True)

# %% [code]
print ('Results of Dickey-Fuller Test:')
dftest = adfuller(df_diff['Unemp'])

dfoutput = pd.Series(dftest[0:4], index=['Test Statistic','p-value','#Lags Used','Number of Observations Used'])
for key, value in dftest[4].items():
    dfoutput['Critical Value (%s)'%key] = value
print(dfoutput)

# %% [code]
plt.plot(df_diff['Unemp'])
plt.title('Uenmployment')
plt.savefig('diffplot')
plt.show()

# %% [code]
from statsmodels.graphics.tsaplots import plot_acf
#import matplotlib.pyplot as plt

plt.rcParams.update({'figure.figsize':(8,6), 'figure.dpi':120})

plot_acf(df['Unemp'])
plt.rc('ytick', labelsize=20)
plt.rcParams['figure.facecolor'] = 'white'
plt.show()

# %% [code]
from statsmodels.graphics.tsaplots import plot_pacf

plot_pacf(df['Unemp'])
plt.rc('ytick', labelsize=20)
plt.rcParams['figure.facecolor'] = 'white'
plt.show()

# %% [code]
from statsmodels.tsa.stattools import adfuller

# ADF Test
def adf_test(series):
    result = adfuller(series, autolag='AIC')
    print(); print(f'ADF Statistic: {result[0]}')
    print();  print(f'n_lags: {result[1]}')
    print();  print(f'p-value: {result[1]}')

    print(); print('Critial Values:')
    for key, value in result[4].items():
        print(f'   {key}, {value}')   

adf_test(df["Unemp"])

# %% [code]
from statsmodels.tsa.stattools import kpss

def kpss_test(series, **kw):    
    
    statistic, p_value, n_lags, critical_values = kpss(series, **kw)
    
    # Format Output
    print(); print(f'KPSS Statistic: {statistic}')
    print(); print(f'p-value: {p_value}')
    print(); print(f'num lags: {n_lags}')
    print(); print('Critial Values:')
    for key, value in critical_values.items():
        print(f'   {key} : {value}')
    
kpss_test(df["Unemp"])

# %% [code]
import pmdarima as pm
model = pm.auto_arima(df['Unemp'], d=1,
                      seasonal=False, m=4, trend='c', 
                      start_p=0, start_q=0, max_order=6, test='adf', stepwise=True, trace=True)

# %% [code]
from statsmodels.tsa.arima_model import ARIMA
model = ARIMA(df["Unemp"], order=(0,1,1))
model_fit = model.fit()
print(model_fit.summary())

# %% [code]
plt.rcParams.update({'figure.figsize':(12,6), 'figure.dpi':220})
# Plot residual errors
residuals = pd.DataFrame(model_fit.resid)
fig, ax = plt.subplots(1,2)
residuals.plot(title="Residuals", ax=ax[0])
residuals.plot(kind='kde', title='Density', ax=ax[1])
plt.rc('ytick', labelsize=20)
plt.rcParams['figure.facecolor'] = 'white'
plt.show()

# %% [code]
# Actual vs Fitted
model_fit.plot_predict(dynamic=False)
plt.title('Actual vs Fitted',fontsize=0)
plt.show()

# %% [code]
from statsmodels.tsa.stattools import acf

# Create Training and Test
train = df.Unemp[:42]
test = df.Unemp[42:]

# %% [code]
model1 = ARIMA(train, order=(0, 1, 1))  
fitted = model1.fit(disp=-1)  

# Forecast
fc, se, conf = fitted.forecast(15, alpha=0.05)  # 95% conf

# Make as pandas series
fc_series = pd.Series(fc, index=test.index)
lower_series = pd.Series(conf[:, 0], index=test.index)
upper_series = pd.Series(conf[:, 1], index=test.index)

# Plot
plt.figure(figsize=(12,5), dpi=100)
plt.plot(train, label='training')
plt.plot(test, label='actual')
plt.plot(fc_series, label='forecast')
plt.fill_between(lower_series.index, lower_series, upper_series, 
                 color='k', alpha=.15)
plt.title('Forecast vs Actuals')
plt.legend(loc='upper left', fontsize=8)
plt.show()

# %% [code]
