# Supplementary material for: Evaluating the Brexit and COVID-19’s influence on the UK economy: A data analysis
Source: PLoS One. 2023 Jun 15;18(6):e0287342. doi: 10.1371/journal.pone.0287342 (PMC10270588; doi:10.1371/journal.pone.0287342)
Supplement: S1 File — (ZIP) [file pone.0287342.s001.zip › S2/Thesis(Tables).ipynb]

# %% [code]
import pandas as pd
import numpy as np
import statsmodels.formula.api as sm


# %% [code]
df = pd.read_excel('metadata.xlsx', sheet_name = 'Total')
df.head()

# %% [code]
df.describe().T

# %% [code]
df1 = pd.read_excel('metadata.xlsx', sheet_name = 'Pre_Brexit')
df1.head()

# %% [code]
df1.describe().T

# %% [code]
df2 = pd.read_excel('metadata.xlsx', sheet_name = 'Brexit')
df2.head()

# %% [code]
df2.describe().T

# %% [code]
df3 = pd.read_excel('metadata.xlsx', sheet_name = 'Brexit_Covid')
df3.head()

# %% [code]
df3.describe().T

# %% [code]
