# Supplementary material for: Evaluating the Brexit and COVID-19’s influence on the UK economy: A data analysis
Source: PLoS One. 2023 Jun 15;18(6):e0287342. doi: 10.1371/journal.pone.0287342 (PMC10270588; doi:10.1371/journal.pone.0287342)
Supplement: S1 File — (ZIP) [file pone.0287342.s001.zip › S2/Thesis.ipynb]

# %% [code]
import pandas as pd
import numpy as np
import statsmodels.formula.api as sm
import matplotlib.pyplot as plt
%matplotlib inline
import seaborn as sns

# %% [code]
df = pd.read_excel('metadata.xlsx', sheet_name = 'Sheet1')
df.head()

# %% [code]
df.describe().T

# %% [code]
df.info()

# %% [code]

df["Value"] = df["Value"].astype(str).astype(float)
df["Pre_Brexit"] = df["Pre_Brexit"].astype(str).astype(float)
df["Brexit"] = df["Brexit"].astype(str).astype(float)
df["Brexit_Covid"] = df["Brexit_Covid"].astype(str).astype(float)
df["Unemp"] = df["Unemp"].astype(str).astype(float)
df["Unemp_Eng_P"] = df["Unemp_Eng_P"].astype(str).astype(float)
df["Unemp_Eng_M"] = df["Unemp_Eng_M"].astype(str).astype(float)
df["Unemp_Eng_W"] = df["Unemp_Eng_W"].astype(str).astype(float)
df["Unemp_Wal_P"] = df["Unemp_Wal_P"].astype(str).astype(float)
df["Unemp_Wal_M"] = df["Unemp_Wal_M"].astype(str).astype(float)
df["Unemp_Wal_W"] = df["Unemp_Wal_W"].astype(str).astype(float)
df["Unemp_Scot_P"] = df["Unemp_Scot_P"].astype(str).astype(float)
df["Unemp_Scot_M"] = df["Unemp_Scot_M"].astype(str).astype(float)
df["Unemp_Scot_W"] = df["Unemp_Scot_W"].astype(str).astype(float)
df["Unemp_Nire_P"] = df["Unemp_Nire_P"].astype(str).astype(float)
df["Unemp_Nire_M"] = df["Unemp_Nire_M"].astype(str).astype(float)
df["Unemp_Nire_W"] = df["Unemp_Nire_W"].astype(str).astype(float)
df["Unemp_P_Agriculture"] = df["Unemp_P_Agriculture"].astype(str).astype(float)
df["Unemp_P_Manufacturing"] = df["Unemp_P_Manufacturing"].astype(str).astype(float)
df["Unemp_P_Construction"] = df["Unemp_P_Construction"].astype(str).astype(float)
df["Unemp_P_Wholesale"] = df["Unemp_P_Wholesale"].astype(str).astype(float)
df["Unemp_P_Transport"] = df["Unemp_P_Transport"].astype(str).astype(float)
df["Unemp_P_Accomm"] = df["Unemp_P_Accomm"].astype(str).astype(float)
df["Unemp_P_Financial"] = df["Unemp_P_Financial"].astype(str).astype(float)
df["Unemp_P_Sci"] = df["Unemp_P_Sci"].astype(str).astype(float)
df["Unemp_P_PubAdmin"] = df["Unemp_P_PubAdmin"].astype(str).astype(float)
df["Unemp_P_Edu"] = df["Unemp_P_Edu"].astype(str).astype(float)
df["Unemp_P_Health"] = df["Unemp_P_Health"].astype(str).astype(float)
df["Unemp_P_Other"] = df["Unemp_P_Other"].astype(str).astype(float)
df["Unemp_M_Agriculture"] = df["Unemp_M_Agriculture"].astype(str).astype(float)
df["Unemp_M_Manufacturing"] = df["Unemp_M_Manufacturing"].astype(str).astype(float)
df["Unemp_M_Construction"] = df["Unemp_M_Construction"].astype(str).astype(float)
df["Unemp_M_Wholesale"] = df["Unemp_M_Wholesale"].astype(str).astype(float)
df["Unemp_M_Transport"] = df["Unemp_M_Transport"].astype(str).astype(float)
df["Unemp_M_Accomm"] = df["Unemp_M_Accomm"].astype(str).astype(float)
df["Unemp_M_Financial"] = df["Unemp_M_Financial"].astype(str).astype(float)
df["Unemp_M_Sci"] = df["Unemp_M_Sci"].astype(str).astype(float)
df["Unemp_M_PubAdmin"] = df["Unemp_M_PubAdmin"].astype(str).astype(float)
df["Unemp_M_Edu"] = df["Unemp_M_Edu"].astype(str).astype(float)
df["Unemp_M_Health"] = df["Unemp_M_Health"].astype(str).astype(float)
df["Unemp_M_Other"] = df["Unemp_M_Other"].astype(str).astype(float)
df["Unemp_W_Agriculture"] = df["Unemp_W_Agriculture"].astype(str).astype(float)
df["Unemp_W_Manufacturing"] = df["Unemp_W_Manufacturing"].astype(str).astype(float)
df["Unemp_W_Construction"] = df["Unemp_W_Construction"].astype(str).astype(float)
df["Unemp_W_Wholesale"] = df["Unemp_W_Wholesale"].astype(str).astype(float)
df["Unemp_W_Transport"] = df["Unemp_W_Transport"].astype(str).astype(float)
df["Unemp_W_Accomm"] = df["Unemp_W_Accomm"].astype(str).astype(float)
df["Unemp_W_Financial"] = df["Unemp_W_Financial"].astype(str).astype(float)
df["Unemp_W_Sci"] = df["Unemp_W_Sci"].astype(str).astype(float)
df["Unemp_W_PubAdmin"] = df["Unemp_W_PubAdmin"].astype(str).astype(float)
df["Unemp_W_Edu"] = df["Unemp_W_Edu"].astype(str).astype(float)
df["Unemp_W_Health"] = df["Unemp_W_Health"].astype(str).astype(float)
df["Unemp_W_Other"] = df["Unemp_W_Other"].astype(str).astype(float)
df["GDP"] = df["GDP"].astype(str).astype(float)
df["GDP_Agriculture"] = df["GDP_Agriculture"].astype(str).astype(float)
df["GDP_Manufacturing"] = df["GDP_Manufacturing"].astype(str).astype(float)
df["GDP_Construction"] = df["GDP_Construction"].astype(str).astype(float)
df["GDP_Wholesale"] = df["GDP_Wholesale"].astype(str).astype(float)
df["GDP_Transport"] = df["GDP_Transport"].astype(str).astype(float)
df["GDP_Accomm"] = df["GDP_Accomm"].astype(str).astype(float)
df["GDP_Financial"] = df["GDP_Financial"].astype(str).astype(float)
df["GDP_Sci"] = df["GDP_Sci"].astype(str).astype(float)
df["GDP_PubAdmin"] = df["GDP_PubAdmin"].astype(str).astype(float)
df["GDP_Edu"] = df["GDP_Edu"].astype(str).astype(float)
df["GDP_Health"] = df["GDP_Health"].astype(str).astype(float)
df["GDP_Other"] = df["GDP_Other"].astype(str).astype(float)
df["Earn"] = df["Earn"].astype(str).astype(float)
df["Earn_Eng"] = df["Earn_Eng"].astype(str).astype(float)
df["Earn_Wal"] = df["Earn_Wal"].astype(str).astype(float)
df["Earn_Scot"] = df["Earn_Scot"].astype(str).astype(float)
df["Earn_Nire"] = df["Earn_Nire"].astype(str).astype(float)
df["Earn_Agriculture"] = df["Earn_Agriculture"].astype(str).astype(float)
df["Earn_Manufacturing"] = df["Earn_Manufacturing"].astype(str).astype(float)
df["Earn_Construction"] = df["Earn_Construction"].astype(str).astype(float)
df["Earn_Wholesale"] = df["Earn_Wholesale"].astype(str).astype(float)
df["Earn_Transport"] = df["Earn_Transport"].astype(str).astype(float)
df["Earn_Accomm"] = df["Earn_Accomm"].astype(str).astype(float)
df["Earn_Info"] = df["Earn_Info"].astype(str).astype(float)
df["Earn_Financial"] = df["Earn_Financial"].astype(str).astype(float)
df["Earn_Sci"] = df["Earn_Sci"].astype(str).astype(float)
df["Earn_Admin"] = df["Earn_Admin"].astype(str).astype(float)
df["Earn_PubAdmin"] = df["Earn_PubAdmin"].astype(str).astype(float)
df["Earn_Edu"] = df["Earn_Edu"].astype(str).astype(float)
df["Earn_Health"] = df["Earn_Health"].astype(str).astype(float)
df["Earn_Other"] = df["Earn_Other"].astype(str).astype(float)
df["Trade_EU_Export"] = df["Trade_EU_Export"].astype(str).astype(float)
df["Trade_NON_EU_Export"] = df["Trade_NON_EU_Export"].astype(str).astype(float)
df["Trade_EU_Import"] = df["Trade_EU_Import"].astype(str).astype(float)
df["Trade_NON_EU_Import"] = df["Trade_NON_EU_Import"].astype(str).astype(float)
df["Total_Trade_EU"] = df["Total_Trade_EU"].astype(str).astype(float)
df["Total_trade_non_EU"] = df["Total_trade_non_EU"].astype(str).astype(float)
df["Total_Exports_UK"] = df["Total_Exports_UK"].astype(str).astype(float)
df["Total_Imports_UK"] = df["Total_Imports_UK"].astype(str).astype(float)
df["Total_trade_UK"] = df["Total_trade_UK"].astype(str).astype(float)
df["ENG_Export"] = df["ENG_Export"].astype(str).astype(float)
df["ENG_Import"] = df["ENG_Import"].astype(str).astype(float)
df["WAL_Export"] = df["WAL_Export"].astype(str).astype(float)
df["WAL_Import"] = df["WAL_Import"].astype(str).astype(float)
df["Scott_Export"] = df["Scott_Export"].astype(str).astype(float)
df["Scott_Import"] = df["Scott_Import"].astype(str).astype(float)
df["Nire_Export"] = df["Nire_Export"].astype(str).astype(float)
df["Nire_Import"] = df["Nire_Import"].astype(str).astype(float)

# %% [code]
df.info()

# %% [code]
sns.heatmap(df.isnull(),yticklabels=False,cbar=False,cmap='viridis')

# %% [code]
# Imports
from datetime import datetime
import matplotlib.pyplot as plt
%matplotlib inline
import seaborn as sns
from mpl_toolkits.mplot3d import Axes3D
import numpy as np
import pandas as pd
from sklearn.preprocessing import MinMaxScaler

def getNormalizedData(X):
   
    # fit scaler on training data
    norm = MinMaxScaler().fit(X)

    # transform training data
    X_norm = norm.transform(X)
    X_norm = pd.DataFrame(X_norm, columns=X.columns.values)

    X_norm;
    return X_norm;
from numpy import asarray
from sklearn.datasets import make_regression
from sklearn.linear_model import LinearRegression
from sklearn.metrics import mean_squared_error
from sklearn.model_selection import cross_val_score
from sklearn.model_selection import KFold
from tensorflow.keras.layers import InputLayer
from tensorflow import keras
from tensorflow.keras import layers
from tensorflow.keras.layers import LSTM
from tensorflow.keras import Sequential
from tensorflow.keras.layers import Conv2D, Flatten, Dense
from pandas import read_csv
from keras.wrappers.scikit_learn import KerasRegressor
from keras.wrappers.scikit_learn import KerasClassifier
from keras.models import Sequential
from keras.layers import Dense

# %% [code]
def get_nn_simplemodel(n_inputs=5, n_outputs=1, optimizerinput='RMSprop'):
    
    model = Sequential()
    
    model.add(layers.Dense(n_inputs, input_dim=n_inputs, kernel_initializer='he_normal', activation='relu'))
    
    model.add(layers.Dense(2000, activation='relu'))
    
    model.add(layers.Dense(1))
    model.add(Flatten())
    
    model.add(Dense(1, kernel_initializer= 'he_normal', activation = 'linear'))
    
    model.compile(optimizer = optimizerinput, loss = 'mse')
    return model

# %% [code]
df.head()

# %% [code]
df.columns

# %% [code]
df_features = [
'Unemp',
'Unemp_Eng_P',
'Unemp_Eng_M',
'Unemp_Eng_W',
'Unemp_Wal_P',
'Unemp_Wal_M',
'Unemp_Wal_W',
'Unemp_Scot_P',
'Unemp_Scot_M',
'Unemp_Scot_W',
'Unemp_Nire_P',
'Unemp_Nire_M',
'Unemp_Nire_W',
'Unemp_P_Agriculture',
'Unemp_P_Manufacturing',
'Unemp_P_Construction',
'Unemp_P_Wholesale',
'Unemp_P_Transport',
'Unemp_P_Accomm',
'Unemp_P_Financial',
'Unemp_P_Sci',
'Unemp_P_PubAdmin',
'Unemp_P_Edu',
'Unemp_P_Health',
'Unemp_P_Other',
'Unemp_M_Agriculture',
'Unemp_M_Manufacturing',
'Unemp_M_Construction',
'Unemp_M_Wholesale',
'Unemp_M_Transport',
'Unemp_M_Accomm',
'Unemp_M_Financial',
'Unemp_M_Sci',
'Unemp_M_PubAdmin',
'Unemp_M_Edu',
'Unemp_M_Health',
'Unemp_M_Other',
'Unemp_W_Agriculture',
'Unemp_W_Manufacturing',
'Unemp_W_Construction',
'Unemp_W_Wholesale',
'Unemp_W_Transport',
'Unemp_W_Accomm',
'Unemp_W_Financial',
'Unemp_W_Sci',
'Unemp_W_PubAdmin',
'Unemp_W_Edu',
'Unemp_W_Health',
'Unemp_W_Other',
'GDP',
'GDP_Agriculture',
'GDP_Manufacturing',
'GDP_Construction',
'GDP_Wholesale',
'GDP_Transport',
'GDP_Accomm',
'GDP_Financial',
'GDP_Sci',
'GDP_PubAdmin',
'GDP_Edu',
'GDP_Health',
'GDP_Other',
'Earn',
'Earn_Eng',
'Earn_Wal',
'Earn_Scot',
'Earn_Nire',
'Earn_Agriculture',
'Earn_Manufacturing',
'Earn_Construction',
'Earn_Wholesale',
'Earn_Transport',
'Earn_Accomm',
'Earn_Info',
'Earn_Financial',
'Earn_Sci',
'Earn_Admin',
'Earn_PubAdmin',
'Earn_Edu',
'Earn_Health',
'Earn_Other',
'Trade_EU_Export',
'Trade_NON_EU_Export',
'Trade_EU_Import',
'Trade_NON_EU_Import',
'Total_Trade_EU',
'Total_trade_non_EU',
'Total_Exports_UK',
'Total_Imports_UK',
'Total_trade_UK',
'ENG_Export',
'ENG_Import',
'WAL_Export',
'WAL_Import',
'Scott_Export',
'Scott_Import',
'Nire_Export',
'Nire_Import',]
X = df[df_features]
X.head()

# %% [code]
y = df.Value
y.head()

# %% [code]
X_train_norm=getNormalizedData(X);
X_train_norm.describe()

# %% [code]
#Data Splitting
from sklearn.model_selection import train_test_split
X_train, X_test, y_train, y_test = train_test_split(X, y, test_size = 0.2, random_state = 1)
X_train, X_val, y_train, y_val = train_test_split(X_train, y_train, test_size=0.2, random_state=1)

# %% [code]
X_train.shape #shape of X_train
X_val.describe

# %% [code]
X_test.shape #shape of X_test
X_test.describe

# %% [code]
y_train.shape #shape of y_train
y_train.describe

# %% [code]
y_test.shape #shape of y_test
y_test.describe

# %% [code]
#Hyperparameter Tuning to Tune Batch Size and Number of Epochs

from sklearn.model_selection import GridSearchCV
model = KerasRegressor(build_fn=get_nn_simplemodel, n_inputs=len(X.columns), n_outputs=1, verbose=0)

batch_size = [10, 20, 40, 60, 80, 100]
epochs = [10, 50, 100, 150, 200, 250, 500]
param_grid = dict(batch_size=batch_size, epochs=epochs)
grid = GridSearchCV(estimator=model, param_grid=param_grid, n_jobs=-1, cv=3)
grid_result = grid.fit(X,y)

print(grid_result)
print("Best: %f using %s" % (grid_result.best_score_, grid_result.best_params_))
means = grid_result.cv_results_['mean_test_score']
stds = grid_result.cv_results_['std_test_score']
params = grid_result.cv_results_['params']
for mean, stdev, param in zip(means, stds, params):
    print("%f (%f) with: %r" % (mean, stdev, param))

# %% [code]
#Hyperparameter Tuning to Tune Optimization Algorithm

from sklearn.model_selection import GridSearchCV
model = KerasRegressor(build_fn=get_nn_simplemodel, n_inputs=len(X.columns), epochs=200, batch_size=20, n_outputs=1, verbose=0)

optimizer = ['RMSprop', 'Adagrad', 'Adadelta', 'Adam', 'Adamax', 'Nadam']
param_grid = dict(optimizerinput=optimizer)
grid = GridSearchCV(estimator=model, param_grid=param_grid, n_jobs=-1, cv=3)
grid_result = grid.fit(X, y)

print("Best: %f using %s" % (grid_result.best_score_, grid_result.best_params_))
means = grid_result.cv_results_['mean_test_score']
stds = grid_result.cv_results_['std_test_score']
params = grid_result.cv_results_['params']
for mean, stdev, param in zip(means, stds, params):
    print("%f (%f) with: %r" % (mean, stdev, param))

# %% [code]
network=get_nn_simplemodel(len(X.columns),1);
history = network.fit(X_train, y_train, verbose=1, epochs=200, batch_size=20,validation_data=(X_val, y_val))

# %% [code]
# Predicting the Test set results
y_pred = network.predict(X_test)
y_pred

# %% [code]
loss_train = history.history['loss']
loss_val = history.history['val_loss']

diff_in_loss=abs(np.subtract(loss_val,loss_train));

df = pd.DataFrame({'loss_train':loss_train, 'loss_val':loss_val, 'diff_in_loss':diff_in_loss})

print(df.head(10))

epochs = range(1,len(loss_train)+1)
plt.rcParams['figure.figsize'] = 15, 10
plt.plot(epochs, loss_train, 'g', label='Training loss')
plt.plot(epochs, loss_val, 'b', label='validation loss')
plt.plot(epochs, diff_in_loss, 'r', label='diff in loss')

plt.title('Training and Validation loss',fontsize=30)
plt.xlabel('Epochs', fontsize=30)
plt.ylabel('Loss', fontsize=30)
plt.rc('xtick', labelsize=50) 
plt.rc('ytick', labelsize=50)
plt.legend(fontsize=18)


# %% [code]
from sklearn.metrics import mean_absolute_error
error = mean_absolute_error(y_test, y_pred)
print('MAE: %.3f' % error)
