# Supplementary material for: Evaluating the Brexit and COVID-19’s influence on the UK economy: A data analysis
Source: PLoS One. 2023 Jun 15;18(6):e0287342. doi: 10.1371/journal.pone.0287342 (PMC10270588; doi:10.1371/journal.pone.0287342)
Supplement: S1 File — (ZIP) [file pone.0287342.s001.zip › S2/Twitter(Covid).ipynb]

# %% [code]
import pandas as pd
import matplotlib.pyplot as plt 
import seaborn as sns

# %% [code]
import tweepy as tw
import nltk
from nltk.corpus import stopwords
import re
import networkx
from textblob import TextBlob

# %% [code]
sns.set(font_scale=1.5)
sns.set_style("whitegrid")

# %% [code]
API_key= 'UMyukbXtQPw7Jt7ATKEfkgjZ1'
API_secret= 'N808rS7eCxni438u8E06q1w6xGKnm2WNjSEuZM6Sdz8SzLnxW2'
access_token= '1323994928960180224-VlJ3Q9jBB14wmPpeUea32y8tGfLbBv'
access_token_secret= 'VMXkUm61mEe3SmHPg3pLx36OHVgaQXYysEbXvhqauesSR'

# %% [code]
auth = tw.OAuthHandler(API_key, API_secret)
auth.set_access_token(access_token, access_token_secret)
api = tw.API(auth, wait_on_rate_limit=True)

# %% [code]
# Cleaning Tweets Function
# Removing URL from tweets

def remove_url(txt):
    return " ".join(re.sub("([^0-9A-Za-z \t])|(\w+:\/\/\S+)", "", txt).split())

# %% [code]
search_term = "#Covid"


tweets = tw.Cursor(api.search_tweets,
                   q=search_term,
                   lang="en",).items(500)

# %% [code]
tweets_no_urls = [remove_url(tweet.text) for tweet in tweets]

sentiment_objects = [TextBlob(tweet) for tweet in tweets_no_urls]


sentiment_values_P = [[tweet.sentiment.polarity, str(tweet)] for tweet in sentiment_objects]
sentiment_values_P[0]

sentiment_values_S = [[tweet.sentiment.subjectivity, str(tweet)] for tweet in sentiment_objects]
sentiment_values_S[1]

sentiment_df_P = pd.DataFrame(sentiment_values_P, columns=["polarity", "tweet"])

sentiment_df_P.head()

# %% [code]
sentiment_df_P.shape

# %% [code]
sentiment_df_S = pd.DataFrame(sentiment_values_S, columns=["subjectivity", "tweet"])
sentiment_df_S.head()

# %% [code]
sentiment_df_S.shape

# %% [code]
fig, ax = plt.subplots(figsize=(10, 10))

sentiment_df_P.hist(bins=[-1,-0.5, -0.25, 0.25, 0.5, 0.75, 1],
             ax=ax,
             color="blue")

plt.title("Sentiments from Tweets on Covid")
plt.xlabel("Polarity")
plt.ylabel("Number of Tweets")
plt.show()

# %% [code]
fig, ax = plt.subplots(figsize=(10, 10))

sentiment_df_S.hist(bins=[0, 0.25, 0.5, 0.75, 1],
             ax=ax,
             color= "green")

plt.title("Sentiments from Tweets on Covid")
plt.xlabel("Subjectivity")
plt.ylabel("Number of Tweets")
plt.show()

# %% [code]
