# Supplementary material for: Evaluating the Brexit and COVID-19’s influence on the UK economy: A data analysis
Source: PLoS One. 2023 Jun 15;18(6):e0287342. doi: 10.1371/journal.pone.0287342 (PMC10270588; doi:10.1371/journal.pone.0287342)
Supplement: S1 Dataset — (ZIP) [file pone.0287342.s002.zip]

Archive with 20 entries (19 files):
- DataSet/
- DataSet/Copy of trade_region (2019 - 2021 1st).xlsx
- DataSet/data.xlsx
- DataSet/Earnings_industries.xls
- DataSet/earnings_industries_new.xls
- DataSet/earnings_industries_new.xlsx
- DataSet/Earnings_Region.xls
- DataSet/GDP.xls
- DataSet/total_trade.xls
- DataSet/total_trade_non_eu.xls
- DataSet/Trade.xlsx
- DataSet/trade_region (2011 - 2014).xls
- DataSet/trade_region (2015 - 2018).xls
- DataSet/trade_region (2019 - 2021 1st).xlsx
- DataSet/trade_region (2021).xlsx
- DataSet/trade_region.xls
- DataSet/Unemployment.xls
- DataSet/unemployment_industries_new.xls
- DataSet/Unemployment_Industry.xls
- DataSet/unemployment_region_new.xls
