# Supplementary material for: Evaluating the Brexit and COVID-19’s influence on the UK economy: A data analysis
Source: PLoS One. 2023 Jun 15;18(6):e0287342. doi: 10.1371/journal.pone.0287342 (PMC10270588; doi:10.1371/journal.pone.0287342)
Supplement: S1 Dataset — (ZIP) [file pone.0287342.s002.zip › DataSet/Copy of trade_region (2019 - 2021 1st).xlsx]

## Sheet: Title
UK Regional Trade in Goods Statistics
	Quarter 1, 2021 Press Release
Contents					Page
	Title and Contents				1
	Notes to the Tables				2
Table 1	Value of Exports by Region				3
Table 2	Value of Imports by Region				4
Table 3	Count of Exporters by Region
	Count of Exporters by Region - Whole Number Method				5
	Count of Exporters by Region - Proportion Method				6
Table 4	Count of Importers by Region				6
	Count of Importers by Region - Whole Number Method				7
	Count of Importers by Region - Proportion Method				8
Table 5	Value of Trade by SITC Section and Country Group
	United Kingdom				9
	North East				10
	North West				11
	Yorkshire and the Humber				12
	East Midlands				13
	West Midlands				14
	East				15
	London				16
	South East				17
	South West				18
	England				19
	Wales				20
	Scotland				21
	Northern Ireland				22
	Unallocated - Known region				23
	Unallocated - Unknown region				24
HM Revenue & Customs: Trade Statistics				Issued 7 July 2021
Spreadsheet Layout Information:
This spreadsheet contains:
1 'Title' page containing title and author information as well as the contents.
1 'Notes' page containing methodological descriptions and explanatory notes for these statistics.
2 'Value Overview' pages, which look at the value of trade broken down by region and separated into 3 tables on each page for EU, Non-EU, and total trade.
4 'Count Overview' pages, which look at the count of businesses broken down by region and separated into 3 tables on each page for EU, Non-EU, and total trade.
16 'Region' pages, which look at the value of trade in each region, separated into 2 tables on each page for SITC section and country group.

## Sheet: Notes
Notes to Tables
General
(a)	Not all trade can be assigned to one of the 9 English Regions, Wales, Scotland and Northern Ireland. Where appropriate, this is referred to in the tables as the ‘Unallocated Trade’. Un-allocated Trade is split into: i. ‘Unallocated – Known’: where we have virtually full details of the trade but it is not appropriate to allocate it to a region. This covers: • trade going into or out of the Channel…
(b)	There may be rounding differences in the totals presented in the Summary Tables 1 and 2 (pages 2-3) and the Regional Tables 5 (pages 8-23).
(c)	The figures contained in subsequent Statistical First Releases may be revised from those presented here. Revisions to the data arise as a result of including trade amendments and late submissions received by HM Revenue and Customs. Figures are provisional for up to 18 months.
(d)	The RTS does not include estimates for late-response. It also excludes trade in non-monetary gold, which is included in OTS data from 2005 onwards.
(e)	More information can be found in the RTS methodology document.
(f)	UK Exports to EU countries Up to 31 December 2020, UK to EU export statistics were collected via the Intrastat statistical survey, which required traders to declare the value and volume of commodities exported to EU Member States within the relevant month of physical goods movement. For goods moving from 1 January 2021, GB to EU export statistics are compiled direct from customs export declaratio…
(g)	UK Imports from EU countries In terms of trade values, UK imports from EU statistics is not impacted by any change in 2021. However there has been an impact on statistics collected for GB importers from EU that fall below the Intrastat declaration threshold. The Intrastat survey continues to operate for all UK (GB and NI) imports (arrivals) from the EU, to mitigate the effects of staging customs …
(h)	From the 2021 Q1 publication onwards, EU and total UK business counts will no longer be available as part of the RTS accompanying tables. The reason for this is, data on GB’s goods exports to EU countries are now collected via Custom declarations where we no longer receive detailed business level information for low-value trade for UK trade in goods statistics processing. Although data on the UK’…
Tables 1 and 2
(i)	Where quarterly trade is indicated, the annual figures are the sum of trade for the corresponding quarters.
Tables 3 and 4
(j)	Where quarterly business counts are indicated, the figures reflect the number of businesses active in that quarter. The annual business counts do not correspond to the sum of the quarterly business counts but to the count of unique businesses active in any time of the year.
(k)	The counts for businesses dealing with the EU and counts for businesses dealing with the non-EU do not sum to the total business counts. Businesses that are active in both EU and non-EU markets are counted once only in the total business counts.
(l)	There are two methods used to allocate a business' trade to regions for multi-branch businesses
(m)	Whole Number Method: A business counts as 1 in each region they trade
(n)	Proportion Method: A business count is subdivided into fractions based on their proportion of trade by value in each region. Each business counts as 1, subdivided across all regions in which they trade
(o)	If using the Whole number method, the number of businesses for England and United Kingdom will be less than the sums of the business counts of their constituent regions
(p)	If using the proportion method, the number of businesses for England and United Kingdom are sums of the business counts of their constituent regions
(q)	It is not possible to produce business counts for the elements of trade included within the 'Unallocated - Unknown' Region
(r)	Please see note (h) above for more information on changes to business counts in 2021
Tables 5
(s)	Figures for imports and exports against SITC Division and Country Group reflect total imports and total exports. These figures cross-reference the totals provided on Tables 1-2.
Return to Title and Contents

## Sheet: VE
Regional Trade Statistics, HMRC																				2021 Q1
																				Issued 7 July 2021
Table 1: Value of Exports by Region (figures in £ million)1
EU Exports	2018 Q1	2018 Q2	2018 Q3	2018 Q4	2018	2019 Q1	2019 Q2	2019 Q3	2019 Q4	2019	2020 Q1	2020 Q2	2020 Q3	2020 Q4	2020	2021 Q1	2021 Q2	2021 Q3	2021 Q4	2021
United Kingdom	43171	41961	42254	42616	170003	46516	40047	40777	41146	168486	38552	29077	34355	40177	142162	33845	-	-	-	33845
North East	2090	2022	1835	1949	7896	2222	1858	1836	1985	7902	1937	980	1610	1999	6526	1735	-	-	-	1735
North West	3545	3634	3481	3630	14290	3894	3434	3514	3455	14296	3316	2606	3092	3567	12581	3108	-	-	-	3108
Yorkshire and The Humber	2702	2747	2732	2725	10907	2775	2390	2297	2443	9906	2234	1773	1998	2314	8319	2023	-	-	-	2023
East Midlands	2969	2859	2753	2810	11391	3182	3008	2938	2981	12109	2658	2075	2380	2816	9930	2400	-	-	-	2400
West Midlands	3958	3697	3494	3865	15015	4089	3560	3494	3461	14603	3324	2070	2855	3123	11373	2806	-	-	-	2806
East	3603	3492	4018	3760	14874	3832	3441	3409	3481	14164	3247	2508	2980	3694	12429	3178	-	-	-	3178
London	3774	4021	4220	4124	16139	5256	4632	4669	4746	19303	4537	3455	4016	4595	16603	2919	-	-	-	2919
South East	5756	5553	5571	5811	22690	6014	5118	5356	5511	21999	5224	3832	4692	5410	19158	4809	-	-	-	4809
South West	2468	2501	2308	2403	9681	2622	2300	2218	2233	9373	2125	1467	1718	1895	7204	1909	-	-	-	1909
England	30866	30525	30413	31078	122882	33886	29741	29731	30296	123654	28602	20766	25343	29412	104123	24887	-	-	-	24887
Wales	2597	2706	2541	2690	10534	2881	2679	2611	2590	10760	2471	1529	1858	2090	7947	1917	-	-	-	1917
Scotland	3974	4077	4486	4718	17255	4431	3898	4281	4131	16741	3815	3152	3212	3554	13732	3140	-	-	-	3140
Northern Ireland	1361	1361	1308	1362	5392	1406	1354	1328	1310	5397	1304	1026	1249	1296	4875	1130	-	-	-	1130
Unallocated - Known	4356	3257	3477	2743	13832	3879	2352	2766	2782	11778	2338	2574	2664	3801	11377	1169	-	-	-	1169
Unallocated - Unknown	16	35	30	26	107	33	24	60	38	156	23	31	30	26	109	1603	-	-	-	1603
Non-EU Exports	2018 Q1	2018 Q2	2018 Q3	2018 Q4	2018	2019 Q1	2019 Q2	2019 Q3	2019 Q4	2019	2020 Q1	2020 Q2	2020 Q3	2020 Q4	2020	2021 Q1	2021 Q2	2021 Q3	2021 Q4	2021
United Kingdom	40957	41192	42514	44840	169503	42307	43994	45994	47049	179344	40869	31528	37767	42314	152477	38880	-	-	-	38880
North East	1252	1377	1345	1299	5273	1293	1318	1421	1340	5372	1285	979	1340	1538	5142	1419	-	-	-	1419
North West	3259	3387	3461	3465	13572	3121	3036	3325	3568	13049	3045	2404	2819	3463	11731	3536	-	-	-	3536
Yorkshire and The Humber	1665	1804	1843	1955	7267	1734	1810	1912	1765	7221	1630	1479	1441	1763	6314	1567	-	-	-	1567
East Midlands	2434	2538	2662	3145	10779	2963	3016	3020	3304	12304	3173	2753	2462	2487	10875	2189	-	-	-	2189
West Midlands	4939	4296	4640	4549	18424	4002	3888	4501	4712	17103	4098	1875	3144	4021	13138	3884	-	-	-	3884
East	3271	3240	3342	3552	13405	3571	3592	3812	3913	14888	3505	3316	3545	4014	14380	3883	-	-	-	3883
London	5564	5377	4947	5439	21327	5580	6344	6021	6625	24570	5360	4176	5497	6418	21451	5687	-	-	-	5687
South East	5560	5951	6090	6704	24305	5989	5952	6584	6142	24667	4795	3554	4663	5133	18145	4784	-	-	-	4784
South West	2930	2782	3003	3062	11776	2955	2869	2976	3107	11907	2979	2321	2641	2826	10767	2549	-	-	-	2549
England	30873	30752	31333	33170	126129	31208	31825	33573	34476	131081	29870	22856	27553	31663	111942	29497	-	-	-	29497
Wales	1545	1658	1793	1659	6656	1765	1744	1777	1727	7012	1658	1166	1387	1404	5615	1227	-	-	-	1227
Scotland	3326	3581	3940	4130	14978	4055	4419	4489	4145	17108	3458	2622	3443	3404	12927	3030	-	-	-	3030
Northern Ireland	807	862	826	1008	3503	926	996	884	951	3757	862	629	717	788	2996	659	-	-	-	659
Unallocated - Known	2258	1900	2130	2138	8426	1848	2018	2209	2156	8232	2382	2026	1890	1988	8286	1124	-	-	-	1124
Unallocated - Unknown	2147	2438	2492	2735	9811	2506	2992	3062	3594	12153	2639	2228	2777	3066	10711	3345	-	-	-	3345
Total Exports	2018 Q1	2018 Q2	2018 Q3	2018 Q4	2018	2019 Q1	2019 Q2	2019 Q3	2019 Q4	2019	2020 Q1	2020 Q2	2020 Q3	2020 Q4	2020	2021 Q1	2021 Q2	2021 Q3	2021 Q4	2021
United Kingdom	84128	83153	84769	87457	339506	88823	84042	86771	88195	347831	79421	60605	72123	82491	294639	72726	-	-	-	72726
North East	3342	3399	3180	3248	13169	3515	3177	3257	3325	13274	3222	1959	2951	3537	11669	3154	-	-	-	3154
North West	6804	7021	6943	7095	27863	7015	6470	6839	7022	27345	6360	5010	5912	7029	24311	6644	-	-	-	6644
Yorkshire and The Humber	4367	4551	4576	4680	18174	4509	4200	4209	4208	17126	3864	3253	3440	4076	14632	3591	-	-	-	3591
East Midlands	5403	5397	5415	5955	22170	6145	6025	5959	6284	24412	5831	4828	4842	5304	20805	4588	-	-	-	4588
West Midlands	8897	7994	8133	8414	33438	8091	7448	7995	8173	31706	7423	3944	5999	7144	24511	6690	-	-	-	6690
East	6874	6732	7360	7313	28279	7403	7033	7222	7394	29052	6752	5824	6525	7707	26809	7061	-	-	-	7061
London	9338	9397	9167	9563	37466	10837	10976	10690	11371	43873	9897	7631	9513	11013	38054	8606	-	-	-	8606
South East	11315	11504	11661	12515	46996	12002	11070	11940	11653	46666	10019	7385	9355	10543	37302	9593	-	-	-	9593
South West	5398	5283	5311	5465	21457	5577	5169	5194	5341	21280	5104	3788	4359	4721	17971	4458	-	-	-	4458
England	61740	61277	61746	64248	249011	65094	61566	63304	64772	254736	58472	43622	52896	61075	216065	54384	-	-	-	54384
Wales	4142	4364	4334	4349	17190	4645	4423	4387	4317	17773	4129	2694	3245	3493	13562	3144	-	-	-	3144
Scotland	7300	7658	8426	8849	32233	8486	8317	8770	8276	33850	7272	5774	6655	6958	26659	6169	-	-	-	6169
Northern Ireland	2169	2223	2134	2370	8895	2331	2349	2212	2261	9154	2166	1655	1966	2084	7871	1789	-	-	-	1789
Unallocated - Known	6614	5158	5607	4880	22259	5727	4370	4975	4938	20010	4720	4600	4554	5788	19663	2292	-	-	-	2292
Unallocated - Unknown	2163	2473	2521	2760	9919	2539	3016	3122	3632	12309	2662	2259	2807	3093	10820	4948	-	-	-	4948
Notes:
1. The figures exclude estimates for late-response
2. RTS figures exclude trade in Non-Monetary Gold
3. 2020 and 2021 data is provisional and subject to update
Return to Title and Contents

## Sheet: VI
Regional Trade Statistics, HMRC																				2021 Q1
																				Issued 7 July 2021
Table 2: Value of Imports by Region (figures in £ million)1
EU Imports	2018 Q1	2018 Q2	2018 Q3	2018 Q4	2018	2019 Q1	2019 Q2	2019 Q3	2019 Q4	2019	2020 Q1	2020 Q2	2020 Q3	2020 Q4	2020	2021 Q1	2021 Q2	2021 Q3	2021 Q4	2021
United Kingdom	65693	65339	63820	68132	262984	73329	62569	65930	64893	266721	58681	42727	55666	66622	223696	49112	-	-	-	49112
North East	1912	2051	1899	2199	8061	2273	2025	2120	2076	8494	2000	1280	1759	2060	7099	1599	-	-	-	1599
North West	5346	5397	5257	5624	21623	5723	5211	5297	5418	21650	4704	3489	4598	5595	18386	4307	-	-	-	4307
Yorkshire and The Humber	4042	4179	4446	4228	16896	5397	3734	3889	3864	16885	3744	3494	2970	4139	14347	2737	-	-	-	2737
East Midlands	3966	3961	3821	3958	15707	4344	4135	3871	3876	16225	3665	2684	3237	3885	13470	3232	-	-	-	3232
West Midlands	6107	5769	5796	5978	23651	6361	5528	5486	5469	22845	4859	3023	4451	5532	17864	4588	-	-	-	4588
East	8382	7524	7065	7830	30801	8359	6584	7013	7228	29184	6687	5001	5945	7238	24871	5301	-	-	-	5301
London	7581	7786	8200	8385	31953	9350	8307	9308	9099	36063	7698	5716	7767	9371	30551	5652	-	-	-	5652
South East	15142	15256	13760	15422	59580	17128	14028	15633	15128	61917	13516	8528	13092	15374	50510	11190	-	-	-	11190
South West	2564	2699	2686	2850	10799	2848	2722	2623	2599	10791	2355	1936	2281	2623	9195	2174	-	-	-	2174
England	55043	54622	52930	56475	219070	61782	52274	55241	54756	224053	49228	35150	46101	55815	186293	40781	-	-	-	40781
Wales	1773	1764	1812	1833	7182	1870	1748	1626	1661	6905	1516	1111	1459	1774	5860	1412	-	-	-	1412
Scotland	2235	2404	2429	3109	10177	2601	2428	2421	2573	10023	2281	1900	2015	2155	8351	1826	-	-	-	1826
Northern Ireland	1218	1276	1265	1301	5060	1359	1392	1346	1277	5374	1138	1008	1173	1259	4578	1220	-	-	-	1220
Unallocated - Known	5302	5158	5175	5302	20938	5552	4514	5147	4442	19655	4379	3419	4782	5420	18000	3619	-	-	-	3619
Unallocated - Unknown	123	115	208	112	557	166	212	149	184	711	140	139	136	198	613	255	-	-	-	255
Non-EU Imports	2018 Q1	2018 Q2	2018 Q3	2018 Q4	2018	2019 Q1	2019 Q2	2019 Q3	2019 Q4	2019	2020 Q1	2020 Q2	2020 Q3	2020 Q4	2020	2021 Q1	2021 Q2	2021 Q3	2021 Q4	2021
United Kingdom	51857	50836	56724	59427	218844	56121	52832	56570	55361	220884	50918	39354	49578	56881	196731	52326	-	-	-	52326
North East	1409	1464	1555	1511	5938	1526	1497	1626	1398	6048	1405	1110	1368	1417	5300	1329	-	-	-	1329
North West	4005	4078	4515	4589	17186	4268	3780	4472	4114	16634	4046	3061	3877	4124	15108	3922	-	-	-	3922
Yorkshire and The Humber	4226	3512	4222	4845	16805	4236	3557	3911	3784	15489	3312	2474	3187	3996	12968	4106	-	-	-	4106
East Midlands	2806	2864	3171	3211	12052	3249	3323	3387	3124	13083	3031	2443	3275	2993	11742	2830	-	-	-	2830
West Midlands	3375	3293	3661	3807	14135	3663	3369	3521	3316	13869	3192	2486	2899	3329	11905	3566	-	-	-	3566
East	3859	3827	4119	4381	16186	4118	3751	4320	3976	16164	3855	3290	3865	4212	15222	4062	-	-	-	4062
London	7151	7546	9171	9936	33804	9167	8913	8751	11237	38068	7428	5527	6407	6993	26355	6946	-	-	-	6946
South East	8618	8239	9100	9873	35830	9556	9009	9606	9230	37400	8492	6551	7792	8198	31033	8170	-	-	-	8170
South West	3227	3115	3509	3526	13376	3573	3326	3647	3273	13819	3588	2367	2635	2894	11483	2983	-	-	-	2983
England	38675	37938	43023	45677	165312	43356	40525	43241	43452	170573	38348	29308	35305	38155	141116	37914	-	-	-	37914
Wales	2575	2681	2979	2938	11172	2806	2810	2785	2910	11312	2767	1641	1889	2032	8329	2103	-	-	-	2103
Scotland	3984	3312	3792	4106	15194	3693	3387	3424	3173	13677	3208	2404	2626	3297	11536	3474	-	-	-	3474
Northern Ireland	681	661	690	706	2738	719	652	667	654	2691	601	500	525	562	2188	519	-	-	-	519
Unallocated - Known	3262	2613	2620	2843	11338	2690	2446	2645	2666	10447	3987	4021	6794	9550	24351	5936	-	-	-	5936
Unallocated - Unknown	2682	3631	3621	3156	13090	2856	3012	3809	2506	12183	2007	1480	2439	3286	9211	2379	-	-	-	2379
Total Imports	2018 Q1	2018 Q2	2018 Q3	2018 Q4	2018	2019 Q1	2019 Q2	2019 Q3	2019 Q4	2019	2020 Q1	2020 Q2	2020 Q3	2020 Q4	2020	2021 Q1	2021 Q2	2021 Q3	2021 Q4	2021
United Kingdom	117550	116175	120544	127558	481828	129450	115401	122500	120254	487605	109599	82082	105244	123503	420428	101437	-	-	-	101437
North East	3321	3515	3453	3710	13999	3798	3522	3746	3474	14541	3405	2390	3127	3477	12399	2928	-	-	-	2928
North West	9351	9474	9772	10212	38809	9991	8991	9769	9533	38284	8750	6550	8475	9719	33493	8229	-	-	-	8229
Yorkshire and The Humber	8268	7691	8669	9073	33700	9634	7292	7800	7648	32373	7056	5968	6157	8134	27315	6843	-	-	-	6843
East Midlands	6772	6825	6993	7169	27759	7593	7458	7258	6999	29308	6696	5127	6512	6878	25213	6061	-	-	-	6061
West Midlands	9482	9062	9456	9785	37786	10025	8897	9008	8784	36714	8051	5508	7349	8861	29769	8154	-	-	-	8154
East	12241	11352	11184	12211	46987	12477	10335	11333	11203	45347	10543	8291	9810	11449	40093	9363	-	-	-	9363
London	14732	15333	17371	18321	65757	18517	17220	18058	20336	74131	15126	11243	14174	16363	56906	12599	-	-	-	12599
South East	23760	23494	22860	25296	95410	26683	23037	25239	24358	99317	22008	15079	20884	23572	81543	19360	-	-	-	19360
South West	5790	5814	6196	6375	24175	6421	6048	6270	5872	24610	5943	4302	4916	5516	20678	5157	-	-	-	5157
England	93717	92560	95953	102152	384383	105138	92799	98481	98208	394626	87576	64458	81405	93969	327409	78695	-	-	-	78695
Wales	4348	4445	4791	4771	18354	4676	4558	4411	4571	18217	4283	2752	3348	3806	14189	3515	-	-	-	3515
Scotland	6219	5716	6221	7214	25370	6294	5815	5845	5746	23700	5489	4304	4641	5453	19887	5300	-	-	-	5300
Northern Ireland	1898	1937	1955	2008	7798	2078	2044	2013	1931	8066	1740	1507	1698	1821	6766	1739	-	-	-	1739
Unallocated - Known	8564	7771	7796	8146	32276	8242	6961	7791	7108	30102	8365	7440	11576	14970	42352	9555	-	-	-	9555
Unallocated - Unknown	2804	3746	3829	3268	13647	3022	3224	3959	2690	12895	2147	1619	2575	3484	9824	2634	-	-	-	2634
Notes:
1. The figures exclude estimates for late-response
2. RTS figures exclude trade in Non-Monetary Gold
3. 2020 and 2021 data is provisional and subject to update
Return to Title and Contents

## Sheet: CE
Regional Trade Statistics, HMRC																				2021 Q1
																				Issued 7 July 2021
Table 3: Count of Exporters by Region - Whole number Method
Exporters to EU	2018 Q1	2018 Q2	2018 Q3	2018 Q4	2018	2019 Q1	2019 Q2	2019 Q3	2019 Q4	2019	2020 Q1	2020 Q2	2020 Q3	2020 Q4	2020	2021 Q1	2021 Q2	2021 Q3	2021 Q4	2021
United Kingdom	86191	88938	89070	89434	121430	87146	92409	90699	88644	122981	83110	80480	80013	80745	110112
North East	2656	2703	2667	2637	3369	2630	2675	2643	2594	3340	2484	2379	2368	2348	3033
North West	9775	10015	9999	9982	12911	9804	10222	10189	10142	13254	9646	9580	9645	9753	12576
Yorkshire and The Humber	7542	7694	7748	7708	9903	7577	7889	7629	7441	9778	7074	6769	6686	6690	8671
East Midlands	8028	8212	8215	8044	10456	7968	8250	8079	7836	10317	7436	7127	6994	7037	9135
West Midlands	9613	9894	9781	9704	12417	9462	9834	9595	9324	12061	8906	8493	8475	8456	10863
East	10427	10671	10584	10473	13883	10233	10655	10379	10098	13609	9554	9125	8955	8909	11969
London	13682	14162	14239	14402	20813	13989	14917	14674	14217	21122	12907	12251	12101	12314	18228
South East	15623	16092	16104	16312	21938	16186	17188	17056	16960	22956	16100	16009	15931	16104	21618
South West	8296	8454	8394	8340	11172	8092	8480	8308	8031	10950	7604	7215	7150	7165	9509
England	73690	75988	75943	75909	103322	73981	78122	76790	75028	103904	70219	68095	67561	68047	92899
Wales	3227	3287	3253	3210	4206	3195	3366	3259	3166	4168	3038	2868	2850	2838	3744
Scotland	5075	5218	5178	5162	6861	5114	5294	5151	5061	6865	4768	4506	4473	4471	6038
Northern Ireland	6225	6375	6452	6499	8412	6179	6650	6537	6352	8476	5993	5661	5691	5871	7709
Unallocated - Known	1285	1386	1536	1895	2349	1971	2292	2202	2252	3258	2247	2358	2414	2465	3218
Unallocated - Unknown	-	-	-	-	-	0	0	0	0	0	0	0	0	0	0
Exporters to Non-EU	2018 Q1	2018 Q2	2018 Q3	2018 Q4	2018	2019 Q1	2019 Q2	2019 Q3	2019 Q4	2019	2020 Q1	2020 Q2	2020 Q3	2020 Q4	2020	2021 Q1	2021 Q2	2021 Q3	2021 Q4	2021
United Kingdom	47559	48638	49015	49870	77312	49033	49572	50195	50991	80055	48802	41613	48248	50268	77166	46839	-	-	-	46839
North East	1893	1900	1920	1943	2637	1907	1953	1899	1934	2670	1897	1632	1855	1862	2615	1832	-	-	-	1832
North West	5819	5964	6065	6069	8748	5980	5998	6077	6122	8879	5930	5154	5801	5975	8529	5762	-	-	-	5762
Yorkshire and The Humber	4655	4725	4722	4740	6798	4684	4833	4828	4797	7019	4611	4084	4607	4728	6702	4474	-	-	-	4474
East Midlands	4634	4661	4721	4715	6770	4693	4748	4752	4779	6898	4640	4027	4507	4716	6669	4496	-	-	-	4496
West Midlands	5513	5667	5670	5594	8099	5612	5681	5728	5745	8341	5534	4813	5424	5582	7951	5384	-	-	-	5384
East	6211	6267	6335	6373	9180	6351	6422	6383	6556	9579	6335	5516	6146	6346	9209	6012	-	-	-	6012
London	9766	9944	10036	10382	16232	10144	10214	10331	10676	16822	10142	8012	9935	10555	16355	9848	-	-	-	9848
South East	9531	9626	9623	9813	14451	9724	9763	9868	9966	14871	9610	8321	9429	9848	14292	9296	-	-	-	9296
South West	4852	5011	5064	5015	7353	4998	5034	5137	5123	7626	5039	4381	4975	5094	7411	4907	-	-	-	4907
England	41570	42343	42633	43319	65582	42630	43145	43632	44377	67916	42482	36332	41986	43718	65584	41488	-	-	-	41488
Wales	2037	2131	2105	2096	2992	2093	2114	2127	2118	3026	2077	1809	2069	2094	2954	2024	-	-	-	2024
Scotland	3733	3763	3832	3836	5360	3835	3907	3914	3933	5541	3818	3315	3706	3825	5380	3688	-	-	-	3688
Northern Ireland	1105	1119	1122	1146	1579	1147	1144	1111	1128	1608	1114	947	1109	1123	1595	1081	-	-	-	1081
Unallocated - Known	2298	2526	2594	2664	5862	2574	2505	2632	2649	6041	2459	1947	2396	2555	5554	1516	-	-	-	1516
Unallocated - Unknown	-	-	-	-	-	0	0	0	0	0	0	0	0	0	0	0	-	-	-	0
Total Exporter Count	2018 Q1	2018 Q2	2018 Q3	2018 Q4	2018	2019 Q1	2019 Q2	2019 Q3	2019 Q4	2019	2020 Q1	2020 Q2	2020 Q3	2020 Q4	2020	2021 Q1	2021 Q2	2021 Q3	2021 Q4	2021
United Kingdom	105775	109071	109569	110964	156330	108369	113672	112846	111926	160817	105892	99469	103506	105984	149531
North East	3249	3301	3281	3271	4274	3243	3317	3274	3250	4295	3171	2911	3050	3064	4036
North West	11650	11941	11996	12021	15988	11770	12234	12291	12342	16502	11880	11436	11886	12141	15997
Yorkshire and The Humber	8943	9148	9188	9191	12133	9013	9446	9245	9065	12237	8665	8151	8404	8509	11210
East Midlands	9408	9606	9626	9525	12577	9450	9760	9634	9469	12656	9080	8538	8693	8885	11671
West Midlands	11208	11532	11457	11379	14901	11193	11580	11407	11184	14867	10755	10078	10404	10495	13752
East	12521	12782	12733	12693	17156	12473	12928	12629	12603	17254	12018	11211	11449	11580	15843
London	19033	19638	19852	20285	30119	19762	20665	20584	20502	31066	19015	16976	18310	19030	28576
South East	19164	19594	19680	20064	27606	19886	20946	21013	21061	29103	20143	19397	20056	20556	28072
South West	9887	10142	10087	10107	13810	9862	10188	10146	9897	13851	9503	8822	9126	9259	12580
England	89798	92387	92610	93437	130376	91275	95497	94871	94176	133452	89027	83840	87060	88998	124228
Wales	3827	3929	3884	3875	5176	3860	4034	3963	3878	5243	3773	3475	3610	3619	4882
Scotland	6472	6646	6660	6664	8986	6624	6890	6797	6713	9219	6423	5887	6133	6249	8503
Northern Ireland	6499	6670	6744	6813	8824	6501	6962	6838	6681	8938	6340	5943	6075	6269	8229
Unallocated - Known	3401	3714	3935	4367	7923	4362	4606	4636	4708	8983	4538	4149	4628	4842	8506
Unallocated - Unknown	-	-	-	-	-	0	0	0	0	0	0	0	0	0	0
Notes:
1. The figures exclude estimates for late-response
2. RTS figures exclude trade in Non-Monetary Gold
3. 2020 and 2021 data is provisional and subject to update
4. Due to changes in our data sources the count of exporters to the EU and total exporter count are not availiable in 2021. Please see the Notes tab for more details.
Return to Title and Contents

## Sheet: CEp
Regional Trade Statistics, HMRC																				2021 Q1
																				Issued 7 July 2021
Table 3: Count of Exporters by Region - Proportion Method
Exporters to EU	2018 Q1	2018 Q2	2018 Q3	2018 Q4	2018	2019 Q1	2019 Q2	2019 Q3	2019 Q4	2019	2020 Q1	2020 Q2	2020 Q3	2020 Q4	2020	2021 Q1	2021 Q2	2021 Q3	2021 Q4	2021
United Kingdom	86191	88938	89070	89434	121430	87146	92409	90699	88644	122981	83110	80480	80013	80745	110112
North East	1676	1732	1712	1683	2276	1658	1708	1693	1642	2267	1551	1497	1492	1477	2007
North West	8193	8437	8437	8434	11118	8216	8624	8624	8605	11446	8127	8139	8222	8321	10890
Yorkshire and The Humber	6172	6332	6389	6352	8359	6178	6490	6271	6090	8206	5746	5521	5453	5452	7208
East Midlands	6792	6977	6990	6838	9059	6751	7034	6871	6649	8952	6246	6007	5887	5942	7838
West Midlands	8208	8480	8388	8317	10819	8051	8419	8201	7950	10470	7543	7195	7205	7188	9361
East	9024	9279	9217	9117	12312	8832	9249	8999	8730	12020	8208	7850	7681	7638	10468
London	12185	12673	12760	12944	19098	12493	13405	13203	12763	19414	11459	10879	10746	10965	16622
South East	13872	14339	14376	14584	19933	14417	15434	15326	15251	20972	14424	14431	14374	14557	19759
South West	6963	7132	7076	7050	9662	6786	7164	7018	6768	9477	6340	6032	5959	5977	8114
England	73087	75381	75345	75318	102635	73381	77527	76204	74449	103224	69644	67550	67020	67518	92267
Wales	2341	2400	2374	2342	3205	2318	2482	2398	2312	3187	2199	2070	2056	2052	2808
Scotland	3735	3878	3848	3855	5365	3786	3952	3840	3757	5369	3491	3282	3269	3270	4616
Northern Ireland	5743	5893	5966	6024	7876	5691	6157	6056	5875	7944	5529	5220	5254	5441	7203
Unallocated - Known	1285	1386	1536	1895	2349	1970	2291	2201	2251	3257	2247	2358	2414	2465	3218
Unallocated - Unknown	-	-	-	-	-	0	0	0	0	0	0	0	0	0	0
Exporters to Non-EU	2018 Q1	2018 Q2	2018 Q3	2018 Q4	2018	2019 Q1	2019 Q2	2019 Q3	2019 Q4	2019	2020 Q1	2020 Q2	2020 Q3	2020 Q4	2020	2021 Q1	2021 Q2	2021 Q3	2021 Q4	2021
United Kingdom	47559	48638	49015	49870	77312	49033	49572	50195	50991	80055	48802	41613	48248	50268	77166	46839	-	-	-	46839
North East	972	970	987	1026	1472	982	1031	994	1035	1508	1012	866	1004	1011	1505	990	-	-	-	990
North West	4303	4424	4519	4557	6768	4444	4452	4548	4598	6876	4422	3867	4363	4500	6627	4330	-	-	-	4330
Yorkshire and The Humber	3364	3434	3426	3464	5151	3394	3526	3542	3523	5359	3363	3007	3405	3515	5127	3302	-	-	-	3302
East Midlands	3531	3545	3593	3619	5347	3572	3623	3636	3683	5472	3526	3084	3462	3616	5291	3464	-	-	-	3464
West Midlands	4202	4338	4323	4287	6406	4285	4347	4415	4441	6642	4223	3680	4173	4302	6314	4155	-	-	-	4155
East	4880	4928	4971	5028	7456	4980	5058	5037	5196	7826	5001	4366	4877	5033	7539	4766	-	-	-	4766
London	8294	8450	8531	8891	14276	8626	8686	8811	9164	14828	8628	6747	8502	9081	14437	8438	-	-	-	8438
South East	7858	7945	7922	8127	12268	8017	8061	8164	8283	12656	7945	6886	7852	8226	12198	7761	-	-	-	7761
South West	3597	3737	3786	3753	5728	3750	3787	3900	3886	6029	3800	3316	3799	3880	5853	3737	-	-	-	3737
England	41000	41772	42057	42752	64872	42049	42572	43047	43809	67196	41919	35820	41438	43164	64891	40943	-	-	-	40943
Wales	1237	1290	1270	1294	1953	1275	1289	1310	1298	1981	1272	1111	1294	1316	1944	1261	-	-	-	1261
Scotland	2411	2427	2474	2506	3657	2489	2566	2584	2599	3833	2521	2195	2461	2555	3749	2482	-	-	-	2482
Northern Ireland	612	622	619	654	967	647	641	623	637	1006	630	540	660	679	1028	637	-	-	-	637
Unallocated - Known	2298	2526	2594	2664	5862	2573	2504	2631	2648	6040	2459	1947	2396	2555	5554	1516	-	-	-	1516
Unallocated - Unknown	-	-	-	-	-	0	0	0	0	0	0	0	0	0	0	0	-	-	-	0
Total Exporter Count	2018 Q1	2018 Q2	2018 Q3	2018 Q4	2018	2019 Q1	2019 Q2	2019 Q3	2019 Q4	2019	2020 Q1	2020 Q2	2020 Q3	2020 Q4	2020	2021 Q1	2021 Q2	2021 Q3	2021 Q4	2021
United Kingdom	105775	109071	109569	110964	156330	108369	113672	112846	111926	160817	105892	99469	103506	105984	149531
North East	2014	2071	2063	2063	2843	2018	2074	2061	2036	2868	1961	1819	1914	1927	2661
North West	9603	9895	9944	9993	13539	9698	10124	10215	10290	13991	9836	9602	9964	10192	13643
Yorkshire and The Humber	7208	7420	7458	7477	10095	7265	7667	7511	7343	10163	6947	6598	6783	6874	9247
East Midlands	7894	8083	8101	8025	10788	7928	8224	8112	7974	10859	7559	7173	7270	7422	9948
West Midlands	9428	9747	9668	9617	12793	9399	9765	9616	9417	12737	8982	8463	8730	8803	11727
East	10729	10989	10939	10920	15022	10659	11095	10825	10800	15086	10233	9592	9752	9854	13780
London	17070	17665	17867	18337	27726	17762	18631	18585	18512	28621	17020	15199	16434	17126	26237
South East	16908	17320	17424	17816	24899	17594	18651	18723	18801	26357	17899	17375	17954	18433	25467
South West	8191	8437	8386	8437	11788	8185	8498	8459	8246	11865	7833	7316	7538	7652	10657
England	89043	91627	91850	92684	129492	90507	94729	94106	93420	132547	88271	83138	86340	88283	123368
Wales	2733	2808	2783	2791	3882	2758	2911	2865	2781	3938	2681	2485	2566	2587	3619
Scotland	4722	4884	4888	4927	6927	4869	5103	5029	4966	7133	4682	4313	4483	4583	6499
Northern Ireland	5876	6038	6114	6195	8106	5874	6324	6210	6051	8218	5721	5384	5489	5689	7540
Unallocated - Known	3401	3714	3935	4367	7923	4361	4605	4635	4707	8982	4538	4149	4628	4842	8506
Unallocated - Unknown	-	-	-	-	-	0	0	0	0	0	0	0	0	0	0
Notes:
1. The figures exclude estimates for late-response
2. RTS figures exclude trade in Non-Monetary Gold
3. 2020 and 2021 data is provisional and subject to update
4. Due to changes in our data sources the count of exporters to the EU and total exporter count are not availiable in 2021. Please see the Notes tab for more details.
Return to Title and Contents

## Sheet: CI
Regional Trade Statistics, HMRC																				2021 Q1
																				Issued 7 July 2021
Table 4: Count of Importers by Region - Whole Number Method
Importers from EU	2018 Q1	2018 Q2	2018 Q3	2018 Q4	2018	2019 Q1	2019 Q2	2019 Q3	2019 Q4	2019	2020 Q1	2020 Q2	2020 Q3	2020 Q4	2020	2021 Q1	2021 Q2	2021 Q3	2021 Q4	2021
United Kingdom	119797	124930	126714	127551	169066	124095	133766	133030	130249	175937	122729	120123	120821	122154	163229
North East	3750	3754	3775	3797	4675	3720	3901	3887	3782	4738	3610	3560	3527	3548	4421
North West	12525	12813	12954	12991	16452	12826	13526	13368	12984	16958	12523	12203	12230	12322	15730
Yorkshire and The Humber	10005	10233	10350	10378	12934	10272	10784	10660	10397	13265	9898	9633	9735	9769	12282
East Midlands	10421	10783	10826	10796	13670	10680	11351	11154	10951	13988	10463	10239	10275	10204	13003
West Midlands	11790	12075	12126	12097	15219	11840	12532	12398	12083	15469	11519	11171	11130	11259	14263
East	13990	14463	14568	14505	18669	14287	15084	14966	14620	19119	13862	13469	13417	13402	17589
London	20405	21608	21888	21860	30616	21254	23046	22939	22594	31807	21152	20483	20386	20540	29130
South East	21305	21893	22005	22544	29658	22323	24038	24184	23908	31789	22762	22559	22521	23016	30451
South West	12082	12506	12694	12602	16607	12349	13087	12949	12622	16917	12042	11745	11742	11833	15623
England	99559	103578	104830	105465	140320	102883	110515	109838	107556	145622	101393	99183	99424	100495	134815
Wales	4687	4811	4916	4869	6242	4754	5107	5014	4881	6351	4702	4610	4573	4586	5915
Scotland	8011	8402	8526	8513	11033	8372	8999	8894	8707	11464	8239	7916	7904	7964	10526
Northern Ireland	10384	10896	11108	11150	14015	10676	11626	11636	11303	14616	10552	10382	10683	10765	13616
Unallocated - Known	1637	1680	1740	1856	2302	1871	2048	2106	2196	2809	2243	2289	2383	2453	3054
Unallocated - Unknown	-	-	-	-	-	0	0	0	0	0	0	0	0	0	0
Importers from Non-EU	2018 Q1	2018 Q2	2018 Q3	2018 Q4	2018	2019 Q1	2019 Q2	2019 Q3	2019 Q4	2019	2020 Q1	2020 Q2	2020 Q3	2020 Q4	2020	2021 Q1	2021 Q2	2021 Q3	2021 Q4	2021
United Kingdom	71623	73013	74180	75781	120245	74781	79323	80487	79834	130232	75470	71265	83700	83795	135185	81222	-	-	-	81222
North East	2375	2400	2438	2412	3414	2481	2484	2442	2499	3579	2399	2258	2499	2458	3595	2479	-	-	-	2479
North West	9632	9727	10177	10369	15595	10106	10954	11043	11046	16927	10142	9983	11521	11462	17378	11380	-	-	-	11380
Yorkshire and The Humber	6133	6204	6285	6303	9114	6345	6546	6634	6464	9648	6268	5899	6643	6625	9856	6493	-	-	-	6493
East Midlands	6247	6287	6418	6408	9329	6265	6475	6497	6365	9471	6113	5816	6464	6497	9525	6257	-	-	-	6257
West Midlands	7682	7707	7776	7839	11418	7793	8010	8061	7883	11835	7866	7355	8402	8367	12505	8219	-	-	-	8219
East	8456	8492	8510	8699	12731	8657	8928	8946	8745	13306	8451	8036	8988	8964	13428	8668	-	-	-	8668
London	15500	15920	16151	16826	27332	16605	17855	18297	18576	31034	17271	15549	19375	19741	33008	19133	-	-	-	19133
South East	12939	13206	13351	13466	20282	13376	14023	13995	13800	21488	13316	12580	14289	14181	21828	14118	-	-	-	14118
South West	6212	6311	6385	6393	9636	6346	6591	6599	6474	10053	6220	5845	6606	6615	10078	6515	-	-	-	6515
England	61990	62999	64255	65656	102273	64596	68317	69103	68612	110471	64885	61036	72268	72431	114782	70718	-	-	-	70718
Wales	2882	3025	3087	3116	4716	3054	3390	3380	3364	5149	3090	3021	3527	3589	5404	4186	-	-	-	4186
Scotland	4437	4621	4666	4657	6916	4610	4881	4827	4779	7256	4574	4261	4710	4759	7285	4773	-	-	-	4773
Northern Ireland	1814	1831	1892	1863	2832	1942	1959	1944	1930	3018	1856	1765	2006	2061	3139	2033	-	-	-	2033
Unallocated - Known	4168	4220	3919	4102	8032	4211	4475	4913	4790	8899	4648	4584	4603	4395	9001	2988	-	-	-	2988
Unallocated - Unknown	-	-	-	-	-	0	0	0	0	0	0	0	0	0	0	0	-	-	-	0
Total Importer Count	2018 Q1	2018 Q2	2018 Q3	2018 Q4	2018	2019 Q1	2019 Q2	2019 Q3	2019 Q4	2019	2020 Q1	2020 Q2	2020 Q3	2020 Q4	2020	2021 Q1	2021 Q2	2021 Q3	2021 Q4	2021
United Kingdom	161707	167709	170380	172892	243308	168534	181418	181718	179130	258400	168581	164338	175506	176900	253781
North East	4619	4630	4701	4710	6108	4668	4835	4811	4780	6310	4515	4437	4605	4606	6073
North West	17723	18145	18668	18920	25848	18477	19878	19836	19559	27596	18370	18215	19600	19588	27190
Yorkshire and The Humber	12593	12913	13056	13157	17157	12974	13605	13542	13285	17853	12676	12328	13023	13037	17410
East Midlands	13112	13471	13629	13590	17980	13367	14122	13982	13721	18354	13115	12823	13350	13328	17730
West Midlands	15296	15610	15685	15777	20856	15435	16212	16163	15805	21378	15269	14767	15587	15694	21192
East	17943	18441	18488	18632	24951	18318	19256	19190	18767	25780	17888	17363	18134	18110	24822
London	30543	32006	32601	33202	49282	32465	35217	35534	35627	53908	33189	31517	34785	35294	54036
South East	27645	28461	28653	29407	40404	28963	31098	31141	30830	43157	29347	28922	30316	30723	42607
South West	14784	15332	15537	15481	21155	15133	16021	15910	15538	21709	14808	14416	14989	15092	20788
England	134665	139319	141603	143719	201405	140156	150326	150337	148321	213397	139674	135905	145696	146907	209871
Wales	5935	6180	6364	6349	8722	6157	6802	6710	6596	9223	6159	6118	6539	6616	9139
Scotland	9896	10410	10532	10553	14249	10383	11146	11010	10869	14967	10273	9856	10213	10335	14313
Northern Ireland	10923	11423	11684	11701	14942	11275	12228	12224	11924	15627	11119	10959	11408	11516	14763
Unallocated - Known	5539	5635	5389	5677	9908	5808	6233	6702	6656	11182	6569	6560	6646	6506	11520
Unallocated - Unknown	-	-	-	-	-	0	0	0	0	0	0	0	0	0	0
Notes:
1. The figures exclude estimates for late-response
2. RTS figures exclude trade in Non-Monetary Gold
3. 2020 and 2021 data is provisional and subject to update
4. Due to changes in our data sources the count of importers from the EU and total importer count are not availiable in 2021. Please see the Notes tab for more details.
Return to Title and Contents

## Sheet: CIp
Regional Trade Statistics, HMRC																				2021 Q1
																				Issued 7 July 2021
Table 4: Count of Importers by Region - Proportion Method
Importers from EU	2018 Q1	2018 Q2	2018 Q3	2018 Q4	2018	2019 Q1	2019 Q2	2019 Q3	2019 Q4	2019	2020 Q1	2020 Q2	2020 Q3	2020 Q4	2020	2021 Q1	2021 Q2	2021 Q3	2021 Q4	2021
United Kingdom	119797	124930	126714	127551	169066	124095	133766	133030	130249	175937	122729	120123	120821	122154	163229
North East	2369	2393	2434	2475	3200	2368	2533	2531	2459	3282	2298	2284	2285	2310	3019
North West	10351	10667	10819	10887	14089	10662	11345	11214	10859	14577	10385	10129	10204	10311	13423
Yorkshire and The Humber	8122	8359	8510	8565	10892	8356	8856	8768	8529	11167	8017	7816	7953	7997	10258
East Midlands	8680	9059	9106	9110	11783	8962	9614	9426	9260	12102	8761	8598	8663	8620	11183
West Midlands	9832	10147	10221	10230	13097	9907	10569	10461	10173	13330	9632	9333	9338	9478	12230
East	12008	12503	12635	12601	16523	12307	13093	12984	12687	16928	11913	11594	11576	11572	15495
London	18308	19511	19825	19834	28279	19139	20913	20820	20502	29412	19028	18442	18393	18576	26838
South East	18871	19474	19616	20184	26994	19878	21560	21712	21471	29042	20347	20232	20245	20776	27852
South West	10226	10670	10877	10804	14586	10504	11224	11125	10828	14888	10222	9986	10011	10111	13658
England	98765	102783	104043	104689	139443	102083	109707	109041	106768	144729	100603	98414	98666	99751	133958
Wales	3428	3576	3691	3671	4889	3511	3837	3767	3654	4973	3478	3429	3421	3433	4601
Scotland	6211	6619	6758	6791	9086	6580	7191	7110	6942	9489	6467	6204	6238	6325	8641
Northern Ireland	9756	10271	10482	10544	13346	10051	10984	11008	10690	13939	9938	9787	10113	10192	12975
Unallocated - Known	1637	1680	1740	1856	2302	1870	2047	2105	2195	2808	2243	2289	2383	2453	3054
Unallocated - Unknown	-	-	-	-	-	0	0	0	0	0	0	0	0	0	0
Importers from Non-EU	2018 Q1	2018 Q2	2018 Q3	2018 Q4	2018	2019 Q1	2019 Q2	2019 Q3	2019 Q4	2019	2020 Q1	2020 Q2	2020 Q3	2020 Q4	2020	2021 Q1	2021 Q2	2021 Q3	2021 Q4	2021
United Kingdom	71623	73013	74180	75781	120245	74781	79323	80487	79834	130232	75470	71265	83700	83795	135185	81222	-	-	-	81222
North East	1311	1326	1367	1360	2103	1411	1411	1384	1438	2256	1360	1271	1503	1479	2307	1486	-	-	-	1486
North West	7874	7969	8408	8630	13378	8328	9141	9249	9266	14660	8403	8364	9888	9799	15194	9710	-	-	-	9710
Yorkshire and The Humber	4652	4720	4793	4837	7263	4829	5014	5114	4968	7759	4782	4495	5220	5220	8004	5069	-	-	-	5069
East Midlands	4939	4971	5096	5116	7706	4958	5140	5169	5066	7838	4812	4584	5212	5245	7909	4987	-	-	-	4987
West Midlands	6139	6134	6211	6301	9468	6229	6429	6499	6329	9860	6318	5911	6936	6920	10605	6750	-	-	-	6750
East	6909	6932	6952	7151	10795	7064	7304	7348	7167	11308	6888	6571	7485	7478	11500	7191	-	-	-	7191
London	13801	14195	14463	15148	25138	14865	16106	16532	16849	28796	15538	13955	17725	18105	30805	17511	-	-	-	17511
South East	10989	11275	11398	11544	17840	11409	12013	12022	11849	18982	11382	10789	12460	12346	19414	12293	-	-	-	12293
South West	4742	4842	4943	4946	7799	4882	5131	5158	5061	8232	4788	4501	5247	5239	8290	5112	-	-	-	5112
England	61357	62364	63630	65034	101490	63975	67688	68476	67994	109691	64270	60443	71675	71832	114029	70110	-	-	-	70110
Wales	1904	2057	2123	2161	3517	2095	2423	2409	2407	3953	2125	2115	2620	2665	4212	3251	-	-	-	3251
Scotland	2941	3112	3166	3174	5038	3120	3350	3306	3275	5346	3102	2876	3311	3360	5449	3367	-	-	-	3367
Northern Ireland	1253	1260	1342	1310	2167	1381	1387	1384	1369	2344	1325	1247	1492	1543	2494	1506	-	-	-	1506
Unallocated - Known	4168	4220	3919	4102	8032	4210	4474	4912	4789	8898	4648	4584	4603	4395	9001	2988	-	-	-	2988
Unallocated - Unknown	-	-	-	-	-	0	0	0	0	0	0	0	0	0	0	0	-	-	-	0
Total Importer Count	2018 Q1	2018 Q2	2018 Q3	2018 Q4	2018	2019 Q1	2019 Q2	2019 Q3	2019 Q4	2019	2020 Q1	2020 Q2	2020 Q3	2020 Q4	2020	2021 Q1	2021 Q2	2021 Q3	2021 Q4	2021
United Kingdom	161707	167709	170380	172892	243308	168534	181418	181718	179130	258400	168581	164338	175506	176900	253781
North East	3031	3038	3135	3167	4342	3104	3259	3247	3223	4552	2985	2946	3137	3154	4376
North West	15157	15574	16111	16394	22904	15891	17259	17243	16977	24607	15815	15730	17152	17146	24280
Yorkshire and The Humber	10398	10705	10887	11016	14677	10748	11359	11325	11083	15321	10467	10185	10901	10924	14930
East Midlands	11121	11469	11648	11649	15735	11398	12128	11984	11764	16118	11149	10905	11453	11446	15528
West Midlands	13001	13309	13422	13553	18243	13147	13890	13870	13522	18741	13009	12578	13428	13553	18661
East	15632	16114	16193	16367	22332	15988	16893	16841	16452	23105	15569	15132	15908	15910	22239
London	28012	29451	30085	30728	46314	29899	32628	32927	33056	50867	30599	29034	32328	32845	51072
South East	24770	25583	25798	26572	37110	26067	28140	28204	27906	39776	26474	26147	27553	27985	39353
South West	12616	13150	13410	13363	18693	12986	13845	13775	13424	19257	12681	12345	12935	13047	18389
England	133737	138392	140690	142809	200350	139228	149401	149416	147408	212344	138747	135001	144795	146010	208829
Wales	4482	4744	4943	4956	7109	4728	5348	5273	5166	7599	4727	4732	5171	5242	7534
Scotland	7757	8260	8407	8462	11808	8237	8969	8851	8721	12483	8143	7796	8175	8315	11930
Northern Ireland	10192	10677	10952	10988	14132	10535	11469	11477	11180	14793	10395	10250	10719	10827	13969
Unallocated - Known	5539	5635	5389	5677	9908	5807	6232	6701	6655	11181	6569	6560	6646	6506	11520
Unallocated - Unknown	-	-	-	-	-	0	0	0	0	0	0	0	0	0	0
Notes:
1. The figures exclude estimates for late-response
2. RTS figures exclude trade in Non-Monetary Gold
3. 2020 and 2021 data is provisional and subject to update
4. Due to changes in our data sources the count of importers from the EU and total importer count are not availiable in 2021. Please see the Notes tab for more details.
Return to Title and Contents

## Sheet: UK
Regional Trade Statistics, HMRC																				2021 Q1
																				Issued 7 July 2021
Table 5: SITC Section and Country Group Analysis1
United Kingdom
Figures in £ million	2018 Q1	2018 Q2	2018 Q3	2018 Q4	2018	2019 Q1	2019 Q2	2019 Q3	2019 Q4	2019	2020 Q1	2020 Q2	2020 Q3	2020 Q4	2020	2021 Q1	2021 Q2	2021 Q3	2021 Q4	2021
Exports by SITC Section
0 Food and Live Animals	3575	3588	3597	4036	14796	3925	3576	4027	4204	15733	3568	3378	3685	4307	14937	2669	-	-	-	2669
1 Beverages and Tobacco	1607	1808	2029	2283	7728	1859	1834	2220	2076	7989	1524	1134	1849	1903	6410	1423	-	-	-	1423
2 Crude Materials	1745	1861	1835	1840	7280	1848	1801	1661	1540	6850	1669	1196	1576	1938	6379	2247	-	-	-	2247
3 Mineral Fuels	7282	8285	10586	8857	35009	7889	8419	7928	7430	31666	6641	4055	4720	5232	20649	5157	-	-	-	5157
4 Animal and Vegetable Oils	132	131	136	142	540	138	129	117	139	523	143	137	116	125	522	121	-	-	-	121
5 Chemicals	14440	13793	12970	13514	54716	14809	12549	13318	13320	53996	13132	12982	12282	14024	52420	11854	-	-	-	11854
6 Manufactured Goods	8068	7887	7808	7848	31612	7828	8199	8203	7595	31825	7988	7465	8578	9191	33223	8403	-	-	-	8403
7 Machinery and Transport	33915	32602	32531	34563	133612	35438	32238	33513	34731	135920	31070	20356	26232	30226	107885	27275	-	-	-	27275
8 Miscellaneous Manufactures	11716	11342	11254	12246	46558	13121	13085	13606	14688	54500	11550	7876	10677	12867	42970	9478	-	-	-	9478
9 Other commodities nes	1648	1857	2023	2127	7655	1967	2211	2179	2473	8830	2135	2025	2408	2678	9246	4097	-	-	-	4097
Total Exports	84128	83153	84769	87457	339506	88823	84042	86771	88195	347831	79421	60605	72123	82491	294639	72726	-	-	-	72726
Imports by SITC Section
0 Food and Live Animals	9488	9885	9771	10562	39706	10605	9935	9936	10416	40892	9871	9872	9721	10885	40349	8875	-	-	-	8875
1 Beverages and Tobacco	1294	1564	1663	1899	6421	1718	1522	1616	1726	6581	1317	1498	1791	2026	6632	1164	-	-	-	1164
2 Crude Materials	2548	2666	2757	2760	10731	2834	2720	2728	2657	10939	2826	2486	2916	3287	11515	3364	-	-	-	3364
3 Mineral Fuels	12690	11555	12841	13310	50396	11940	10873	10236	10905	43954	9799	4187	5270	6983	26238	8059	-	-	-	8059
4 Animal and Vegetable Oils	349	325	356	330	1360	347	350	348	357	1403	326	357	388	416	1487	317	-	-	-	317
5 Chemicals	14404	14204	14506	14751	57865	17460	12524	14161	13343	57487	12827	12402	12697	15389	53314	13370	-	-	-	13370
6 Manufactured Goods	13350	13753	13963	14361	55427	14662	14446	14276	13267	56651	12628	10967	14378	15098	53070	13649	-	-	-	13649
7 Machinery and Transport	43905	43318	43720	47475	178418	48632	42643	46744	45745	183765	41536	27021	36747	45042	150346	36491	-	-	-	36491
8 Miscellaneous Manufactures	17832	17238	19262	20215	74546	19627	18674	20723	19920	78944	16934	12052	19668	22373	71026	14921	-	-	-	14921
9 Other commodities nes	1689	1667	1706	1896	6958	1626	1714	1732	1918	6989	1537	1240	1668	2005	6451	1226	-	-	-	1226
Total Imports	117550	116175	120544	127558	481828	129450	115401	122500	120254	487605	109599	82082	105244	123503	420428	101437	-	-	-	101437
Figures in £ million	2018 Q1	2018 Q2	2018 Q3	2018 Q4	2018	2019 Q1	2019 Q2	2019 Q3	2019 Q4	2019	2020 Q1	2020 Q2	2020 Q3	2020 Q4	2020	2021 Q1	2021 Q2	2021 Q3	2021 Q4	2021
Exports by Country Group
Asia & Oceania	13629	14334	15120	15402	58485	13514	14585	15567	15209	58874	12765	10694	12944	13993	50396	12931	-	-	-	12931
Eastern Europe (excl EU)	1312	1213	1242	1302	5069	1392	1356	1415	1431	5593	1286	907	1244	1316	4752	1427	-	-	-	1427
European Union	43171	41961	42254	42616	170003	46516	40047	40777	41146	168486	38552	29077	34355	40177	142162	33845	-	-	-	33845
Latin America and Caribbean	1060	1202	1279	1269	4810	1297	1181	1309	1258	5044	1147	908	1038	1085	4178	1032	-	-	-	1032
Middle East and North Africa (excl EU)	4920	4536	4649	4770	18875	4739	4447	4537	4797	18519	4400	3144	3324	4158	15025	3796	-	-	-	3796
North America	13656	13347	13746	15348	56096	14748	15068	15809	16595	62220	14253	10377	11907	13671	50208	12388	-	-	-	12388
Sub-Saharan Africa	1443	1346	1444	1515	5748	1436	1457	1579	1451	5923	1335	930	1100	1182	4547	1156	-	-	-	1156
Western Europe (excl. EU)	3603	3752	3438	3548	14342	3552	4036	3982	4258	15828	3868	2795	4090	4666	15419	3436	-	-	-	3436
Undefined Country Group	1333	1463	1596	1686	6079	1630	1864	1797	2050	7342	1815	1774	2121	2242	7952	2714	-	-	-	2714
Total Exports	84128	83153	84769	87457	339506	88823	84042	86771	88195	347831	79421	60605	72123	82491	294639	72726	-	-	-	72726
Imports by Country Group
Asia & Oceania	22342	21605	25550	26899	96396	25105	23682	26422	25844	101053	21941	20223	26970	30409	99543	26793	-	-	-	26793
Eastern Europe (excl EU)	1834	2139	2364	2147	8483	2333	2148	2258	2072	8811	2272	1463	2065	1801	7602	1976	-	-	-	1976
European Union	65693	65339	63820	68132	262984	73329	62569	65930	64893	266721	58681	42727	55666	66622	223696	49112	-	-	-	49112
Latin America and Caribbean	1290	1475	1408	1475	5648	1550	1368	1442	1490	5850	1458	1270	1220	1439	5387	1212	-	-	-	1212
Middle East and North Africa (excl EU)	3163	3234	3743	3793	13934	3505	3742	3402	3220	13869	3031	1856	1754	2123	8764	2143	-	-	-	2143
North America	10052	11343	11735	12300	45431	12133	11268	12354	11600	47356	12221	8327	8858	10089	39495	8884	-	-	-	8884
Sub-Saharan Africa	1618	1671	2046	2186	7521	1431	1757	1939	1714	6841	1816	1026	1593	1592	6026	1788	-	-	-	1788
Western Europe (excl. EU)	10246	8007	8487	9074	35813	8697	7451	7285	7831	31265	6911	4124	5707	7861	24603	8566	-	-	-	8566
Undefined Country Group	1311	1362	1391	1553	5617	1366	1415	1468	1590	5839	1268	1066	1410	1567	5311	963	-	-	-	963
Total Imports	117550	116175	120544	127558	481828	129450	115401	122500	120254	487605	109599	82082	105244	123503	420428	101437	-	-	-	101437
Notes:
1. The figures exclude estimates for late-response
2. RTS figures exclude trade in Non-Monetary Gold
3. 2020 and 2021 data is provisional and subject to update
Return to Title and Contents

## Sheet: NE
Regional Trade Statistics, HMRC																				2021 Q1
																				Issued 7 July 2021
Table 5: SITC Section and Country Group Analysis1
North East
Figures in £ million	2018 Q1	2018 Q2	2018 Q3	2018 Q4	2018	2019 Q1	2019 Q2	2019 Q3	2019 Q4	2019	2020 Q1	2020 Q2	2020 Q3	2020 Q4	2020	2021 Q1	2021 Q2	2021 Q3	2021 Q4	2021
Exports by SITC Section
0 Food and Live Animals	58	54	54	58	223	65	52	59	58	233	49	45	58	61	213	51	-	-	-	51
1 Beverages and Tobacco	4	5	6	6	21	6	8	6	5	25	5	5	8	7	25	5	-	-	-	5
2 Crude Materials	51	51	49	50	200	42	40	41	33	157	42	31	40	39	151	53	-	-	-	53
3 Mineral Fuels	5	6	7	7	26	2	11	2	2	17	2	4	3	7	15	18	-	-	-	18
4 Animal and Vegetable Oils	0	0	0	1	1	0	2	0	1	4	0	0	0	0	1	0	-	-	-	0
5 Chemicals	769	697	713	660	2840	783	708	721	588	2800	712	625	704	729	2770	665	-	-	-	665
6 Manufactured Goods	329	334	328	348	1340	372	402	441	418	1633	481	403	490	695	2070	567	-	-	-	567
7 Machinery and Transport	1899	2015	1787	1911	7612	1976	1674	1696	1913	7258	1672	661	1367	1688	5387	1539	-	-	-	1539
8 Miscellaneous Manufactures	223	231	231	203	888	266	276	285	302	1129	254	181	277	304	1016	255	-	-	-	255
9 Other commodities nes	3	5	4	4	17	4	4	4	5	17	5	3	5	6	20	0	-	-	-	0
Total Exports	3342	3399	3180	3248	13169	3515	3177	3257	3325	13274	3222	1959	2951	3537	11669	3154	-	-	-	3154
Imports by SITC Section
0 Food and Live Animals	144	148	155	160	607	166	155	159	156	637	135	140	126	126	527	93	-	-	-	93
1 Beverages and Tobacco	18	21	23	28	90	20	24	23	27	94	18	23	23	25	90	18	-	-	-	18
2 Crude Materials	95	113	133	121	463	132	151	150	175	609	200	183	205	173	761	183	-	-	-	183
3 Mineral Fuels	120	154	148	163	584	101	119	109	111	440	101	53	49	54	257	53	-	-	-	53
4 Animal and Vegetable Oils	6	6	8	7	28	5	9	7	10	32	6	7	6	9	27	12	-	-	-	12
5 Chemicals	543	612	647	658	2460	679	571	620	555	2425	552	525	548	582	2206	522	-	-	-	522
6 Manufactured Goods	533	557	533	573	2196	594	570	568	514	2247	618	520	654	696	2487	542	-	-	-	542
7 Machinery and Transport	1357	1431	1286	1488	5561	1581	1437	1547	1403	5969	1305	612	1057	1315	4288	1046	-	-	-	1046
8 Miscellaneous Manufactures	500	468	512	503	1983	515	481	559	519	2073	468	326	456	492	1741	454	-	-	-	454
9 Other commodities nes	4	6	8	9	27	5	5	3	3	17	3	3	4	5	14	3	-	-	-	3
Total Imports	3321	3515	3453	3710	13999	3798	3522	3746	3474	14541	3405	2390	3127	3477	12399	2928	-	-	-	2928
Figures in £ million	2018 Q1	2018 Q2	2018 Q3	2018 Q4	2018	2019 Q1	2019 Q2	2019 Q3	2019 Q4	2019	2020 Q1	2020 Q2	2020 Q3	2020 Q4	2020	2021 Q1	2021 Q2	2021 Q3	2021 Q4	2021
Exports by Country Group
Asia & Oceania	373	433	420	449	1675	382	470	488	516	1856	448	436	539	591	2015	419	-	-	-	419
Eastern Europe (excl EU)	115	139	134	115	503	133	128	137	114	512	112	66	127	146	451	117	-	-	-	117
European Union	2090	2022	1835	1949	7896	2222	1858	1836	1985	7902	1937	980	1610	1999	6526	1735	-	-	-	1735
Latin America and Caribbean	56	64	75	64	259	55	72	77	72	275	53	26	34	46	158	72	-	-	-	72
Middle East and North Africa (excl EU)	127	134	128	129	517	149	105	149	114	517	117	83	104	109	413	98	-	-	-	98
North America	303	309	291	342	1245	358	351	343	324	1377	362	263	287	379	1292	508	-	-	-	508
Sub-Saharan Africa	41	37	47	41	167	41	44	60	54	200	29	24	25	31	108	24	-	-	-	24
Western Europe (excl. EU)	239	261	250	159	908	174	148	167	146	636	164	81	224	236	705	180	-	-	-	180
Undefined Country Group	0	0	0	0	0	0	0	0	0	0	0	0	0	0	0	1	-	-	-	1
Total Exports	3342	3399	3180	3248	13169	3515	3177	3257	3325	13274	3222	1959	2951	3537	11669	3154	-	-	-	3154
Imports by Country Group
Asia & Oceania	852	849	917	916	3535	909	903	966	760	3537	732	574	703	746	2754	702	-	-	-	702
Eastern Europe (excl EU)	111	126	130	119	486	117	96	96	90	398	88	60	67	78	293	67	-	-	-	67
European Union	1912	2051	1899	2199	8061	2273	2025	2120	2076	8494	2000	1280	1759	2060	7099	1599	-	-	-	1599
Latin America and Caribbean	18	20	19	17	74	25	21	23	20	88	18	20	11	12	61	20	-	-	-	20
Middle East and North Africa (excl EU)	35	33	32	34	134	40	35	38	34	147	38	24	31	42	136	45	-	-	-	45
North America	252	270	306	264	1093	294	304	347	337	1282	340	277	364	318	1298	247	-	-	-	247
Sub-Saharan Africa	34	65	54	53	206	40	47	50	54	191	60	62	65	91	279	72	-	-	-	72
Western Europe (excl. EU)	105	101	97	107	409	102	91	108	103	404	130	93	127	130	480	176	-	-	-	176
Undefined Country Group	-	-	-	-	-	-	-	-	-	-	-	-	-	-	-	-	-	-	-	-
Total Imports	3321	3515	3453	3710	13999	3798	3522	3746	3474	14541	3405	2390	3127	3477	12399	2928	-	-	-	2928
Notes:
1. The figures exclude estimates for late-response
2. RTS figures exclude trade in Non-Monetary Gold
3. 2020 and 2021 data is provisional and subject to update
Return to Title and Contents

[truncated: 15 more sheets: NW, YH, EM, WM, EA, LO, SE, SW, EN, Sheet2, WA, SC, NI, ZA, ZB]
