# Supplementary material for: Evaluating the Brexit and COVID-19’s influence on the UK economy: A data analysis
Source: PLoS One. 2023 Jun 15;18(6):e0287342. doi: 10.1371/journal.pone.0287342 (PMC10270588; doi:10.1371/journal.pone.0287342)
Supplement: S1 Dataset — (ZIP) [file pone.0287342.s002.zip › DataSet/data.xlsx]

## Sheet: Sheet1
Year_Quarter	Value	Pre_Brexit	Brexit	Brexit_Covid	Unemp	Unemp_Eng_P	Unemp_Eng_M	Unemp_Eng_W	Unemp_Wal_P	Unemp_Wal_M	Unemp_Wal_W	Unemp_Scot_P	Unemp_Scot_M	Unemp_Scot_W	Unemp_Nire_P	Unemp_Nire_M	Unemp_Nire_W	Unemp_P_Agriculture	Unemp_P_Manufacturing	Unemp_P_Construction	Unemp_P_Wholesale	Unemp_P_Transport	Unemp_P_Accomm	Unemp_P_Financial	Unemp_P_Sci	Unemp_P_PubAdmin	Unemp_P_Edu	Unemp_P_Health	Unemp_P_Other	Unemp_M_Agriculture	Unemp_M_Manufacturing	Unemp_M_Construction	Unemp_M_Wholesale	Unemp_M_Transport	Unemp_M_Accomm	Unemp_M_Financial	Unemp_M_Sci	Unemp_M_PubAdmin	Unemp_M_Edu	Unemp_M_Health	Unemp_M_Other	Unemp_W_Agriculture	Unemp_W_Manufacturing	Unemp_W_Construction	Unemp_W_Wholesale	Unemp_W_Transport	Unemp_W_Accomm	Unemp_W_Financial	Unemp_W_Sci
2011 Q1	1	1	0	0	7.8	7.8	8.2	7.2	7.9	9.1	6.4	7.9	9.1	6.5	7.3	9.1	5	3.23228	6.18479	8.17492	7.3042	6.37965	10.8433	3.68351	3.26888	3.0421	2.84526	3.08576	5.85863	3.32988	6.27517	8.60756	7.59848	6.4143	11.3139	3.47814	3.39146	3.15885	3.77943	3.99741	6.07343	2.84094	5.89435	4.74261	6.97778	6.23736	10.4483	3.91154	3.09387
2011 Q2	1	1	0	0	7.9	7.9	8.3	7.5	8.4	10.5	6	7.9	8.9	6.8	7.3	8.7	5.7	3.398	5.62717	8.04196	7.27964	5.59	11.5944	3.76691	3.95033	3.13631	2.7983	3.27796	6.17264	3.50109	5.70859	8.51667	7.5775	5.66652	13.8603	3.429	3.49862	3.53141	3.76331	4.00669	6.55684	2.98456	5.37304	4.30736	6.95304	5.26075	9.67556	4.14881	4.6049
2011 Q3	1	1	0	0	8.3	8.3	8.8	7.7	9.7	11.8	7.4	8.1	9.4	6.7	7.3	8.9	5.5	4.60065	6.32394	7.44174	7.6875	5.34519	12.3231	4.79573	3.51151	3.50584	3.56461	3.59423	5.58413	4.71298	6.60831	7.7171	8.78302	5.36719	14.8697	4.26705	3.3173	4.00045	4.10397	4.35347	6.47479	4.19881	5.39864	4.99364	6.4804	5.25445	10.0979	5.40512	3.78436
2011 Q4	1	1	0	0	8.4	8.4	8.9	7.8	8.9	10.1	7.5	8.6	9	8.1	7	9.1	4.7	4.44735	5.85549	7.32026	7.7782	5.84983	11.2967	4.03928	3.06657	3.13599	3.46905	3.63585	6.34056	4.99414	6.16493	7.53739	9.12343	5.92907	12.6112	4.01091	2.97863	3.45636	3.47048	4.03353	6.90717	2.50821	4.854	5.47772	6.27038	5.51931	10.0787	4.07165	3.18859
2012 Q1	1	1	0	0	8.2	8.2	8.7	7.6	8.9	9.4	8.4	8.2	8.3	8	6.7	8.5	4.6	4.44253	6.37159	7.66668	8.12161	6.03879	10.9693	4.45875	3.55619	2.65566	3.22267	3.90781	7.32696	4.94018	6.71326	7.92123	8.59782	6.28239	11.0421	4.56487	3.46334	2.60264	3.46449	4.9854	7.68416	2.68829	5.30193	5.5663	7.59782	4.98963	10.9043	4.3388	3.6876
2012 Q2	1	1	0	0	8	8	8.3	7.6	8.9	8.7	7.7	8	8.9	7.1	7.7	9.6	5.5	4.96829	6.38138	7.61759	7.66337	6.00386	10.2042	4.07032	3.89081	3.25772	3.00586	3.51983	5.00031	5.45126	6.4642	7.74944	8.17388	6.16695	10.4168	4.37252	3.64275	3.39761	3.23339	4.37702	4.73971	3.1946	6.12624	6.5581	7.09179	5.32212	10.0293	3.73024	4.24418
2012 Q3	1	1	0	0	7.9	7.8	8.2	7.4	8.2	8.4	8.9	8.2	9	7.3	7.7	9	6.3	3.75323	6.16194	7.11945	7.16459	5.71589	9.89506	3.78127	3.53338	2.78797	3.85233	3.57767	5.33114	3.78591	5.85204	7.25046	7.76369	6.03435	11.167	3.90549	3.85894	3.06754	4.42461	3.8962	5.26142	3.64319	7.11161	6.01274	6.49916	4.37486	8.84368	3.63788	3.0793
2012 Q4	1	1	0	0	7.8	7.8	8.1	7.5	8.6	8.9	8.2	7.6	8.4	6.8	7.6	10	4.9	4.19975	6.04855	6.12951	6.64538	5.85227	10.7518	3.76263	3.13529	3.04161	3.40815	3.73941	4.65026	4.45682	6.02379	6.36712	6.82495	6.29702	10.8953	4.0315	3.02241	3.47859	3.899	4.36194	4.4152	3.34144	6.12495	4.13242	6.44506	3.99146	10.6367	3.45535	3.28971
2013 Q1	1	1	0	0	7.8	7.9	8.2	7.5	8.6	8.8	7.1	7.2	8	6.4	8	10.4	5.2	4.52219	6.56141	7.34455	7.70109	6.44893	11.7227	3.2022	3.18774	2.32291	2.90135	3.92024	5.42484	4.73818	6.59429	7.79279	8.46978	6.62192	11.5302	3.64803	2.97308	2.60107	3.285	4.94114	4.93777	3.84025	6.45587	3.78105	6.86544	5.71337	11.8877	2.67345	3.49334
2013 Q2	1	1	0	0	7.7	7.8	8.3	7.3	8	8.3	7.2	7.3	7.8	6.8	7.3	9.7	4.5	3.96447	6.41855	6.08789	7.92875	6.64404	10.9093	3.30464	3.12171	2.40096	2.41845	3.68342	6.26454	3.36542	6.33789	6.3915	8.73409	6.71541	11.6796	3.59729	3.03777	2.49235	3.18767	3.87458	6.89174	6.06475	6.68211	3.83025	7.03896	6.34398	10.2255	2.96413	3.2397
2013 Q3	1	1	0	0	7.6	7.6	8	7.2	7.8	7.9	8.4	7.4	7.5	7.3	7.4	9	5.6	4.35219	5.69986	5.16634	7.54426	5.39366	9.973	3.32141	2.48741	2.6124	3.34834	3.94958	5.93865	3.89613	5.51193	5.59629	7.82664	5.31748	10.4459	3.68519	2.33757	2.66621	3.57138	4.27806	7.26762	5.78388	6.28595	2.0777	7.22715	5.71225	9.53438	2.9056	2.69719
2013 Q4	1	1	0	0	7.2	7.2	7.5	6.9	8.1	7.6	6.4	7.2	7.6	6.7	7.3	9.1	5.2	4.74571	4.85026	5.02126	6.38869	5.24916	9.37586	2.80469	2.87636	2.43822	3.0341	3.36181	4.84809	4.9881	4.71457	5.29312	6.6786	5.4007	9.29477	2.87798	2.4249	2.80996	3.60797	4.41471	5.72247	3.91756	5.26064	2.98024	6.07419	4.59557	9.44807	2.72275	3.52601
2014 Q1	1	1	0	0	6.8	6.8	6.9	6.6	7	8	4.9	6.3	6.8	5.7	7.1	9.3	4.6	3.61596	5.17064	4.80803	6.21247	5.78923	8.66439	2.79506	2.68304	2.39449	2.46433	3.27644	4.71483	3.78008	5.19141	4.9176	6.1186	5.4916	10.26	2.37532	2.47192	2.45504	2.62377	4.05326	5.82325	3.05501	5.10937	4.04188	6.31569	7.03666	7.1494	3.27656	2.97998
2014 Q2	1	1	0	0	6.3	6.3	6.4	6.2	6.6	7.5	4.9	6.4	7.1	5.7	6.5	8.4	4.3	3.64422	4.25882	4.37838	5.7076	4.64617	8.78118	2.58886	2.34751	2.05088	2.16101	3.23095	4.43101	3.91344	4.56484	4.55989	5.64095	4.88272	10.6068	1.83529	1.88487	1.84422	2.82536	4.30328	4.5768	2.71352	3.34181	3.05012	5.77878	3.69836	7.11305	3.43681	3.00508
2014 Q3	1	1	0	0	6	5.9	6	5.8	6.3	7.5	6.4	6.1	7	5	6.2	7.4	4.9	3.03996	4.05695	3.69781	5.34667	4.23753	8.00553	2.60567	2.23981	2.55871	2.70795	2.93107	3.62192	2.76285	4.03378	3.9537	5.60804	4.33324	8.80812	2.40661	1.99176	1.95047	3.55361	4.19859	2.93215	4.03315	4.12527	1.81791	5.06201	3.88884	7.27246	2.84039	2.59013
2014 Q4	1	1	0	0	5.7	5.7	5.8	5.5	7	7.1	6.4	5.3	6.6	4	5.8	6.1	5.5	2.76006	3.66139	3.71389	4.61199	4.436	7.39764	2.98304	2.11487	2.36595	1.9204	2.40034	3.57069	3.00503	3.58908	3.8558	4.65182	4.53895	8.05103	3.08529	1.80712	2.41112	2.20795	3.84459	3.37292	0	3.87755	2.6266	4.56905	4.0877	6.84068	2.86154	2.54874
2015 Q1	1	1	0	0	5.5	5.4	5.5	5.4	6.7	7.9	5	5.8	6.4	5.2	6.2	7.2	5	3.06775	3.86102	3.39298	5.38252	4.49892	8.50247	2.74746	2.23718	2.50093	1.64749	2.35602	3.18299	3.36071	3.46793	3.57769	5.51885	4.70843	9.23866	2.71176	2.05452	2.36285	2.27457	2.62818	3.11245	0	5.03917	1.98989	5.23069	3.80406	7.84827	2.78831	2.48422
2015 Q2	1	1	0	0	5.6	5.6	5.6	5.5	6.5	6.4	4.6	5.7	6.5	4.9	6.3	7.6	4.9	3.34508	3.889	3.3568	5.5062	3.95313	7.66941	2.84013	2.24735	2.19889	1.76307	2.45438	3.10303	3.74539	3.80145	3.38451	6.01415	4.24367	8.05811	2.09053	1.81882	2.10526	2.46734	2.78368	3.40339	0	4.15646	3.15444	4.93552	2.92493	7.32488	3.69772	2.8187
2015 Q3	1	1	0	0	5.3	5.2	5.2	5.1	5.6	7.8	4.8	6.2	6.5	5.9	6	6.7	5.2	3.13731	3.51596	3.03377	5.13224	4.52145	7.57791	3.03218	1.83906	2.24905	2.02739	2.54425	3.2131	3.40174	3.59391	2.98808	5.25974	4.83939	6.60272	2.78147	1.53547	2.76127	2.19399	2.27149	2.92169	2.24968	3.28256	3.38392	4.98909	3.36872	8.44951	3.32019	2.23026
2015 Q4	1	1	0	0	5.1	5	5	5	6.4	5.8	4.7	5.6	6.4	4.8	5.9	6.2	5.5	2.93676	3.39469	2.94825	4.0676	2.92662	7.71822	2.56931	2.0703	2.24658	1.94217	2.5106	3.49848	3.11994	3.40539	3.11201	4.44883	3.06747	7.57553	2.16281	2.05387	2.26414	2.06828	2.49669	3.78229	2.37634	3.36108	0	3.63633	2.38286	7.85068	3.04561	2.09142
2016 Q1	1	1	0	0	5.1	5	4.9	5	5.3	5	4.2	5.9	7.1	4.6	6.1	6.6	5.6	3.28822	4.16998	3.26148	4.44639	3.5479	7.60121	2.79427	1.83608	2.24367	2.34861	2.12938	3.42598	3.67165	4.11906	3.34915	4.70064	3.73128	7.32122	2.46544	1.97401	2.41851	2.80436	1.36759	3.58672	0	4.33236	2.60609	4.16501	2.82301	7.8513	3.19249	1.65293
2016 Q2	1	1	1	0	4.9	4.9	4.9	4.9	4.6	4.3	3.7	5.2	5.8	4.5	5.8	7.2	4.2	2.92667	3.89788	2.88972	4.09536	3.38008	6.41785	1.96196	2.0687	1.67296	2.03842	2.73756	3.31875	2.77188	3.78563	3.05323	4.47476	3.40672	6.3302	1.67962	1.76215	1.69932	1.94761	2.12415	3.72693	3.47185	4.25017	1.69134	3.67734	3.27191	6.4989	2.29218	2.48096
2016 Q3	2	0	1	0	4.8	4.8	4.8	4.8	4	5.9	3.7	4.9	5.2	4.7	5.6	7.3	3.7	3.24578	3.85329	3.08885	3.86091	3.16928	5.99042	2.77747	2.25236	1.79478	2.40973	2.72667	2.95922	2.95071	3.94028	3.24103	3.84175	3.42043	6.50597	2.63094	2.03031	1.93474	2.7359	2.29972	2.9055	4.22418	3.59361	2.00718	3.88219	2.17657	5.54478	2.95804	2.55272
2016 Q4	2	0	1	0	4.7	4.7	4.8	4.6	4.8	5.3	3.5	4.7	5	4.4	5.4	6.5	4.2	2.40383	3.4052	2.83512	4.19352	3.17251	6.3684	2.73574	2.12822	1.65802	2.08494	2.64995	2.78428	2.19426	3.12677	3.03429	4.53996	3.22491	7.65296	2.83574	1.88929	1.78262	2.15098	2.26054	2.66327	3.18666	4.21887	0	3.81037	2.96793	5.28082	2.61189	2.44885
2017 Q1	2	0	1	0	4.6	4.6	4.7	4.5	4.5	5.5	3.7	4.2	4.4	4	5.3	6.8	3.7	2.19243	3.28638	2.75973	4.27283	3.85624	5.84653	3.55326	2.06181	1.47402	2.01935	2.66556	3.40131	2.57094	3.15329	2.96291	4.34428	3.9783	7.10963	2.95932	1.92702	1.51408	2.54232	2.16843	4.1348	0	3.68685	0	4.19205	3.37174	4.73517	4.28596	2.23301
2017 Q2	2	0	1	0	4.4	4.5	4.5	4.4	4.6	4.6	3.6	3.9	4.3	3.5	5.1	7	2.9	1.93459	3.32975	2.52279	4.26137	3.00297	5.46448	3.27777	2.18448	1.74445	1.96064	2.28871	2.78328	1.9524	3.43259	2.63845	4.42799	3.09746	6.81943	2.923	1.81294	2.33132	1.9147	1.81015	2.71028	0	3.0152	1.71368	4.07081	2.62412	4.29739	3.70036	2.6652
2017 Q3	2	0	1	0	4.3	4.3	4.3	4.3	4.1	4.4	4.6	4.2	4.6	3.7	4	4.9	2.8	2.30818	2.74106	1.93634	4.09714	3.03607	5.74828	2.63194	1.85354	1.73305	1.906	2.28183	3.0115	1.94098	2.90336	2.15692	4.12103	3.04152	6.96846	2.63686	1.6186	1.90571	1.35682	2.26319	3.257	3.5569	2.27591	0	4.06965	3.01504	4.69234	2.62557	2.16934
2017 Q4	2	0	1	0	4.4	4.3	4.3	4.4	4.5	4.6	5.7	4.4	5.3	3.5	4.1	4.8	3.3	1.6738	2.50163	1.93969	3.73618	3.0262	5.19848	2.41026	2.08494	2.4251	2.007	2.21271	3.23121	1.67128	2.63796	2.0426	3.80527	2.97183	5.92318	1.88688	2.28677	2.57046	1.85265	1.85726	3.09917	0	2.08788	0	3.65639	3.22887	4.55497	3.05735	1.821
2018 Q1	2	0	1	0	4.2	4.2	4.1	4.3	5.1	4.7	3.9	4.3	4.8	3.7	3	4.1	1.9	1.8631	2.70973	2.30157	4.1094	3.13023	5.99496	2.90026	2.23527	2.29018	2.0127	2.08607	2.79432	1.91086	2.95025	2.51408	4.27831	3.05166	7.00928	2.21205	2.24529	2.55138	2.10307	1.75669	3.06034	0	1.97297	0	3.91457	3.43935	5.0976	3.71742	2.22259
2018 Q2	2	0	1	0	4	4	3.9	4.2	4.3	4.3	3.7	4.1	4.6	3.6	3.7	4.9	2.3	2.46215	2.9304	2.62369	3.69101	3.0463	6.20976	2.48037	1.66025	1.88764	1.75895	2.28867	2.66889	2.25573	3.21021	2.73861	3.65719	2.96973	7.4066	2.29951	1.71545	2.34531	1.7327	2.31884	2.40496	3.23712	2.1059	1.78718	3.7301	3.34613	5.1518	2.6954	1.5914
2018 Q3	2	0	1	0	4.1	4.1	4.1	4.1	4	4.5	3.6	3.8	4.4	3.2	3.8	4.7	2.7	2.48295	2.75862	2.4756	3.62427	3.16449	5.67688	2.07721	1.65964	1.94459	2.32068	2.17609	2.83992	2.34765	2.76068	2.33078	3.86645	3.11037	6.16672	1.84331	1.76706	2.17843	3.00925	1.97059	2.59464	2.93358	2.75239	3.5177	3.34031	3.36535	5.2228	2.35734	1.52674
2018 Q4	2	0	1	0	4	4.1	4.1	4	4.1	4.5	3.7	3.5	4.1	2.8	3.8	4.5	2.9	2.82308	2.68052	1.91109	3.49832	3.00931	5.31252	2.14131	2.00173	1.32608	1.87504	2.19751	3.03306	2.86965	2.74617	1.94638	3.81571	3.1067	4.89209	1.5395	1.94688	0.903775	2.29783	2.36921	3.36521	2.67167	2.47931	1.66434	3.12397	2.61533	5.6884	2.816	2.07012
2019 Q1	2	0	1	0	3.8	3.9	3.9	3.8	4.5	5	4	3.2	3.6	2.9	2.9	3.2	2.6	2.0424	3.21292	1.59331	3.91961	3.3594	5.11393	2.51903	1.87069	1.20147	1.79402	2.36203	2.65354	1.82629	3.13824	1.64305	4.24329	3.58972	5.56029	2.13783	1.75223	1.21201	1.30803	2.63764	2.93369	2.71238	3.43074	0	3.54326	2.38401	4.7255	2.94606	2.02213
2019 Q2	2	0	1	0	3.9	3.9	4.1	3.8	3.9	4.8	3	3.6	4.4	2.9	3.1	3.4	2.7	1.37638	3.05739	1.95328	3.78783	2.854	5.71346	2.1837	1.71079	1.04278	1.78318	1.97885	2.73125	1.1074	3.08137	2.03195	4.15139	2.9048	6.14663	1.78432	1.56273	1.31211	1.64562	2.13058	2.59474	2.17124	2.98904	0	3.38205	2.62984	5.32136	2.63384	1.898
2019 Q3	2	0	1	0	3.8	3.9	4.1	3.6	3.8	3.8	3.9	4	4.2	3.8	2.5	2.9	2.1	0.951278	2.50187	2.17428	4.21123	2.72415	5.44711	2.38268	1.68823	1.11242	1.95483	2.10978	2.57346	0.955915	2.3174	2.15425	4.65785	2.91197	5.49908	2.12346	1.50482	1.065	2.16945	2.79284	2.76682	0	3.02033	2.31437	3.69563	1.85184	5.40256	2.68765	1.93194
2019 Q4	2	0	1	0	3.8	3.9	4.1	3.7	2.9	2.6	3.3	3.5	3.3	3.6	2.4	2.5	2.2	2.22389	2.40993	2.28234	3.80019	3.76729	5.31431	1.87018	1.75199	1.24802	1.67005	2.07396	1.68026	2.15644	2.31835	2.31095	4.05478	3.72948	5.97476	1.63947	1.56266	0.911648	1.62805	2.6905	1.59975	2.42763	2.68284	2.07693	3.50979	3.92884	4.77182	2.1411	1.99174
2020 Q1	2	0	1	1	4	4.1	4.3	3.8	3.2	2.9	3.6	4.2	4.2	4.1	2.4	2.6	2.2	2.98783	2.5901	2.50684	4.19949	3.57397	5.50448	2.51747	1.725	1.69976	1.84317	2.15219	2.63896	3.08473	2.74183	2.66511	4.78095	3.54114	6.63802	2.9882	1.4528	1.25682	1.72825	2.33269	2.38784	2.69059	2.13546	0	3.54932	3.70551	4.59538	1.96526	2.08935
2020 Q2	3	0	0	1	4.1	4.2	4.4	4.1	2.7	2.7	2.8	4.6	4.9	4.3	2.6	2.8	2.4	3.24947	2.9607	2.12296	3.84824	3.25682	5.48549	3.0122	2.60196	1.32229	1.96384	1.91166	2.48246	3.01739	2.92827	2.25549	4.07341	2.98042	6.48755	3.44296	1.82414	1.8392	2.34022	1.86717	2.91795	3.95296	3.05215	0	3.58667	4.36381	4.65321	2.49977	3.66616
2020 Q3	3	0	0	1	4.8	4.9	5.3	4.5	4.6	5.2	4	4.6	5.1	4.2	3.4	3.7	3.1	2.52113	3.86564	3.38699	4.65071	3.94903	9.46528	2.86264	3.23826	1.50823	2.8179	2.48559	3.85112	2.78643	3.58147	3.43987	4.75509	3.8051	10.9746	2.72435	2.48783	1.71274	3.1665	3.01205	4.67415	0	4.67416	3.03253	4.52939	4.50999	8.19991	3.02591	4.24624
2020 Q4	3	0	0	1	5.2	5.4	5.5	5.2	4.5	4.3	4.8	4.5	5.5	3.5	3.5	3.6	3.3	2.69167	4.94859	3.33399	5.19818	4.08033	11.1544	2.13263	3.45413	1.45658	2.62171	2.22288	4.27365	2.78751	4.6443	3.26682	5.02538	4.34076	13.2185	2.17584	2.81929	1.71278	2.29774	2.11013	4.05849	2.38521	5.7618	3.76717	5.39672	3.01697	9.42629	2.07963	4.29092
2021 Q1	3	0	0	1	4.9	5	5.2	4.8	4.4	5.9	2.8	4.4	4.4	4.4	3.5	3.8	3.1	2.42927	4.14492	2.81407	4.64671	5.12677	9.63741	2.7344	2.96817	1.51415	2.27933	2.46823	4.70979	2.60031	3.71679	2.77663	4.6067	5.82783	10.3485	2.93989	2.71909	1.47287	2.13121	2.41224	4.59031	0	5.23332	3.03961	4.6943	2.69733	9.00681	2.47218	3.2831
2021 Q2	3	0	0	1	4.7	4.8	4.9	4.7	4.1	4.5	3.5	4.3	4.9	3.7	3.8	4.8	2.8	2.12003	3.30305	2.27783	4.82115	4.80818	7.0604	2.41134	2.64117	1.44511	2.12413	2.15106	3.80235	2.16448	3.2901	2.49051	4.5897	5.04964	6.89536	2.11772	2.54304	1.4185	2.46741	2.09028	3.90148	0	3.33765	0	5.09091	3.95857	7.21018	2.778	2.76263
[truncated: 53 more columns]
