# Supplementary material for: Evaluating the Brexit and COVID-19’s influence on the UK economy: A data analysis
Source: PLoS One. 2023 Jun 15;18(6):e0287342. doi: 10.1371/journal.pone.0287342 (PMC10270588; doi:10.1371/journal.pone.0287342)
Supplement: S1 Dataset — (ZIP) [file pone.0287342.s002.zip › DataSet/Earnings_industries.xls]

## Sheet: Introduction
Table EARN01: Introduction
This set of tables contains seasonally adjusted Average Weekly Earnings (AWE) series at sector level
This is one of three sets of Average Weekly Earnings tables. The other two tables contain:
	Non-seasonally adjusted Average Weekly Earnings at sector level (EARN02)
	Non-seasonally adjusted Average Weekly Earnings at industry level (EARN03)
This publication: June 2021 data published at 7:00am 17th August 2021
Next publication: July 2021 data will be published at 7:00am 14th September 2021
Notes
	August 2020 Data: In line with international guidance, the seasonal adjustment process has been reviewed and revised this month.
	All periods in the AWE series have been open to revision
	The public and private sector series in these tables are affected by reclassifications between the sectors. In particular:
		i) From July 2009 Royal Bank of Scotland Group plc is classified to the public sector; for earlier time periods it is classified
		to the private sector. Between July 2009 and March 2014 Lloyds Banking Group plc is classified to the public sector;
		it is classified to the private sector for earlier and later time periods.
		ii) Between June 2010 and May 2012 English Further Education Corporations and Sixth Form College Corporations are
		classified to the public sector. Before June 2010 and after May 2012 they are classified to the private sector.
		iii) From October 2013 Royal Mail plc is classified to the private sector; previously it is in the public sector.
		iv) Network Rail has been classified to the public sector since July 2010; previously it is included in the private sector figures. Further details in the following link:
		http://www.ons.gov.uk/ons/rel/na-classification/national-accounts-sector-classification/classification-of-network-rail-under-european-system-of-accounts-2010/index.html
Average Weekly Earnings at Sector Level (seasonally adjusted)
These tables show the seasonally adjusted total pay, bonus pay and regular pay series for the nine sectors ("whole economy",
"private sector", "public sector", "services", "finance and business services", "public sector excluding financial services",
"manufacturing", "construction" and "wholesaling, retailing, hotels & restaurants").
For each sector, three measures are presented:
	i) the level of earnings (in pounds per week)
	ii) the percentage change between the current month and the same month in the previous year
	iii) the percentage change between the three months ending in the current month, and the same three months in the
	previous year
These three tables present the long-term historic time series of the tables that appear in the Labour Market Statistics Bulletin
Table 1 corresponds to Table 13 in the Bulletin, Table 2 corresponds to Bulletin Table 14, and Table 3 to Bulletin Table 15.
	1. AWE Total Pay
	2. AWE Bonus Pay
	3. AWE Regular Pay
Average Weekly Earnings at Sector Level (seasonally adjusted) - index numbers
These tables show the level estimates for each of the nine main sectors, seasonally adjusted, and expressed as an index,
based to 2000 = 100.
	4. AWE Total Pay Index
	5. AWE Regular Pay Index
Average Weekly Earnings in real terms (adjusted for consumer price inflation), seasonally adjusted
These tables contain data on Average Weekly Earnings for the whole economy, for both total and regular pay, in real terms (adjusted for consumer price inflation)
The real AWE is calculated as the unadjusted Average Weekly Earnings, shown in EARN02, divided by the Consumer Prices Index including owner occupiers’ housing costs (CPIH)
our preferred measure of consumer price inflation [Series identifier L522].
The ratio is rereferenced as an index with 2015 = 100, and then seasonally adjusted. Figures consistent with the index level are also shown at 2015 constant prices.
	6. Real AWE
	In relation to recent changes (201811 published dataset) - see note above starting at row 18 and footnotes on tab 6
Sampling variability for AWE single month growth rates
Sampling variability estimates for the single month growth rates , including a brief explanation of what these mean,
are available on the "Sampling variability" page.
	Sampling Variability
Contact information
For all data queries please contact:				earnings@ons.gov.uk

## Sheet: 1. AWE Total Pay
EARN01 Average Weekly Earnings - total pay, Great Britain (seasonally adjusted)1												Source: Monthly Wages and Salaries Survey
Date of this publication: 17 August 2021						Date of next publication: 14 September 2021
Inquiries: Email:		earnings@ons.gov.uk				Tel: 01633 456120
Standard Industrial Classification (2007)
	Whole Economy			Private sector3 4 5			Public sector3 4 5			Services, SIC 2007 sections G-S			Finance and business services, SIC 2007 sections K-N			Public sector excluding financial services 4 5			Manufacturing, SIC 2007 section C			Construction, SIC 2007 section F			Wholesaling, retailing, hotels & restaurants, SIC 2007 sections G & I
	Weekly Earnings (£)	% changes year on year		Weekly Earnings (£)	% changes year on year		Weekly Earnings (£)	% changes year on year		Weekly Earnings (£)	% changes year on year		Weekly Earnings (£)	% changes year on year		Weekly Earnings (£)	% changes year on year		Weekly Earnings (£)	% changes year on year		Weekly Earnings (£)	% changes year on year		Weekly Earnings (£)	% changes year on year
		Single month	3 month average 2		Single month	3 month average 2		Single month	3 month average 2		Single month	3 month average 2		Single month	3 month average 2		Single month	3 month average 2		Single month	3 month average 2		Single month	3 month average 2		Single month	3 month average 2
	KAB9	KAC2	KAC3	KAC4	KAC5	KAC6	KAC7	KAC8	KAC9	K5BZ	K5C2	K5C3	K5C4	K5C5	K5C6	KAD8	KAD9	KAE2	K5CA	K5CB	K5CC	K5CD	K5CE	K5CF	K5CG	K5CH	K5CI
2000-01-01	307.396			305.237			313.447			290.107			358.655			312.775			362.917			356.397			208.694
2000-02-01	300.465			297.182			315.15			282.987			337.425			314.654			356.065			362.932			209.186
2000-03-01	309.939			306.252			312.676			296.562			387.085			311.999			357.574			357.276			207.995
2000-04-01	310.021			308.61			309.935			291.496			375.584			309.742			365.83			360.365			209.351
2000-05-01	312.15			311.579			310.716			295.759			382.746			310.775			362.059			363.833			211.405
2000-06-01	310.842			309.895			312.943			294.912			380.888			312.355			361.601			367.875			210.728
2000-07-01	313.968			313.201			312.994			298.056			383.874			312.691			362.663			368.628			211.393
2000-08-01	315.472			314.908			312.82			300.058			385.808			312.596			362.681			372.818			213.182
2000-09-01	317.465			317.108			315.219			301.905			390.222			314.382			364.997			374.037			214.233
2000-10-01	318.164			317.736			316.345			302.097			391.445			315.673			366.514			379.765			215.667
2000-11-01	320.151			319.587			318.769			303.987			392.12			317.94			369.116			381.797			217.134
2000-12-01	325.253			325.8			318.717			309.626			412.444			315.795			369.406			392.131			217.055
2001-01-01	324.294	5.49706		323.805	6.08342		322.144	2.7747		308.433	6.31684		407.033	13.4886		321.566	2.8107		371.961	2.4919		386.967	8.57729		215.303	3.16683
2001-02-01	325.651	8.38262		325.569	9.55211		323.795	2.74316		309.928	9.52018		409.884	21.4741		323.23	2.72541		373.086	4.78056		382.129	5.28937		217.317	3.88706
2001-03-01	324.641	4.74353	6.18725	321.135	4.85981	6.80546	325.504	4.10261	3.20525	311.009	4.87135	6.86628	409.689	5.83959	13.2427	324.87	4.12547	3.21879	373.965	4.58394	3.94372	383.428	7.31978	7.0516	222.069	6.76646	4.60381
2001-04-01	327.87	5.75754	6.27302	326.523	5.80464	6.70846	327.959	5.81565	4.21191	312.091	7.06536	7.1159	406.648	8.27083	11.4651	327.34	5.68137	4.16967	371.566	1.56805	3.62672	390.845	8.4579	7.01738	219.37	4.78582	5.14327
2001-05-01	327.569	4.93965	5.14647	326.152	4.67707	5.11309	329.423	6.02085	5.31007	311.447	5.30452	5.73992	401.488	4.89682	6.32177	329.294	5.95916	5.25338	374.812	3.52226	3.21338	395.941	8.82473	8.20532	218.969	3.57779	5.03485
2001-06-01	328.965	5.83032	5.50815	328.009	5.84499	5.44035	330.326	5.55468	5.79647	313.467	6.29182	6.21642	413.855	8.65535	7.26581	329.318	5.43074	5.68999	376.099	4.00932	3.02773	401.281	9.08081	8.78994	219.462	4.14471	4.16746
2001-07-01	329.246	4.86597	5.21044	327.781	4.65514	5.05695	331.617	5.95017	5.84148	312.859	4.96669	5.51884	403.715	5.16881	6.23536	331.002	5.85597	5.7483	376.332	3.7691	3.76679	404.16	9.63888	9.1831	221.006	4.54722	4.08984
2001-08-01	331.406	5.05105	5.24686	329.812	4.73283	5.07432	333.382	6.57329	6.02597	315.003	4.98088	5.40907	407.062	5.50894	6.43705	333.051	6.54382	5.94363	378.759	4.43309	4.07057	407.407	9.27767	9.33241	223.497	4.83875	4.51154
2001-09-01	331.584	4.44745	4.78732	330.138	4.1091	4.49783	334.374	6.07673	6.1997	315.292	4.43407	4.79276	405.275	3.85759	4.84081	333.249	6.00138	6.13344	379.807	4.05768	4.08657	405.823	8.49803	9.13561	222.196	3.71704	4.3661
2001-10-01	333.104	4.69575	4.73072	331.687	4.39083	4.41016	335.493	6.05293	6.23324	316.72	4.84064	4.75142	406.152	3.75688	4.36953	334.587	5.99166	6.17801	381.782	4.16575	4.21831	408.947	7.68417	8.48169	221.421	2.66803	3.73708
2001-11-01	334.261	4.40737	4.51668	333.125	4.23609	4.24541	335.065	5.11207	5.74523	318.131	4.65284	4.64258	409.087	4.32697	3.98081	334.032	5.06117	5.68282	382.749	3.69342	3.97151	408.336	6.95108	7.70576	223.884	3.10838	3.16313
2001-12-01	335.631	3.19073	4.09191	334.76	2.75001	3.78444	335.745	5.34282	5.50122	319.918	3.32422	4.26555	413.889	0.350335	2.76904	332.627	5.32988	5.45993	382.742	3.61002	3.8222	407.16	3.83271	6.13249	223.012	2.74448	2.8407
2002-01-01	336.367	3.72297	3.7704	334.846	3.40951	3.46038	337.482	4.76138	5.07098	320.897	4.04109	4.00205	413.514	1.59224	2.05454	336.637	4.68672	5.02395	383.739	3.16658	3.48921	396.763	2.53173	4.42463	223.313	3.72073	3.18976
2002-02-01	335.311	2.96629	3.29277	334.026	2.59755	2.9181	338.396	4.50919	4.86883	318.887	2.89063	3.41767	411.034	0.28043	0.738213	337.315	4.35746	4.78737	384.852	3.15352	3.30919	409.02	7.03741	4.45376	223.894	3.02624	3.16226
2002-03-01	334.553	3.05304	3.24697	330.077	2.78433	2.93026	339.807	4.39407	4.55424	319.653	2.77933	3.23519	405.681	-0.978383	0.295289	338.417	4.17	4.40385	387.448	3.60563	3.30895	406.663	6.05987	5.19939	227.03	2.23419	2.98597
2002-04-01	338.324	3.18834	3.06951	336.918	3.18336	2.85573	340.404	3.79471	4.23107	322.332	3.28158	2.9843	410.237	0.88247	0.0595044	339.776	3.79909	4.10765	384.568	3.49924	3.4195	410.935	5.14015	6.07205	226.9	3.43281	2.89463
2002-05-01	339.742	3.71618	3.31994	338.112	3.66703	3.21376	341.725	3.73419	3.97292	323.943	4.01217	3.35791	412.793	2.81582	0.893839	341.588	3.73343	3.89983	389.02	3.79086	3.63231	408.492	3.16996	4.77489	228.009	4.1282	3.26033
2002-06-01	341.271	3.74078	3.5486	340.134	3.69665	3.5159	342.451	3.67072	3.73306	325.659	3.88942	3.72777	415.155	0.314103	1.32519	341.382	3.6635	3.73187	392.316	4.31188	3.8689	407.646	1.58616	3.28316	232.529	5.95418	4.50549
2002-07-01	341.877	3.8365	3.76457	340.374	3.84189	3.7353	345.151	4.08118	3.82911	326.206	4.26618	4.05588	418.015	3.54206	2.20703	344.123	3.96395	3.78726	392.844	4.38768	4.16394	411.51	1.81857	2.18632	229.884	4.01723	4.6987
2002-08-01	341.535	3.05616	3.54336	340.67	3.29225	3.60963	340.573	2.1568	3.30039	324.922	3.14867	3.76676	416.594	2.34169	2.0522	340.253	2.16221	3.26027	393.795	3.9698	4.22256	410.246	0.696905	1.3649	231.172	3.43401	4.46114
2002-09-01	341.976	3.13406	3.34112	340.679	3.19286	3.44143	345.388	3.29395	3.17583	326.171	3.45049	3.62026	418.652	3.3009	3.05988	344.344	3.32933	3.1502	392.695	3.39329	3.91543	411.819	1.47749	1.32949	230.844	3.89215	3.78003
2002-10-01	342.299	2.76027	2.98314	340.322	2.60343	3.02876	347.249	3.50415	2.98636	326.609	3.12217	3.24029	417.199	2.72007	2.78685	346.261	3.48919	2.9944	394.569	3.34941	3.57008	408.515	-0.105535	0.687595	231.599	4.59667	3.9725
2002-11-01	343.484	2.75934	2.88403	341.3	2.45416	2.74903	349.241	4.23083	3.6765	327.792	3.03689	3.20256	417.849	2.14204	2.71919	348.251	4.25678	3.69194	393.792	2.88527	3.20873	413.208	1.19307	0.853249	232.131	3.6837	4.05594
2002-12-01	343.844	2.4473	2.65523	340.667	1.76466	2.27278	352.909	5.11192	4.28253	327.478	2.36305	2.83939	412.052	-0.44383	1.46229	349.857	5.18004	4.30699	397.348	3.81603	3.35023	412.941	1.41974	0.834728	231.081	3.61838	3.96438
2003-01-01	344.97	2.55755	2.58781	341.487	1.98354	2.06682	351.441	4.1361	4.49251	328.341	2.31996	2.57217	413.098	-0.100605	0.526477	350.63	4.15663	4.52927	397.059	3.47115	3.39088	419.148	5.64173	2.72521	234.761	5.12647	4.1427
2003-02-01	342.545	2.15725	2.38756	339.741	1.71081	1.81976	352.75	4.24187	4.49534	324.556	1.77784	2.15419	416.575	1.34807	0.265501	351.872	4.31567	4.54811	399.692	3.85617	3.7145	421.953	3.16193	3.38828	233.092	4.10832	4.28454
2003-03-01	347.933	3.99948	2.90357	344.269	4.29977	2.65768	354.341	4.2772	4.21855	331.776	3.7926	2.63041	423.979	4.51035	1.90393	353.414	4.43151	4.30151	399.167	3.02443	3.44961	427.723	5.17876	4.64988	232.096	2.23113	3.81345
2003-04-01	348.743	3.07948	3.07805	345.815	2.64088	2.87753	355.436	4.41589	4.31181	333.155	3.35771	2.97807	425.189	3.64484	3.16159	353.884	4.1522	4.29958	399.538	3.89267	3.58974	423.017	2.94011	3.75626	231.269	1.92539	2.74884
2003-05-01	349.278	2.80684	3.29196	346.758	2.55723	3.15752	354.527	3.74643	4.14591	333.68	3.00593	3.38365	425.968	3.19161	3.77834	354.571	3.80055	4.1271	402.889	3.56502	3.49315	420.244	2.87697	3.66158	232.999	2.18865	2.1152
2003-06-01	350.337	2.65657	2.84702	347.03	2.02727	2.40743	359.288	4.91648	4.35992	334.361	2.67205	3.01072	424.15	2.16645	2.99804	358.205	4.92787	4.29366	402.836	2.68169	3.37586	425.801	4.45357	3.42188	233.455	0.39792	1.49603
2003-07-01	350.937	2.65006	2.7043	347.891	2.20852	2.26375	360.979	4.58567	4.41711	335.86	2.95948	2.87897	425.075	1.68894	2.34588	359.18	4.37556	4.3679	405.679	3.26699	3.17017	424.032	3.04292	3.45611	233.489	1.56819	1.37895
2003-08-01	352.706	3.27082	2.85913	348.958	2.43275	2.22295	362.231	6.35944	5.28339	335.708	3.31978	2.9835	426.986	2.49457	2.11611	361.959	6.37947	5.22409	407.358	3.44419	3.13141	424.413	3.45312	3.64754	232.929	0.75998	0.906472
2003-09-01	353.661	3.4168	3.11253	350.853	2.9866	2.54272	364.361	5.49305	5.47548	338.028	3.63521	3.30479	428.801	2.42413	2.20233	363.644	5.60501	5.44989	409.658	4.31964	3.67667	432.987	5.14025	3.87951	234.554	1.60689	1.31107
2003-10-01	355.58	3.88022	3.52283	352.643	3.62052	3.01308	364.373	4.93137	5.58986	340.18	4.15514	3.70407	432.056	3.56105	2.82628	363.584	5.00273	5.65833	409.361	3.74881	3.83704	434.653	6.39817	4.99539	234.783	1.37504	1.24721
2003-11-01	355.975	3.63642	3.64454	353.07	3.44855	3.35185	365.531	4.66424	5.02803	340.481	3.87088	3.88717	430.594	3.04997	3.01106	364.749	4.73746	5.11344	414.694	5.30787	4.45844	433.025	4.79586	5.44147	234.227	0.903132	1.29438
2003-12-01	357.911	4.09096	3.86926	353.582	3.79092	3.61989	369.326	4.652	4.74852	341.297	4.21964	4.08175	418.064	1.45917	2.69533	366.383	4.72363	4.82078	409.59	3.08107	4.04283	436.591	5.72719	5.63751	241.22	4.38782	2.21938
2004-01-01	359.259	4.14197	3.95676	355.721	4.16813	3.80261	366.851	4.38466	4.56688	342.65	4.35779	4.14953	442.561	7.13237	3.87937	365.999	4.38316	4.61439	416.091	4.79321	4.39122	437.696	4.42524	4.97994	236.947	0.930803	2.06613
2004-02-01	354.246	3.41603	3.88386	350.088	3.04563	3.66919	369.339	4.70281	4.58008	338.629	4.33603	4.30444	412.614	-0.950826	2.53802	368.504	4.72665	4.6112	414.52	3.70982	3.86085	437.729	3.7386	4.62292	238.801	2.4493	2.58017
2004-03-01	360.741	3.68117	3.74698	356.896	3.66762	3.62823	370.493	4.55827	4.5488	344.893	3.95358	4.21442	437.539	3.19845	3.11598	369.192	4.46455	4.52486	417.698	4.64255	4.38084	444.571	3.93903	4.03299	237.104	2.15778	1.84333
2004-04-01	363.524	4.23848	3.7808	359.94	4.0844	3.60238	371.698	4.57512	4.61189	347.867	4.41589	4.23468	447.96	5.35537	2.55742	369.926	4.53334	4.57461	419.416	4.97533	4.44241	441.737	4.42541	4.03424	241.286	4.33112	2.97704
2004-05-01	364.496	4.35685	4.09262	361.702	4.30951	4.0213	372.054	4.94374	4.6923	348.501	4.44144	4.27083	450.594	5.78121	4.78046	372.569	5.07612	4.69169	422.863	4.95776	4.85889	445.263	5.95354	4.767	241.064	3.46128	3.31571
2004-06-01	365.282	4.26588	4.28707	361.604	4.19971	4.19798	374.392	4.20392	4.57261	349.293	4.46578	4.44107	445.35	4.9983	5.37885	373.354	4.22903	4.61157	423.155	5.04376	4.99233	435.739	2.33411	4.22976	242.289	3.78422	3.85765
2004-07-01	366.915	4.5528	4.39197	363.749	4.5584	4.35605	374.672	3.79334	4.31006	350.536	4.36959	4.42551	449.947	5.85103	5.54407	372.151	3.61124	4.30222	425.328	4.84365	4.94814	439.133	3.56142	3.94146	242.802	3.98825	3.74478
2004-08-01	367.873	4.30035	4.37295	364.743	4.52348	4.42749	375.185	3.57599	3.85688	354.096	5.47715	4.77119	448.209	4.97029	5.27295	374.845	3.56015	3.79913	427.212	4.87382	4.92006	441.639	4.05876	3.31695	243.51	4.54274	4.10474
2004-09-01	370.884	4.86997	4.57467	367.239	4.67031	4.58425	379.185	4.06855	3.81315	356	5.31655	5.05493	452.499	5.52661	5.44882	378.599	4.11235	3.76218	429.916	4.94504	4.88767	433.808	0.189681	2.58685	244.747	4.34594	4.29219
2004-10-01	373.121	4.93295	4.70187	370.039	4.93299	4.70964	380.886	4.5318	4.05973	359.521	5.68566	5.49356	461.804	6.88517	5.79794	380.302	4.59813	4.091	431.119	5.31526	5.04496	432.988	-0.383083	1.26791	244.979	4.34273	4.41014
2004-11-01	373.488	4.91964	4.90759	369.809	4.74099	4.7816	382.112	4.53628	4.37904	358.64	5.33356	5.4455	459.896	6.80511	6.40739	381.459	4.58112	4.43068	432.34	4.25519	4.836	441.901	2.04967	0.617514	244.889	4.55176	4.41339
2004-12-01	373.833	4.44873	4.76647	371.218	4.98782	4.8873	384.811	4.19275	4.41937	360.029	5.48872	5.50258	465.178	11.2694	8.2894	381.548	4.13896	4.43879	434.323	6.03837	5.199	435.316	-0.29203	0.455085	248.397	2.9751	3.94717
2005-01-01	377.369	5.04113	4.80325	371.646	4.47671	4.73465	385.093	4.97278	4.56646	359.98	5.05772	5.29299	462.513	4.50811	7.46324	384.43	5.03585	4.58516	433.292	4.1339	4.80334	453.096	3.51841	1.75938	248.839	5.01895	4.17328
2005-02-01	374.211	5.63586	5.03987	370.175	5.73777	5.06403	385.326	4.32834	4.49689	359.128	6.05354	5.53134	462.009	11.9713	9.14672	384.476	4.33447	4.50258	433.126	4.48838	4.88135	438.079	0.0800522	1.10329	249.607	4.5249	4.16675
2005-03-01	376.951	4.49366	5.0534	372.094	4.25848	4.81885	390.181	5.31395	4.87192	361.689	4.86973	5.32315	462.488	5.70204	7.29435	388.398	5.20211	4.85729	434.57	4.03933	4.21997	444.566	-0.00117075	1.19282	246.332	3.89207	4.47863
2005-04-01	378.306	4.06634	4.72479	373.971	3.89827	4.62236	391.489	5.32461	4.99002	363.68	4.54565	5.1491	466.69	4.18117	7.16994	389.569	5.30993	4.94946	439.647	4.82359	4.45085	443.529	0.405666	0.161414	250.495	3.81675	4.07744
2005-05-01	380.73	4.45381	4.33764	375.227	3.7392	3.96412	393.26	5.6997	5.44631	366.244	5.09127	4.83561	469.242	4.13863	4.66487	390.843	4.90477	5.13834	436.243	3.16416	4.00667	447.26	0.448358	0.284111	248.66	3.15122	3.61858
2005-06-01	381.408	4.41467	4.3119	376.647	4.16004	3.93254	393.723	5.16335	5.39542	366.581	4.94941	4.86237	471.983	5.98019	4.76307	392.625	5.16155	5.125	437.877	3.47927	3.81953	445.329	2.20077	1.01138	249.283	2.88679	3.28441
2005-07-01	383.959	4.6454	4.50487	379.826	4.41981	4.10693	395.718	5.61714	5.49299	369.453	5.39651	5.14607	476.909	5.99226	5.36768	396.447	6.52858	5.531	440.089	3.47037	3.37148	448.509	2.13502	1.58784	250.405	3.13162	3.05644
2005-08-01	386.549	5.07668	4.71301	383.091	5.03051	4.53798	398.245	6.14634	5.64262	373.431	5.46037	5.26979	485.137	8.2391	6.73783	398.028	6.18474	5.95798	443.347	3.77694	3.57599	453.019	2.57684	2.305	253.685	4.17854	3.4001
2005-09-01	387.813	4.56459	4.76178	384.224	4.62501	4.69187	399.058	5.2411	5.6667	374.368	5.15974	5.33836	483.541	6.86004	7.02859	398.325	5.21041	5.9707	443.286	3.1099	3.45166	455.717	5.05025	3.24547	252.918	3.33847	3.54959
2005-10-01	387.857	3.94931	4.52754	384.672	3.95445	4.53406	400.542	5.16069	5.51329	374.779	4.24392	4.95144	484.105	4.82922	6.62537	399.962	5.16956	5.51885	444.051	2.99957	3.29419	460.113	6.26475	4.6173	255.159	4.15548	3.89043
2005-11-01	390.047	4.43375	4.31542	386.8	4.59453	4.3907	401.911	5.18155	5.19436	376.196	4.89497	4.76481	489.107	6.35172	6.00746	401.231	5.18347	5.18777	446.834	3.35238	3.15418	464.545	5.12429	5.47707	255.595	4.37177	3.95539
2005-12-01	390.817	4.543	4.30887	386.532	4.12551	4.22465	402.131	4.50098	4.94646	376.96	4.70252	4.61362	485.953	4.46603	5.21227	402.662	5.53395	5.2958	446.364	2.77245	3.0411	466.009	7.05076	6.14125	257.001	3.4637	3.99447
2006-01-01	393.06	4.15789	4.3775	384.177	3.37183	4.02966	403.374	4.747	4.80896	373.884	3.8624	4.48613	473.3	2.33233	4.37981	402.711	4.75552	5.15663	448.297	3.4631	3.19553	466.218	2.89602	4.99575	256.745	3.17735	3.66733
2006-02-01	396.805	6.03778	4.91089	391.462	5.75037	4.41425	406.195	5.41594	4.88817	380.449	5.93692	4.83307	513.737	11.1963	5.99341	405.178	5.38428	5.22381	455.88	5.25367	3.82872	468.429	6.92797	5.59105	254.898	2.11996	2.91919
2006-03-01	397.725	5.51105	5.23322	393.503	5.75347	4.95783	403.41	3.39058	4.51308	381.934	5.59749	5.13237	502.612	8.67566	7.40005	403.232	3.81917	4.65016	453.716	4.40566	4.37406	466.753	4.99072	4.91553	256.67	4.19669	3.16012
2006-04-01	396.322	4.76221	5.43474	393.798	5.30179	5.60112	406.084	3.72793	4.1725	381.437	4.88267	5.47018	502.129	7.59372	9.14982	405.419	4.06849	4.42038	456.715	3.88223	4.51058	473.11	6.66958	6.19214	256.054	2.21935	2.83866
2006-05-01	398.102	4.563	4.94393	394.693	5.18802	5.41361	406.66	3.40747	3.50864	382.668	4.48441	4.9859	499.545	6.45778	7.57037	405.049	3.63471	3.84059	456.146	4.56229	4.2822	477.937	6.8589	6.17406	258.378	3.9082	3.43605
2006-06-01	402.313	5.48111	4.93613	399.319	6.01949	5.50398	408.145	3.66298	3.5993	387.13	5.60581	4.99141	513.883	8.87755	7.64551	407.175	3.70587	3.80259	455.753	4.08247	4.17479	482.887	8.43365	7.32092	258.818	3.82473	3.31516
2006-07-01	401.188	4.48706	4.8431	398.378	4.88431	5.36281	409.583	3.50378	3.52476	387.023	4.75581	4.94832	508.464	6.61676	7.31659	410.104	3.4447	3.59455	451.685	2.63498	3.75702	486.471	8.46411	7.91866	260.968	4.21821	3.98413
2006-08-01	400.847	3.69885	4.5517	398.523	4.02823	4.97172	409.615	2.85508	3.33904	386.738	3.56344	4.63533	508.225	4.75902	6.73237	409.25	2.81936	3.32141	457.371	3.16327	3.29193	482.418	6.48961	7.78991	259.687	2.36595	3.4643
2006-09-01	401.465	3.52029	3.90034	399.694	4.02631	4.31104	410.067	2.75871	3.03801	387.486	3.50389	3.93778	499.306	3.26041	4.87062	409.01	2.68235	2.98145	460.895	3.97231	3.25835	485.35	6.50248	7.14642	261.798	3.51113	3.36125
2006-10-01	403.876	4.13027	3.78324	403.156	4.80504	4.28698	412.222	2.91589	2.84331	390.684	4.24376	3.77071	508.824	5.10619	4.37591	411.551	2.89772	2.79994	463.999	4.49223	3.87626	487.817	6.02116	6.33644	263.952	3.44608	3.10797
2006-11-01	405.868	4.05624	3.90257	405.076	4.72484	4.5193	412.964	2.75003	2.80821	392.498	4.33338	4.02759	513.628	5.01343	4.46237	412.204	2.73463	2.77165	463.018	3.62193	4.02801	487.956	5.03965	5.84975	266.219	4.15674	3.70547
2006-12-01	413.142	5.71249	4.63465	411.528	6.46667	5.33289	414.801	3.15065	2.93892	401.77	6.58173	5.05501	543.835	11.9112	7.34139	414.948	3.0512	2.8947	460.368	3.13726	3.74915	493.595	5.91966	5.65928	267.568	4.11161	3.90545
2007-01-01	420.55	6.99383	5.59121	411.653	7.15185	6.11202	418.004	3.62703	3.17644	399.005	6.71883	5.87673	525.162	10.9576	9.2702	417.272	3.61555	3.13429	469.701	4.77437	3.84578	489.657	5.0276	5.32923	266.41	3.76418	4.01066
2007-02-01	425.961	7.34778	6.68865	422.552	7.94199	7.19011	416.656	2.57559	3.11646	409.336	7.59295	6.96711	584.284	13.7321	12.2398	415.848	2.63335	3.09909	471.209	3.36244	3.75669	496.458	5.98355	5.6441	270.594	6.15754	4.67404
2007-03-01	416.769	4.78824	6.37344	411.422	4.55388	6.542	417.954	3.60524	3.26768	397.577	4.09577	6.12981	517.886	3.03887	9.24263	418.026	3.669	3.30475	476.191	4.95354	4.36022	495.045	6.06144	5.69147	275.562	7.36042	5.7596
2007-04-01	412.671	4.12522	5.42045	412.373	4.71671	5.73345	419.236	3.23887	3.13882	399.497	4.73459	5.47201	521.008	3.75983	6.89504	418.438	3.21128	3.17042	470.465	3.01044	3.77314	495.102	4.64827	5.56078	273.748	6.90998	6.81074
2007-05-01	416.078	4.51525	4.47666	414.279	4.96231	4.74451	421.564	3.66492	3.50286	401.892	5.02373	4.61824	522.236	4.54239	3.77881	420.428	3.79704	3.55883	471.365	3.33647	3.76439	497.118	4.01345	4.8995	274.533	6.25245	6.83959
2007-06-01	418.825	4.10413	4.24788	417.255	4.49158	4.72264	422.192	3.44149	3.44852	403.753	4.29377	4.68246	521.64	1.50947	3.25473	420.79	3.34381	3.45045	475.682	4.37266	3.57273	508.182	5.23848	4.63544	277.04	7.04064	6.734
2007-07-01	420.064	4.70514	4.441	419.577	5.32127	4.9246	420.929	2.77011	3.29111	405.001	4.6451	4.65278	526.86	3.61791	3.20942	421.08	2.67648	3.2701	475.376	5.24506	4.31502	521.314	7.16237	5.48061	277.907	6.49112	6.59464
2007-08-01	421.246	5.08905	4.63215	420.986	5.63645	5.14931	423.429	3.37231	3.19435	406.94	5.22392	4.72077	529.138	4.11495	3.07505	422.772	3.30414	3.10744	475.89	4.04883	4.55286	521.966	8.19783	6.86653	277.415	6.82642	6.78529
2007-09-01	423.033	5.37227	5.05555	423.914	6.05961	5.67287	423.998	3.39729	3.17999	409.767	5.75033	5.20666	534.476	7.04368	4.91284	422.741	3.35709	3.11222	476.719	3.43336	4.23618	531.211	9.44911	8.26906	278.176	6.25598	6.52373
2007-10-01	420.6	4.14073	4.86579	421.649	4.58708	5.42509	425.036	3.10858	3.29237	408.093	4.45594	5.14146	531.615	4.47905	5.2015	423.829	2.98319	3.21435	477.651	2.94234	3.47219	517.391	6.06247	7.89943	280.035	6.09296	6.3898
2007-11-01	424.637	4.62436	4.711	425.909	5.14297	5.26075	426.558	3.29175	3.26566	411.682	4.88775	5.02915	537.705	4.68761	5.39093	425.697	3.2736	3.20435	479.54	3.56846	3.31428	527.635	8.1315	7.8784	279.563	5.01245	5.78364
2007-12-01	425.344	2.95346	3.90013	424.709	3.203	4.30472	428.569	3.3193	3.24007	412.15	2.58345	3.96408	535.591	-1.51599	2.46589	428.379	3.23684	3.1648	481.304	4.54771	3.684	536.116	8.61469	7.60691	278.097	3.93512	5.00862
2008-01-01	438.728	4.32232	3.96498	428.188	4.0169	4.11558	430.2	2.91767	3.1754	412.878	3.47703	3.64018	542.009	3.20793	2.06487	429.129	2.84152	3.11646	482.515	2.72823	3.60877	511.609	4.48309	7.07932	278.559	4.56032	4.50169
2008-02-01	444.628	4.38221	3.89361	439.729	4.06522	3.76442	432.172	3.72387	3.31985	425.334	3.90816	3.32619	619.548	6.03546	2.65331	430.691	3.56941	3.21548	485.837	3.10436	3.45248	516.458	4.0286	5.7088	280.097	3.51195	3.99982
2008-03-01	440.013	5.57718	4.75651	433.13	5.27627	4.44926	432.837	3.56086	3.40044	418.353	5.22557	4.19985	554.515	7.07292	5.45314	433.392	3.67569	3.36216	484.794	1.80665	2.54362	515.097	4.05047	4.18616	286.338	3.91053	3.99084
2008-04-01	429.9	4.17499	4.7108	431.663	4.6778	4.66767	436.687	4.16245	3.81617	418.378	4.72633	4.61325	543.775	4.36969	5.83179	436.553	4.3292	3.85876	488.934	3.92575	2.94107	520.559	5.14183	4.40663	286.212	4.5533	3.99359
2008-05-01	432.994	4.06562	4.60765	432.885	4.49118	4.81423	435.301	3.25848	3.65995	419.45	4.36896	4.77209	551.136	5.53379	5.65587	434.329	3.30628	3.76969	494.417	4.89054	3.53483	521.415	4.88739	4.69352	284.39	3.59054	4.01748
2008-06-01	432.191	3.1914	3.80831	432.563	3.66872	4.27716	433.782	2.74531	3.387	418.316	3.60695	4.23213	555.246	6.44238	5.44909	432.099	2.68746	3.43936	490.388	3.09163	3.96666	521.947	2.70864	4.23341	282.305	1.90052	3.34258
2008-07-01	433.685	3.24257	3.49837	432.665	3.11933	3.75681	438.554	4.18736	3.39633	419.669	3.62174	3.86486	551.92	4.75652	5.57482	438.396	4.11222	3.36884	491.57	3.40657	3.79301	521.527	0.0408905	2.50713	281.609	1.33197	2.26938
2008-08-01	433.821	2.98513	3.1395	433.157	2.89116	3.22521	439.019	3.68193	3.53769	421.029	3.46219	3.56342	552.042	4.3285	5.17038	437.689	3.5283	3.44295	489.339	2.82608	3.10799	516.621	-1.02402	0.556441	282.516	1.83905	1.69021
2008-09-01	433.778	2.54004	2.92174	433.997	2.37858	2.79503	440.216	3.8249	3.89746	422.074	3.0034	3.3612	553.456	3.55119	4.20907	438.898	3.82201	3.82045	489.312	2.64157	2.95773	527.928	-0.617927	-0.534419	282.726	1.63535	1.60199
2008-10-01	435.166	3.46325	2.99526	435.565	3.30038	2.85583	440.937	3.74111	3.74933	423.46	3.76563	3.4098	559.024	5.1558	4.34377	439.348	3.66156	3.67061	491.686	2.9383	2.80206	526.043	1.67224	0.00155965	281.652	0.577656	1.34852
2008-11-01	434.432	2.30655	2.76803	434.682	2.05976	2.57747	442.267	3.68278	3.74945	423.032	2.75696	3.17387	551.48	2.56183	3.75138	441.507	3.71388	3.73238	492.843	2.77407	2.78473	525.857	-0.336923	0.227874	282.885	1.18813	1.13257
2008-12-01	435.589	2.40854	2.72359	435.062	2.43765	2.59707	442.211	3.18312	3.53487	425.163	3.15749	3.2251	553.843	3.40781	3.70339	442.278	3.24439	3.53914	491.955	2.21299	2.64087	521.433	-2.7389	-0.493905	282.975	1.75421	1.17198
2009-01-01	433.742	-1.13632	1.16812	433.427	1.22346	1.90524	443.236	3.03024	3.29777	425.197	2.98366	2.96613	550.086	1.49028	2.48278	442.188	3.04318	3.33285	491.219	1.80387	2.26263	523.307	2.28657	-0.302349	285.308	2.42276	1.78766
2009-02-01	418.8	-5.80886	-1.57168	417.05	-5.15759	-0.548324	445.657	3.12026	3.11113	409.37	-3.75313	0.749316	493.494	-20.3461	-5.87602	444.734	3.2605	3.18275	485.361	-0.098122	1.30227	520.519	0.786294	0.0687586	288.839	3.12095	2.43428
2009-03-01	434.729	-1.20101	-2.72772	405.559	-6.36563	-3.45969	441.649	2.03589	2.72798	401.132	-4.11643	-1.66053	491.788	-11.312	-10.5301	443.58	2.35084	2.88353	494.34	1.96906	1.22308	523.935	1.71591	1.59399	284.314	-0.706621	1.59376
2009-04-01	437.3	1.72129	-1.80387	435.377	0.860513	-3.56731	449.8	3.00281	2.72028	423.269	1.16901	-2.24185	564.021	3.72331	-9.81085	448.628	2.76604	2.79142	494.872	1.21455	1.02822	528.683	1.56061	1.3545	284.306	-0.666033	0.564371
2009-05-01	435.749	0.636376	0.373831	433	0.0264545	-1.82961	447.483	2.79864	2.61395	421.988	0.604927	-0.779581	543.932	-1.30706	-3.01221	446.253	2.74528	2.62116	492.64	-0.35951	0.933611	523.347	0.370646	1.21351	285.066	0.237584	-0.379714
2009-06-01	436.181	0.923039	1.09217	432.898	0.0775907	0.321072	451.169	4.00814	3.26872	420.337	0.483077	0.752225	542.138	-2.36071	-0.00394089	449.074	3.92847	3.14461	495.312	1.00408	0.616443	514.758	-1.3774	0.183335	284.09	0.632146	0.0649519
2009-07-01	435.418	0.399505	0.652671	430.913	-0.404782	-0.100238	453.412	3.38789	3.39749	421.162	0.35589	0.481275	546.941	-0.90227	-1.52513	448.238	2.24507	2.96904	487.417	-0.84486	-0.068184	521.996	0.0899573	-0.305935	285.178	1.26718	0.710682
2009-08-01	436.261	0.562565	0.628024	431.651	-0.347691	-0.225031	454.982	3.63611	3.67616	422.098	0.253668	0.363964	549.806	-0.405026	-1.22489	448.883	2.55741	2.9056	496.246	1.41154	0.521856	526.932	1.9958	0.230152	286.443	1.38979	1.09631
2009-09-01	437.132	0.773138	0.578415	431.577	-0.55776	-0.436835	456.591	3.71983	3.58147	422.659	0.13843	0.249123	546.739	-1.21372	-0.840652	451.309	2.82787	2.54355	498.277	1.83214	0.797093	523.242	-0.887654	0.389107	286.351	1.28221	1.3131
2009-10-01	437.072	0.437941	0.591051	432.405	-0.725443	-0.543977	457.466	3.74858	3.70159	423.688	0.0538281	0.148452	549.06	-1.78241	-1.13651	451.457	2.7562	2.71398	499.043	1.49631	1.57986	530.532	0.853246	0.643898	288.171	2.31437	1.66136
2009-11-01	438.586	0.956382	0.722301	432.422	-0.519864	-0.601129	459.15	3.81732	3.76199	423.487	0.107539	0.0998879	553.846	0.428907	-0.860366	452.895	2.57922	2.72083	501.957	1.84914	1.72579	531.205	1.01695	0.325983	288.541	1.99947	1.86481
2009-12-01	439.323	0.857331	0.75047	433.847	-0.279287	-0.508279	456.887	3.31884	3.62814	425.545	0.089689	0.0836853	558.46	0.833702	-0.179131	452.591	2.33182	2.55529	508.645	3.39249	2.24588	530.542	1.74698	1.20416	287.885	1.73519	2.01588
2010-01-01	439.749	1.38484	1.06583	432.843	-0.134737	-0.311457	460.835	3.97049	3.70243	426.068	0.204806	0.134057	543.625	-1.17465	0.0314821	455.131	2.92719	2.61274	510.592	3.94387	3.06067	532.426	1.74241	1.50104	289.745	1.55519	1.76269
2010-02-01	441.937	5.52449	2.55235	441.793	5.93299	1.78481	463.149	3.92499	3.73877	432.552	5.66281	1.93962	574.96	16.5079	4.98436	456.159	2.56905	2.60926	510.981	5.27873	4.20034	530.093	1.83931	1.77616	293.679	1.67579	1.65526
2010-03-01	441.763	1.61809	2.8104	435.124	7.29016	4.27738	466.489	5.62429	4.5042	426.443	6.30992	3.99481	551.551	12.1522	8.7775	457.08	3.04342	2.84623	523.258	5.84974	5.02485	546.404	4.28833	2.62541	306.276	7.72423	3.6389
2010-04-01	442.494	1.18773	2.7397	433.514	-0.42785	4.1691	464.989	3.3769	4.30189	424.61	0.316861	4.03917	556.844	-1.27246	8.65238	458.064	2.10316	2.5701	510.959	3.25064	4.78952	526.631	-0.388214	1.90636	290.869	2.30835	3.89106
2010-05-01	443.957	1.88352	1.56262	436.648	0.842554	2.46099	466.654	4.28415	4.42141	427.197	1.23448	2.55632	567.229	4.28305	4.74345	458.68	2.78482	2.64204	512.752	4.08259	4.39427	520.99	-0.450378	1.14588	287.363	0.805744	3.61032
2010-06-01	443.893	1.76825	1.61271	432.974	0.0174667	0.143022	465.756	3.23335	3.62994	428.823	2.01896	1.18813	563.659	3.9696	2.28113	457.137	1.79563	2.22674	510.376	3.04132	3.45712	518.534	0.733524	-0.0404387	291.557	2.62839	1.913
2010-07-01	443.186	1.78412	1.81196	436.819	1.37058	0.742581	465.541	2.67495	3.39387	428.476	1.73644	1.66278	561.552	2.6714	3.6392	458.159	2.21328	2.26352	514.84	5.62617	4.24296	518.467	-0.676131	-0.135283	290.822	1.9794	1.80359
2010-08-01	444.911	1.98265	1.84505	438.793	1.65445	1.013	467.247	2.6957	2.8672	430.697	2.03737	1.93094	568.993	3.48974	3.37537	459.03	2.26064	2.08975	516.939	4.16999	4.2719	518.027	-1.6899	-0.5537	291.466	1.75349	2.11924
2010-09-01	446.581	2.16156	1.97636	440.092	1.97303	1.66617	469.075	2.73403	2.70163	432.563	2.34345	2.03944	574.477	5.07349	3.74427	460.334	1.99977	2.15758	516.767	3.71081	4.49454	520.806	-0.465583	-0.945835	293.412	2.466	2.06638
2010-10-01	446.873	2.24234	2.12894	440.287	1.82274	1.81673	470.583	2.86747	2.76588	432.848	2.16212	2.18103	575.576	4.82935	4.46289	461.71	2.27101	2.177	518.53	3.90475	3.92818	520.881	-1.81914	-1.32801	290.822	0.920023	1.7115
2010-11-01	447.967	2.13895	2.1809	440.715	1.91792	1.90452	472.183	2.83856	2.81344	433.876	2.45326	2.31957	577.816	4.32788	4.74191	463.042	2.24048	2.17051	516.055	2.80867	3.47333	521.055	-1.91074	-1.40299	291.803	1.13053	1.50333
2010-12-01	449.033	2.21031	2.19716	438.421	1.05437	1.59775	474.438	3.84131	3.18175	433.322	1.8277	2.14718	570.842	2.21716	3.7841	464.21	2.56727	2.35963	520.182	2.2682	2.9889	522.373	-1.5398	-1.75662	293.27	1.87034	1.3067
2011-01-01	453.199	3.05866	2.46968	453.007	4.65861	2.54269	477.606	3.63927	3.4393	446.165	4.71697	3.0009	614.546	13.0459	6.47808	466.002	2.3885	2.39869	522.357	2.30416	2.45861	532.924	0.0936651	-1.11786	292.705	1.02177	1.34004
2011-02-01	453.051	2.51487	2.59461	446.776	1.12771	2.27141	476.211	2.8203	3.43143	439.636	1.63775	2.72234	595.827	3.62926	6.21149	466.2	2.20119	2.38517	516.664	1.11212	1.89415	539.602	1.79396	0.115441	293.401	-0.0945789	0.92587
2011-03-01	453.271	2.60499	2.72564	445.628	2.414	2.72191	479.191	2.72307	3.05911	439.518	3.06604	3.13265	591.731	7.28479	7.90157	467.777	2.34032	2.30996	525.901	0.505204	1.30054	540.395	-1.0996	0.24862	295.395	-3.55248	-0.921391
2011-04-01	451.649	2.0691	2.39615	442.905	2.16612	1.89834	477.657	2.72428	2.75576	436.07	2.69878	2.46325	589.04	5.78184	5.53906	466.928	1.93527	2.15874	518.609	1.49717	1.03392	526.305	-0.0617373	0.19813	292.675	0.620839	-1.04985
2011-05-01	453.316	2.10825	2.26042	446.04	2.15095	2.24368	477.011	2.2195	2.5554	438.557	2.65914	2.80806	591.527	4.28362	5.76938	467.198	1.85709	2.04393	518.645	1.14914	1.04628	527.168	1.18581	-0.00975254	294.35	2.43129	-0.236052
2011-06-01	457.38	3.03837	2.40558	447.152	3.2747	2.52937	481.913	3.46881	2.80386	444.002	3.53952	2.96708	609.717	8.17132	6.07633	465.145	1.7516	1.84805	519.648	1.81664	1.48713	533.464	2.87934	1.32702	299.971	2.88603	1.97828
2011-07-01	455.926	2.87455	2.67359	448.446	2.66156	2.6941	482.182	3.5747	3.08704	442.224	3.20858	3.13633	598.38	6.55831	6.33314	467.931	2.13285	1.91395	522.777	1.54163	1.50204	531.125	2.44146	2.1673	296.257	1.86857	2.39557
2011-08-01	453.635	1.96078	2.62393	447.126	1.8992	2.6088	477.86	2.27132	3.10398	439.958	2.1502	2.96485	587.114	3.18484	5.96199	468.851	2.1394	2.00823	522.196	1.01686	1.45674	534.773	3.23273	2.85107	294.335	0.984318	1.91311
2011-09-01	454.339	1.73724	2.18941	447.635	1.71413	2.0904	478.578	2.0261	2.6221	440.308	1.7903	2.38075	590.186	2.73435	4.14411	468.249	1.71939	1.99687	526.999	1.98003	1.51275	534.584	2.64542	2.77288	295.607	0.748101	1.19883
2011-10-01	455.974	2.03663	1.91152	449.354	2.05924	1.89088	479.56	1.90762	2.06791	442.557	2.24305	2.0611	594.89	3.35569	3.0915	468.283	1.42377	1.76016	523.627	0.982975	1.3262	533.733	2.46752	2.78107	297.095	2.15701	1.29462
2011-11-01	456.694	1.94802	1.90737	449.988	2.10385	1.95916	480.285	1.71594	1.88288	442.768	2.0495	2.02769	596.014	3.14947	3.08015	468.548	1.1891	1.44357	526.596	2.04255	1.66757	538.328	3.31505	2.80939	297.592	1.98387	1.62745
2011-12-01	456.896	1.75104	1.91167	448.722	2.34953	2.1706	480.369	1.25009	1.62363	442.528	2.12442	2.13892	591.166	3.56027	3.35432	467.805	0.774424	1.12852	526.089	1.13555	1.38572	537.168	2.8323	2.87163	299.291	2.05331	2.06461
2012-01-01	455.011	0.399831	1.36286	451.205	-0.397897	1.33397	481.095	0.73057	1.23032	443.978	-0.490152	1.21147	592.249	-3.62807	0.92023	467.943	0.416417	0.792498	526.468	0.787023	1.31905	536.399	0.652057	2.25478	301.215	2.9074	2.31503
2012-02-01	456.907	0.851233	0.998411	450.288	0.786145	0.89752	482.379	1.29519	1.0914	442.906	0.743641	0.779912	588.823	-1.17542	-0.503931	470.237	0.865921	0.685499	528.164	2.22586	1.38008	537.242	-0.43749	0.997518	302.557	3.12053	2.69367
2012-03-01	457.201	0.867089	0.706044	450.256	1.03836	0.471009	483.488	0.89664	0.973735	443.581	0.924452	0.38825	601.237	1.60646	-1.09837	471.126	0.715823	0.666145	523.294	-0.495711	0.830988	546.229	1.07956	0.430781	300.794	1.82769	2.61652
2012-04-01	460.081	1.86675	1.19428	453.236	2.33248	1.38321	484.16	1.36147	1.18401	444.883	2.02111	1.22762	601.757	2.15899	0.856681	471.572	0.994463	0.858645	530.248	2.24431	1.31519	542.234	3.02653	1.20787	298.284	1.91651	2.28751
2012-05-01	460.325	1.5461	1.42612	453.456	1.66252	1.67644	484.947	1.6635	1.3066	444.618	1.38205	1.44106	592.726	0.202666	1.32157	472.721	1.18211	0.964024	533.701	2.90301	1.54102	545.678	3.51124	2.52674	301.538	2.442	2.06207
2012-06-01	462.498	1.11897	1.509	454.525	1.64881	1.88002	486.468	0.945176	1.32211	448.047	0.911174	1.43484	599.932	-1.60483	0.230756	477.057	2.56099	1.57786	531.893	2.35651	2.50119	544.64	2.0949	2.87437	306.648	2.22578	2.19549
2012-07-01	462.704	1.48679	1.38336	455.903	1.66285	1.65806	486.964	0.991668	1.1985	448.701	1.46463	1.2518	602.163	0.632183	-0.266904	477.973	2.14615	1.9623	532.914	1.93907	2.39828	540.48	1.76136	2.45268	302.74	2.18855	2.28486
2012-08-01	463.709	2.22084	1.60732	455.893	1.96077	1.75738	495.264	3.64203	1.85445	450.329	2.3573	1.57548	602.118	2.55558	0.501448	482.242	2.85624	2.52127	536.063	2.65557	2.31684	532.249	-0.472033	1.12584	305.61	3.83089	2.74389
2012-09-01	462.086	1.7052	1.80369	455.096	1.66676	1.76332	489.57	2.29664	2.30614	448.707	1.90768	1.90911	596.388	1.05093	1.40732	478.652	2.22152	2.40822	533.898	1.30916	1.96591	529.437	-0.962732	0.105226	304.699	3.0755	3.02988
2012-10-01	461.627	1.23973	1.72109	454.393	1.12149	1.58227	489.241	2.01862	2.6515	447.703	1.16265	1.80797	593.275	-0.271602	1.10546	478.96	2.27999	2.45275	535.2	2.2101	2.05613	535.111	0.258004	-0.392608	305.162	2.71525	3.20549
2012-11-01	463.232	1.43162	1.45854	456.31	1.40495	1.39739	489.264	1.86941	2.0613	449.492	1.51854	1.52898	595.492	-0.0875883	0.228213	478.351	2.09226	2.1979	535.156	1.62554	1.7139	533.157	-0.960552	-0.556468	306.049	2.84183	2.87717
2012-12-01	461.406	0.98712	1.21944	453.465	1.05693	1.19462	490.157	2.03758	1.97519	447.858	1.20437	1.29522	590.311	-0.144507	-0.167897	478.463	2.27828	2.2168	535.028	1.69921	1.84431	529.586	-1.41138	-0.706881	304.697	1.80626	2.45307
2013-01-01	461.159	1.3512	1.25649	455.089	0.860732	1.10736	490.437	1.9418	1.9496	448.941	1.11779	1.2801	595.442	0.538988	0.102046	477.294	1.99847	2.12297	534.617	1.54796	1.62422	522.451	-2.60043	-1.6565	304.135	0.969404	1.86873
2013-02-01	462.061	1.12796	1.15516	455.939	1.25491	1.05739	487.251	1.00999	1.66235	447.748	1.09328	1.13845	594.781	1.01182	0.468091	474.788	0.967888	1.74689	538.794	2.01257	1.75354	533.718	-0.65597	-1.55539	304.532	0.652881	1.14071
2013-03-01	455.916	-0.281043	0.731632	447.365	-0.642053	0.491474	489.946	1.33558	1.4286	441.519	-0.464768	0.582003	586.828	-2.39647	-0.295037	476.367	1.11246	1.35841	538.466	2.89928	2.15161	519.565	-4.88149	-2.72472	301.935	0.379366	0.66733
2013-04-01	475.396	3.32895	1.39607	472.168	4.17722	1.60236	491.024	1.41786	1.25474	460.395	3.48669	1.37394	632.396	5.09154	1.2383	478.661	1.50338	1.19482	548.819	3.50232	2.80535	559.903	3.25855	-0.770087	312.827	4.87568	1.95864
2013-05-01	468.198	1.71029	1.58999	462.254	1.94028	1.83058	491.627	1.37753	1.37701	452.65	1.8065	1.61146	606.185	2.27075	1.65335	480.137	1.56887	1.39514	542.729	1.69156	2.69465	539.255	-1.17703	-0.943493	309.965	2.79479	2.67726
2013-06-01	466.904	0.952465	1.99536	460.448	1.3032	2.47237	485.558	-0.186957	0.868078	452.635	1.02403	2.10324	600.814	0.146935	2.50664	481.266	0.882306	1.31671	544.718	2.41108	2.53303	538.523	-1.12312	0.314181	311.861	1.69982	3.10911
2013-07-01	465.961	0.703751	1.12118	459.673	0.82703	1.35584	487.497	0.109391	0.432226	452.128	0.763769	1.19633	594.408	-1.28782	0.366947	480.096	0.444024	0.962899	543.64	2.01278	2.03807	532.933	-1.39638	-1.23172	315.334	4.15993	2.87988
2013-08-01	466.035	0.50153	0.719057	460.551	1.02163	1.05037	487.911	-1.48447	-0.526239	451.699	0.304089	0.696661	592.897	-1.53143	-0.892039	479.4	-0.589334	0.242779	544.782	1.62649	2.01576	539.92	1.44114	-0.37058	317.85	4.00488	3.28367
2013-09-01	466.171	0.883918	0.696175	460.264	1.13545	0.994618	487.485	-0.425837	-0.604983	452.068	0.748916	0.605228	592.795	-0.602512	-1.1423	480.184	0.320188	0.0564947	542.986	1.70204	1.78009	539.307	1.86434	0.623768	313.861	3.00699	3.72328
2013-10-01	466.075	0.963677	0.782653	460.074	1.25027	1.13565	488.885	-0.0728215	-0.664356	451.762	0.906741	0.652639	590.259	-0.508271	-0.883466	481.88	0.609571	0.111828	546.661	2.14148	1.82333	531.648	-0.64698	0.881697	314.956	3.20935	3.40757
2013-11-01	466.377	0.678838	0.841969	460.448	0.906998	1.09732	488.87	-0.0805269	-0.193112	451.934	0.543207	0.732714	591.133	-0.731923	-0.614361	481.421	0.641832	0.523857	549.878	2.75104	2.19858	532.326	-0.155936	0.349066	313.175	2.32824	2.84761
2013-12-01	467.627	1.34828	0.996507	461.98	1.87784	1.34406	489.481	-0.137811	-0.0970784	453.059	1.16125	0.869999	592.607	0.388826	-0.285468	482.045	0.748745	0.666698	549.528	2.71022	2.53422	535.833	1.17947	0.122217	314.454	3.20218	2.91255
2014-01-01	468.979	1.69562	1.24009	463.501	1.84845	1.54346	489.648	-0.1609	-0.126447	453.851	1.09368	0.932372	591.801	-0.611485	-0.320242	483.8	1.3631	0.917551	554.802	3.77545	3.0787	550.872	5.4401	2.13455	319.213	4.95773	3.49343
2014-02-01	471.887	2.12658	1.72369	467.104	2.44887	2.05885	489.868	0.537139	0.0785239	457.375	2.15006	1.46798	607.582	2.15227	0.643377	483.097	1.74997	1.28602	555.051	3.01729	3.16715	537.817	0.768102	2.44474	308.948	1.45019	3.2026
2014-03-01	460.989	1.11273	1.64732	452.565	1.16235	1.82402	498.556	1.75749	0.71127	445.812	0.972371	1.40711	579.705	-1.2139	0.114615	483.5	1.49741	1.53648	551.76	2.46892	3.08556	524.572	0.963706	2.38165	314.289	4.09142	3.49746
2014-04-01	469.173	-1.309	0.622683	464.01	-1.7279	0.596645	490.809	-0.0438541	0.750065	454.248	-1.33522	0.575906	594.677	-5.96453	-1.76635	484.219	1.16119	1.46872	552.295	0.633388	2.03111	535.1	-4.42984	-0.972995	314.457	0.521143	2.00154
2014-05-01	469.457	0.268868	0.0077899	464.505	0.48696	-0.0512146	490.983	-0.130999	0.526375	454.068	0.313289	-0.0321852	596.085	-1.66623	-3.00992	485.119	1.03768	1.23147	552.764	1.84904	1.64451	527.518	-2.17655	-1.94801	314.47	1.45354	1.99942
2014-06-01	469.889	0.639367	-0.140296	467.561	1.5448	0.0864171	492.235	1.37503	0.396211	454.934	0.507744	-0.178003	594.141	-1.11063	-2.96253	484.381	0.647183	0.948231	555.457	1.97143	1.48204	541.135	0.48513	-2.07167	314.584	0.87329	0.94786
2014-07-01	467.823	0.399713	0.435853	461.413	0.37852	0.803252	492.035	0.931	0.721736	452.447	0.0707244	0.297338	589.846	-0.767456	-1.18435	488.031	1.65293	1.11222	552.705	1.66732	1.82935	549.701	3.14645	0.474563	311.931	-1.07931	0.408201
2014-08-01	469.506	0.744903	0.594699	464.87	0.937752	0.954013	490.753	0.582304	0.962123	454.706	0.665739	0.414691	598.327	0.915818	-0.324629	484.591	1.08281	1.12727	552.237	1.36842	1.66905	543.201	0.607695	1.40638	313.506	-1.36664	-0.531599
2014-09-01	472.936	1.45116	0.865341	468.545	1.79927	1.03878	492.012	0.92876	0.813955	458.164	1.34856	0.694989	604.831	2.03046	0.724932	487.352	1.49282	1.40968	555.342	2.27565	1.76998	547.087	1.44243	1.72617	317.058	1.0187	-0.48044
2014-10-01	474.831	1.87856	1.35823	470.588	2.28515	1.67382	491.845	0.605604	0.705425	460.667	1.97109	1.3285	608.669	3.11889	2.02009	486.793	1.01957	1.19825	554.951	1.5166	1.71938	542.665	2.07209	1.37046	317.477	0.800633	0.145256
2014-11-01	474.875	1.8223	1.71735	470.6	2.20468	2.09635	492.017	0.643698	0.725828	460.412	1.87601	1.73182	606.787	2.64815	2.59838	486.819	1.1212	1.21089	555.712	1.061	1.61518	545.861	2.54269	2.01654	317.722	1.45219	1.08991
2014-12-01	478.486	2.32203	2.00794	474.57	2.72511	2.40537	494.406	1.00612	0.751912	463.911	2.39544	2.08112	614.38	3.67414	3.14751	490.088	1.66838	1.26981	560.57	2.00936	1.52891	550.658	2.76675	2.46134	319.207	1.51142	1.25424
2015-01-01	475.603	1.41249	1.85188	471.274	1.67709	2.20172	493.353	0.756745	0.802249	461.959	1.78639	2.01926	598.139	1.07111	2.46495	488.717	1.01625	1.26837	556.212	0.254132	1.10543	539.017	-2.15205	1.01947	325.964	2.1147	1.69521
2015-02-01	478.655	1.43422	1.72175	474.672	1.62026	2.0057	494.717	0.989835	0.917568	464.784	1.62008	1.93289	612.457	0.802355	1.8408	490.284	1.48767	1.39038	555.91	0.154804	0.802179	543.509	1.05831	0.533196	322.689	4.44766	2.67809
2015-03-01	479.739	4.06731	2.29282	476.236	5.23053	2.82056	494.602	-0.793065	0.311243	465.169	4.3419	2.56987	610.816	5.36681	2.37905	489.892	1.32216	1.27525	563.419	2.1131	0.838247	554.923	5.78587	1.49931	336.933	7.20488	4.57695
2015-04-01	481.05	2.53129	2.66709	477.746	2.96032	3.25047	495.312	0.917478	0.364924	466.584	2.71576	2.88064	615.461	3.49501	3.18585	489.866	1.16616	1.3252	561.326	1.63525	1.29889	549.899	2.76567	3.18262	324.927	3.32941	4.9968
2015-05-01	481.836	2.63687	3.07262	478.713	3.05864	3.73731	496.58	1.14002	0.415206	467.089	2.86754	3.30202	615.738	3.29704	4.04124	491.041	1.22062	1.23626	557.926	0.933841	1.56037	556.703	5.53241	4.68341	326.724	3.89665	4.80987
2015-06-01	480.733	2.30789	2.49195	479.017	2.44996	2.82211	496.146	0.794693	0.950602	465.934	2.41814	2.667	603.98	1.65601	2.81675	490.628	1.2898	1.22553	564.556	1.63819	1.40274	553.304	2.24869	3.50129	326.583	3.81406	3.68006
2015-07-01	484.012	3.46042	2.80081	480.745	4.18967	3.22892	496.428	0.892775	0.942335	469.368	3.73975	3.00723	618.411	4.84276	3.2615	492.043	0.822065	1.11016	565.044	2.23254	1.60156	565.626	2.89685	3.53921	329.086	5.49976	4.40046
2015-08-01	484.42	3.17657	2.98087	481.805	3.64309	3.4238	496.537	1.17866	0.955162	469.841	3.32863	3.16109	622.044	3.96392	3.48541	491.956	1.51981	1.20963	564.766	2.26873	2.04575	558.487	2.81407	2.65469	327.158	4.35469	4.55374
2015-09-01	482.767	2.07865	2.90254	478.899	2.20981	3.34244	500.803	1.78662	1.28611	468.314	2.21535	3.09128	616.44	1.91931	3.56333	496.017	1.77799	1.37275	564.616	1.66989	2.05638	554.002	1.264	2.32473	325.445	2.64534	4.15864
2015-10-01	483.531	1.8324	2.35986	480.069	2.01483	2.61902	498.273	1.30685	1.42427	469.174	1.84674	2.46027	620.608	1.96154	2.6087	493.486	1.37489	1.5577	566.206	2.02803	1.98835	557.379	2.71142	2.26064	325.576	2.55082	3.17895
2015-11-01	484.363	1.99794	1.96952	480.787	2.16465	2.12965	499.594	1.54013	1.54456	469.571	1.98938	2.0168	622.651	2.61447	2.16516	495.143	1.70991	1.62099	566.799	1.99499	1.89763	559.301	2.46225	2.14412	327.13	2.96089	2.71911
2015-12-01	486.866	1.75132	1.86028	483.98	1.98295	2.05394	499.066	0.942535	1.26265	472.383	1.82622	1.88728	628.942	2.37023	2.31528	494.631	0.927085	1.33638	570.714	1.80952	1.94375	558.917	1.49993	2.22146	331.123	3.73311	3.08276
2016-01-01	488.954	2.80719	2.1847	486.122	3.15065	2.43183	501.164	1.58319	1.35482	474.153	2.63975	2.15151	628.671	5.10441	3.35062	496.771	1.64807	1.42752	570.05	2.48803	2.09679	570.68	5.87417	3.2627	330.751	1.46848	2.71167
2016-02-01	486.049	1.54464	2.03277	482.317	1.61056	2.24591	501.886	1.44906	1.32477	470.279	1.18228	1.88125	612.922	0.0759547	2.49641	497.553	1.4826	1.35233	568.444	2.25466	2.18308	571.624	5.17288	4.16593	332.618	3.07687	2.75162
2016-03-01	491.823	2.51885	2.2893	489.024	2.68509	2.48073	502.321	1.5605	1.53087	476.354	2.40442	2.07443	637.284	4.33306	3.1549	498.485	1.75395	1.62815	574.924	2.042	2.26062	571.564	2.99868	4.66691	333.511	-1.01552	1.1459
2016-04-01	492.992	2.48254	2.18276	490.827	2.73802	2.34578	504.6	1.87506	1.62831	478.266	2.5037	2.03085	636.361	3.39592	2.6014	500.719	2.21553	1.81727	573.637	2.19311	2.16281	579.988	5.47172	4.54062	334.965	3.08944	1.68052
2016-05-01	493.24	2.36688	2.45598	491.147	2.59754	2.67349	503.73	1.43985	1.62501	477.406	2.20884	2.37223	634.009	2.96743	3.56345	498.83	1.58635	1.85173	578.787	3.73898	2.65508	586.302	5.31695	4.59391	333.681	2.12915	1.373
2016-06-01	492.874	2.52541	2.45821	490.975	2.49639	2.61054	506.081	2.00236	1.77227	477.666	2.51776	2.40997	630.122	4.32831	3.55901	501.432	2.20204	2.00108	578.408	2.45366	2.79269	576.027	4.10683	4.96485	334.549	2.43943	2.55171
2016-07-01	495.93	2.46233	2.4515	494.1	2.778	2.62417	503.054	1.33467	1.5922	480.626	2.39858	2.37498	638.45	3.24045	3.50645	498.021	1.21484	1.66729	577.029	2.12107	2.76725	586.277	3.65105	4.35502	337.904	2.67938	2.41662
2016-08-01	494.606	2.10272	2.36305	492.021	2.12025	2.46459	506.696	2.04591	1.79429	479.163	1.98411	2.29951	629.001	1.11832	2.88098	503.11	2.26726	1.8944	578.634	2.45564	2.34341	580.536	3.94803	3.90027	336.594	2.88423	2.66784
2016-09-01	494.836	2.50003	2.35483	492.409	2.82107	2.57245	505.727	0.983222	1.45326	479.251	2.33546	2.23923	627.479	1.79083	2.04832	501.131	1.03098	1.50304	579.206	2.5841	2.38687	582.224	5.09421	4.22632	338.418	3.98603	3.18082
2016-10-01	496.693	2.7219	2.44131	494.541	3.01447	2.65115	505.188	1.38787	1.47084	480.78	2.47358	2.26421	629.731	1.46994	1.45869	500.577	1.43701	1.57677	576.217	1.76813	2.26883	605.343	8.60542	5.88287	339.537	4.28818	3.71809
2016-11-01	498.078	2.83151	2.68466	496.066	3.17798	3.00474	506.713	1.42492	1.265	482.839	2.82541	2.54502	633.599	1.75821	1.67282	502.465	1.47877	1.31528	577.158	1.82773	2.05941	590.271	5.53725	6.41395	340.843	4.19197	4.15547
2016-12-01	495.83	1.84133	2.46369	493.279	1.92121	2.70267	507.094	1.6086	1.47383	480.323	1.68082	2.32527	626.105	-0.451068	0.920473	502.66	1.62324	1.51305	577.175	1.13206	1.57488	587.245	5.06836	6.40146	339.244	2.4525	3.63836
2017-01-01	497.145	1.67521	2.11416	495.091	1.84502	2.31215	506.999	1.16436	1.39897	481.792	1.61109	2.03701	631.262	0.412179	0.569164	502.645	1.18232	1.42777	579.638	1.68184	1.54651	579.308	1.51182	4.02188	340.856	3.05542	3.22949
2017-02-01	499.43	2.75304	2.08889	497.304	3.10736	2.28961	507.596	1.13771	1.30305	483.536	2.81891	2.03525	630.5	2.86777	0.926553	503.471	1.18946	1.33118	583.333	2.61921	1.81001	585.84	2.48691	3.00792	340.517	2.37465	2.62698
2017-03-01	502.471	2.16491	2.19655	500.609	2.36909	2.43861	509.116	1.35275	1.21834	487.75	2.39235	2.27282	648.513	1.76215	1.67112	505.032	1.31331	1.22844	580.947	1.04754	1.77999	579.056	1.31078	1.76999	345.063	3.46382	2.9649
2017-04-01	501.913	1.80968	2.24019	500.677	2.00691	2.49104	508.943	0.860729	1.11667	487.235	1.8753	2.35959	643.316	1.09297	1.89563	503.7	0.595336	1.03195	582.94	1.62183	1.75973	579.755	-0.0402431	1.24621	342.997	2.3977	2.74522
2017-05-01	503.193	2.01782	1.99734	501.229	2.05257	2.14256	514.066	2.05182	1.42151	488.599	2.3446	2.20375	647.334	2.10168	1.65177	509.466	2.132	1.34594	583.426	0.801519	1.15582	579.357	-1.18459	0.0180247	340.826	2.14136	2.66715
2017-06-01	507.481	2.96371	2.26364	507.441	3.35377	2.47108	511.404	1.05187	1.32079	493.338	3.28097	2.50006	656.417	4.17297	2.45068	506.957	1.10182	1.27523	585.066	1.15099	1.19017	586.233	1.77183	0.173763	341.39	2.04472	2.19473
2017-07-01	503.875	1.60217	2.1933	502.183	1.63604	2.34592	511.701	1.71905	1.60667	488.554	1.64948	2.42343	645.026	1.02997	2.42805	507.097	1.82249	1.68435	588.461	1.98113	1.31057	589.799	0.600734	0.387902	339.743	0.544428	1.57291
2017-08-01	506.535	2.41176	2.32449	504.713	2.57957	2.52129	515.21	1.68033	1.48336	491.241	2.52049	2.48197	650.474	3.41381	2.86385	511.696	1.70652	1.54316	589.359	1.85339	1.66161	595.614	2.59729	1.65284	341.817	1.55175	1.37787
2017-09-01	509.111	2.88475	2.29903	507.511	3.0669	2.42656	514.17	1.66941	1.68954	493.019	2.87277	2.3469	656.212	4.57913	2.99652	509.437	1.65735	1.72856	590.927	2.02371	1.95274	604.358	3.80174	2.32899	345.214	2.00829	1.36824
2017-10-01	508.227	2.32228	2.53935	506.312	2.38032	2.67519	516.235	2.18656	1.84521	492.448	2.42706	2.60659	646.544	2.66994	3.55313	512.142	2.31036	1.89101	593.376	2.97784	2.28393	605.333	-0.00168822	2.1041	343.927	1.29288	1.6174
2017-11-01	509.334	2.2599	2.48827	507.929	2.39144	2.61201	515.918	1.81647	1.89066	493.619	2.23264	2.51004	646.352	2.01287	3.08334	511.655	1.82898	1.932	594.642	3.02932	2.67602	600.562	1.74345	1.82331	348.67	2.29649	1.86628
2017-12-01	511.222	3.10419	2.56153	510.192	3.42875	2.73256	517.044	1.96214	1.98818	495.853	3.2333	2.63024	652.841	4.27025	2.9799	512.534	1.96435	2.03421	595.464	3.1688	3.0587	601.859	2.48854	1.39634	347.911	2.5546	2.04816
2018-01-01	510.103	2.60636	2.65617	508.278	2.66339	2.82684	518.832	2.33384	2.03752	493.478	2.42554	2.62959	645.646	2.27852	2.84898	514.551	2.36865	2.05402	596.847	2.96904	3.0556	606.233	4.64777	2.9502	346.665	1.70416	2.1845
2018-02-01	512.916	2.7003	2.80319	510.669	2.68741	2.92555	520.566	2.55518	2.28381	497.05	2.79477	2.81742	652.701	3.52121	3.3541	516.545	2.59683	2.3101	596.312	2.22501	2.78588	603	2.92913	3.34963	349.308	2.58183	2.27966
2018-03-01	519.406	3.37043	2.89377	518.091	3.49215	2.94928	520.5	2.23599	2.37488	502.522	3.02856	2.75082	666.064	2.70634	2.83392	516.719	2.31424	2.42649	599.613	3.21303	2.80145	616.607	6.48499	4.68045	355.157	2.9253	2.40584
2018-04-01	512.534	2.11601	2.7292	511.652	2.19201	2.79073	521.329	2.4337	2.40814	497.308	2.06756	2.63002	651.677	1.29968	2.50286	516.873	2.61524	2.50859	600.407	2.99641	2.81089	610.95	5.38066	4.92399	351.338	2.43194	2.64708
2018-05-01	515.379	2.4217	2.63613	514.18	2.58395	2.75594	523.018	1.74153	2.13577	499.82	2.29649	2.46425	653.424	0.940728	1.65028	518.457	1.76489	2.22976	597.95	2.48943	2.89915	609.919	5.27517	5.7134	356.886	4.71212	3.35273
2018-06-01	517.761	2.02575	2.18742	517.099	1.90331	2.22511	523.957	2.4546	2.20877	502.638	1.88521	2.08246	660.63	0.641744	0.958528	520.128	2.59802	2.32451	597.95	2.20214	2.5622	614.701	4.85609	5.16945	348.757	2.15807	3.09878
2018-07-01	520.159	3.23162	2.55848	519.053	3.35925	2.61305	526.786	2.94795	2.38036	505.435	3.45526	2.5435	666.938	3.39709	1.65305	523.045	3.14503	2.50149	601.867	2.27814	2.323	609.426	3.32779	4.48091	353.534	4.0591	3.64184
2018-08-01	522.589	3.16928	2.80766	521.781	3.3818	2.87889	529.591	2.79134	2.73149	508.15	3.44226	2.92513	666.48	2.46064	2.15841	525.968	2.78932	2.84398	600.723	1.92821	2.13593	622.404	4.49784	4.22686	355.778	4.0844	3.43312
2018-09-01	523.953	2.91544	3.1049	521.698	2.79546	3.17783	527.904	2.67128	2.80328	507.505	2.93817	3.27783	666.057	1.50031	2.44724	523.388	2.73849	2.89041	603.579	2.14102	2.11573	621.437	2.82584	3.54767	353.242	2.32542	3.48464
2018-10-01	529.522	4.18995	3.42488	528.903	4.46176	3.54592	529.973	2.66135	2.70798	514.782	4.53515	3.63841	673.57	4.18003	2.70715	526.182	2.74133	2.7564	604.046	1.79811	1.95558	624.484	3.16365	3.49074	357.813	4.03772	3.47984
2018-11-01	525.202	3.11534	3.40641	524.115	3.1866	3.48042	530.662	2.85787	2.73022	509.399	3.19691	3.55622	671.069	3.82397	3.15977	526.491	2.89962	2.79321	602.835	1.37783	1.77153	626.263	4.2794	3.42103	355.011	1.81851	2.72257
2018-12-01	527.035	3.09322	3.46519	526.922	3.27918	3.64111	531.608	2.81683	2.77869	511.72	3.19976	3.64257	671.706	2.88968	3.62881	527.37	2.89455	2.84516	605.653	1.71102	1.62891	634.608	5.44123	4.2926	356.688	2.52294	2.78758
2019-01-01	529.317	3.76684	3.32507	528.276	3.93465	3.46664	532.935	2.71831	2.79753	513.216	3.99974	3.46502	675.52	4.62709	3.77697	528.719	2.7535	2.84907	610.153	2.22937	1.77328	628.181	3.62049	4.44516	356.35	2.79359	2.37744
2019-02-01	531.307	3.58556	3.48178	530.424	3.86852	3.69387	532.373	2.26805	2.60044	515.284	3.66851	3.62211	675.481	3.49014	3.66545	528.101	2.23715	2.62755	607.44	1.86605	1.93568	634.867	5.28482	4.77969	358.203	2.54632	2.62064
2019-03-01	533.088	2.63416	3.32513	531.427	2.5741	3.45407	534.061	2.60554	2.53042	515.923	2.66685	3.44086	682.187	2.42064	3.50119	529.358	2.44596	2.47851	605.66	1.00843	1.70017	635.357	3.04086	3.9744	355.442	0.080211	1.79462
2019-04-01	532.9	3.97365	3.39444	531.042	3.78968	3.40698	545.033	4.54694	3.14089	516.992	3.95811	3.42846	685.524	5.19376	3.69205	539.658	4.40814	3.03064	615.088	2.44511	1.77333	652.421	6.788	5.03065	356.76	1.54305	1.3829
2019-05-01	535.207	3.84727	3.48191	534.158	3.8853	3.41362	543.182	3.85525	3.67001	519.496	3.93665	3.51827	687.225	5.1729	4.2498	538.575	3.8804	3.57859	612.649	2.4583	1.97037	647.869	6.22213	5.34273	362.126	1.46822	1.02937
2019-06-01	537.67	3.84521	3.88849	536.857	3.82102	3.83205	543.651	3.75871	4.05293	522.813	4.01374	3.9696	695.598	5.29315	5.22023	538.551	3.54199	3.9426	614.733	2.8068	2.5699	647.379	5.31603	6.10704	361.786	3.73564	2.24124
2019-07-01	540.618	3.93321	3.87536	540.308	4.09493	3.93405	546.293	3.70307	3.77217	526.147	4.09791	4.0164	694.869	4.18794	4.8814	542.899	3.79577	3.73934	615.28	2.2287	2.49735	653.448	7.22349	6.25118	363.661	2.86444	2.68085
2019-08-01	539.802	3.29391	3.68992	540.978	3.6791	3.86475	544.197	2.75799	3.40481	526.104	3.53309	3.88071	697.222	4.61274	4.69608	540.327	2.72988	3.35436	620.351	3.26739	2.76723	652.625	4.8555	5.79034	365.391	2.70193	3.09696
2019-09-01	545.526	4.11721	3.7815	542.798	4.04443	3.93921	545.781	3.38633	3.28161	527.493	3.93856	3.85606	700.513	5.17313	4.65772	541.847	3.52682	3.34971	618.267	2.43348	2.6426	660.641	6.30871	6.12148	365.98	3.60599	3.05655
2019-10-01	542.199	2.39404	3.26527	540.052	2.10798	3.27183	547.03	3.21832	3.12062	525.759	2.13249	3.19644	695.635	3.2758	4.34991	543.286	3.25062	3.16853	620.511	2.72593	2.80819	650.036	4.09164	5.08354	358.974	0.324406	2.20386
2019-11-01	541.745	3.1499	3.21741	540.334	3.09466	3.07792	548.007	3.26868	3.29098	525.606	3.18157	3.07981	694.982	3.56348	4.00032	544.249	3.37285	3.38318	620.226	2.8848	2.68133	647.358	3.36844	4.58564	360.23	1.47003	1.79327
2019-12-01	540.093	2.47754	2.67284	539.929	2.46849	2.55552	549.288	3.32574	3.27097	525.163	2.627	2.64519	692.965	3.16494	3.33461	545.396	3.41809	3.34725	619.384	2.26712	2.62546	645.464	1.71071	3.05	360.506	1.07027	0.953432
2020-01-01	545.478	3.05304	2.89343	544.157	3.00616	2.85614	548.876	2.99118	3.19499	529.81	3.23327	3.01391	694.857	2.86258	3.19625	544.813	3.0439	3.27803	619.455	1.52449	2.22271	651.476	3.70831	2.92456	369.591	3.71585	2.08583
2020-02-01	545.931	2.75252	2.76143	544.46	2.64607	2.70703	551.243	3.54454	3.28703	530.181	2.8909	2.91731	694.442	2.80705	2.94444	547.143	3.60575	3.35576	620.629	2.17123	1.98665	651.075	2.55293	2.65374	363.514	1.48288	2.08829
2020-03-01	541.656	1.60714	2.46921	537.644	1.16986	2.27234	551.828	3.32678	3.28744	523.495	1.4677	2.52924	684.313	0.311659	1.98823	547.891	3.50108	3.38354	616.073	1.71929	1.80467	637.396	0.320793	2.18819	359.943	1.26624	2.15458
2020-04-01	526.705	-1.16255	1.06408	519.685	-2.13862	0.558441	561.702	3.05834	3.30793	516.435	-0.107761	1.41529	683.582	-0.283336	0.937005	556.41	3.10425	3.4016	591.72	-3.79914	0.0127939	580.946	-10.9554	-2.76854	339.547	-4.8246	-0.691306
2020-05-01	527.927	-1.36012	-0.306473	519.615	-2.72243	-1.23273	569.137	4.77826	3.72258	517.021	-0.476453	0.292444	683.628	-0.523405	-0.166098	564.24	4.76534	3.79142	594.687	-2.93196	-1.68636	578.108	-10.7678	-7.19128	336.412	-7.10089	-3.57671
2020-06-01	529.672	-1.48758	-1.33723	520.985	-2.95659	-2.60738	568.443	4.56021	4.13117	519.237	-0.683842	-0.423746	676.836	-2.69719	-1.17489	564.91	4.89453	4.25393	592.785	-3.57034	-3.43445	590.317	-8.81439	-10.1813	345.87	-4.39916	-5.44494
2020-07-01	539.377	-0.229459	-1.02376	535.644	-0.863167	-2.177	562.536	2.97333	4.10191	527.802	0.314603	-0.280218	693.165	-0.24521	-1.15813	558.939	2.95459	4.20148	606.584	-1.41342	-2.63787	618.967	-5.27679	-8.27757	356.66	-1.92507	-4.47146
2020-08-01	550.604	2.00107	0.0965962	551.488	1.94286	-0.6196	564.604	3.74993	3.75988	541.821	2.98754	0.876003	727.536	4.34772	0.471708	560.118	3.66277	3.83474	619.311	-0.167549	-1.71231	636.33	-2.49676	-5.52039	365.408	0.00464185	-2.09924
2020-09-01	560.153	2.68125	1.48764	554.418	2.14085	1.07551	569.359	4.31995	3.68078	544.959	3.31112	2.20534	730.001	4.20947	2.77631	565.831	4.42646	3.68082	620.729	0.398229	-0.392348	636.704	-3.62329	-3.79885	368.83	0.778748	-0.377495
2020-10-01	562.888	3.81573	2.8336	559.266	3.55788	2.54617	569.172	4.04774	4.03949	549.127	4.44456	3.58065	736.787	5.91573	4.82251	565.186	4.03114	4.04047	624.052	0.570635	0.266984	648.598	-0.221145	-2.12239	374.173	4.23402	1.65691
2020-11-01	567.155	4.69042	3.72673	565.46	4.6501	3.44761	572.522	4.47349	4.28048	553.576	5.32154	4.35783	743.195	6.93733	5.68367	569.159	4.57689	4.34489	636.041	2.54983	1.17362	656.161	1.35978	-0.846349	375.103	4.12879	3.03379
2020-12-01	568.653	5.28798	4.59712	570.057	5.58006	4.59595	574.17	4.52992	4.3507	555.645	5.80431	5.18989	744.045	7.3712	6.74055	570.193	4.54668	4.38522	630.583	1.80815	1.64263	675.93	4.72008	1.94721	375.751	4.22893	4.19721
2021-01-01	568.503	4.22105	4.73141	565.565	3.93419	4.71938	577.914	5.2903	4.76467	555.121	4.77737	5.29954	749.462	7.85835	7.38895	574.044	5.36538	4.82964	630.852	1.83989	2.06617	662.805	1.73891	2.60236	374.501	1.32846	3.21266
2021-02-01	567.215	3.89862	4.46636	563.729	3.53907	4.34776	583.988	5.9403	5.25431	554.16	4.52279	5.03245	721.596	3.91022	6.37952	580.004	6.00589	5.30671	632.291	1.87921	1.84244	649.974	-0.169131	2.08899	371.951	2.32094	2.61449
2021-03-01	567.752	4.81789	4.31122	562.513	4.62561	4.03049	582.463	5.55138	5.59441	550.53	5.16427	4.82004	731.28	6.86325	6.20775	578.407	5.56972	5.64736	629.985	2.2582	1.99187	649.879	1.95842	1.17067	373.821	3.85545	2.49067
2021-04-01	572.306	8.65784	5.75989	570.64	9.80504	5.9367	582.337	3.67361	5.04659	560.765	8.58377	6.07239	762.935	11.6085	7.44173	577.713	3.82871	5.12764	632.809	6.94394	3.64597	661.892	13.9336	4.93888	375.263	10.5186	5.45905
2021-05-01	574.89	8.89564	7.4335	573.411	10.3529	8.21968	584.528	2.70434	3.96158	563.582	9.00561	7.57411	766.521	12.1255	10.1979	579.699	2.73979	4.03216	633.901	6.59412	5.22698	664.946	15.021	10.0346	379.206	12.7208	8.91854
2021-06-01	575.989	8.74452	8.76606	574.578	10.2868	10.1484	579.168	1.8868	2.75125	564.378	8.69361	8.76097	760.826	12.4093	12.0465	578.759	2.45159	3.00266	638.639	7.73544	7.09072	673.496	14.0907	14.346	382.064	10.4645	11.2253
1. Estimates of total pay include bonuses but exclude arrears of pay.
2. The three month average figures are the changes in the average seasonally adjusted values for the three months ending with the relevant month compared with
the same period a year earlier.
3. From July 2009 Royal Bank of Scotland Group plc is classified to the public sector; for earlier time periods it is classified to the private sector. Between July 2009 and March 2014 Lloyds Banking Group plc is classified to the public sector; it is classified to the private sector for earlier and later time periods.
4. Between June 2010 and May 2012 English Further Education Corporations and Sixth Form College Corporations are classified to the public sector. Before June 2010 and after May 2012 they are classified to the private sector.
5. From October 2013 Royal Mail plc is classified to the private sector; previously it is in the public sector.

## Sheet: 2. AWE Bonus Pay
EARN01 Average Weekly Earnings - bonus pay, Great Britain (seasonally adjusted)1												Source: Monthly Wages and Salaries Survey
Date of this publication: 17 August 2021						Date of next publication: 14 September 2021
Inquiries: Email:		earnings@ons.gov.uk				Tel: 01633 456120
Standard Industrial Classification (2007)
	Whole Economy			Private sector 2 3 4			Public sector 2 3 4			Services, SIC 2007 sections G-S			Finance and business services, SIC 2007 sections K-N			Public sector excluding financial services 3 4			Manufacturing, SIC 2007 section C			Construction, SIC 2007 section F			Wholesaling, retailing, hotels & restaurants, SIC 2007 sections G & I
	Weekly Earnings (£)	% changes year on year		Weekly Earnings (£)	% changes year on year		Weekly Earnings (£)	% changes year on year		Weekly Earnings (£)	% changes year on year		Weekly Earnings (£)	% changes year on year		Weekly Earnings (£)	% changes year on year		Weekly Earnings (£)	% changes year on year		Weekly Earnings (£)	% changes year on year		Weekly Earnings (£)	% changes year on year
		Single month	3 month average 1		Single month	3 month average 1		Single month	3 month average 1		Single month	3 month average 1		Single month	3 month average 1		Single month	3 month average 1		Single month	3 month average 1		Single month	3 month average 1		Single month	3 month average 1
	KAF4	KAF5	KAF6	KAF7	KAF8	KAF9	KAG2	KAG3	KAG4	K5CS	K5CT	K5CU	K5CV	K5CW	K5CX	KAH3	KAH4	KAH5	K5D3	K5D4	K5D5	K5D6	K5D7	K5D8	K5D9	K5DA	K5DB
2000-01-01	14.1703			14.1555			4.94233			12.4724			25.9508			3.3598			17.6388			15.926			11.9873
2000-02-01	12.7731			13.6216			4.15414			11.7053			24.7187			2.97138			11.7788			20.9117			12.6741
2000-03-01	18.7716			20.7211			4.24626			18.6047			45.6263			2.95865			11.701			15.4772			12.0829
2000-04-01	17.9629			19.7791			4.82745			16.3033			39.6718			3.93949			20.7707			17.0689			12.8867
2000-05-01	18.9351			20.8504			3.55067			17.8032			45.4241			2.39215			16.247			17.9571			12.3877
2000-06-01	15.9774			17.5443			2.96318			15.208			45.6585			2.34665			15.2477			17.1979			12.3545
2000-07-01	19.3192			21.4568			4.10559			18.6258			42.7804			2.72763			15.8694			16.9349			13.8629
2000-08-01	20.3824			22.6196			2.2889			21.0006			49.8655			1.67822			14.9024			16.4913			14.4907
2000-09-01	19.8314			21.9435			3.36992			19.2938			43.406			2.3538			15.2658			18.8794			13.1712
2000-10-01	17.9693			20.579			3.39877			16.6983			40.1676			2.37517			15.1822			19.0707			13.9523
2000-11-01	20.1417			21.9567			3.28809			19.1586			47.1779			2.44202			15.5978			19.6407			14.6263
2000-12-01	21.3172			23.199			1.28852			20.5104			50.0963			0.957129			15.2364			22.4371			14.3175
2001-01-01	20.4141	44.0626		19.9282	40.7808		3.34882	-32.242		19.3415	55.0743		47.7141	83.8635		2.27289	-32.3506		14.5656	-17.423		20.0159	25.6812		13.8979	15.9381
2001-02-01	21.3575	67.2061		23.0773	69.4162		3.49199	-15.9394		20.4649	74.8341		48.6163	96.678		2.43922	-17.9093		15.3759	30.5386		17.0764	-18.3403		14.6151	15.315
2001-03-01	19.8756	5.88102	34.8508	22.0734	6.52583	34.188	3.17663	-25.19	-24.9221	19.4268	4.41897	38.4523	47.5184	4.14696	49.3822	2.2154	-25.1211	-25.429	14.0845	20.3702	7.07073	14.8086	-4.31951	-0.791016	16.0225	32.6046	21.2038
2001-04-01	20.598	14.6697	24.8919	23.0257	16.4146	25.9683	2.81955	-41.5932	-28.2712	21.0407	29.058	30.719	49.291	24.2472	32.1851	2.14707	-45.4989	-31.0838	13.3503	-35.7253	-3.25374	18.8758	10.5859	-5.04492	16.3079	26.5483	24.7102
2001-05-01	19.9826	5.53216	8.5982	22.0988	5.98742	9.53091	3.23835	-8.79621	-26.8516	19.229	8.00905	13.2523	44.2984	-2.47813	7.94489	2.12235	-11.2786	-30.1979	14.4053	-11.3357	-14.119	20.6927	15.2341	7.67074	16.6011	34.0127	30.9824
2001-06-01	20.5085	28.3599	15.5342	22.857	30.2819	16.8595	2.56633	-13.3926	-23.9573	20.0064	31.5516	22.2281	68.8575	50.8098	24.2383	1.98594	-15.3712	-27.9195	14.3748	-5.72448	-19.3914	26.4448	53.7681	26.4046	14.4846	17.2419	25.9501
2001-07-01	18.2651	-5.45612	8.34312	20.6522	-3.75024	9.61791	2.76632	-32.6208	-19.2896	17.6862	-5.04474	10.2342	41.5041	-2.9834	15.5361	1.8516	-32.1171	-20.1776	13.9209	-12.2782	-9.84511	19.8336	17.1164	28.5684	14.8252	6.94168	18.9246
2001-08-01	18.5599	-8.94132	2.97174	20.7585	-8.22777	4.2956	2.52212	10.1894	-16.0606	18.121	-13.7122	1.7856	41.1522	-17.4736	9.55096	1.81861	8.36545	-16.2362	14.3373	-3.79196	-7.35866	21.821	32.3181	34.5197	16.6245	14.7256	12.8385
2001-09-01	18.691	-5.75022	-6.74732	21.0115	-4.24738	-5.44955	2.76563	-17.9319	-17.5161	17.6681	-8.42561	-9.24111	43.2035	-0.466437	-7.49129	1.88627	-19.8629	-17.7994	14.5368	-4.77545	-7.04332	20.2506	7.26321	18.3529	15.6534	18.8458	13.4338
2001-10-01	18.9126	5.24905	-3.47109	21.5826	4.87656	-2.74717	2.71326	-20.1695	-11.6652	17.6563	5.73677	-6.22415	42.3925	5.53923	-5.0141	1.85904	-21.7299	-13.1612	14.6801	-3.30712	-3.96071	21.8606	14.6295	17.4332	13.6563	-2.12196	10.381
2001-11-01	18.8777	-6.27581	-2.52179	21.0165	-4.28196	-1.34719	2.32938	-29.157	-22.3582	17.7586	-7.30729	-3.74908	40.3964	-14.3744	-3.63977	1.68703	-30.9164	-24.2455	14.1397	-9.34757	-5.8401	21.7293	10.6343	10.8522	15.836	8.27066	8.13378
2001-12-01	18.8467	-11.5891	-4.69696	20.9696	-9.61014	-3.2952	0.977607	-24.1292	-24.5146	17.9158	-12.6498	-5.38709	41.3344	-17.4902	-9.69029	0.707983	-26.0305	-26.3278	14.439	-5.234	-5.9926	18.7608	-16.385	1.96615	15.0213	4.91599	3.77068
2002-01-01	19.2175	-5.86146	-7.96972	17.642	-11.472	-8.38272	3.24794	-3.01246	-17.2924	17.873	-7.59266	-9.25774	41.2298	-13.5898	-15.1928	2.1614	-4.905	-19.6687	13.0147	-10.6478	-8.38418	15.2498	-23.8119	-10.2327	15.5555	11.9269	8.33563
2002-02-01	18.1369	-15.0792	-10.9173	19.7794	-14.2907	-11.8021	3.74169	7.15058	-1.99392	17.5861	-14.0668	-11.5089	41.0386	-15.5868	-15.5872	2.14631	-12.0086	-11.528	13.6071	-11.5035	-9.1132	18.9156	10.7702	-11.0926	14.2652	-2.39413	4.69648
2002-03-01	16.5799	-16.5816	-12.5112	19.3611	-12.2877	-12.7482	3.36341	5.87973	3.35008	15.8776	-18.2695	-13.3312	35.0512	-26.2366	-18.4424	2.2091	-0.284673	-5.92866	14.9869	6.40688	-5.49062	18.9874	28.2183	2.41175	15.603	-2.61782	1.99445
2002-04-01	18.8187	-8.63824	-13.4165	20.2708	-11.9644	-12.8565	3.54488	25.7249	12.2447	17.4358	-17.1332	-16.4656	38.4771	-21.9389	-21.2197	2.41397	12.4309	-0.475245	14.2428	6.68524	0.0609934	26.4207	39.9715	26.7191	14.7417	-9.60419	-4.9751
2002-05-01	18.7622	-6.10726	-10.4132	20.4428	-7.49359	-10.6003	3.8453	18.7425	16.4497	17.913	-6.8441	-14.1887	39.4633	-10.9149	-19.9254	2.51025	18.277	10.0002	13.4669	-6.51432	2.047	18.8063	-9.11591	18.091	15.7436	-5.16537	-5.81055
2002-06-01	18.1453	-11.5231	-8.77882	20.2938	-11.2143	-10.2589	2.76066	7.57202	17.7013	17.3154	-13.4507	-12.6285	39.8969	-42.0587	-27.461	2.03468	2.45421	11.247	15.4782	7.6761	2.5101	20.1483	-23.8101	-0.966397	16.1079	11.2069	-1.689
2002-07-01	18.3169	0.28327	-6.01104	21.0312	1.83528	-5.85328	3.37089	21.8548	16.4024	17.8797	1.09419	-6.69963	43.1268	3.90981	-20.8024	2.26909	22.5477	14.3314	13.9622	0.296189	0.483004	20.5042	3.38145	-11.2171	13.9287	-6.04683	-0.284661
2002-08-01	18.646	0.463583	-3.88155	21.3451	2.82603	-2.48583	2.27366	-9.85127	7.00767	18.0132	-0.594521	-4.66771	39.7274	-3.46246	-18.9836	1.57913	-13.1687	4.00879	13.485	-5.94483	0.685685	21.8229	0.00879089	-8.25846	15.149	-8.87593	-1.63007
2002-09-01	18.2108	-2.56944	-0.616892	20.7312	-1.33385	1.09802	3.31947	20.0259	11.2981	17.4563	-1.19906	-0.235745	42.4841	-1.66511	-0.414381	2.23981	18.7428	9.5662	13.7794	-5.20986	-3.66501	19.4924	-3.74416	-0.138334	15.2053	-2.86247	-5.9871
2002-10-01	18.0716	-4.44655	-2.19924	20.3763	-5.58901	-1.42042	3.26909	20.4859	10.7638	16.9727	-3.8717	-1.87703	39.5254	-6.76324	-3.9538	2.19268	17.9469	8.04633	14.0496	-4.2951	-5.14348	16.931	-22.5504	-8.89372	15.4458	13.1042	-0.29196
2002-11-01	18.3068	-3.02416	-3.34996	20.7985	-1.03755	-2.6797	3.16604	35.9178	24.9266	17.3616	-2.23542	-2.43473	39.4367	-2.37562	-3.60828	2.17352	28.8365	21.605	14.5885	3.17344	-2.16611	16.109	-25.8651	-17.7132	15.6032	-1.46991	2.45583
2002-12-01	18.1681	-3.60062	-3.69096	20.6597	-1.4776	-2.728	2.8093	187.365	53.5558	16.8974	-5.68461	-3.93586	37.2649	-9.84529	-6.36163	1.93674	173.557	48.1628	15.1276	4.76922	1.1716	18.7844	0.125734	-16.8825	14.6334	-2.58294	2.62567
2003-01-01	16.9555	-11.7707	-6.16686	14.3927	-18.4181	-6.33465	2.69612	-16.9897	32.2892	14.5501	-18.5915	-8.84874	31.7244	-23.0546	-11.8205	1.79275	-17.0559	29.5536	15.2255	16.9874	8.04984	21.0193	37.8336	0.310014	15.4694	-0.553155	-1.52288
2003-02-01	17.1018	-5.70722	-7.07415	19.2517	-2.66767	-6.99908	2.79219	-25.3761	4.14674	16.7789	-4.59017	-9.64596	39.8251	-2.9571	-11.9645	1.89569	-11.6768	12.1516	17.1383	25.9509	15.6613	19.7861	4.60214	12.5904	14.6153	2.45445	-0.276317
2003-03-01	19.6319	18.4079	-0.454519	22.5091	16.2596	-1.10766	2.92997	-12.8867	-18.6877	17.4048	9.61837	-5.07028	40.2961	14.9638	-4.66586	1.84943	-16.2811	-15.0216	15.8377	5.67651	15.8446	21.3962	12.6861	17.0242	13.9729	-10.4474	-3.00731
2003-04-01	17.1082	-9.08926	0.572367	19.7978	-2.3334	3.61443	2.69791	-23.8929	-20.9381	16.1103	-7.60175	-1.18958	36.659	-4.72522	1.93188	1.77508	-26.466	-18.4532	12.6292	-11.3291	6.46248	19.3756	-26.6651	-5.85449	12.5415	-14.9248	-7.8013
2003-05-01	17.044	-9.15795	-0.695523	19.1094	-6.5227	2.23322	2.60799	-32.177	-23.4127	16.0985	-10.1296	-3.14833	37.864	-4.0525	1.61746	1.72338	-31.3464	-25.0293	15.4591	14.7934	2.87934	16.9263	-9.99662	-10.1478	12.6055	-19.9326	-15.1197
2003-06-01	17.2487	-4.94122	-7.76172	19.3516	-4.64274	-4.50537	3.9155	41.8322	-9.15623	16.4634	-4.92077	-7.58009	35.9049	-10.0057	-6.28779	2.69296	32.3529	-11.0287	12.8656	-16.8797	-5.17281	18.3459	-8.94547	-16.409	13.416	-16.7115	-17.2346
2003-07-01	17.6629	-3.57046	-5.91918	21.4272	1.8832	-3.04293	2.91609	-13.4922	-5.38513	17.0869	-4.43389	-6.51376	38.6883	-10.2917	-8.1884	1.94084	-14.4662	-6.70445	16.2722	16.5448	3.93769	18.5459	-9.55073	-9.48666	14.2923	2.61009	-11.9406
2003-08-01	17.2959	-7.24045	-5.26356	20.0489	-6.0728	-2.9398	2.90474	27.756	15.8368	16.1164	-10.5302	-6.65618	36.5188	-8.07649	-9.48183	1.91591	21.3271	11.3347	16.8459	24.9235	7.12459	19.5607	-10.3665	-9.64047	12.8528	-15.1573	-10.2344
2003-09-01	18.1929	-0.0980123	-3.66461	21.4075	3.26248	-0.354688	2.96935	-10.5474	-1.93938	16.6381	-4.68712	-6.57514	37.2146	-12.4035	-10.3054	1.94302	-13.2506	-4.73481	15.3153	11.1464	17.4811	21.9333	12.5221	-2.87888	13.7675	-9.45559	-7.61099
2003-10-01	20.9716	16.0473	2.78926	24.1014	18.2813	4.97203	2.92079	-10.6542	-0.759804	19.1813	13.0128	-0.965641	45.3598	14.7612	-2.17164	1.91351	-12.7323	-3.9787	15.6432	11.3426	15.71	23.5417	39.0452	11.6562	14.521	-5.9877	-10.172
2003-11-01	18.5667	1.41964	5.75579	22.0571	6.0517	9.14301	2.19924	-30.5365	-17.071	16.7958	-3.25926	1.5921	40.5945	2.93576	1.41845	1.47068	-32.3363	-19.3582	19.1072	30.975	18.0309	20.8933	29.6991	26.3377	12.9694	-16.8799	-10.802
2003-12-01	18.2087	0.223081	5.86731	21.7777	5.41117	9.86771	2.95023	5.01663	-12.7013	16.4175	-2.84011	2.26979	30.2874	-18.7242	0.0125693	1.936	-0.0383179	-15.592	14.5669	-3.70662	12.6849	20.4002	8.60171	25.1054	17.6416	20.5572	-1.20496
2004-01-01	20.0488	18.244	6.35178	26.6015	84.8264	26.1149	3.16688	17.4603	-4.09521	18.9482	30.2271	6.86821	49.2751	55.3222	10.8192	1.99432	11.2435	-8.5043	16.506	8.4102	11.6564	20.1602	-4.08698	9.91002	13.5394	-12.4765	-3.4036
2004-02-01	18.1389	6.06407	7.98644	20.6459	7.24198	27.1083	2.71655	-2.70899	6.46021	15.2862	-8.89615	5.0294	37.0724	-6.9119	7.18694	1.83517	-3.19256	2.49422	14.0333	-18.1174	-5.02244	19.9318	0.736243	1.51435	14.6052	-0.0696252	2.38826
2004-03-01	21.2041	8.00841	10.6216	23.8093	5.77642	26.5402	3.28593	12.1487	8.92182	19.0934	9.70186	9.4267	48.8736	21.2859	20.8997	2.00446	8.38265	5.34642	15.794	-0.275827	-3.87579	20.85	-2.55273	-2.02498	13.4902	-3.45477	-5.4995
2004-04-01	21.1064	23.3701	12.272	24.0252	21.3526	11.2442	2.86733	6.27961	5.34118	22.2852	38.3285	12.667	52.9521	44.4452	18.9398	1.84302	3.8272	2.94276	15.6409	23.8474	-0.300296	20.4519	5.5554	1.11608	15.5532	24.0134	6.12388
2004-05-01	20.4178	19.7946	16.6298	25.1596	31.6612	18.8514	2.79998	7.36156	8.7102	18.7892	16.7142	21.2727	53.0647	40.1455	34.8994	1.84062	6.80325	6.36163	18.5245	19.8291	13.7355	25.3558	49.8007	15.5285	13.7267	8.89445	9.33055
2004-06-01	20.4451	18.531	20.5607	23.3367	20.5935	24.4818	3.10641	-20.6639	-4.85488	18.8462	14.4737	23.1106	45.8184	27.6103	37.4971	2.06334	-23.3802	-7.17828	16.0474	24.7315	22.6083	19.66	7.16289	19.7994	14.2321	6.08249	12.8332
2004-07-01	20.4549	15.8077	18.0197	22.6048	5.4954	18.7231	2.76826	-5.06946	-8.1035	18.8808	10.4986	13.8321	48.8098	26.1617	31.3325	1.79056	-7.74283	-10.4236	16.7765	3.09917	15.1391	20.7054	11.6438	22.1171	14.4191	0.887637	5.12004
2004-08-01	20.6831	19.5838	17.9584	23.086	15.1486	13.4804	3.2428	11.6383	-6.35623	19.389	20.3063	14.9987	36.6679	0.408428	18.1656	2.01918	5.39032	-10.3306	18.0029	6.86805	10.5323	17.9697	-8.1335	3.33482	14.6957	14.3383	6.86807
2004-09-01	22.3216	22.6939	19.3935	25.2085	17.7553	12.7467	2.82435	-4.8833	0.514547	20.6622	24.1862	18.2391	45.5488	22.395	16.5492	1.80095	-7.31155	-3.25991	19.574	27.8064	12.2228	14.7948	-32.5461	-10.9426	16.1679	17.4346	10.6814
2004-10-01	25.4051	21.1408	21.1643	26.7758	11.0964	14.5101	2.96922	1.65777	2.74568	23.4039	22.014	22.18	63.0961	39.1013	22.0161	1.8656	-2.50375	-1.50198	18.2074	16.3922	16.6928	17.9771	-23.6373	-21.9787	14.2822	-1.64457	9.73322
2004-11-01	22.4159	20.7318	21.4987	25.4113	15.2068	14.5481	2.98022	35.5113	8.46043	21.2446	26.4879	24.1291	49.9349	23.0091	28.7499	1.94566	32.2969	5.35009	16.8009	-12.0708	9.02118	25.1628	20.4351	-12.7071	14.3965	11.0036	8.69798
2004-12-01	21.6793	19.0603	20.3533	24.3534	11.8275	12.6653	3.30925	12.169	14.7258	21.0914	28.469	25.4708	51.7602	70.8971	41.7661	2.07672	7.26875	10.6725	21.1492	45.1873	13.8699	19.8808	-2.54607	-2.79857	15.1514	-14.1154	-2.8846
2005-01-01	22.764	13.5429	17.6598	28.1422	5.79191	10.6063	3.05929	-3.39733	12.4142	21.037	11.0237	21.4939	54.0001	9.58894	29.5765	1.88474	-5.49448	9.37104	17.7905	7.78206	11.0811	22.7984	13.0862	10.3954	15.3224	13.1688	1.63059
2005-02-01	21.5224	18.6536	16.968	24.7295	19.779	11.8798	2.81039	3.45425	3.90848	19.1663	25.3831	21.0116	49.4659	33.4306	33.0873	1.88006	2.44608	1.31879	16.8268	19.9062	23.634	22.0538	10.6463	7.01048	15.2055	4.11015	-0.233475
2005-03-01	21.6979	2.32861	11.1	25.3636	6.5282	10.1026	2.92416	-11.0096	-4.09537	20.2639	6.13066	13.3879	51.0798	4.51409	14.2912	1.87338	-6.53947	-3.35569	16.695	5.7052	10.7462	23.6235	13.3024	12.3621	13.8379	2.57763	6.55942
2005-04-01	22.4437	6.33609	8.62644	24.9506	3.85208	9.58426	3.42391	19.4112	3.25433	21.2378	-4.70012	7.06477	53.0206	0.129262	10.5604	2.02934	10.1093	1.76195	18.16	16.1054	13.6658	23.5016	14.9111	12.9751	14.3368	-7.82088	-0.614848
2005-05-01	22.6925	11.1408	6.54536	25.3837	0.890636	3.70423	3.29896	17.8206	7.74905	21.2735	13.2223	4.33368	49.5641	-6.59686	-0.791504	2.07143	12.5395	5.02875	16.3611	-11.6786	2.51543	25.7127	1.40774	9.27138	14.8027	7.83871	0.484752
2005-06-01	21.9701	7.45892	8.28961	25.2441	8.17314	4.21515	3.61441	16.3534	17.821	20.529	8.92896	5.20639	58.433	27.5318	6.04764	2.12775	3.12148	8.37881	15.9616	-0.534457	0.537415	22.7034	15.48	9.85207	13.8843	-2.44315	-1.12178
2005-07-01	22.8657	11.7857	10.1283	25.7064	13.7212	7.36003	3.73866	35.0547	22.795	21.2818	12.7166	11.6216	52.6029	7.77111	8.73912	2.33864	30.6091	14.8087	17.9208	6.8211	-2.15165	22.7044	9.65469	8.21556	13.7916	-4.35229	0.237675
2005-08-01	26.195	26.6492	15.3412	29.2627	26.7554	16.2048	4.31176	32.9641	27.9394	25.0668	29.2831	17.0906	65.0802	77.4852	34.1365	2.54042	25.8145	19.3037	18.2727	1.49866	2.61354	20.2978	12.9559	12.6348	13.8822	-5.53505	-4.12645
2005-09-01	24.4084	9.34867	15.7729	27.4643	8.94846	16.2684	4.39694	55.6797	40.8805	22.6087	9.42042	17.0114	62.774	37.8169	37.7255	2.6751	48.5381	34.6386	16.2903	-16.7759	-3.43968	20.845	40.894	19.4079	14.61	-9.63572	-6.62255
2005-10-01	24.8434	-2.21113	10.2864	27.2776	1.87418	11.9013	4.24056	42.8176	43.3017	22.7894	-2.62536	11.0468	58.0063	-8.06673	27.9036	2.81651	50.9711	41.2666	17.377	-4.56095	-6.89146	23.6623	31.6251	27.7161	14.5904	2.15806	-4.56984
2005-11-01	25.5911	14.165	6.70099	29.4225	15.7851	8.74572	3.68212	23.552	40.414	24.2375	14.0878	6.62206	65.9129	31.9978	17.7282	2.30703	18.573	38.9584	19.1038	13.7071	-3.31837	24.6598	-1.99918	19.3881	14.3817	-0.102779	-2.81954
2005-12-01	24.8242	14.5063	8.28534	28.4393	16.7772	11.2344	4.50026	35.9905	34.1761	24.2975	15.201	8.49493	60.5489	16.9796	11.9405	2.69269	29.6607	32.749	18.7555	-11.3181	-1.64041	23.6551	18.9847	14.212	15.8657	4.71415	2.29906
2006-01-01	23.7041	4.12975	10.8589	27.7001	-1.57085	9.82577	5.19674	69.8678	43.1113	21.2716	1.11505	10.1519	55.6652	3.08359	16.9767	3.2318	71.4717	39.349	19.0126	6.86924	2.02957	24.2879	6.53313	7.01735	14.3842	-6.12275	-0.531947
2006-02-01	25.4329	18.1691	12.1205	29.1474	17.865	10.4392	4.46463	58.8615	54.2843	23.4297	22.2441	12.5689	63.5478	28.4678	15.8064	3.26426	73.6255	57.3006	20.6478	22.7081	4.7509	25.2256	14.3824	13.0314	12.8082	-15.7656	-5.73811
2006-03-01	27.0434	24.6362	15.4523	30.3186	19.5356	11.4153	4.26733	45.9333	58.3916	25.2021	24.3693	15.6054	69.442	35.9481	22.0706	2.83441	51.299	65.4872	18.8655	13.0007	14.0582	22.5099	-4.71382	5.18104	14.9273	7.87283	-5.06235
2006-04-01	26.1631	16.5717	19.7601	30.6277	22.7532	20.0549	4.63914	35.4925	45.9972	25.3033	19.143	21.8684	68.3425	28.8981	31.1045	2.75106	35.5646	53.036	20.1301	10.8488	15.4051	23.5958	0.400955	3.11154	14.5322	1.36331	-2.56418
2006-05-01	26.8726	18.4206	19.8176	29.6407	16.7704	19.6689	4.69666	42.3678	41.0084	25.4084	19.4365	20.9295	68.9859	39.1853	34.5597	2.79491	34.9267	40.2775	18.7342	14.5046	12.7181	23.5434	-8.43669	-4.37773	13.7075	-7.39878	0.441332
2006-06-01	29.179	32.8123	22.514	33.3683	32.1826	23.8934	4.63008	28.1007	35.1021	27.857	35.696	24.6325	93.8961	60.6902	43.6019	2.67009	25.4891	31.9105	19.1746	20.1291	14.9679	26.0765	14.857	1.80481	14.5816	5.02154	-0.470797
2006-07-01	29.0835	27.1928	26.0732	33.1788	29.0685	26.0088	4.56924	22.2161	30.4539	28.295	32.954	29.2879	79.7915	51.6864	51.1043	2.73732	17.0474	25.4596	18.4171	2.76912	12.1056	26.522	16.8144	7.06034	16.379	18.7607	5.15408
2006-08-01	28.4243	8.51043	22.0412	32.0157	9.40784	22.8761	4.56456	5.86298	17.9947	27.1682	8.38333	24.5862	75.2219	15.5834	41.3326	2.70413	6.44407	15.7665	17.9245	-1.90536	6.44429	27.7366	36.6483	22.2652	14.415	3.83733	9.18545
2006-09-01	26.0036	6.53539	13.6687	28.8934	5.20332	14.1381	3.41964	-22.2267	0.852275	23.7076	4.86064	14.8114	60.0859	-4.28213	19.1969	2.09759	-21.5884	-0.200278	20.3637	25.0056	8.04356	20.414	-2.06763	16.9552	14.3955	-1.46803	6.87171
2006-10-01	27.4691	10.5688	8.54925	31.3146	14.7999	9.7841	4.98796	17.6251	0.176895	25.3735	11.3388	8.20891	71.6822	23.5765	11.3685	3.31634	17.7463	1.07097	23.7574	36.7177	19.4566	24.7823	4.73288	12.5418	14.6488	0.400169	0.87417
2006-11-01	27.7083	8.2734	8.46852	32.8991	11.8159	10.6252	2.96605	-19.4472	-7.67849	26.8062	10.5983	8.97777	78.6903	19.3852	12.7295	1.79973	-21.9893	-7.50113	19.3011	1.03288	20.1838	21.8066	-11.57	-3.12897	14.599	1.51067	0.140352
2006-12-01	31.1078	25.3127	14.6515	37.1708	30.7026	19.0807	4.81936	7.09068	2.82085	34.3329	41.3022	21.2945	105.415	74.0993	38.6622	2.82299	4.83916	1.57146	19.271	2.74836	12.8416	23.93	1.16212	-2.02609	15.1798	-4.32271	-0.914806
2007-01-01	33.472	41.2076	24.5129	37.6708	35.9951	25.9213	3.74862	-27.866	-13.7909	29.5674	38.9997	29.9399	80.0091	43.7326	45.0166	2.51735	-22.1069	-13.2594	20.8617	9.72536	4.50457	23.783	-2.0787	-4.24654	15.6984	9.13625	1.89465
2007-02-01	32.2569	26.8315	30.9292	37.4951	28.6396	31.7165	3.15636	-29.303	-17.2106	29.7647	27.0383	35.7488	81.2509	27.8579	48.3491	2.45819	-24.6936	-15.1295	21.5811	4.51994	5.64535	42.0932	66.8668	22.7387	16.2671	27.0051	9.49236
2007-03-01	29.6644	9.69161	25.2202	32.5071	7.21851	23.5263	4.85911	13.8678	-15.5407	27.3037	8.33906	23.9366	72.7251	4.72791	24.0281	2.8312	-0.113164	-16.3306	20.3649	7.94781	7.31592	24.5591	9.10352	25.5638	19.2049	28.656	21.4879
2007-04-01	28.1318	7.525	14.514	34.413	12.3591	15.8963	4.82251	3.95268	-3.98706	28.2614	11.6906	15.4118	75.6975	10.762	14.0769	2.6504	-3.65912	-10.2821	20.4156	1.41829	4.55736	28.4848	20.7199	33.3736	18.0125	23.9488	26.5373
2007-05-01	30.0524	11.833	9.70235	33.8816	14.3078	11.2762	5.11324	8.8698	8.76079	28.156	10.8137	10.2844	71.7454	4	6.47946	2.97225	6.34511	0.876664	22.037	17.6297	8.81292	29.7907	26.5352	18.9314	18.7746	36.9659	29.7101
2007-06-01	30.3834	4.12773	7.72738	34.8938	4.57167	10.2008	5.70068	23.1226	11.9617	28.5845	2.61153	8.18798	72.7443	-22.5268	-4.77342	3.21504	20.4091	7.56588	23.2657	21.3364	13.2315	35.0929	34.5767	27.5252	20.0451	37.4689	32.7196
2007-07-01	30.9395	6.38145	7.32978	35.7888	7.86622	8.70832	4.75777	4.1261	12.059	29.7452	5.12529	6.03881	76.0515	-4.68722	-9.12021	2.7782	1.49344	9.30423	22.9739	24.7423	21.2172	28.4262	7.17963	22.5472	19.7383	20.5103	31.0961
2007-08-01	31.3334	10.2343	6.88619	36.0542	12.6141	8.2931	4.5004	-1.40565	8.68189	30.2831	11.4652	6.35211	78.744	4.68235	-8.5853	2.76404	2.21555	7.96069	22.1103	23.3525	23.1172	27.3124	-1.52935	13.0658	17.3791	20.5633	25.9768
2007-09-01	34.9398	34.3654	16.4064	39.0898	35.29	17.9034	4.35769	27.431	8.46312	33.4884	41.2558	18.1202	90.1195	49.9844	13.8614	2.6283	25.3007	8.37636	22.5805	10.886	19.327	31.8767	56.1507	17.3325	20.2873	40.9283	27.0315
2007-10-01	30.867	12.3702	18.6127	36.358	16.1055	20.9039	2.48532	-50.1737	-12.5558	30.4749	20.1054	23.603	73.0058	1.84649	16.8507	1.64131	-50.5084	-13.3581	22.4284	-5.5941	8.17721	28.9252	16.7174	20.8156	20.8648	42.4335	34.6808
2007-11-01	31.786	14.7164	20.2164	38.8507	18.0905	22.7603	4.68297	57.8855	1.33917	30.7992	14.8958	24.8727	77.3111	-1.75269	14.2442	2.77556	54.221	-2.33576	23.9773	24.2279	8.77301	31.7399	45.5515	38.116	19.0492	30.4834	37.9396
2007-12-01	27.9128	-10.2709	4.96098	34.6428	-6.80113	8.35131	4.46124	-7.43078	-8.95493	29.4726	-14.1563	4.89427	74.6161	-29.2169	-12.0626	2.56514	-9.13411	-12.055	23.7563	23.2749	12.5663	33.124	38.4207	32.9987	18.6819	23.0706	31.8909
2008-01-01	36.0399	7.67176	3.73883	39.5563	5.0051	4.9276	3.63629	-2.99654	10.8069	30.2167	2.1958	-0.240378	79.4119	-0.746415	-12.4095	2.42111	-3.82314	8.70769	21.4679	2.90619	16.4348	30.7773	29.4086	37.5744	16.8593	7.39486	20.0391
2008-02-01	33.2285	3.01204	0.355678	39.2331	4.6353	0.975136	4.70498	49.0635	9.19604	30.3977	2.12667	-3.82004	84.6367	4.16719	-10.5035	2.12969	-13.3634	-8.75288	22.3912	3.75382	9.56302	28.8937	-31.3578	3.32804	17.7654	9.21046	13.0686
2008-03-01	32.5846	9.84438	6.77171	35.5152	9.2536	6.15897	3.483	-28.3202	0.511536	31.0695	13.7921	5.82668	81.1489	11.583	4.79194	1.67948	-40.6795	-20.1936	19.1189	-6.11834	0.271301	25.803	5.06477	-5.48613	21.659	12.7785	9.99259
2008-04-01	29.0656	3.31916	5.35862	36.6037	6.36584	6.64344	3.75189	-22.2006	-6.99578	29.8344	5.56587	6.99843	77.3482	2.18065	5.86064	2.64118	-0.347998	-18.7592	23.2644	13.954	3.86922	26.1453	-8.21334	-15.0259	18.3088	1.64515	7.94381
2008-05-01	34.2696	14.0328	9.18764	39.9191	17.8194	11.1469	4.82662	-5.60546	-18.475	32.0465	13.818	11.0239	86.9613	21.2082	11.4868	2.73034	-8.13905	-16.5943	33.9724	54.1607	21.5516	27.2695	-8.46334	-4.36651	19.5326	4.03776	6.26608
2008-06-01	30.2777	-0.348037	5.69643	36.1066	3.47562	9.14925	5.01467	-12.0338	-13.0672	29.6035	3.56475	7.62635	88.8331	22.1169	14.967	2.78075	-13.5081	-7.75573	23.7017	1.87403	23.1598	22.9851	-34.502	-18.1738	17.9941	-10.232	-1.75362
2008-07-01	30.7155	-0.723953	4.2544	35.9426	0.429891	7.08096	5.89975	24.0024	1.08758	29.9596	0.720684	5.92458	77.9019	2.43309	15.0335	3.36987	21.2971	-0.94283	26.7294	16.3471	23.6201	23.8324	-16.1605	-20.6011	18.0456	-8.57593	-5.0987
2008-08-01	29.9242	-4.49747	-1.87677	35.342	-1.97558	0.613048	5.31423	18.0837	8.48871	29.9548	-1.08392	1.0214	72.376	-8.08693	5.08537	3.31324	19.8695	8.06854	21.3211	-3.56968	4.97777	25.5212	-6.55827	-20.3594	16.9275	-2.59906	-7.33953
2008-09-01	29.4578	-15.69	-7.31926	33.8372	-13.4374	-5.23838	5.10338	17.112	19.8409	29.2343	-12.7033	-4.67083	81.508	-9.55566	-5.36067	3.05969	16.4135	19.2432	21.4078	-5.19343	2.6507	27.3681	-14.1437	-12.4334	15.9594	-21.3333	-11.275
2008-10-01	30.4925	-1.21331	-7.47968	36.1461	-0.582691	-5.53962	4.63486	86.4893	32.698	31.7131	4.06298	-3.54834	87.1654	19.3951	-0.338993	2.96245	80.4931	32.7247	23.6181	5.30445	-1.15059	22.5348	-22.0927	-14.4019	15.3565	-26.4001	-17.5769
2008-11-01	25.1239	-20.9591	-12.8274	31.7396	-18.3035	-11.0024	5.8758	25.4717	35.4682	25.7812	-16.2926	-8.47797	61.7209	-20.1655	-4.17662	3.52074	26.8478	35.4529	19.0803	-20.4238	-7.07398	21.1735	-33.2906	-23.1953	17.8073	-6.51978	-18.402
2008-12-01	25.7293	-7.82243	-10.1805	33.1139	-4.41338	-8.05797	5.35988	20.1431	36.4675	29.3513	-0.411693	-4.29894	80.7431	8.21135	2.08791	2.96753	15.687	35.3582	20.9254	-11.9165	-9.31884	20.0785	-39.3838	-31.9891	16.3856	-12.2916	-15.4389
2009-01-01	23.0981	-35.9097	-22.7571	25.2087	-36.2712	-20.334	5.01866	38.016	27.1808	29.7949	-1.39571	-6.14561	76.9168	-3.14198	-5.16916	2.37447	-1.92654	14.1839	20.6514	-3.80341	-12.3473	17.7322	-42.3853	-38.3276	17.7834	5.48133	-4.78869
2009-02-01	16.6276	-49.9598	-32.6464	20.613	-47.4602	-30.4116	4.86365	3.37235	19.0562	18.9494	-37.6618	-13.3109	42.7145	-49.5319	-16.0436	3.41762	60.4747	23.0985	18.2441	-18.5209	-11.5277	19.5025	-32.5025	-38.2367	17.3273	-2.46574	-3.39592
2009-03-01	25.5707	-21.5252	-35.8915	24.7035	-30.4425	-38.3006	6.30797	81.1072	36.9241	18.2133	-41.3788	-26.969	46.218	-43.0455	-32.3609	3.22223	91.8583	44.6854	21.1163	10.447	-4.70992	21.0478	-18.429	-31.8126	16.3694	-24.4224	-8.53459
2009-04-01	27.2153	-6.36567	-26.8395	37.2107	1.65838	-25.8862	5.58309	48.8076	40.3257	24.6807	-17.2745	-32.2648	84.2948	8.98089	-28.7523	3.95767	49.8451	64.2937	24.4504	5.09801	-1.48775	25.82	-1.24388	-17.9011	16.9591	-7.37204	-12.2588
2009-05-01	25.7366	-24.8998	-18.1372	29.5291	-26.0275	-18.3818	4.26025	-11.7343	33.9079	24.0553	-24.9364	-27.9732	49.3845	-43.2109	-26.7097	2.4099	-11.736	36.0064	19.99	-41.1583	-14.1432	18.6117	-31.7489	-17.3423	16.7717	-14.1352	-15.7988
2009-06-01	25.6769	-15.1954	-16.0064	31.9288	-11.5706	-12.3953	3.81945	-23.8345	0.512146	21.6521	-26.8598	-23.0601	52.3278	-41.0942	-26.5208	2.1035	-24.3548	3.91079	18.4315	-22.2358	-22.3215	19.433	-15.4541	-16.4072	16.3129	-9.34274	-10.373
2009-07-01	24.1314	-21.4357	-20.6985	29.6455	-17.5199	-18.6346	3.6582	-37.994	-25.4312	23.7761	-20.6393	-24.1526	61.9631	-20.46	-35.4837	1.83063	-45.6764	-28.5658	17.6633	-33.9183	-33.5518	20.1223	-15.5675	-21.4882	15.8932	-11.9275	-11.8665
2009-08-01	24.0222	-19.723	-18.7938	30.3503	-14.1239	-14.402	3.12602	-41.1765	-34.6609	24.3987	-18.5484	-21.9968	66.8673	-7.61132	-24.2368	1.4929	-54.9415	-42.6552	18.3916	-13.7398	-24.0632	19.7374	-22.6626	-18.0346	17.6274	4.13495	-5.91611
2009-09-01	25.143	-14.6472	-18.6473	30.0786	-11.1079	-14.3142	5.855	14.728	-22.5413	24.8706	-14.9267	-18.0634	59.3449	-27.1914	-18.8151	2.72023	-11.0948	-37.967	19.323	-9.73838	-20.2718	17.6669	-35.4473	-25.0192	16.7672	5.06192	-1.2656
2009-10-01	24.8347	-18.5547	-17.6629	30.4367	-15.7954	-13.7286	4.66739	0.702052	-9.32775	24.7758	-21.8752	-18.5443	63.0161	-27.7051	-21.4982	1.78001	-39.9142	-35.802	17.5141	-25.8444	-16.7577	19.903	-11.6789	-24.02	16.8487	9.71746	6.21859
2009-11-01	24.7615	-1.44257	-12.1482	32.4966	2.38488	-8.56352	4.66131	-20.6694	-2.75605	26.349	2.20236	-12.3756	66.5816	7.87533	-17.9916	1.63686	-53.5082	-35.6893	20.4321	7.08524	-10.6649	21.021	-0.720338	-17.5664	16.8539	-5.35406	2.74147
2009-12-01	24.1804	-6.02009	-9.30492	33.0634	-0.152445	-4.95342	3.57662	-33.2704	-18.6837	28.8031	-1.86761	-7.96549	84.0609	4.10904	-6.95503	1.67622	-43.5146	-46.109	20.1493	-3.70902	-8.68888	19.8745	-1.01616	-4.68494	16.5027	0.714585	1.3238
2010-01-01	21.5598	-6.65998	-4.66481	23.5191	-6.70247	-1.09162	5.87742	17.1114	-13.1595	24.8528	-16.5873	-5.79619	61.539	-19.9927	-3.28163	2.1214	-10.6577	-38.6817	20.0359	-2.9804	-0.0655133	21.1923	19.5132	5.26169	17.5787	-1.15113	-2.0029
2010-02-01	24.228	45.7096	6.89505	32.3151	56.7707	12.6205	5.37681	10.5509	-2.69866	28.0722	48.143	4.65129	72.896	70.6584	9.04378	1.56928	-54.0827	-38.7313	21.5646	18.2002	3.22437	19.8402	1.7317	6.27047	18.5493	7.05229	2.20279
2010-03-01	24.8661	-2.75566	8.2048	33.3348	34.9399	26.4358	4.3889	-30.4228	-3.37945	25.8131	41.7269	17.5939	64.1632	38.8274	19.7462	3.72726	15.6733	-17.7093	22.003	4.19919	5.98496	21.7946	3.54843	7.79773	23.2365	41.9508	15.3153
2010-04-01	24.0238	-11.7271	5.33642	29.436	-20.8938	15.2178	5.21875	-6.52589	-10.5657	20.1102	-18.5185	19.6499	61.51	-27.0298	14.6293	1.15255	-70.8782	-39.1454	18.8523	-22.8956	-2.17973	17.0151	-34.1011	-11.6322	18.5548	9.40924	19.1188
2010-05-01	25.6695	-0.2606	-5.04731	33.5963	13.7735	5.38455	5.54329	30.1165	-6.19375	24.562	2.10645	5.2817	72.3709	46.5456	10.0873	1.78554	-25.9083	-30.4955	19.7983	-0.958658	-7.47904	17.6323	-5.26214	-13.8019	16.0886	-4.07258	15.5284
2010-06-01	24.3681	-5.09714	-5.80885	27.7185	-13.1867	-8.02474	5.20017	36.1496	16.8297	25.0162	15.5374	-0.993946	65.5088	25.1892	7.19465	1.82754	-13.119	-43.7424	14.8468	-19.4488	-14.9104	14.2096	-26.8787	-23.4991	16.097	-1.3237	1.39228
2010-07-01	23.0204	-4.60416	-3.29196	27.608	-6.87279	-2.39358	4.65041	27.1228	31.1466	22.4265	-5.67626	3.6286	56.696	-8.50042	18.8789	1.42237	-22.302	-20.6271	21.7246	22.9932	0.508198	17.5334	-12.8657	-15.1144	16.3265	2.72622	-0.950819
2010-08-01	23.523	-2.07822	-3.95374	27.9068	-8.05119	-9.4549	4.42691	41.615	34.6466	22.9318	-6.0123	0.78429	65.1951	-2.50076	3.4454	1.51893	1.74361	-12.1281	21.8522	18.8163	7.22616	17.3848	-11.9199	-17.1436	15.4522	-12.3398	-3.92875
2010-09-01	25.3418	0.790634	-1.92573	31.1112	3.43305	-3.82842	3.75517	-35.8638	1.52913	25.374	2.02426	-3.16662	72.2816	21.7991	3.18711	1.37912	-49.3012	-28.5144	21.7633	12.6289	17.9896	16.9455	-4.08332	-9.84405	16.2433	-3.12474	-4.50573
2010-10-01	25.3029	1.88534	0.226724	30.7259	0.950192	-1.23451	5.94044	27.2752	3.4737	25.0977	1.29912	-0.866513	70.9352	12.5668	10.1378	1.72789	-2.92787	-22.8126	25.1009	43.3181	24.4215	12.7526	-35.9263	-17.8415	16.2878	-3.32917	-6.36188
2010-11-01	25.4389	2.73588	1.79886	30.9073	-4.89071	-0.287593	6.14759	31.8855	4.34345	25.7703	-2.19648	0.324442	70.9646	6.5829	13.3579	1.56546	-4.36182	-23.865	19.9541	-2.33961	16.6739	16.3081	-22.4199	-21.4789	17.9521	6.51599	0.0264346
2010-12-01	25.9957	7.50733	4.01342	30.9796	-6.30243	-3.52502	4.94443	38.2429	31.9801	25.4999	-11.4682	-4.45412	68.2906	-18.7605	-1.62322	1.49682	-10.7029	-5.94763	22.2071	10.2128	15.7784	17.7412	-10.7337	-23.0212	18.6521	13.0249	5.35151
2011-01-01	26.8326	24.4565	11.0147	35.1977	49.6554	8.98686	4.72939	-19.533	12.0865	34.3138	38.0683	6.97341	97.9038	59.0923	11.7718	1.27603	-39.8499	-20.1708	23.4593	17.0862	8.25366	18.9624	-10.5225	-14.6182	16.7526	-4.69938	4.75422
2011-02-01	27.7068	14.3587	15.1024	32.5852	0.835683	11.0968	5.84992	8.79915	4.6719	27.2614	-2.88816	6.54249	73.7384	1.15569	9.81119	1.88985	20.4277	-13.1214	20.9587	-2.80962	7.89526	25.2501	27.2669	1.71835	17.8419	-3.81382	1.17031
2011-03-01	26.8807	8.10205	15.238	34.2914	2.8694	14.4726	6.53826	48.9726	9.42546	28.0636	8.71838	13.8443	76.0704	18.5577	24.7306	1.58403	-57.5015	-35.9674	22.1572	0.701077	4.67232	19.052	-12.584	0.695919	18.678	-19.6177	-10.262
2011-04-01	25.0854	4.4192	8.96517	30.9619	5.18389	2.89474	4.96381	-4.88497	15.8	22.0899	9.84427	4.62111	67.3038	9.41912	9.3385	1.74122	51.0756	-19.1344	21.6931	15.0685	3.82753	18.5346	8.93002	7.13836	16.7087	-9.94958	-11.7865
2011-05-01	25.5786	-0.354018	4.00412	33.1393	-1.36038	2.10176	5.03125	-9.23702	9.12414	25.109	2.22681	6.77749	67.938	-6.12518	6.69956	1.4202	-20.4613	-28.8043	20.2594	2.3291	5.69817	16.7982	-4.73073	-3.645	17.187	6.82722	-9.16758
2011-06-01	29.9235	22.798	8.81191	34.9686	26.1565	9.16693	6.27559	20.6806	1.93242	30.7851	23.0608	11.9038	85.4738	30.4769	10.6956	1.06114	-41.9365	-11.3958	19.4391	30.9317	14.7563	18.3452	29.104	9.86733	22.6349	40.6154	11.4113
2011-07-01	31.5112	36.8842	19.1019	34.7439	25.8469	15.6641	18.1364	289.997	91.2664	31.8997	42.2409	21.9278	85.2599	50.3807	22.6627	3.25675	128.967	13.9537	21.7978	0.336614	9.09462	15.2654	-12.9354	2.09297	19.9877	22.4252	23.288
2011-08-01	27.0665	15.0643	24.8054	32.8785	17.8157	23.2573	4.74361	7.1541	104.207	27.6744	20.6815	28.3977	69.4079	6.46189	28.144	1.66936	9.90419	25.5495	19.0647	-12.7559	3.21453	16.8102	-3.30489	2.63192	17.5256	13.4181	25.6341
2011-09-01	25.6227	1.10832	17.1319	31.1542	0.138318	14.0266	4.67727	24.5554	114.747	25.8746	1.97275	20.8057	70.0147	-3.1362	15.7127	1.56176	13.2431	50.1678	24.2242	11.3075	-0.387875	17.6814	4.34281	-4.06192	17.9061	10.237	15.4044
2011-10-01	26.6396	5.28261	6.95869	32.6292	6.19439	7.70873	3.9952	-32.7456	-5.00216	27.607	9.99836	10.5616	71.3502	0.584997	1.13281	1.23132	-28.7389	-3.53446	20.3613	-18.8825	-7.3727	18.0051	41.1878	11.4986	18.1506	11.4371	11.6688
2011-11-01	26.792	5.31865	3.9043	32.4569	5.0137	3.76941	5.45699	-11.2337	-10.8169	27.1345	5.29364	5.73714	74.7321	5.309	0.894375	1.62983	4.11194	-5.34125	21.1983	6.23507	-1.54846	22.4227	37.4941	26.3074	17.1675	-4.37044	5.42974
2011-12-01	26.0271	0.12086	3.54596	31.337	1.15376	4.11424	4.89837	-0.931643	-15.7458	26.2432	2.91508	6.04559	69.5307	1.8158	2.5798	1.40119	-6.3884	-11.019	20.9668	-5.58509	-7.04084	18.6934	5.36686	26.3221	18.3616	-1.5576	1.48935
2012-01-01	24.9677	-6.95013	-0.613883	31.1613	-11.4676	-2.19323	6.97155	47.4092	9.5156	28.0397	-18.2846	-4.86844	70.8169	-27.6668	-9.30993	1.80753	41.6528	11.531	21.4122	-8.72627	-3.11374	17.5018	-7.70269	10.5752	19.0633	13.7932	2.31573
2012-02-01	25.6129	-7.55765	-4.87671	30.8083	-5.4531	-5.52415	4.07442	-30.3509	2.7094	25.6123	-6.04917	-8.24562	65.0753	-11.7485	-14.3832	1.52798	-19.1479	1.5873	24.0466	14.7335	-0.299372	18.0815	-28.3902	-12.3915	18.7977	5.35748	5.5892
2012-03-01	25.8575	-3.80643	-6.11898	32.4144	-5.47356	-7.5339	5.19393	-20.561	-5.1273	27.1996	-3.07878	-9.80294	72.5758	-4.59397	-15.8428	1.37779	-13.0198	-0.77062	18.8425	-14.96	-3.41554	19.1864	0.705562	-13.4273	18.0113	-3.56949	4.88034
2012-04-01	26.9157	7.29606	-1.61527	32.8457	6.08431	-1.80915	4.23598	-14.6628	-22.1742	25.8056	16.821	1.55348	75.1661	11.6819	-1.97845	1.21563	-30.1849	-20.9716	22.2328	2.48786	0.482822	20.0378	8.11053	-8.80198	17.1132	2.42077	1.30314
2012-05-01	25.6729	0.368547	1.16232	31.8427	-3.91247	-1.31077	5.42136	7.75364	-10.1738	24.9776	-0.523002	3.61454	55.7577	-17.9286	-3.69721	1.54739	8.9559	-12.7413	24.5649	21.2518	2.38726	19.2142	14.3824	7.45366	18.5223	7.76881	2.04094
2012-06-01	27.4542	-8.252	-0.675998	32.6904	-6.51491	-1.7068	5.62307	-10.3977	-6.08608	27.591	-10.3754	0.500502	66.0344	-22.7432	-10.7638	1.56414	47.4029	2.47758	21.0882	8.48326	10.5784	21.4855	17.1178	13.1516	20.2379	-10.5898	-1.16268
2012-07-01	28.9641	-8.08323	-5.65677	34.383	-1.03876	-3.82652	4.82332	-73.4054	-46.1074	29.5897	-7.24149	-6.41894	75.6202	-11.3062	-17.2871	1.69232	-48.0364	-16.2811	20.7039	-5.01805	7.90414	18.1039	18.5945	16.6534	17.785	-11.0204	-5.45812
2012-08-01	28.2852	4.50254	-4.29116	32.7972	-0.247305	-2.65168	8.39151	76.9012	-35.3885	29.3145	5.92629	-4.27631	74.394	7.18369	-10.0328	2.12395	27.2308	-10.1355	24.3825	27.8931	9.73936	15.9631	-5.0392	10.1778	22.5004	28.3859	0.623604
2012-09-01	27.1681	6.03131	0.257647	32.338	3.79989	0.750798	5.44451	16.4036	-32.289	28.442	9.92264	2.22062	67.2351	-3.97001	-3.3083	2.38242	52.547	-4.45732	20.6925	-14.5792	1.06353	15.6528	-11.4729	-0.0746652	19.8337	10.7651	8.48019
2012-10-01	26.5012	-0.519376	3.3099	31.4062	-3.74813	-0.124628	8.78678	119.933	68.6244	27.0909	-1.86945	4.54853	66.1253	-7.32291	-1.43209	3.44957	180.153	78.2866	21.746	6.80089	4.98157	20.582	14.3117	-0.569244	20.0333	10.3726	16.3955
2012-11-01	26.9094	0.438278	1.92836	32.0853	-1.1448	-0.426771	6.02436	10.3971	43.3575	27.4696	1.23505	2.96028	66.2298	-11.377	-7.6386	1.94133	19.1122	75.7512	22.8358	7.72486	-0.774387	17.7252	-20.9499	-7.14045	19.1045	11.2832	10.7983
2012-12-01	25.6931	-1.28316	-0.446654	30.6515	-2.18745	-2.36461	7.87693	60.8073	58.0988	26.407	0.624113	-0.0212236	68.9058	-0.898669	-6.65639	2.42401	72.996	83.3477	19.7955	-5.58633	2.96037	17.1804	-8.09395	-6.14622	18.5302	0.918324	7.42989
2013-01-01	26.5519	6.34509	1.75824	32.0501	2.852	-0.177271	5.30258	-23.9397	10.8326	28.0598	0.0719818	0.637573	72.273	2.05606	-3.56663	1.41484	-21.7252	19.4608	19.1632	-10.5035	-2.8041	15.9419	-8.91247	-13.256	19.5587	2.59881	4.76455
2013-02-01	26.4457	3.25151	2.71912	31.8727	3.45482	1.35854	2.89929	-28.8416	0.843342	26.8869	4.97646	1.82559	67.8888	4.32345	1.77424	1.13256	-25.8787	4.95504	21.6977	-9.76848	-8.68535	16.8669	-6.71742	-7.89932	19.8748	5.72954	3.09673
2013-03-01	24.0306	-7.06538	0.771987	30.9223	-4.60307	0.488467	5.09297	-1.94371	-18.1347	26.365	-3.06822	0.569227	66.4565	-8.43156	-0.887298	1.58436	14.9926	-12.3384	20.2304	7.36586	-4.99229	12.0123	-37.3918	-18.1644	17.9741	-0.206531	2.74778
2013-04-01	40.7531	51.4104	16.3847	47.4884	44.5803	14.7968	4.36769	3.10927	-8.47413	39.9684	54.8828	18.5746	126.664	68.5117	22.6447	1.64356	35.2019	5.8007	27.2074	22.375	6.16308	33.2807	66.0893	8.47053	24.6409	43.988	15.8888
2013-05-01	30.5141	18.8573	21.4819	37.2139	16.8679	19.0745	4.48588	-17.2554	-6.09191	30.2472	21.097	23.8486	79.2182	42.0759	33.8275	1.79803	16.1977	21.3758	21.7843	-11.3194	5.45686	19.1225	-0.476943	10.228	22.5544	21.769	21.4788
2013-06-01	28.6542	4.3709	24.8351	34.3407	5.04823	22.2473	5.45632	-2.96549	-6.35142	28.7987	4.3769	26.3352	74.3123	12.5358	42.2608	1.81538	16.062	21.4875	22.655	7.42983	5.53989	20.0822	-6.53116	19.3422	20.5482	1.53332	21.2448
2013-07-01	27.5066	-5.03222	5.58362	33.0498	-3.87743	5.75064	3.40452	-29.4154	-15.8877	28.5198	-3.61589	6.58149	66.9424	-11.4755	11.6815	1.75742	3.84676	11.8025	20.8282	0.60037	-1.64187	16.252	-10.2296	-5.69158	23.0846	29.7984	17.052
2013-08-01	27.9878	-1.05144	-0.655157	33.831	3.15212	1.35267	3.63388	-56.6957	-33.6724	28.6558	-2.24679	-0.602269	69.9819	-5.93067	-2.22727	1.37706	-35.1648	-8.00214	24.4271	0.182868	2.62292	20.3834	27.6905	2.09722	28.0351	24.5981	18.4138
2013-09-01	28.3918	4.50415	-0.62931	34.0982	5.44308	1.46789	4.70077	-13.6604	-37.0869	29.6194	4.13947	-0.631073	73.3488	9.09304	-3.21114	2.12334	-10.8747	-15.1784	21.0336	1.64858	0.775357	20.0055	27.8076	13.92	21.4802	8.30126	20.7601
2013-10-01	26.7177	0.816669	1.39433	32.0388	2.0141	3.5493	3.02575	-65.5648	-49.7834	27.5155	1.56704	1.11169	69.2811	4.77247	2.33808	0.886722	-74.2947	-44.8572	22.242	2.28092	1.31954	17.5864	-14.5543	11.0683	21.2843	6.24443	13.52
2013-11-01	26.8029	-0.395614	1.6551	32.0338	-0.160484	2.44314	3.31601	-44.9567	-45.4842	27.7687	1.08872	2.29022	69.4563	4.87167	6.26084	0.848801	-56.2773	-50.3576	22.4879	-1.52336	0.74956	17.051	-3.80357	1.26563	20.8938	9.36599	7.94746
2013-12-01	27.2121	5.91186	2.05921	33.0434	7.80355	3.15793	2.40697	-69.4428	-61.4391	27.6482	4.70006	2.42658	70.4614	2.25761	3.9441	0.756987	-68.7713	-68.1057	22.1483	11.8856	3.88482	17.1909	0.0611437	-6.5947	20.5547	10.9253	8.78263
2014-01-01	27.7174	4.38955	3.25692	33.0621	3.15761	3.53681	4.29882	-18.9296	-47.8136	28.4021	1.21969	2.29746	71.3819	-1.23302	1.876	1.18266	-16.4101	-51.7584	25.3199	32.128	13.2078	19.9828	25.3472	6.64173	20.9392	7.05807	9.08194
2014-02-01	29.547	11.7273	7.35261	35.0859	10.0813	6.99674	4.57242	57.7081	-29.8567	30.3687	12.9497	6.22608	75.5622	11.303	3.98816	1.14996	1.5362	-37.8525	22.7392	4.80005	15.7462	18.5416	9.92884	11.4545	15.7188	-20.911	-1.29576
2014-03-01	25.9249	7.88297	7.99863	31.3175	1.27798	4.87151	5.60738	10.1002	8.90397	27.0251	2.50351	5.51465	67.5859	1.69942	3.82914	1.3141	-17.0579	-11.7392	22.323	10.3437	15.2081	18.4205	53.3474	27.0492	20.1629	12.1777	-1.02203
2014-04-01	29.3566	-27.9648	-7.01623	34.7977	-26.7238	-8.23545	5.7872	32.5004	29.1833	30.1036	-24.6816	-6.13925	68.8505	-45.6431	-18.7773	1.466	-10.8033	-9.8709	22.7929	-16.2254	-1.85209	20.4447	-38.5688	-7.64644	23.2867	-5.49608	-5.31523
2014-05-01	28.9245	-5.20921	-11.6391	34.6576	-6.8693	-12.8449	2.35989	-47.393	-1.37722	29.1452	-3.6432	-10.6717	72.335	-8.6889	-23.3412	1.20361	-33.0595	-20.7371	22.3555	2.6219	-2.52923	16.7304	-12.5095	-13.6921	20.7768	-7.88123	-1.44703
2014-06-01	28.7667	0.39252	-12.8837	37.6885	9.74877	-9.99574	2.38856	-56.224	-26.375	27.9468	-2.9582	-11.9364	68.9981	-7.15108	-24.9864	1.52393	-16.0543	-20.2288	24.3899	7.65783	-2.94287	22.5209	12.1434	-17.6441	21.72	5.70284	-2.89329
2014-07-01	26.0636	-5.24576	-3.36891	30.6796	-7.17165	-1.50926	4.93365	44.9147	-27.4571	26.0154	-8.78107	-5.0913	61.2335	-8.52812	-8.12174	2.31328	31.6292	-6.14442	22.9477	10.1757	6.78049	26.1456	60.8764	17.9242	19.8261	-14.1158	-5.83844
2014-08-01	25.775	-7.90656	-4.2108	31.0897	-8.10313	-1.7425	1.40329	-61.3832	-30.1665	26.097	-8.92955	-6.88008	68.2069	-2.53639	-6.05864	0.871866	-36.6866	-4.86449	21.3781	-12.4818	1.18591	25.4805	25.0061	30.7301	20.782	-25.8715	-13.0321
2014-09-01	26.9352	-5.13016	-6.09438	32.0928	-5.88146	-7.04806	3.27924	-30.2404	-18.0847	26.9658	-8.95877	-8.89073	69.7589	-4.89431	-5.26642	1.43909	-32.2249	-12.0503	24.3914	15.9639	3.66314	23.7977	18.9561	33.1615	20.8154	-3.09463	-15.3945
2014-10-01	27.5884	3.25904	-3.36795	32.8376	2.49319	-3.94932	2.78164	-8.06765	-34.2966	28.6463	4.10993	-4.75751	68.8094	-0.680816	-2.74519	1.53994	73.6668	-12.2226	20.7671	-6.63139	-1.72241	19.6233	11.5824	18.8464	21.096	-0.884698	-11.4494
2014-11-01	28.7082	7.10835	1.6108	34.1213	6.51662	0.897247	2.48622	-25.0238	-22.5984	29.2284	5.25689	-0.0740798	71.8966	3.51341	-0.764457	1.38817	63.5449	13.1735	23.8822	6.20007	4.98315	22.6551	32.8666	20.9236	21.529	3.03998	-0.342242
2014-12-01	31.3923	15.3616	8.61633	37.9746	14.9231	8.04956	3.64106	51.2715	1.83104	31.6677	14.5382	7.97058	84.619	20.0926	7.70853	1.97765	161.253	96.8202	27.2414	22.9953	7.4948	23.3143	35.6205	26.5579	21.3642	3.93814	2.00268
2015-01-01	27.6092	-0.390222	7.31325	32.9561	-0.320518	7.04372	1.57785	-63.2958	-23.1164	28.3186	-0.293841	6.43753	65.313	-8.50196	4.98296	0.66376	-43.8758	44.5097	23.6384	-6.64086	6.86986	19.64	-1.71503	20.9957	22.6517	8.17848	5.06053
2015-02-01	28.1307	-4.7934	3.14376	33.3512	-4.94404	3.05409	2.84517	-37.7753	-28.4986	29.0185	-4.4459	2.99232	70.1231	-7.19824	1.21871	3.54627	208.382	100.274	20.8088	-8.4892	2.10982	15.8684	-14.4171	5.57766	19.2602	22.5302	10.5981
2015-03-01	29.1844	12.5728	2.08563	35.201	12.4002	2.05378	2.44443	-56.4068	-52.5683	30.2435	11.9091	2.08032	70.8401	4.81494	-3.84738	1.26144	-4.00755	50.038	24.7008	10.652	-1.75327	22.0247	19.5663	1.03318	26.177	29.8273	19.8308
2015-04-01	29.1794	-0.603747	1.96389	35.2966	1.43369	2.61624	2.24544	-61.1999	-52.8086	30.2299	0.419641	2.27963	73.8658	7.28435	1.33509	0.345157	-76.4559	31.1142	24.0797	5.64583	2.55591	22.147	8.32635	4.58718	22.7261	-2.40708	15.2024
2015-05-01	29.3254	1.38578	4.13638	35.1636	1.45997	4.85082	2.25908	-4.27166	-49.4786	29.6859	1.85505	4.50361	68.5318	-5.25788	2.1393	1.24107	3.11261	-28.5172	20.1865	-9.70218	2.21682	37.3737	123.388	46.676	22.3253	7.45308	10.9021
2015-06-01	27.2781	-5.17461	-1.45319	34.8838	-7.44201	-1.6799	1.98016	-17.0984	-38.4502	25.3756	-9.20007	-2.18375	54.3229	-21.269	-6.40544	1.10679	-27.373	-35.7818	26.8602	10.1283	2.28387	21.5737	-4.20608	35.8455	23.2677	7.12537	3.85449
2015-07-01	30.5551	17.2326	4.0639	37.0559	20.7835	3.95775	2.83199	-42.5984	-26.9659	31.9831	22.9392	4.73756	73.4603	19.9675	-3.08624	1.36626	-40.9386	-26.3193	23.2302	1.23132	0.837778	27.0106	3.30829	31.4404	23.8855	20.4755	11.4815
2015-08-01	31.1805	20.9719	10.4315	37.5231	20.6931	10.0595	1.58844	13.1943	-26.645	32.2044	23.4027	11.8712	83.4998	22.4214	6.4728	0.922203	5.77347	-27.9	22.8639	6.95007	6.16837	23.5096	-7.73495	-2.76907	22.6319	8.90178	11.9642
2015-09-01	29.4794	9.44561	15.7935	34.3138	6.92066	16.0137	5.78448	76.3972	6.1224	30.3244	12.4548	19.5169	67.6918	-2.9631	12.7775	2.5951	80.3285	5.60773	21.2042	-13.067	-2.06481	21.5363	-9.50266	-4.46457	23.0305	10.6416	13.2271
2015-10-01	29.3999	6.56622	12.1561	35.1027	6.89811	11.3722	2.28586	-17.8231	29.4021	30.8746	7.77868	14.312	72.001	4.63832	7.93979	1.37941	-10.4248	27.1574	23.264	12.0235	1.19557	20.9595	6.80894	-4.20336	21.2181	0.57892	6.67885
2015-11-01	28.1457	-1.95917	4.55747	33.6203	-1.46852	4.02328	2.3709	-4.63853	22.1613	29.1793	-0.168063	6.52721	67.7214	-5.80725	-1.44948	1.36224	-1.86783	22.2004	21.2153	-11.1668	-4.8626	20.9218	-7.65066	-4.02345	21.6281	0.460075	3.84026
2015-12-01	30.3984	-3.16596	0.291036	36.8627	-2.92784	0.62159	1.48155	-59.3098	-31.0992	31.4163	-0.793972	2.15289	77.1088	-8.87525	-3.76956	0.884117	-55.2946	-26.0917	24.1584	-11.3175	-4.52489	23.1119	-0.868257	-0.91405	23.6355	10.6311	3.89508
2016-01-01	30.5359	10.6001	1.56232	36.7062	11.3792	2.03444	3.9053	147.508	0.682901	31.4033	10.8927	3.12068	74.6626	14.315	-1.05298	1.88965	184.688	2.64108	22.4055	-5.21559	-9.34002	26.6013	35.4441	7.65978	21.8793	-3.40958	2.43799
2016-02-01	26.5347	-5.6734	0.386515	31.5516	-5.39581	0.804291	2.79042	-1.92435	1.40365	26.9297	-7.19837	0.836324	62.58	-10.7569	-2.59192	1.54476	-56.4398	-30.2077	22.8237	9.68285	-3.20977	24.0101	51.3075	25.3312	21.1864	10.001	5.41301
2016-03-01	29.8233	2.18906	2.31913	36.8206	4.60128	3.51721	1.9975	-18.2839	26.5857	31.3598	3.69095	2.41158	74.4211	5.05514	2.61181	1.72108	36.4382	-5.77495	24.8344	0.540821	1.3241	25.619	16.3194	32.4981	22.491	-14.0809	-3.71878
2016-04-01	31.5948	8.2778	1.68601	37.1675	5.30054	1.62837	2.32861	3.704	-5.55428	31.9673	5.74734	0.854632	79.6122	7.77957	0.830627	1.38697	301.839	-9.70419	22.8202	-5.23087	1.27734	29.862	34.8352	32.3966	21.6327	-4.8111	-4.18572
2016-05-01	31.7176	8.15768	6.21119	37.9551	7.93858	5.94551	2.83718	25.5901	3.0844	32.0275	7.88807	5.76239	77.8801	13.6409	8.75825	1.76164	41.9447	71.0065	25.9537	28.5692	6.7295	48.4216	29.5606	27.4168	21.3234	-4.48758	-8.11643
2016-06-01	28.7877	5.53398	7.36423	35.866	2.81573	5.35829	2.36393	19.3811	16.1156	27.1202	6.87498	6.82792	69.628	28.1742	15.4533	1.86394	68.4099	86.1314	25.6035	-4.67846	4.57061	26.8558	24.4842	29.6506	21.116	-9.24739	-6.21626
2016-07-01	33.2081	8.68269	7.52059	40.8941	10.358	7.10712	2.08035	-26.541	2.9731	35.3147	10.4164	8.52174	88.1373	19.9796	20.0344	1.1837	-13.3615	29.4865	19.7809	-14.8486	1.50993	32.3438	19.745	25.2022	24.1342	1.041	-4.18096
2016-08-01	30.013	-3.74408	3.36482	35.7274	-4.78551	2.76331	3.12345	96.6359	18.2349	30.7931	-4.38215	4.0919	71.4882	-14.3852	8.50541	1.94321	110.714	46.9954	25.1513	10.0042	-3.3153	25.3253	7.72337	17.243	21.4042	-5.42472	-4.48623
2016-09-01	29.1657	-1.06439	1.28466	34.1041	-0.611019	1.68322	2.71606	-53.0457	-22.3917	28.8447	-4.87943	0.466193	64.779	-4.30305	-0.110122	1.58628	-38.874	-3.48841	25.5909	20.6881	4.79171	25.2066	17.0423	15.015	22.306	-3.14592	-2.44952
2016-10-01	31.0786	5.70977	0.219264	37.3007	6.2616	0.180157	1.97802	-13.4675	-19.0631	31.151	0.895165	-2.79917	72.2302	0.318314	-6.58412	1.28465	-6.86965	-1.68616	20.9585	-9.91026	6.48811	48.04	129.204	49.3392	23.3475	10.0358	0.264902
2016-11-01	30.7909	9.398	4.6079	37.1993	10.6454	5.40327	2.38364	0.537562	-32.2138	31.7262	8.72841	1.48665	73.3077	8.24896	1.39946	1.61598	18.6264	-15.9243	24.3188	14.6284	7.89344	28.6829	37.096	60.7275	22.5335	4.18649	3.50707
2016-12-01	28.9233	-4.85264	3.23919	34.791	-5.62011	3.50928	3.04649	105.628	20.687	29.1367	-7.25612	0.594362	67.4881	-12.4768	-1.75492	1.85503	109.818	31.1629	23.9454	-0.881442	0.852302	27.5116	19.0364	60.3776	22.0002	-6.91871	2.10524
2017-01-01	29.7973	-2.41869	0.484335	35.7069	-2.72241	0.473935	1.63287	-58.1884	-8.95554	30.7794	-1.9868	-0.387652	71.5765	-4.13339	-3.24407	0.949721	-49.7408	6.88415	23.0257	2.76803	5.17963	18.79	-29.3644	6.15773	21.5455	-1.52577	-1.58415
2017-02-01	30.5941	15.2983	2.11009	36.5011	15.6868	1.78692	1.93616	-30.614	-19.0987	31.0453	15.2829	1.35056	70.7628	13.0757	-2.11057	1.18344	-23.3905	-7.64929	28.8992	26.6194	9.34285	28.6283	19.2343	1.63658	22.5078	6.23688	-0.971084
2017-03-01	31.3889	5.24971	5.62345	36.9174	0.262798	3.85132	2.24205	12.2433	-33.1538	31.9798	1.97699	4.5842	78.6116	5.6307	4.38768	1.26146	-26.7051	-34.1552	23.874	-3.86727	8.18585	26.8417	4.77261	-2.58485	22.6532	0.720987	1.75375
2017-04-01	30.7653	-2.62536	5.45239	37.524	0.959006	5.11905	2.19669	-5.66525	-10.4211	32.219	0.787451	5.52573	72.1421	-9.38319	2.2635	1.34386	-3.10874	-18.5707	24.3244	6.5915	9.39198	24.5458	-17.8025	0.660064	23.159	7.05512	4.60839
2017-05-01	30.7994	-2.89512	-0.195525	36.9359	-2.68528	-0.505609	2.3129	-18.479	-5.74662	32.0673	0.124168	0.955878	77.8461	-0.0437347	-1.42889	1.47529	-16.2548	-16.204	24.1757	-6.85037	-1.67664	26.8008	-44.6512	-24.7485	21.9381	2.88259	3.51893
2017-06-01	34.4387	19.6301	4.23811	43.0084	19.9142	5.83813	2.04084	-13.6678	-13.0058	34.1255	25.8304	8.00829	90.1234	29.4356	5.71997	1.37956	-25.9866	-16.2361	24.5822	-3.98906	-1.74122	26.8806	0.0923778	-25.5967	22.7529	7.75177	5.89608
2017-07-01	30.7323	-7.45522	2.40845	37.7612	-7.66102	2.60673	2.19545	5.53275	-10.0568	32.2698	-8.62214	4.23465	74.8443	-15.0821	3.04202	1.31137	10.7855	-13.3712	28.2852	42.9926	7.9972	24.7534	-23.4678	-27.1196	22.6368	-6.2044	1.1328
2017-08-01	31.8538	6.1331	5.45169	38.138	6.74712	5.70737	3.1471	0.757196	-2.43594	32.9777	7.09422	6.59128	79.5879	11.3301	6.67478	1.74597	-10.1505	-11.0993	24.9128	-0.948142	10.2707	29.3979	16.0813	-4.13244	23.3658	9.1644	3.15216
2017-09-01	35.2675	20.9215	5.91739	40.6929	19.3197	5.29822	2.51489	-7.40687	-0.788191	34.8829	20.9335	5.45312	93.2114	43.8914	10.3559	1.61308	1.68974	-0.907507	26.053	1.80555	12.3759	29.924	18.7149	1.44751	23.4019	4.91314	2.29954
2017-10-01	31.0585	-0.0645469	8.77776	37.3812	0.215728	8.47537	2.45454	24.0908	3.82469	32.0615	2.9228	10.0599	72.351	0.16724	17.5796	1.62094	26.1783	3.44521	28.1554	34.3391	10.3493	30.6561	-36.1863	-8.71836	22.5321	-3.4925	3.34351
2017-11-01	31.2965	1.64213	7.23618	37.9899	2.12533	6.86888	4.03145	69.1298	27.1719	32.5645	2.64227	8.48978	71.8681	-1.96378	12.8918	2.73693	69.3668	33.0753	28.056	15.3676	16.0809	28.9263	0.848601	-12.1879	24.8497	10.2788	3.80817
2017-12-01	31.9142	10.3407	3.82899	38.2942	10.0693	4.00243	2.34375	-23.0672	19.1895	33.2851	14.2378	6.40902	79.6666	18.0453	5.09779	1.43457	-22.666	21.8012	25.2012	5.24416	17.6097	20.8801	-24.1045	-22.8063	22.4428	2.0121	2.86297
2018-01-01	30.3315	1.79268	4.50298	36.0078	0.842493	4.26627	1.47292	-9.7953	11.116	30.7303	-0.15951	5.38792	73.4978	2.68428	5.96129	0.954114	0.462592	15.945	25.2668	9.73299	10.1474	24.1128	28.3279	-1.42072	20.6518	-4.14786	2.82261
2018-02-01	30.6137	0.0640232	3.96871	36.4822	-0.0515659	3.53763	1.89603	-2.07244	-13.6469	31.317	0.875169	4.80536	74.7652	5.65605	8.62715	1.06697	-9.84112	-13.3527	24.8944	-13.8579	-0.669537	23.7427	-17.0658	-8.26691	22.8071	1.32991	-0.229627
2018-03-01	31.9832	1.89317	1.25082	39.1876	6.14925	2.33873	1.25462	-44.0413	-20.4351	33.2841	4.07848	1.62774	76.5936	-2.56707	1.76767	0.906397	-28.1473	-13.7611	25.7686	7.93569	0.172628	31.4379	17.1233	6.77798	25.5946	12.9847	3.51856
2018-04-01	31.1664	1.30372	1.09428	36.6576	-2.30888	1.24834	2.06996	-5.76904	-18.1067	31.4086	-2.51527	0.803822	77.7752	7.80841	3.4388	1.25524	-6.59457	-14.7846	26.5131	8.99835	0.101879	22.8345	-6.97181	-2.50045	22.7361	-1.82606	4.12455
2018-05-01	30.2489	-1.78726	0.478599	36.5415	-1.06775	0.906267	1.6875	-27.0397	-25.765	31.2001	-2.70435	-0.387799	69.9986	-10.0808	-1.85143	1.09026	-26.0985	-20.3087	26.8362	11.0046	9.31798	23.2135	-13.3848	-0.898263	27.1371	23.6984	11.3911
2018-06-01	31.3969	-8.83264	-3.32407	38.7045	-10.0071	-4.73716	1.88204	-7.78096	-13.9063	31.8833	-6.57035	-3.98303	79.4199	-11.8765	-5.37995	1.25802	-8.81017	-14.1756	24.0603	-2.12295	5.92123	23.5482	-12.3972	-11.0332	20.7408	-8.84313	4.07371
2018-07-01	31.6087	2.8517	-2.82995	39.4278	4.41349	-2.57566	2.63133	19.8534	-5.31856	34.7044	7.54474	-0.685242	82.5021	10.2316	-4.48626	1.75664	33.9545	-1.47136	26.6812	-5.67053	0.693981	21.3622	-13.7001	-13.1458	22.0663	-2.52034	3.88604
2018-08-01	32.5951	2.32737	-1.46777	38.6596	1.36774	-1.77926	3.84207	22.0828	13.1653	33.3993	1.27857	0.618024	79.6056	0.0222225	-1.23819	2.09828	20.1785	15.2367	23.3537	-6.25839	-4.73762	35.9756	22.3745	-0.180229	21.0657	-9.84404	-7.10159
2018-09-01	33.2671	-5.67231	-0.391132	38.6687	-4.97446	0.14063	1.38581	-44.8955	0.0225345	32.8478	-5.8343	0.820069	76.845	-17.5584	-3.50948	0.993772	-38.3931	3.81694	25.6684	-1.47631	-4.47652	29.9607	0.122681	3.83358	21.0894	-9.88195	-7.46814
2018-10-01	38.0408	22.481	5.82924	45.7975	22.5147	5.94916	2.56552	4.52152	-3.98101	40.3146	25.7415	6.64474	85.7064	18.4592	-1.22103	1.66984	3.01677	-4.37955	25.6164	-9.01806	-5.66578	32.0939	4.69014	8.94903	24.4116	8.34114	-3.94412
2018-11-01	29.962	-4.26394	3.73614	36.8932	-2.88682	4.5624	1.88813	-53.165	-35.1234	31.7397	-2.53267	5.41979	80.5328	12.0564	2.38119	1.30569	-52.2938	-33.5232	23.0519	-17.8363	-9.63704	26.5211	-8.31515	-1.03986	20.652	-16.8924	-6.54223
2018-12-01	32.1375	0.69978	6.22805	38.516	0.57929	6.63474	1.59946	-31.7562	-31.4463	32.8484	-1.31197	7.14082	76.7943	-3.60538	8.55251	1.11201	-22.4847	-29.4332	26.4565	4.98145	-7.72344	28.2747	35.4146	7.98775	21.561	-3.92931	-4.58307
2019-01-01	32.1007	5.83288	0.703492	37.5843	4.37826	0.624844	2.94043	99.6322	-18.0948	32.4783	5.68823	0.503796	76.8176	4.51685	4.04929	1.9367	102.984	-15.0463	25.6516	1.52268	-4.2841	23.5253	-2.4363	5.95498	20.0925	-2.70849	-8.2993
2019-02-01	32.3674	5.72847	4.0343	38.4649	5.43446	3.41291	2.10493	11.0175	16.3165	32.9975	5.36591	3.13824	77.344	3.44918	1.32773	1.44501	35.4304	30.0394	22.2217	-10.736	-1.37009	28.6022	20.4674	16.9732	23.1597	1.54569	-1.65197
2019-03-01	32.6192	1.9888	4.47547	38.4344	-1.92201	2.51254	2.65296	111.455	66.5012	33.0746	-0.629398	3.3766	78.3597	2.30587	3.40872	1.81939	100.727	77.6643	23.8442	-7.46806	-5.54767	31.0927	-1.0982	4.95223	20.5964	-19.5285	-7.53771
2019-04-01	31.3389	0.553472	2.73271	37.8052	3.13073	2.1162	2.26625	9.48251	34.546	31.5384	0.413031	1.66721	78.727	1.22381	2.31164	1.40239	11.7232	44.5448	27.5395	3.87129	-4.62664	36.7374	60.8851	23.6071	20.014	-11.9727	-10.3571
2019-05-01	31.9593	5.6544	2.69702	38.4642	5.26166	2.06177	1.82983	8.43454	34.6553	32.5262	4.25051	1.29978	83.0882	18.6999	7.04543	1.10641	1.4817	33.0976	25.9072	-3.46156	-2.30917	30.6813	32.1697	27.1343	22.9718	-15.3491	-15.7493
2019-06-01	32.1586	2.4262	2.84946	38.5953	-0.282194	2.64613	2.39158	27.0739	15.0396	32.9578	3.37017	2.67791	84.92	6.92529	8.60127	1.06967	-14.9719	-0.694903	26.9881	12.1683	3.90801	25.5849	8.64925	33.633	24.0253	15.8361	-5.10222
2019-07-01	33.3218	5.41955	4.48793	42.3716	7.46638	4.14855	4.47335	70.0037	40.2186	37.5577	8.22162	5.37281	84.5129	2.43723	8.88256	2.99225	70.339	25.9057	26.6981	0.0630926	2.59818	32.1692	50.5896	29.8155	21.4289	-2.8886	-2.17055
2019-08-01	31.8877	-2.17038	1.84869	38.3214	-0.87473	2.13751	1.71749	-55.2979	2.71664	32.49	-2.72254	3.01887	80.8552	1.56974	3.62709	0.982956	-53.1542	-1.33132	26.4923	13.4395	8.20994	28.3777	-21.1195	6.48557	21.3515	1.35716	4.59197
2019-09-01	36.9349	11.0253	4.79467	43.2305	11.7973	6.13888	1.90789	37.6729	3.04766	36.4552	10.9824	5.4991	85.5533	11.3324	5.00883	1.27334	28.1324	8.24658	24.7701	-3.49938	2.98166	35.4601	18.3555	9.97569	22.567	7.00667	1.75355
2019-10-01	31.7631	-16.5026	-3.19276	38.238	-16.5063	-2.70925	1.52675	-40.4898	-33.8912	32.4483	-19.5122	-4.84986	73.6288	-14.0919	-0.875331	1.0068	-39.7072	-31.4749	26.4388	3.21069	4.10357	28.7043	-10.5615	-5.59828	20.9349	-14.2417	-2.57346
2019-11-01	31.2028	4.14132	-1.35194	38.2217	3.60099	-1.37533	1.75669	-6.96134	-11.0992	33.115	4.33287	-2.74879	79.5896	-1.1713	-1.7741	1.17323	-10.1442	-12.998	24.3692	5.71452	1.67015	27.8663	5.07216	3.90068	20.5311	-0.585215	-3.20442
2019-12-01	30.2567	-5.85221	-6.90796	36.1532	-6.13467	-7.09019	1.47122	-8.01818	-21.4511	30.7969	-6.2454	-8.14328	75.4733	-1.72008	-5.90118	1.09533	-1.49999	-19.8696	25.2184	-4.6799	1.20017	27.4796	-2.81194	-3.26789	20.9476	-2.84503	-6.32034
2020-01-01	34.4299	7.25608	1.79333	40.019	6.47812	1.2394	3.68219	25.2263	7.4996	34.6012	6.53632	1.49033	80.2888	4.51882	0.515513	2.25356	16.3607	3.85189	24.5171	-4.42258	-1.40407	32.5454	38.3421	12.2192	23.7757	18.3312	4.73301
2020-02-01	32.3952	0.0860181	0.493073	38.5159	0.132711	0.107336	2.29481	9.0207	12.0905	32.6531	-1.0437	-0.277676	76.9491	-0.510471	0.760105	1.63968	13.4723	11.0121	24.4159	9.87398	-0.240053	33.1631	15.9463	15.9026	20.7775	-10.2859	1.06092
2020-03-01	31.7575	-2.6419	1.54018	37.7461	-1.79064	1.57017	1.81224	-31.6899	1.18106	31.9748	-3.32514	0.688697	73.7445	-5.88976	-0.661773	1.12321	-38.2646	-3.55015	25.6443	7.54972	3.9877	28.8631	-7.17058	13.6404	19.9514	-3.13171	1.02745
2020-04-01	26.2076	-16.3735	-6.19277	31.463	-16.7761	-6.08469	2.18403	-3.62778	-10.4362	27.22	-13.6926	-5.90366	68.604	-12.8584	-6.45525	1.39919	-0.228016	-10.8148	22.6996	-17.5744	-1.14878	15.8819	-56.7691	-19.2094	15.8921	-20.5951	-11.2107
2020-05-01	24.8496	-22.2463	-13.6605	29.688	-22.8165	-13.7804	2.21889	21.262	-7.9104	25.2053	-22.5079	-13.1143	69.8219	-15.9665	-11.6601	1.23583	11.6969	-13.1686	23.2104	-10.4097	-7.4221	15.9162	-48.1241	-38.4221	14.2385	-38.0176	-21.2327
2020-06-01	24.338	-24.3189	-21.0165	28.3643	-26.5084	-22.0689	2.29362	-4.09594	3.21975	25.4384	-22.8153	-19.7468	58.3047	-31.3416	-20.2665	1.25936	17.7333	8.82798	16.5166	-38.8004	-22.3886	18.1149	-29.197	-46.3322	18.9031	-21.3201	-26.8276
2020-07-01	25.3506	-23.9219	-23.5033	34.6836	-18.1442	-22.3519	1.51395	-66.1562	-30.6886	28.7401	-23.4776	-22.9596	62.1118	-26.5061	-24.6643	0.985789	-67.0552	-32.6479	21.0441	-21.1774	-23.6481	27.1332	-15.6547	-30.8373	19.3765	-9.57742	-23.2483
2020-08-01	33.7665	5.8919	-14.2891	40.5753	5.88138	-13.1322	1.13561	-33.8795	-42.4034	34.5339	6.29072	-13.8762	79.4466	-1.74206	-20.1467	0.6994	-28.8473	-41.6328	25.4503	-3.93292	-21.4115	26.1897	-7.71031	-17.0599	21.9803	2.94461	-9.79832
2020-09-01	33.3313	-9.75646	-9.4924	39.5958	-8.40783	-7.31814	1.90663	-0.0661322	-43.7419	34.1364	-6.36089	-8.53748	81.0582	-5.2542	-11.2803	1.25332	-1.57242	-44.0129	23.0275	-7.03537	-10.8241	21.8235	-38.4563	-21.7282	20.9052	-7.36408	-4.72163
2020-10-01	34.2645	7.87519	0.772134	41.1298	7.56271	1.2613	2.44331	60.034	6.47168	35.7008	10.0234	2.93648	92.0102	24.9651	5.19827	1.62501	61.4041	9.64225	18.6181	-29.5803	-13.6488	26.6134	-7.28444	-19.3594	23.2952	11.2741	2.0463
2020-11-01	37.9155	21.5129	5.61606	46.0234	20.4117	5.89755	4.7445	170.082	75.1855	39.799	20.1842	7.46682	108.286	36.0558	17.8342	3.07052	161.714	72.2621	36.5189	49.8572	3.42218	31.1595	11.8178	-13.5112	24.0922	17.3448	6.65196
2020-12-01	36.4373	20.427	16.5138	43.4032	20.0534	15.9338	2.83786	92.8925	110.861	37.4774	21.692	17.2446	91.0763	20.6734	27.4085	1.93957	77.0754	102.576	23.275	-7.70627	3.13798	37.1851	35.3191	12.9777	23.0302	9.94181	12.8239
2021-01-01	35.2974	2.51973	14.3506	41.6645	4.11164	14.5961	2.17809	-40.848	41.2493	35.6381	2.99679	14.6188	89.8327	11.8869	22.8779	1.4611	-35.1649	43.1005	25.2316	2.91434	14.7371	35.8737	10.2267	18.5764	23.9373	0.679892	8.8964
2021-02-01	31.0166	-4.25563	5.83987	36.9483	-4.06997	6.38933	4.96622	116.411	34.0211	31.1087	-4.72952	6.29576	68.7299	-10.6814	7.27404	6.97307	325.27	107.95	26.2589	7.54838	0.828193	27.8469	-16.0305	8.28179	20.1074	-3.22506	2.40323
2021-03-01	33.0703	4.13382	0.813245	39.9063	5.72289	1.92466	2.44774	35.0669	23.1449	33.4595	4.64342	0.98491	75.5242	2.41333	1.34395	1.86725	66.2426	105.353	25.1738	-1.83497	2.79837	29.0317	0.58408	-1.92375	22.2309	11.4255	2.7457
2021-04-01	34.9284	33.2759	9.5783	42.2275	34.2133	10.5427	1.96785	-9.89821	49.1288	36.5628	34.3234	10.1072	96.9587	41.331	9.99333	1.33641	-4.48729	144.511	25.1999	11.0143	5.32251	29.1585	83.5964	10.4341	23.0107	44.7938	15.415
2021-05-01	36.0522	45.0821	25.6432	43.0592	45.039	26.5891	3.98758	79.7109	35.2045	37.3254	48.0856	27.1891	97.9263	40.2515	27.4491	2.1554	74.4095	42.5953	25.1815	8.49247	5.59125	29.998	88.475	45.3784	23.3876	64.2563	37.034
2021-06-01	35.3919	45.4184	41.0868	42.3859	49.4342	42.6267	1.73375	-24.4098	14.8233	35.9293	41.2404	41.0382	84.3339	44.6435	41.9296	1.58908	26.1813	30.4671	27.3383	65.5207	24.4978	37.9555	109.526	94.5628	33.7646	78.6192	63.4855
1. The three month average figures are the changes in the average seasonally adjusted values for the three months ending with the relevant month compared with
the same period a year earlier.
2. From July 2009 Royal Bank of Scotland Group plc is classified to the public sector; for earlier time periods it is classified to the private sector. Between July 2009 and March 2014 Lloyds Banking Group plc is classified to the public sector; it is classified to the private sector for earlier and later time periods.
3. Between June 2010 and May 2012 English Further Education Corporations and Sixth Form College Corporations are classified to the public sector. Before June 2010 and after May 2012 they are classified to the private sector.
4. From October 2013 Royal Mail plc is classified to the private sector; previously it is in the public sector.

## Sheet: 3. AWE Regular Pay
EARN01 Average Weekly Earnings - regular pay, Great Britain (seasonally adjusted)1												Source: Monthly Wages and Salaries Survey
Date of this publication: 17 August 2021						Date of next publication: 14 September 2021
Inquiries: Email:		earnings@ons.gov.uk				Tel: 01633 456120
Standard Industrial Classification (2007)
	Whole Economy			Private sector 3 4 5			Public sector 3 4 5			Services, SIC 2007 sections G-S			Finance and business services, SIC 2007 sections K-N			Public sector excluding financial services 4 5			Manufacturing, SIC 2007 section C			Construction, SIC 2007 section F			Wholesaling, retailing, hotels & restaurants, SIC 2007 sections G & I
	Weekly Earnings (£)	% changes year on year		Weekly Earnings (£)	% changes year on year		Weekly Earnings (£)	% changes year on year		Weekly Earnings (£)	% changes year on year		Weekly Earnings (£)	% changes year on year		Weekly Earnings (£)	% changes year on year		Weekly Earnings (£)	% changes year on year		Weekly Earnings (£)	% changes year on year		Weekly Earnings (£)	% changes year on year
		Single month	3 month average 2		Single month	3 month average 2		Single month	3 month average 2		Single month	3 month average 2		Single month	3 month average 2		Single month	3 month average 2		Single month	3 month average 2		Single month	3 month average 2		Single month	3 month average 2
	KAI7	KAI8	KAI9	KAJ2	KAJ3	KAJ4	KAJ5	KAJ6	KAJ7	K5DL	K5DM	K5DN	K5DO	K5DP	K5DQ	KAK6	KAK7	KAK8	K5DU	K5DV	K5DW	K5DX	K5DY	K5DZ	K5E2	K5E3	K5E4
2000-01-01	293.387			288.86			310.449			278.348			335.514			310.629			346.232			341.296			197.787
2000-02-01	293.189			288.745			311.369			278.993			333.571			311.196			345.899			342.201			197.252
2000-03-01	292.733			288.255			308.833			277.333			332.934			308.918			347.789			343.505			195.834
2000-04-01	292.961			289.14			306.735			276.263			332.587			306.805			349.426			345.608			197.255
2000-05-01	294.308			290.535			307.577			279.217			339.544			307.443			347.546			346.723			199.565
2000-06-01	294.937			291.017			310.167			280.078			338.722			310.011			347.676			352.378			198.511
2000-07-01	295.544			291.808			309.788			280.893			342.164			309.877			347.919			352.079			197.969
2000-08-01	296.849			293.187			311.748			282.227			341.185			311.816			348.662			356.244			199.142
2000-09-01	299.261			295.724			312.004			284.641			348.515			311.968			351.136			355.376			201.416
2000-10-01	300.452			296.942			313.613			285.451			349.756			313.627			352.359			361.25			202.059
2000-11-01	301.647			297.912			315.347			286.58			350.137			315.438			354.495			362.595			203.048
2000-12-01	302.889			299.411			315.852			287.531			353.547			315.903			354.949			366.768			203.011
2001-01-01	303.849	3.56595		299.589	3.71424		319.158	2.80536		288.552	3.66616		352.175	4.9658		319.183	2.75349		357.904	3.37129		368.331	7.9213		202.616	2.44136
2001-02-01	303.916	3.65882		299.868	3.85223		320.919	3.06707		289.048	3.60414		349.62	4.81137		320.811	3.0899		358.896	3.75752		364.317	6.46281		203.195	3.01289
2001-03-01	306.009	4.53515	3.91957	301.543	4.60989	4.05843	322.417	4.39829	3.42153	290.795	4.85418	4.04017	353.882	6.29195	5.35502	322.41	4.36739	3.40163	360.353	3.61241	3.5804	371.15	8.04768	7.47759	203.897	4.11718	3.18758
2001-04-01	308.612	5.34227	4.51185	304.056	5.15869	4.54052	325.541	6.13081	4.52443	293.062	6.08082	4.84232	356.775	7.27273	6.12412	325.362	6.04853	4.49495	362.261	3.67313	3.68087	374.406	8.33244	7.61723	204.166	3.5035	3.54315
2001-05-01	308.764	4.91194	4.92986	303.941	4.61409	4.79412	326.989	6.3114	5.61137	293.687	5.18241	5.37113	357.632	5.32741	6.29065	326.57	6.22141	5.54355	361.826	4.10858	3.79777	376.71	8.64851	8.3438	203.458	1.9508	3.18344
2001-06-01	309.504	4.93887	5.06385	304.828	4.7458	4.83896	327.925	5.72506	6.05476	294.817	5.26238	5.50626	359.569	6.15449	6.2446	327.603	5.67462	5.98062	362.564	4.28215	4.02069	377.988	7.26772	8.07821	205.22	3.3799	2.94179
2001-07-01	311.391	5.36204	5.07127	306.742	5.11785	4.82629	329.612	6.39924	6.14467	296.215	5.45482	5.30014	361.683	5.70467	5.72845	329.324	6.27568	6.05675	363.088	4.3599	4.25025	384.737	9.27579	8.39574	206.679	4.39979	3.24016
2001-08-01	313.409	5.57854	5.29381	308.749	5.30775	5.05781	332.343	6.60618	6.24405	298.373	5.72089	5.47996	364.646	6.87638	6.24488	332.297	6.56837	6.17364	364.666	4.59016	4.41089	387.113	8.66518	8.4036	207.696	4.29555	4.02503
2001-09-01	313.577	4.78373	5.24002	308.865	4.4438	4.95474	331.758	6.33142	6.44568	298.501	4.86928	5.3468	362.774	4.0915	5.54724	331.624	6.30058	6.38175	366.147	4.27493	4.40805	385.718	8.53802	8.82481	207.614	3.07761	3.92017
2001-10-01	314.794	4.77354	5.04347	310.073	4.42209	4.72246	332.287	5.95463	6.29674	299.497	4.9208	5.16853	363.467	3.92034	4.948	332.114	5.89469	6.25386	367.622	4.33165	4.39838	388.351	7.50224	8.23148	208.01	2.9455	3.4358
2001-11-01	316.187	4.82042	4.79261	311.883	4.6898	4.51886	332.225	5.35197	5.87759	301.25	5.11867	4.96987	369.109	5.41829	4.47751	331.93	5.22842	5.80591	369.199	4.14771	4.25119	387.413	6.84428	7.62225	208.63	2.7494	2.92372
2001-12-01	316.376	4.45264	4.68176	311.957	4.19004	4.43358	333.105	5.46255	5.58898	301.376	4.8153	4.95148	368.712	4.28958	4.54214	332.969	5.40251	5.50774	369.534	4.1092	4.19587	387.96	5.77809	6.70366	208.184	2.54808	2.74735
2002-01-01	317.451	4.47634	4.5827	312.781	4.40324	4.42725	334.687	4.86562	5.22539	302.914	4.97704	4.97018	368.249	4.56438	4.75553	334.444	4.78129	5.13613	371.083	3.6823	3.97884	381.876	3.6776	5.42546	208.982	3.14204	2.81295
2002-02-01	319.768	5.21578	4.71523	315.955	5.36477	4.653	335.3	4.48113	4.93378	305.445	5.67268	5.1557	372.021	6.40714	5.0828	334.996	4.42151	4.86584	372.832	3.88308	3.89092	390.163	7.09442	5.51057	210.138	3.4167	3.03565
2002-03-01	321.125	4.93995	4.87753	316.81	5.06285	4.94401	336.969	4.51364	4.61951	306.778	5.49634	5.38248	373.441	5.52696	5.49734	336.56	4.38894	4.52992	372.552	3.38538	3.64987	388.346	4.63328	5.12669	211.78	3.86614	3.47573
2002-04-01	321.062	4.03409	4.72686	316.608	4.12838	4.84904	337.052	3.53597	4.17438	306.367	4.53986	5.23361	372.631	4.4443	5.45289	336.899	3.54587	4.11653	374.589	3.40323	3.55652	387.354	3.45843	5.04483	212.195	3.93289	3.73903
2002-05-01	321.51	4.12795	4.36568	316.833	4.2416	4.47602	338.562	3.53928	3.8604	306.772	4.45518	4.82847	371.351	3.83582	4.59924	338.211	3.56459	3.83112	376.931	4.17467	3.65469	390.737	3.72353	3.93596	212.902	4.64164	4.14644
2002-06-01	323.53	4.53173	4.23153	319.184	4.70931	4.36007	340.27	3.76477	3.6136	309.234	4.89035	4.62886	374.456	4.14011	4.13983	340.064	3.8037	3.63834	377.867	4.2209	3.93292	389.756	3.11338	3.43136	216.712	5.59962	4.72632
2002-07-01	323.969	4.0391	4.23261	319.064	4.01703	4.32209	342.12	3.79482	3.69994	309.206	4.38554	4.57688	374.412	3.51922	3.8311	341.81	3.79166	3.72027	379.377	4.48618	4.29409	391.638	1.79367	2.86949	216.276	4.6433	4.96168
2002-08-01	323.035	3.07127	3.87763	318.711	3.22656	3.98114	340.299	2.39414	3.3146	308.225	3.30204	4.18938	373.65	2.46914	3.37219	340.154	2.36447	3.31623	379.689	4.11978	4.27542	390.308	0.825139	1.90143	216.545	4.26056	4.83175
2002-09-01	324.135	3.36691	3.49123	319.272	3.36942	3.53661	342.305	3.179	3.12077	309.235	3.59598	3.75965	375.629	3.54331	3.17566	342.106	3.16081	3.10356	379.31	3.59499	4.06574	392.488	1.75534	1.457	216.489	4.27433	4.39234
2002-10-01	324.751	3.16296	3.20035	319.523	3.04784	3.21439	344.124	3.56226	3.04503	309.969	3.49643	3.46488	376.378	3.55194	3.18712	343.812	3.52199	3.01557	380.461	3.49244	3.73489	391.939	0.923693	1.16709	216.655	4.15581	4.23019
2002-11-01	325.703	3.0096	3.17933	320.244	2.68093	3.03161	346.06	4.16447	3.63545	310.971	3.2271	3.43925	378.204	2.46408	3.1825	345.73	4.15746	3.61354	379.942	2.90989	3.33149	397.071	2.49315	1.72337	217.106	4.06247	4.16403
2002-12-01	325.436	2.86376	3.01185	319.481	2.41189	2.71288	348.105	4.5029	4.07689	310.323	2.96856	3.23014	373.378	1.26531	2.42177	347.7	4.42396	4.03478	383.368	3.74359	3.38193	394.925	1.79522	1.73673	216.687	4.08408	4.10074
2003-01-01	328.355	3.43501	3.10318	322.704	3.17257	2.7555	348.564	4.14621	4.27109	314.125	3.70111	3.29961	380.891	3.43282	2.387	348.454	4.1891	4.25684	382.531	3.08509	3.24607	399.166	4.52763	2.93053	220.229	5.38197	4.5103
2003-02-01	329.19	2.94641	3.08164	323.883	2.50925	2.69752	349.919	4.36021	4.33619	315.04	3.14131	3.27048	382.856	2.91259	2.53766	349.638	4.37091	4.32787	383.7	2.91478	3.24661	402.374	3.12989	3.14365	218.827	4.13496	4.53351
2003-03-01	329.824	2.70878	3.02863	323.894	2.23606	2.63714	351.269	4.24361	4.25006	315.484	2.83779	3.22486	383.002	2.5604	2.96651	351.227	4.35778	4.30607	383.243	2.86956	2.9563	403.589	3.92505	3.85599	218.566	3.20456	4.23571
2003-04-01	331.336	3.20022	2.9518	325.413	2.78087	2.50867	352.392	4.5514	4.38513	316.855	3.4234	3.13403	384.986	3.31554	2.92925	352.012	4.48583	4.40492	385.36	2.87527	2.88653	405.58	4.70514	3.91812	219.339	3.36671	3.56715
2003-05-01	331.987	3.25881	3.05601	326.226	2.96481	2.66056	352.532	4.12606	4.30676	317.494	3.49531	3.25209	385.898	3.91752	3.26323	352.071	4.09796	4.31356	387.662	2.84713	2.86394	403.763	3.33387	3.98607	220.307	3.47843	3.35014
2003-06-01	332.876	2.88871	3.1154	326.624	2.33111	2.69135	355.504	4.47691	4.3847	318.323	2.93898	3.28491	384.646	2.72138	3.31649	355.297	4.4795	4.35449	389.318	3.03044	2.9178	409.133	4.97165	4.33529	220.184	1.60252	2.80808
2003-07-01	333.526	2.94996	3.03199	326.657	2.37969	2.55756	358.531	4.79683	4.46777	319.124	3.20769	3.21325	384.464	2.68482	3.10568	358.2	4.7948	4.45865	390.305	2.88074	2.91944	405.883	3.63723	3.97982	219.633	1.5521	2.20399
2003-08-01	334.588	3.57644	3.13806	327.204	2.66487	2.45846	362.322	6.47146	5.24762	320.45	3.9661	3.37028	384.231	2.83194	2.74599	362.253	6.49677	5.25634	392.028	3.24978	3.05374	406.135	4.05523	4.22035	220.066	1.62583	1.59351
2003-09-01	335.918	3.63529	3.38709	328.811	2.98769	2.67749	361.312	5.55286	5.60551	321.269	3.89161	3.68818	386.309	2.84321	2.78669	360.883	5.48876	5.59195	394.379	3.97272	3.36768	411.346	4.80466	4.16629	221.211	2.18127	1.78647
2003-10-01	336.796	3.70895	3.64034	329.867	3.2371	2.96347	361.227	4.97006	5.66199	322.366	3.99941	3.95239	388.903	3.32796	3.00155	361.139	5.03987	5.67251	394.272	3.63013	3.61743	412.791	5.32041	4.72773	220.637	1.83807	1.88169
2003-11-01	338.063	3.79478	3.71314	331.123	3.39693	3.20744	363.129	4.93225	5.1506	323.51	4.03202	3.97447	389.428	2.96791	3.04637	363.023	5.00175	5.17595	396.094	4.25127	3.95122	412.603	3.91151	4.67558	221.596	2.06831	2.02921
2003-12-01	339.406	4.29291	3.93233	332.607	4.10862	3.58072	363.735	4.49015	4.79656	324.536	4.58008	4.20379	389.841	4.4092	3.56515	363.478	4.53793	4.8589	398.93	4.0592	3.98028	418.164	5.88436	5.036	223.551	3.16803	2.35798
2004-01-01	339.666	3.44464	3.84291	332.825	3.1362	3.54575	363.844	4.38367	4.60128	325.133	3.50454	4.03671	390.304	2.4714	3.27611	363.613	4.35039	4.62912	399.365	4.40061	4.23687	417.503	4.59365	4.79419	223.899	1.66638	2.29732
2004-02-01	339.889	3.25033	3.66041	332.923	2.79119	3.34211	366.034	4.60528	4.49318	325.316	3.26196	3.77846	389.348	1.69571	2.84652	365.958	4.66753	4.51877	400.809	4.45915	4.3063	417.913	3.86169	4.77352	224.444	2.56678	2.46307
2004-03-01	341.158	3.43629	3.37707	333.996	3.11899	3.01531	366.357	4.2952	4.42794	325.923	3.30908	3.35836	390.896	2.06103	2.07537	366.071	4.22655	4.41461	403.304	5.23447	4.69817	423.163	4.85003	4.43512	224.766	2.83652	2.3549
2004-04-01	343.065	3.53988	3.40914	335.837	3.20338	3.03811	368.874	4.67707	4.52591	328.221	3.5871	3.3864	393.001	2.08211	1.94655	368.566	4.70278	4.53221	402.297	4.39511	4.6956	422.999	4.29474	4.3359	226.618	3.31836	2.90757
2004-05-01	344.034	3.62883	3.53521	336.759	3.2288	3.18386	370.04	4.96646	4.64666	329.142	3.66853	3.52198	396.09	2.64114	2.26207	369.705	5.00854	4.64629	405.605	4.62841	4.75154	422.233	4.57435	4.57259	227.226	3.14044	3.09881
2004-06-01	344.994	3.6406	3.60318	337.538	3.34144	3.25795	371.289	4.44026	4.69389	330.267	3.75224	3.66942	394.839	2.64987	2.4578	370.939	4.40242	4.70366	407.161	4.58305	4.53587	417.042	1.93306	3.59441	228.326	3.69762	3.38551
2004-07-01	346.038	3.75146	3.67372	338.772	3.70865	3.42639	372.558	3.91224	4.43669	331.448	3.86181	3.76102	395.965	2.99135	2.76062	372.269	3.92778	4.44313	409.389	4.88949	4.70058	418.761	3.17291	3.22098	228.947	4.24072	3.69237
2004-08-01	347.624	3.89612	3.76295	340.335	4.0132	3.68795	375.229	3.56225	3.96882	332.966	3.9058	3.84011	398.033	3.592	3.07757	375.018	3.52372	3.94848	410.469	4.70392	4.72557	424.007	4.40034	3.16574	229.048	4.08152	4.00641
2004-09-01	348.179	3.65003	3.76573	340.41	3.52753	3.74945	376.066	4.08347	3.85223	333.629	3.84744	3.87168	399.343	3.37415	3.3192	375.948	4.1745	3.87476	411.642	4.3773	4.65601	417.536	1.5048	3.01951	229.64	3.81065	4.04376
2004-10-01	349.957	3.9078	3.81796	342.108	3.71099	3.7501	378.349	4.73998	4.12799	335.839	4.17956	3.97789	401.084	3.13203	3.36513	378.331	4.76033	4.1522	413.991	5.00133	4.69414	415.281	0.603198	2.15816	231.038	4.71426	4.20191
2004-11-01	350.649	3.72279	3.76026	342.785	3.52195	3.5868	378.68	4.28274	4.36856	336.044	3.8744	3.96716	401.849	3.18934	3.2315	378.311	4.21141	4.38183	414.953	4.76127	4.71334	417.501	1.18714	1.09789	230.926	4.21035	4.24466
2004-12-01	353.202	4.06454	3.89859	346.161	4.07521	3.76991	378.81	4.1445	4.38832	339.042	4.46973	4.17487	405.759	4.0832	3.46856	378.638	4.17079	4.3801	414.691	3.95094	4.56904	419.659	0.357582	0.714355	233.547	4.47106	4.46488
2005-01-01	353.781	4.15566	3.98138	345.835	3.90917	3.83593	381.973	4.98277	4.47016	339.359	4.37528	4.24027	406.829	4.23375	3.83581	381.938	5.03966	4.47413	415.394	4.01358	4.24062	429.94	2.97893	1.50853	233.924	4.4775	4.38687
2005-02-01	354.23	4.21912	4.14648	346.813	4.172	4.05213	382.194	4.41478	4.51386	340.597	4.69706	4.51409	410.812	5.51261	4.60932	381.936	4.36621	4.52526	416.244	3.85081	3.93833	416.379	-0.367105	0.989025	234.557	4.50611	4.48491
2005-03-01	356.675	4.54833	4.30804	348.488	4.33894	4.14027	386.057	5.37738	4.925	342.756	5.16477	4.74604	413.057	5.6691	5.13845	385.54	5.31829	4.90781	418.963	3.88275	3.91553	420.305	-0.675395	0.639206	235.209	4.64631	4.54341
2005-04-01	357.334	4.15934	4.30876	348.699	3.82975	4.11298	388.6	5.34777	5.04752	343.498	4.65448	4.83843	412.161	4.87528	5.35126	388.483	5.40378	5.03035	420.245	4.46136	4.06508	420.691	-0.545627	-0.530047	236.002	4.14097	4.4303
2005-05-01	358.322	4.15293	4.28626	349.258	3.71152	3.95915	390.973	5.65703	5.46112	344.624	4.70375	4.84011	413.849	4.48338	5.0067	390.45	5.61133	5.44492	420.447	3.65918	4.00006	423.335	0.261024	-0.320396	233.947	2.95796	3.91223
2005-06-01	359.455	4.19154	4.16797	350.541	3.85221	3.79784	390.607	5.2028	5.40236	345.701	4.67327	4.67718	413.294	4.67429	4.67714	390.344	5.23132	5.41528	421.761	3.58582	3.90019	423.751	1.60867	0.435957	235.798	3.27236	3.45619
2005-07-01	361.408	4.44171	4.26234	352.987	4.19606	3.92043	392.274	5.29204	5.38355	347.919	4.96919	4.78238	419.225	5.87423	5.0109	392.114	5.33075	5.39082	423.231	3.38102	3.54156	425.782	1.6765	1.17894	237.209	3.6087	3.28049
2005-08-01	362.811	4.36893	4.33425	354.338	4.11451	4.0546	393.5	4.86934	5.1207	348.998	4.81507	4.81934	419.112	5.29576	5.28202	393.304	4.87609	5.14529	425.71	3.71298	3.56003	433.816	2.31347	1.86843	239.528	4.57523	3.81937
2005-09-01	364.135	4.5826	4.46451	355.413	4.40733	4.23938	395.794	5.24566	5.13539	350.187	4.96285	4.91565	420.467	5.28966	5.48566	395.557	5.21589	5.14051	426.699	3.65768	3.58414	434.249	4.0028	2.66149	238.803	3.99018	4.05805
2005-10-01	364.63	4.19298	4.38119	355.767	3.99268	4.17121	397.314	5.01255	5.04259	350.536	4.37626	4.71724	420.592	4.86391	5.1492	397.301	5.01432	5.03552	427.042	3.15258	3.50687	437.862	5.43748	3.90693	240.94	4.28588	4.28352
2005-11-01	365.526	4.24274	4.33897	356.65	4.04489	4.1478	398.45	5.22078	5.15951	351.089	4.47735	4.60468	420.883	4.73672	4.96281	398.234	5.26638	5.16542	427.827	3.10239	3.30339	440.385	5.4811	4.97294	241.503	4.58005	4.28592
2005-12-01	366.284	3.70386	4.0456	357.522	3.28193	3.77141	399.949	5.58035	5.27134	351.982	3.81682	4.22224	420.157	3.54858	4.38007	399.722	5.56841	5.28312	429.994	3.6902	3.3151	436.909	4.11058	5.00741	241.504	3.40735	4.08855
2006-01-01	368.328	4.1117	4.01895	359.637	3.9909	3.77162	399.754	4.65505	5.15067	354.182	4.36781	4.21995	425.051	4.47917	4.25347	399.564	4.61486	5.1483	429.223	3.32921	3.37385	442.744	2.97809	4.17789	242.516	3.67286	3.88404
2006-02-01	369.283	4.24957	4.02198	360.658	3.99214	3.75506	402.68	5.36024	5.19752	354.712	4.14436	4.1098	423.354	3.05302	3.69163	402.453	5.37185	5.18393	434.849	4.46983	3.83026	446.631	7.2656	4.76366	242.797	3.51282	3.53106
2006-03-01	369.854	3.69511	4.01801	361.675	3.78407	3.92208	399.927	3.59276	4.53282	355.597	3.74639	4.08513	428.314	3.69383	3.73953	399.84	3.70912	4.56259	433.645	3.5044	3.76754	445.296	5.94603	5.37238	242.578	3.13298	3.43906
2006-04-01	371.106	3.85392	3.93209	363.063	4.1193	3.96516	400.893	3.1634	4.03246	356.091	3.66617	3.85156	429.576	4.22519	3.65803	400.489	3.09045	4.05058	435.741	3.68759	3.88581	450.531	7.09323	6.76683	242.244	2.64486	3.09599
2006-05-01	372.593	3.98264	3.84411	364.829	4.45834	4.12082	400.535	2.44566	3.06486	357.278	3.6719	3.69476	430.292	3.97329	3.96392	400.013	2.44934	3.08032	438.536	4.30235	3.83185	456.577	7.85246	6.96607	244.599	4.55329	3.44082
2006-06-01	374.553	4.20025	4.01261	366.23	4.47572	4.35139	404.307	3.5074	3.03842	359.723	4.05595	3.79842	433.444	4.87537	4.3579	403.874	3.46618	3.0018	437.065	3.62867	3.87264	457.743	8.02177	7.65711	244.827	3.82928	3.67321
2006-07-01	374.46	3.61151	3.93083	366.127	3.7226	4.21744	405.547	3.38382	3.11247	359.801	3.41522	3.71376	432.989	3.28337	4.04036	405.452	3.40175	3.10614	434.597	2.68547	3.53704	462.575	8.64129	8.17269	245.464	3.48021	3.95175
2006-08-01	375.171	3.40667	3.73822	367.143	3.61367	3.93567	405.271	2.99134	3.29357	360.406	3.26859	3.57859	435.099	3.8145	3.98691	405.058	2.98854	3.28492	439.249	3.18038	3.16433	458.16	5.61168	7.41262	244.955	2.26573	3.18747
2006-09-01	376.996	3.53188	3.51658	369.141	3.86264	3.73312	406.404	2.68087	3.01764	361.924	3.35161	3.34507	435.485	3.57182	3.55656	406.251	2.70344	3.03024	441.334	3.42977	3.0996	462.361	6.47362	6.89796	247.652	3.70528	3.14878
2006-10-01	379.301	4.02336	3.65444	371.432	4.40309	3.9603	408.582	2.83605	2.83579	364.385	3.95076	3.52408	437.313	3.97557	3.78729	408.422	2.79919	2.83004	442.731	3.6738	3.42824	464.899	6.17475	6.08709	249.607	3.59693	3.18959
2006-11-01	380.07	3.97898	3.84499	372.176	4.35315	4.20653	409.399	2.74775	2.75498	365.12	3.99618	3.76644	437.477	3.94271	3.83008	409.369	2.79611	2.76636	443.736	3.7185	3.60747	464.121	5.38986	6.01028	251.82	4.27207	3.85887
2006-12-01	381.451	4.14086	4.04782	373.531	4.47774	4.41139	412.211	3.06586	2.88349	366.803	4.21074	4.05275	441.362	5.04697	4.32141	412.134	3.10508	2.90046	443.039	3.03368	3.47446	466.44	6.75889	6.10599	253.007	4.76276	4.21106
2007-01-01	382.079	3.73355	3.9507	373.23	3.77961	4.20254	413.704	3.48962	3.10145	366.449	3.46349	3.88916	434.257	2.16574	3.7126	413.554	3.50151	3.1346	449.175	4.64838	3.79982	466.01	5.25511	5.79779	250.942	3.4747	4.16887
2007-02-01	383.501	3.85021	3.90772	375.669	4.16206	4.13916	413.621	2.71686	3.08986	369.147	4.06954	3.91405	440.271	3.99602	3.73084	413.39	2.71755	3.10711	449.751	3.42695	3.70141	461.685	3.37047	5.11583	254.334	4.75175	4.3293
2007-03-01	385.235	4.15866	3.91442	377.219	4.29775	4.08029	414.83	3.72639	3.30957	370.215	4.11066	3.88163	441.527	3.08495	3.08103	414.481	3.66162	3.29226	453.037	4.47171	4.18006	470.199	5.59236	4.73696	255.065	5.14763	4.4582
2007-04-01	385.949	3.99965	4.00291	378.235	4.17888	4.2129	413.939	3.25403	3.23127	370.992	4.18472	4.12171	445.349	3.67172	3.58272	413.46	3.23894	3.20499	450.047	3.28304	3.72624	469.087	4.11867	4.35857	256.652	5.94796	5.28198
2007-05-01	388.301	4.21609	4.12489	380.773	4.37021	4.2824	415.463	3.72708	3.569	373.696	4.59528	4.2973	448.291	4.18299	3.6474	414.758	3.68599	3.52872	451.405	2.93466	3.56034	470.681	3.08915	4.25633	256.429	4.83614	5.30897
2007-06-01	390.267	4.19545	4.13735	382.612	4.47319	4.34119	417.102	3.16462	3.38119	375.362	4.34754	4.376	450.549	3.9462	3.93382	416.257	3.06618	3.32949	453.407	3.7391	3.31854	475.316	3.83906	3.68049	257.741	5.27492	5.35106
2007-07-01	391.758	4.6195	4.34388	384.895	5.12612	4.65683	416.975	2.81776	3.23453	375.962	4.49164	4.47789	452.396	4.48205	4.2037	416.636	2.75841	3.16801	455.113	4.72077	3.79547	495.202	7.05342	4.67027	259.216	5.60259	5.23832
2007-08-01	393.385	4.85494	4.55679	386.349	5.23133	4.94377	419.289	3.45891	3.14701	377.874	4.84677	4.56216	453.09	4.13491	4.18755	419.151	3.47928	3.10121	455.066	3.60105	4.01829	497.038	8.48561	6.46206	260.165	6.20946	5.69566
2007-09-01	393.952	4.49764	4.65713	386.967	4.82884	5.06161	420.195	3.39329	3.22338	378.457	4.56802	4.63546	456.364	4.79432	4.4705	420.073	3.40242	3.21341	455.361	3.17848	3.82926	498.509	7.81812	7.78348	259.938	4.96098	5.58872
2007-10-01	394.144	3.91323	4.4202	386.75	4.12405	4.72592	420.829	2.99731	3.28249	378.717	3.93321	4.44761	457.298	4.56983	4.49989	420.589	2.97895	3.28615	456.919	3.20457	3.32747	491.181	5.6532	7.31239	260.544	4.38181	5.17824
2007-11-01	396.098	4.21705	4.20873	388.944	4.50558	4.48546	422.401	3.17603	3.1885	380.897	4.32125	4.27353	460.539	5.27156	4.87873	422.181	3.12967	3.1699	457.039	2.99808	3.12689	494.187	6.47812	6.64777	261.038	3.66071	4.33087
2007-12-01	396.606	3.97296	4.03442	388.926	4.12157	4.25033	425.909	3.32311	3.16595	381.362	3.96906	4.07444	462.015	4.6792	4.83975	425.794	3.31436	3.14151	457.622	3.29154	3.16463	493.588	5.82037	5.98344	260.176	2.83354	3.62189
2008-01-01	397.778	4.10881	4.09947	389.99	4.49051	4.37236	425.929	2.95491	3.15105	382.307	4.32767	4.20578	459.338	5.77565	5.23916	425.605	2.91382	3.11902	461.559	2.75695	3.01433	483.107	3.66874	5.321	262	4.40646	3.63142
2008-02-01	399.688	4.22077	4.10106	392.125	4.38057	4.33094	428.073	3.4941	3.25728	384.193	4.07577	4.124	464.588	5.52313	5.3234	427.515	3.41695	3.2149	464.373	3.25102	3.09902	491.703	6.50197	5.32688	261.952	2.99534	3.40834
2008-03-01	401.612	4.25113	4.19376	393.505	4.31751	4.39589	430.584	3.7976	3.41587	386.603	4.42657	4.27669	465.488	5.42678	5.57413	430.145	3.77923	3.3703	464.536	2.53839	2.84807	489.049	4.00885	4.71888	264.544	3.71619	3.70288
2008-04-01	403.772	4.61793	4.36365	395.735	4.62673	4.44185	431.853	4.32779	3.8732	388.697	4.77232	4.42547	467.112	4.88668	5.2775	431.378	4.33359	3.84323	466.289	3.60905	3.13148	494.67	5.45367	5.31422	267.515	4.2325	3.64984
2008-05-01	402.891	3.75736	4.20787	394.945	3.72186	4.22083	431.164	3.77914	3.96782	387.533	3.70271	4.299	466.239	4.00372	4.76883	430.456	3.78497	3.96559	466.399	3.32152	3.15512	495.966	5.37187	4.94454	265.623	3.58558	3.8451
2008-06-01	404.053	3.53243	3.96719	396.634	3.66482	4.00254	429.395	2.94726	3.68298	388.491	3.49771	3.9883	471.698	4.69418	4.52769	428.526	2.94745	3.68711	467.519	3.11229	3.34701	498.838	4.94867	5.25684	265.27	2.92087	3.57872
2008-07-01	405.193	3.42941	3.57257	397.319	3.22783	3.53726	433.435	3.94748	3.55763	389.948	3.72016	3.64014	475.416	5.08836	4.59708	433.172	3.96891	3.56697	468.916	3.0329	3.15517	499.074	0.781881	3.65516	264.276	1.95183	2.81647
2008-08-01	406.275	3.27661	3.41248	398.456	3.13355	3.34117	434.862	3.71433	3.53663	391.603	3.6332	3.61711	477.571	5.40328	5.06261	434.696	3.70862	3.54217	468.35	2.91897	3.02128	492.768	-0.859109	1.57565	265.518	2.05745	2.30858
2008-09-01	407.012	3.3153	3.3403	399.023	3.11548	3.15884	435.473	3.63607	3.76553	392.19	3.62879	3.6606	477.747	4.68548	5.05813	434.926	3.53576	3.73715	468.449	2.87421	2.94202	500.246	0.348464	0.089815	267.35	2.85164	2.28722
2008-10-01	408.446	3.62862	3.40694	400.63	3.58892	3.27933	436.079	3.6237	3.65798	393.356	3.86546	3.70922	478.804	4.70284	4.92925	435.815	3.6201	3.62143	469.901	2.84122	2.87808	504.114	2.63319	0.699572	266.346	2.22668	2.37838
2008-11-01	408.822	3.21246	3.38519	400.793	3.04631	3.24983	437.746	3.63274	3.63084	393.531	3.3169	3.60316	478.899	3.98657	4.45703	437.784	3.69587	3.61738	472.946	3.48041	3.06553	503.266	1.83706	1.6005	265.074	1.54597	2.20718
2008-12-01	409.125	3.15645	3.33195	400.902	3.07919	3.23748	438.191	2.88364	3.37835	393.9	3.28777	3.48924	477.451	3.34119	4.00786	437.979	2.86189	3.39082	472.314	3.21058	3.17745	503.04	1.91495	2.12746	267.716	2.89819	2.22287
2009-01-01	409.055	2.83491	3.06765	400.923	2.80332	2.97612	439.002	3.06943	3.19406	393.895	3.03087	3.21166	479.458	4.38033	3.90168	438.746	3.08771	3.21381	471.214	2.09182	2.92498	505.102	4.55288	2.7552	267.714	2.18102	2.2076
2009-02-01	410.051	2.59277	2.86066	401.523	2.39653	2.75872	442.036	3.26175	3.07193	396.049	3.08612	3.13472	480.305	3.38305	3.69962	441.601	3.29487	3.08177	470.074	1.22785	2.17188	503.192	2.33662	2.92404	270.997	3.45296	2.84389
2009-03-01	409.748	2.02596	2.48325	401.558	2.04641	2.41428	439.397	2.0469	2.79077	395.331	2.25784	2.7901	480.983	3.32868	3.69454	438.933	2.04291	2.80651	470.348	1.25114	1.52242	504.334	3.12547	3.33157	269.104	1.72364	2.45013
2009-04-01	411.307	1.8663	2.16046	402.14	1.61859	2.01931	444.009	2.81487	2.70687	396.909	2.11261	2.4836	482.78	3.35431	3.35533	443.301	2.76402	2.69945	472.168	1.26064	1.24656	505.738	2.23754	2.56488	267.786	0.101369	1.74759
2009-05-01	411.972	2.25388	2.04861	402.557	1.92737	1.86374	445.998	3.44034	2.76772	397.436	2.55555	2.30851	483.172	3.63167	3.43823	445.313	3.45137	2.75294	473.769	1.58031	1.36419	503.853	1.59025	2.31405	268.543	1.0994	0.97172
2009-06-01	412.223	2.02191	2.04721	402.08	1.37306	1.63928	447.785	4.28276	3.51123	397.896	2.42104	2.36286	483.32	2.46373	3.14736	446.476	4.18881	3.46648	476.711	1.96613	1.60268	495.569	-0.655344	1.05315	268.615	1.26109	0.81872
2009-07-01	411.01	1.43542	1.90296	399.788	0.621509	1.30604	449.784	3.77204	3.83099	397.085	1.83012	2.26812	482.876	1.56915	2.5481	445.569	2.8618	3.49829	472.527	0.770088	1.43806	502.79	0.744566	0.557873	269.428	1.94972	1.43594
2009-08-01	411.475	1.28001	1.57843	399.901	0.362759	0.785034	451.747	3.88278	3.97814	396.947	1.36475	1.87057	483.309	1.20134	1.74204	447.767	3.00682	3.34907	476.09	1.65266	1.46238	507.013	2.89083	0.985586	268.929	1.2846	1.49784
2009-09-01	412.526	1.35475	1.35666	401.149	0.532802	0.505593	451.668	3.71889	3.79122	398.001	1.48159	1.5584	483.356	1.17414	1.31448	447.347	2.85591	2.90822	478.419	2.12821	1.51673	505.582	1.0667	1.56138	270.548	1.19618	1.47545
2009-10-01	412.665	1.03305	1.22235	401.037	0.101524	0.332037	452.686	3.80843	3.80333	397.705	1.10549	1.31705	483.689	1.02044	1.13188	448.458	2.90094	2.9212	480.393	2.23283	2.00483	510.242	1.21543	1.71718	271.269	1.84856	1.44297
2009-11-01	412.861	0.987856	1.12491	400.77	-0.00564534	0.209098	454.63	3.85692	3.79486	397.802	1.0851	1.22379	486.58	1.60398	1.26627	449.81	2.74698	2.83446	480.81	1.66287	2.0071	509.98	1.33408	1.20569	270.949	2.21633	1.75226
2009-12-01	414.548	1.32551	1.11555	402.534	0.406973	0.167648	455.45	3.93884	3.86816	398.55	1.18056	1.12374	486.898	1.97862	1.53393	450.709	2.9064	2.85137	491.22	4.00292	2.63312	513.044	1.98864	1.51248	272.728	1.87202	1.97841
2010-01-01	416.56	1.83475	1.38278	405.02	1.022	0.474496	457.086	4.11913	3.97176	401.124	1.8353	1.36708	490.355	2.27277	1.95189	451.964	3.01261	2.88876	491.077	4.21526	3.29224	511.741	1.31421	1.5453	272.212	1.68	1.92182
2010-02-01	416.308	1.52599	1.56204	403.992	0.615088	0.681326	458.882	3.81116	3.95605	400.907	1.22659	1.41381	486.519	1.2938	1.84789	453.646	2.72746	2.88181	492.514	4.77354	4.32996	512.093	1.7689	1.69008	274.103	1.14618	1.56436
2010-03-01	418.193	2.06095	1.80714	406.781	1.30062	0.979225	456.53	3.89919	3.94284	402.53	1.82086	1.62709	494.064	2.71974	2.09563	451.496	2.86218	2.86712	495.812	5.4138	4.80051	509.688	1.06163	1.38125	275.671	2.4405	1.75426
2010-04-01	417.143	1.41876	1.66821	404.716	0.640671	0.852031	459.443	3.47597	3.72806	401.629	1.18912	1.41178	492.029	1.91578	1.97669	454.694	2.56997	2.71939	493.515	4.52108	4.90234	511.837	1.20599	1.34506	273.452	2.11588	1.89873
2010-05-01	416.945	1.20713	1.56146	403.985	0.35483	0.764974	461.083	3.38225	3.58441	401.927	1.12983	1.37924	492.635	1.95851	2.1973	455.724	2.33799	2.58877	493.274	4.11691	4.68235	505.75	0.376589	0.881864	272.283	1.39247	1.98314
2010-06-01	417.964	1.39285	1.33955	405.324	0.806864	0.600693	459.293	2.57012	3.14152	402.855	1.24616	1.18839	492.329	1.86405	1.91278	453.097	1.48285	2.12904	494.279	3.68538	4.10645	503.729	1.64654	1.0734	274.428	2.16417	1.89065
2010-07-01	420.011	2.19009	1.59619	407.212	1.85684	1.0043	462.179	2.75563	2.90181	405.235	2.05258	1.47593	499.867	3.51886	2.44686	456.783	2.51685	2.11209	493.428	4.42325	4.07407	501.831	-0.190744	0.605649	274.827	2.00364	1.85362
2010-08-01	420.919	2.29503	1.95889	408.576	2.16934	1.60953	462.306	2.33744	2.55406	406.234	2.33955	1.87895	501.61	3.7866	3.05636	456.648	1.98346	1.99402	496.314	4.24807	4.11795	501.566	-1.07444	0.116457	275.897	2.59121	2.25289
2010-09-01	421.563	2.19053	2.2252	408.652	1.87048	1.96546	464.621	2.86784	2.65347	407.144	2.29732	2.22986	504.036	4.27843	3.86141	459.384	2.69071	2.39672	495.896	3.65314	4.10663	504.148	-0.283673	-0.517414	275.989	2.01111	2.20148
2010-10-01	421.905	2.23908	2.2415	408.904	1.96175	2.00035	466.014	2.94411	2.71661	407.039	2.34688	2.3279	506.328	4.68035	4.24857	460.674	2.72412	2.46616	495.984	3.24554	3.71407	507.883	-0.462203	-0.606771	274.477	1.18244	1.92626
2010-11-01	422.69	2.38083	2.27017	409.498	2.17779	2.00329	466.995	2.71985	2.84374	408.02	2.56873	2.4043	507.725	4.34566	4.43467	461.518	2.60279	2.67246	496.297	3.22094	3.37278	506.324	-0.716862	-0.488163	274.775	1.41194	1.53479
2010-12-01	422.624	1.94824	2.18904	408.803	1.55756	1.89855	468.419	2.84746	2.83699	408.314	2.44976	2.45513	511.184	4.98774	4.6713	463.124	2.75467	2.69387	496.906	1.15747	2.53119	501.764	-2.19859	-1.12791	273.611	0.32385	0.97141
2011-01-01	425.843	2.22845	2.18564	413.002	1.97078	1.90178	470.166	2.86165	2.80977	411.521	2.59211	2.53697	517.754	5.58754	4.97523	464.607	2.79747	2.71846	498.404	1.49209	1.94788	513.807	0.403823	-0.838503	275.676	1.27248	1.0017
2011-02-01	425.106	2.11334	2.09691	411.621	1.88833	1.806	470.805	2.59824	2.7688	410.938	2.50208	2.51479	513.474	5.54041	5.37236	464.877	2.47563	2.6756	497.027	0.916462	1.1884	516.044	0.771388	-0.342445	274.798	0.2534	0.615555
2011-03-01	425.309	1.70163	2.01404	411.569	1.17708	1.67783	471.383	3.25347	2.90391	410.808	2.05651	2.38316	512.354	3.70189	4.93859	465.979	3.20788	2.82643	498.602	0.562782	0.989003	514.396	0.923716	0.699359	275.012	-0.2392	0.42568
2011-04-01	425.742	2.0616	1.95853	412.202	1.8495	1.63737	471.517	2.62801	2.82576	411.771	2.52529	2.36098	515.305	4.73061	4.65301	465.092	2.28684	2.65563	497.764	0.860982	0.779646	509.378	-0.480411	0.404232	277.301	1.40743	0.471779
2011-05-01	426.666	2.33146	2.03123	413.473	2.3484	1.79028	471.305	2.21695	2.69773	412.709	2.68261	2.42126	519.039	5.35982	4.59652	464.684	1.96595	2.4848	498.718	1.10369	0.842008	512.304	1.29579	0.57636	277.897	2.06197	1.07178
2011-06-01	426.467	2.03429	2.14235	413.132	1.92635	2.04117	471.525	2.66322	2.50237	412.152	2.30787	2.5051	518.61	5.33818	5.143	464.646	2.54902	2.26671	499.739	1.10456	1.02311	515.262	2.28953	1.02724	276.612	0.795873	1.4201
2011-07-01	426.897	1.63938	2.00085	414.174	1.70988	1.99404	471.181	1.94786	2.27525	412.467	1.78462	2.25711	518.843	3.79614	4.82624	464.726	1.73886	2.08345	501.376	1.61072	1.27291	515.628	2.74926	2.10963	276.622	0.65309	1.16773
2011-08-01	427.264	1.50739	1.72636	414.338	1.41004	1.68141	472.152	2.12974	2.24606	412.596	1.56603	1.88508	516.6	2.98845	4.03315	465.656	1.97262	2.08559	502.349	1.21589	1.31009	518.033	3.2832	2.77329	277.367	0.532774	0.660348
2011-09-01	428.725	1.69901	1.61529	415.835	1.75782	1.62583	473.895	1.99592	2.02446	414.066	1.70002	1.68349	520.436	3.2536	3.34539	467.042	1.66698	1.79256	504.445	1.72398	1.51662	517.504	2.64919	2.89344	277.285	0.469695	0.551713
2011-10-01	429.772	1.86459	1.69047	416.816	1.93475	1.70093	475.355	2.00437	2.04316	415.407	2.05581	1.77408	524.963	3.6805	3.3086	467.455	1.472	1.70311	503.245	1.464	1.46788	516.14	1.62579	2.51588	278.998	1.64731	0.881901
2011-11-01	430.285	1.79677	1.78682	417.703	2.00371	1.89884	475.367	1.79278	1.93086	415.781	1.902	1.88594	524.526	3.30908	3.41454	466.95	1.17694	1.43827	505.628	1.88013	1.6894	517.635	2.23391	2.16839	280.792	2.19	1.43417
2011-12-01	430.704	1.91184	1.85772	418.03	2.25694	2.06509	474.981	1.40085	1.73214	416.464	1.99608	1.98458	528.278	3.34406	3.4441	466.691	0.77009	1.13905	504.783	1.58511	1.64309	515.897	2.81667	2.22306	280.332	2.45654	2.09761
2012-01-01	429.934	0.960674	1.55493	418.145	1.24514	1.83335	473.722	0.756379	1.31549	415.479	0.961652	1.61812	524.624	1.32688	2.65285	466.223	0.347843	0.764037	504.173	1.15743	1.54036	517.525	0.723569	1.91614	281.67	2.17433	2.27326
2012-02-01	432.151	1.65722	1.50881	419.551	1.92646	1.80786	475.9	1.08218	1.0794	417.862	1.68485	1.54629	527.5	2.73154	2.46303	468.225	0.720347	0.612613	505.424	1.68947	1.47703	518.804	0.534989	1.34574	282.908	2.95112	2.52706
2012-03-01	433.242	1.86526	1.49413	420.789	2.24014	1.80327	477.534	1.30485	1.04804	418.419	1.85274	1.49945	529.067	3.26192	2.43643	469.779	0.815422	0.628073	507.969	1.87866	1.57512	523.999	1.86692	1.04141	282.688	2.79132	2.63847
2012-04-01	432.816	1.66142	1.72795	420.221	1.94549	2.03731	478.099	1.39599	1.26109	418.041	1.52263	1.68661	528.45	2.55088	2.84746	470.321	1.12425	0.886654	508.535	2.16402	1.91081	523.376	2.74798	1.71201	282.6	1.91077	2.54919
2012-05-01	433.811	1.67472	1.73371	421.29	1.89055	2.02515	478.445	1.51499	1.40527	418.795	1.47469	1.61639	527.707	1.67006	2.49083	470.06	1.15698	1.03204	510.527	2.36776	2.13682	529.263	3.31046	2.64053	283.536	2.02921	2.2421
2012-06-01	434.758	1.94422	1.76016	422.093	2.16889	2.00166	482.141	2.25136	1.72081	419.834	1.86394	1.62038	529.588	2.11679	2.11152	474.299	2.07728	1.45273	510.898	2.23307	2.255	523.445	1.58823	2.54666	285.64	3.26361	2.40022
2012-07-01	434.785	1.84782	1.82224	421.905	1.86644	1.97518	483.597	2.63497	2.13375	419.913	1.8052	1.71452	527.594	1.68673	1.82446	476.503	2.53419	1.92283	511.973	2.11349	2.23788	521.889	1.21418	2.03499	285.075	3.05587	2.78174
2012-08-01	436.272	2.10835	1.96685	422.958	2.08065	2.03856	486.994	3.14334	2.67677	421.755	2.22005	1.96311	529.238	2.44647	2.0828	478.704	2.80219	2.47146	513.449	2.20952	2.18532	515.591	-0.471288	0.77491	284.769	2.66871	2.99577
2012-09-01	435.178	1.50507	1.82005	422.325	1.56059	1.83556	484.565	2.25159	2.67614	420.567	1.57006	1.86476	527.912	1.43657	1.85531	477.213	2.17779	2.50438	513.089	1.7136	2.01172	514.531	-0.574485	0.0545553	284.91	2.74965	2.82454
2012-10-01	435.113	1.24283	1.61789	422.346	1.32692	1.65529	483.527	1.7193	2.36979	420.521	1.23127	1.67267	525.773	0.154172	1.33958	476.363	1.90553	2.29455	513.672	2.07177	1.99795	515.055	-0.21018	-0.418852	285.376	2.28601	2.56755
2012-11-01	436.066	1.34362	1.36372	423.915	1.48718	1.45817	484.308	1.88086	1.95027	421.64	1.40933	1.40337	527.257	0.520649	0.701734	476.695	2.08697	2.05672	512.81	1.42042	1.73475	516.08	-0.300396	-0.361815	287.433	2.36511	2.46613
2012-12-01	435.853	1.19544	1.26061	423.161	1.22749	1.34718	483.774	1.85132	1.81715	421.617	1.23737	1.29264	525.752	-0.478121	0.0642986	475.82	1.95624	1.98289	515.618	2.14651	1.87911	511.514	-0.849635	-0.453194	285.943	2.00142	2.21749
2013-01-01	434.416	1.04265	1.19395	422.159	0.959934	1.22477	482.808	1.91794	1.88334	420.233	1.14432	1.26369	524.627	0.00049626	0.0131694	475.434	1.97565	2.00631	514	1.94925	1.83845	504.104	-2.59325	-1.24811	283.775	0.747359	1.70347
2013-02-01	435.279	0.723757	0.986957	423.037	0.830973	1.00591	481.769	1.2333	1.66702	420.159	0.549735	0.976532	526.252	-0.236664	-0.238649	473.716	1.17272	1.70087	518.152	2.51822	2.20489	515.499	-0.637152	-1.35995	283.763	0.302217	1.01439
2013-03-01	436.123	0.664919	0.809924	423.741	0.701654	0.830582	483.306	1.20876	1.45234	420.635	0.529524	0.740332	525.931	-0.592642	-0.277087	475.459	1.20904	1.45146	520.941	2.55362	2.34104	518.082	-1.12929	-1.45122	286.385	1.30757	0.785635
2013-04-01	437.884	1.171	0.853229	425.559	1.27033	0.93427	484.64	1.368	1.2701	422.335	1.02717	0.702113	526.603	-0.349426	-0.393082	476.877	1.39386	1.25869	520.668	2.38569	2.48575	526.997	0.691896	-0.357676	287.771	1.82998	1.1463
2013-05-01	438.202	1.012	0.949258	425.723	1.05244	1.00804	485.438	1.46171	1.34624	422.78	0.951534	0.836054	526.279	-0.270749	-0.404408	477.482	1.57894	1.39398	521.118	2.07468	2.33757	523.701	-1.05089	-0.498419	287.778	1.49587	1.5444
2013-06-01	438.27	0.807852	0.996677	426.242	0.982883	1.10167	484.74	0.538999	1.12135	423.007	0.755704	0.911272	523.5	-1.14964	-0.590491	477.457	0.666025	1.21134	522.576	2.2857	2.24852	518.386	-0.966573	-0.444155	290.682	1.76524	1.69705
2013-07-01	438.776	0.917865	0.912499	426.764	1.15174	1.06234	484.788	0.246424	0.746715	423.808	0.92758	0.878215	525.456	-0.405265	-0.60921	477.997	0.313477	0.84981	522.095	1.97716	2.11243	515.276	-1.26695	-1.09447	292.721	2.68203	1.98178
2013-08-01	438.42	0.492325	0.739065	426.714	0.887946	1.00742	483.857	-0.64413	0.0449884	423.193	0.340958	0.674255	523.277	-1.12646	-0.894354	477.458	-0.260287	0.238311	521.725	1.61195	1.95771	520.043	0.863339	-0.462561	292.614	2.75479	2.40014
2013-09-01	438.233	0.702021	0.703829	426.199	0.917253	0.985542	484.827	0.0541879	-0.11563	423.004	0.57951	0.615596	521.692	-1.17819	-0.903594	478.547	0.279407	0.110379	521.678	1.67396	1.75416	519.546	0.974661	0.183903	292.688	2.72988	2.72222
2013-10-01	439.144	0.926297	0.70669	427.558	1.23399	1.013	486.792	0.675094	0.0268002	424.086	0.847581	0.589107	522.072	-0.703825	-1.00333	480.978	0.9688	0.328313	524.437	2.09586	1.794	513.767	-0.250164	0.529243	293.99	3.01852	2.83451
2013-11-01	438.425	0.540903	0.722939	427.418	0.826407	0.992345	485.722	0.29195	0.34018	423.095	0.345084	0.590507	521.598	-1.07341	-0.985487	480.175	0.72998	0.659186	527.282	2.82215	2.19717	515.274	-0.156033	0.188992	292.94	1.91583	2.55312
2013-12-01	440.842	1.14469	0.870543	429.431	1.48162	1.18043	487.636	0.798253	0.588308	425.75	0.980166	0.724163	526.241	0.0929052	-0.561934	481.543	1.20269	0.967014	527.522	2.30879	2.40857	519.026	1.46852	0.351211	293.941	2.7971	2.57571
2014-01-01	441.368	1.6003	1.09465	430.657	2.01311	1.43956	487.18	0.905558	0.664956	425.257	1.1954	0.839819	522.161	-0.470047	-0.48409	482.098	1.40156	1.1111	529.533	3.02186	2.71709	528.273	4.79439	2.01575	297.274	4.75702	3.15045
2014-02-01	439.889	1.05918	1.26778	428.464	1.28285	1.59223	487.282	1.14428	0.949123	423.682	0.838565	1.00469	519.011	-1.37597	-0.584704	482.036	1.75629	1.45308	533.407	2.94406	2.75827	517.559	0.399694	2.20367	293.202	3.32666	3.62482
2014-03-01	439.268	0.721066	1.12627	427.08	0.787924	1.36053	489.804	1.34448	1.1315	423.807	0.75417	0.929328	523.357	-0.489452	-0.778867	482.025	1.38114	1.5127	529.224	1.58991	2.5156	509.328	-1.68972	1.13645	292.595	2.16836	3.41353
2014-04-01	439.664	0.406471	0.728258	428.527	0.697331	0.922179	486.794	0.444518	0.977091	424.127	0.424234	0.671926	521.412	-0.985819	-0.950516	482.26	1.12884	1.42139	529.524	1.70105	2.07686	514.363	-2.39734	-1.23849	292.536	1.65578	2.37954
2014-05-01	440.499	0.524378	0.550403	429.56	0.901263	0.79553	487.412	0.40657	0.731114	424.852	0.490012	0.555849	521.869	-0.837936	-0.771175	483.344	1.22764	1.24573	530.446	1.78992	1.69364	514.319	-1.79164	-1.96145	294	2.16237	1.99523
2014-06-01	441.147	0.656247	0.529068	430.206	0.930092	0.842949	487.856	0.642915	0.497961	425.616	0.616732	0.510375	523.036	-0.0885602	-0.638478	483.87	1.34306	1.23322	531.941	1.79215	1.76109	518.289	-0.0187287	-1.40935	292.709	0.697234	1.50242
2014-07-01	441.481	0.61662	0.599092	430.556	0.888488	0.906609	488.537	0.773265	0.607492	426	0.517181	0.541302	525.036	-0.0800539	-0.336086	484.247	1.30767	1.2928	529.088	1.33932	1.64042	521.548	1.21713	-0.206012	292.314	-0.138962	0.900248
2014-08-01	442.854	1.01147	0.761419	432.305	1.31011	1.04293	489.019	1.06683	0.827524	427.469	1.01034	0.71467	529.958	1.2769	0.368742	484.344	1.44211	1.36426	530.167	1.61806	1.58323	519.602	-0.0847271	0.369044	293.558	0.322648	0.292697
2014-09-01	445.511	1.6608	1.09609	435.34	2.14485	1.44751	489.362	0.935317	0.925047	430.342	1.73473	1.08704	534.516	2.45811	1.21527	485.183	1.38681	1.37884	531.871	1.9538	1.63698	522.906	0.646813	0.59114	296.073	1.15681	0.446821
2014-10-01	446.992	1.78726	1.48665	437.266	2.27049	1.90862	489.487	0.553775	0.851429	431.882	1.83852	1.52805	539.303	3.30043	2.3443	485.759	0.994027	1.27371	533.081	1.64811	1.73983	523.644	1.92246	0.823819	296.662	0.908737	0.796272
2014-11-01	445.344	1.57803	1.67543	435.797	1.96018	2.12517	489.633	0.805065	0.76446	430.236	1.6878	1.75375	534.617	2.49606	2.75168	485.847	1.18129	1.18704	532.157	0.924459	1.50695	523.048	1.50875	1.35683	296.848	1.33397	1.1329
2014-12-01	447.429	1.49431	1.61973	437.174	1.80315	2.01097	491.256	0.742321	0.700335	432.455	1.57489	1.70025	534.591	1.58674	2.45875	487.807	1.30076	1.15874	532.013	0.851203	1.1403	525.785	1.30236	1.57685	297.966	1.36925	1.20382
2015-01-01	448.21	1.5501	1.54075	438.657	1.85757	1.87348	491.365	0.859052	0.802124	433.818	2.01332	1.75872	536.325	2.71262	2.2633	487.442	1.10858	1.19686	532.217	0.507018	0.760546	516.638	-2.20247	0.185508	302.361	1.71097	1.47245
2015-02-01	449.842	2.26258	1.76856	440.102	2.71614	2.12492	492.823	1.13706	0.912774	434.948	2.65897	2.08149	538.137	3.68523	2.65668	488.729	1.38843	1.2659	535.781	0.445027	0.600386	524.723	1.38419	0.146245	303.049	3.35835	2.14353
2015-03-01	451.437	2.77024	2.19331	442.196	3.53934	2.70201	492.294	0.508258	0.834227	436.231	2.93152	2.534	540.821	3.33701	3.24414	488.614	1.3668	1.28793	534.71	1.03667	0.662302	534.49	4.94041	1.33053	304.293	3.99812	3.01576
2015-04-01	451.66	2.72838	2.58695	442.006	3.14544	3.1332	493.499	1.37735	1.00657	436.569	2.9337	2.84144	543.551	4.24607	3.75569	489.438	1.48852	1.4146	536.994	1.41061	0.962822	528.171	2.68449	2.99334	303.523	3.75567	3.7038
2015-05-01	452.408	2.70341	2.73398	443.196	3.17437	3.28601	493.739	1.29816	1.06022	437.405	2.95489	2.94005	544.691	4.37317	3.98472	489.715	1.31815	1.39111	536.914	1.21936	1.22225	528.022	2.66434	3.42482	304.759	3.65957	3.80422
2015-06-01	453.155	2.72209	2.71795	443.86	3.17382	3.16456	494.042	1.26799	1.31446	438.218	2.96085	2.94983	545.702	4.33357	4.31764	490.287	1.32622	1.37753	538.556	1.24354	1.29105	531.056	2.46323	2.60366	303.868	3.81221	3.74236
2015-07-01	454.266	2.89593	2.77388	445.245	3.41176	3.2534	494.327	1.1851	1.25037	438.91	3.03049	2.98211	545.938	3.98109	4.22885	490.585	1.30869	1.31768	540.809	2.21536	1.55856	536.183	2.80612	2.64485	305.548	4.52727	3.99894
2015-08-01	453.987	2.51385	2.71042	444.945	2.92398	3.16952	494.575	1.13625	1.19639	438.46	2.5712	2.85383	546.394	3.10137	3.80248	491.122	1.39954	1.34483	541.623	2.16083	1.87231	535.136	2.98958	2.75329	305.346	4.01548	4.11804
2015-09-01	453.637	1.82387	2.40955	444.047	1.99997	2.7759	496.546	1.468	1.26319	438.316	1.85297	2.48285	546.126	2.17204	3.07944	492.976	1.60613	1.43823	542.482	1.99511	2.12357	532.789	1.89003	2.5608	302.778	2.2644	3.59726
2015-10-01	454.11	1.59239	1.97521	444.95	1.75744	2.22482	496.222	1.3759	1.32677	438.652	1.56742	1.99541	548.688	1.74027	2.33394	492.657	1.41999	1.47524	542.742	1.81239	1.98913	536.988	2.54834	2.47494	304.72	2.7161	2.99559
2015-11-01	454.927	2.15197	1.85575	445.999	2.34111	2.03254	497.274	1.5606	1.46818	439.353	2.11889	1.84607	551.057	3.07506	2.32742	493.808	1.63853	1.55487	544.517	2.32265	2.04326	537.901	2.83953	2.42606	305.941	3.06316	2.68158
2015-12-01	456.538	2.03582	1.92649	447.536	2.37035	2.15608	497.033	1.17604	1.37063	440.946	1.9634	1.88297	554.706	3.76276	2.85609	493.623	1.1923	1.41664	546.467	2.71695	2.28369	534.68	1.69163	2.35874	307.566	3.22199	3.00076
2016-01-01	458.732	2.34761	2.17861	449.785	2.53692	2.41634	499.149	1.58429	1.44019	443.18	2.1579	2.08008	556.42	3.74688	3.52846	495.655	1.68487	1.50501	546.679	2.71721	2.5856	542.317	4.97041	3.15723	307.849	1.81505	2.69528
2016-02-01	460.462	2.3608	2.24834	451.749	2.64641	2.5182	498.863	1.22563	1.32856	444.984	2.30748	2.14326	556.606	3.4319	3.64681	495.472	1.37977	1.41889	546.45	1.99142	2.47409	545.934	4.04219	3.55957	311.056	2.64211	2.55656
2016-03-01	461.068	2.13343	2.28036	452.381	2.3034	2.49523	500.382	1.64295	1.48413	445.451	2.11353	2.19292	556.79	2.95261	3.37601	496.878	1.69144	1.58526	547.589	2.40866	2.37164	548.684	2.65551	3.87617	310.745	2.12035	2.19269
2016-04-01	462.968	2.50381	2.33268	453.87	2.68426	2.54451	502.941	1.91339	1.59412	447.446	2.49138	2.30417	560.536	3.12469	3.16922	499.268	2.00835	1.69334	550.998	2.60779	2.33611	548.685	3.88388	3.5226	312.852	3.07351	2.61156
2016-05-01	461.861	2.08943	2.24216	453.403	2.30313	2.43013	500.367	1.34225	1.63281	445.738	1.90504	2.16983	555.839	2.04668	2.70712	496.571	1.40007	1.6999	553.66	3.11891	2.71219	548.387	3.85694	3.46219	312.983	2.69822	2.63035
2016-06-01	463.637	2.31317	2.30203	454.879	2.48259	2.48982	502.914	1.79574	1.68378	447.903	2.21012	2.202	559.39	2.50825	2.55945	499.303	1.83881	1.74906	553.712	2.81415	2.8469	549.266	3.4291	3.72276	314.139	3.3802	3.05029
2016-07-01	463.944	2.13044	2.17769	455.672	2.3418	2.37584	501.991	1.55055	1.56289	447.838	2.03426	2.04989	556.866	2.00177	2.18563	497.915	1.49418	1.57774	555.381	2.69454	2.87537	551.716	2.89693	3.39185	313.955	2.75149	2.94271
2016-08-01	464.502	2.31621	2.25321	455.969	2.47762	2.43394	502.877	1.67861	1.67494	448.525	2.29549	2.1799	557.037	1.94776	2.15248	499.277	1.66045	1.66444	553.957	2.27716	2.59482	555.531	3.8112	3.37863	315.274	3.25161	3.12727
2016-09-01	465.687	2.65649	2.36759	457.441	3.01649	2.61164	502.979	1.29555	1.50795	449.688	2.59447	2.30795	558.055	2.18435	2.04461	499.426	1.30846	1.48747	554.349	2.18738	2.3861	556.857	4.51742	3.74017	316.116	4.40528	3.46667
2016-10-01	465.751	2.56341	2.51201	457.604	2.84374	2.77912	503.302	1.42683	1.46673	449.632	2.50305	2.46433	556.693	1.45893	1.86306	499.922	1.47467	1.48097	553.635	2.00695	2.15708	559.603	4.2115	4.17958	316.827	3.97346	3.87523
2016-11-01	467.211	2.7001	2.64003	459.239	2.96864	2.94292	504.334	1.41982	1.38074	451.494	2.76338	2.62038	560.297	1.67683	1.77259	500.718	1.39938	1.39416	553.006	1.559	1.91734	561.557	4.39792	4.37526	318.602	4.13852	4.17188
2016-12-01	466.922	2.27439	2.51232	458.679	2.48965	2.76696	504.396	1.48129	1.44265	451.003	2.28091	2.5155	559.708	0.901657	1.34466	500.862	1.46651	1.44683	553.285	1.24763	1.60366	557.082	4.18992	4.26663	317.243	3.14613	3.75133
2017-01-01	467.557	1.92383	2.29837	459.442	2.14701	2.53395	505.173	1.20667	1.36904	451.449	1.866	2.30214	562.302	1.05699	1.21064	501.559	1.19111	1.35212	555.726	1.65491	1.48712	557.395	2.7804	3.78585	318.188	3.35854	3.54663
2017-02-01	468.357	1.71452	1.97011	460.285	1.88966	2.1745	506.026	1.43594	1.37447	452.383	1.66276	1.93561	562.373	1.03607	0.998342	502.544	1.42722	1.36146	556.202	1.78454	1.56237	556.546	1.94399	2.96341	317.667	2.12536	2.87399
2017-03-01	469.288	1.78299	1.80696	461.368	1.98664	2.00756	506.616	1.2458	1.29607	453.54	1.81603	1.78149	561.946	0.92614	1.00639	503.262	1.28477	1.301	558.145	1.92766	1.78911	552.315	0.661766	1.7913	319.872	2.93711	2.80506
2017-04-01	471.292	1.79797	1.76522	463.303	2.07835	1.98503	507.393	0.885174	1.1882	455.43	1.7845	1.7545	566.611	1.08394	1.01554	503.379	0.823441	1.17767	558.368	1.33766	1.6825	555.715	1.28131	1.2946	320.559	2.46356	2.50845
2017-05-01	472.737	2.35493	1.9786	464.573	2.46357	2.1763	510.69	2.06313	1.39715	456.987	2.52353	2.04107	569.51	2.45958	1.48843	506.974	2.09491	1.39997	559.507	1.05608	1.43884	557.441	1.65088	1.1979	319.405	2.05185	2.4831
2017-06-01	473.106	2.04238	2.06485	465.375	2.30732	2.28304	509.504	1.31031	1.41844	457.286	2.09487	2.13379	569.568	1.81953	1.78578	505.757	1.29269	1.40243	561.229	1.35752	1.25029	559.47	1.85777	1.59673	320.156	1.91549	2.14331
2017-07-01	473.514	2.06282	2.1531	465.781	2.2186	2.32962	510.052	1.60564	1.65904	457.744	2.21191	2.27638	571.013	2.54052	2.27241	506.517	1.72759	1.70433	559.935	0.820011	1.07761	564.329	2.28612	1.93226	317.058	0.988442	1.65157
2017-08-01	475.167	2.29587	2.13378	467.254	2.47483	2.33363	511.94	1.80217	1.57268	459.091	2.35566	2.22088	573.001	2.86584	2.40779	508.27	1.80122	1.60705	564.088	1.82885	1.33502	567.828	2.21345	2.11972	318.652	1.07126	1.32482
2017-09-01	476.326	2.28452	2.21452	468.684	2.45778	2.38385	511.343	1.66297	1.69031	459.879	2.26634	2.27799	573.079	2.69218	2.69953	507.811	1.67885	1.73589	565.471	2.0065	1.55127	573.457	2.98095	2.49437	322.389	1.98454	1.34915
2017-10-01	476.932	2.40061	2.32703	468.819	2.4508	2.46112	514.732	2.271	1.91213	460.55	2.42836	2.35011	572.277	2.79932	2.78572	511.127	2.2415	1.90731	566.798	2.37769	2.07094	573.398	2.4651	2.55329	321.911	1.60464	1.55395
2017-11-01	477.883	2.28423	2.32308	470.221	2.39138	2.43327	512.975	1.71337	1.88238	461.807	2.28426	2.32626	572.778	2.22754	2.57237	509.527	1.75923	1.89319	568.242	2.75505	2.37944	571.788	1.82196	2.42106	324.266	1.77773	1.7888
2017-12-01	479.334	2.6584	2.44775	471.739	2.84745	2.56323	514.934	2.08936	2.02441	462.41	2.52922	2.41388	573.56	2.4749	2.49996	511.559	2.13574	2.04539	570.267	3.06925	2.73392	581.557	4.3934	2.88999	325.359	2.55838	1.98013
2018-01-01	480.166	2.69672	2.54646	472.209	2.77868	2.67245	516.584	2.25899	2.02071	463.302	2.62548	2.47963	573.906	2.06376	2.2551	513.059	2.29291	2.06276	571.175	2.77991	2.86796	580.163	4.08462	3.42915	324.63	2.0248	2.11972
2018-02-01	481.98	2.90879	2.75477	474.23	3.02967	2.88538	518.956	2.55504	2.30138	465.449	2.88821	2.68116	580.282	3.18459	2.5746	515.594	2.59677	2.34207	571.992	2.83891	2.89575	577.929	3.84206	4.10677	326.19	2.68283	2.42173
2018-03-01	483.513	3.03101	2.87904	476.079	3.18848	2.99923	519.48	2.53922	2.45122	467.001	2.96797	2.82748	579.25	3.07915	2.77579	515.87	2.50516	2.46508	572.717	2.61074	2.74302	585.498	6.00792	4.64112	328.154	2.58931	2.43245
2018-04-01	483.702	2.63319	2.85731	475.7	2.67568	2.96415	519.243	2.33534	2.47643	466.976	2.53504	2.79663	579.396	2.25629	2.83849	515.704	2.44836	2.51672	573.111	2.64042	2.69652	585.819	5.41709	5.08652	327.39	2.13087	2.46693
2018-05-01	485.479	2.69534	2.78607	477.995	2.88908	2.91734	520.578	1.93621	2.2694	468.657	2.55381	2.68507	581.909	2.177	2.50201	516.953	1.96827	2.30644	572.214	2.27108	2.50724	589.104	5.68019	5.70109	329.18	3.06055	2.59302
2018-06-01	486.345	2.79811	2.70898	478.826	2.89041	2.81856	522.385	2.52821	2.26623	469.595	2.69182	2.59365	582.462	2.26381	2.23233	518.829	2.58466	2.33329	574.325	2.33346	2.41475	590.317	5.51356	5.53704	329.601	2.9499	2.71326
2018-07-01	488.632	3.19263	2.8955	481.144	3.29831	3.02609	524.891	2.90937	2.45768	472.409	3.20379	2.81666	586.464	2.70574	2.38246	521.362	2.93093	2.49442	574.939	2.67963	2.42802	588.386	4.26289	5.14901	331.203	4.46119	3.48774
2018-08-01	490.683	3.26548	3.0857	483.264	3.42657	3.20542	525.396	2.62839	2.68864	474.81	3.42398	3.10698	586.663	2.38433	2.45137	521.981	2.69751	2.73773	575.262	1.98092	2.33048	590.477	3.98881	4.58452	333.68	4.71623	4.04002
2018-09-01	491.285	3.14049	3.19949	483.743	3.2131	3.31257	526.04	2.87411	2.8038	475.136	3.31759	3.31523	589.062	2.78895	2.62625	522.676	2.92735	2.85182	577.908	2.19936	2.2856	590.647	2.99754	3.74621	332.257	3.0609	4.07483
2018-10-01	493.549	3.48421	3.29683	485.826	3.62771	3.42248	527.947	2.56722	2.68962	477.669	3.71696	3.48633	591.91	3.43077	2.86777	524.538	2.62364	2.74921	578.701	2.10001	2.09353	590.734	3.02333	3.33443	333.993	3.75313	3.84008
2018-11-01	494.278	3.43078	3.35197	486.467	3.4549	3.43195	528.986	3.12109	2.85379	477.989	3.50421	3.51301	593.409	3.60183	3.27372	525.401	3.11541	2.88848	579.287	1.9438	2.08085	599.616	4.86674	3.62802	334.367	3.11511	3.30912
2018-12-01	495.262	3.32282	3.41247	487.71	3.38554	3.48913	529.58	2.84425	2.84387	478.802	3.54473	3.5885	595.574	3.83824	3.62377	526.245	2.8709	2.86973	579.114	1.55152	1.86454	603.773	3.82014	3.90211	335.092	2.99162	3.28516
2019-01-01	497.699	3.65147	3.4685	490.502	3.87408	3.57173	530.991	2.78891	2.91769	481.102	3.84206	3.63052	600.339	4.60573	4.01558	527.544	2.82324	2.93617	584.008	2.24682	1.91419	603.193	3.9696	4.21538	334.459	3.02748	3.04467
2019-02-01	497.598	3.24033	3.40472	490.807	3.49556	3.585	530.35	2.19561	2.60871	480.535	3.24115	3.54218	599.504	3.31251	3.91661	526.979	2.20824	2.6332	584.884	2.25392	2.01778	606.193	4.89054	4.22558	334.628	2.58686	2.8683
2019-03-01	498.541	3.1082	3.3327	492.129	3.37137	3.57965	530.993	2.21624	2.3996	481.976	3.20667	3.42908	603.288	4.14991	4.0205	527.678	2.28903	2.43952	585.399	2.21442	2.23837	604.391	3.22682	4.02543	335.17	2.13801	2.58252
2019-04-01	502.881	3.96503	3.43813	494.191	3.88723	3.58476	542.158	4.41314	2.94169	485.994	4.07258	3.50709	605.22	4.45708	3.97282	538.171	4.35664	2.95129	586.75	2.37972	2.28272	615.747	5.10874	4.40675	337.406	3.05935	2.59439
2019-05-01	504.028	3.82072	3.63162	496.437	3.85812	3.70573	540.467	3.82058	3.48341	486.91	3.89461	3.72482	606.964	4.30576	4.30426	537.075	3.89258	3.51293	587.539	2.67813	2.42401	619.354	5.13484	4.49157	338.942	2.9656	2.72098
2019-06-01	505.834	4.00731	3.93102	498.756	4.16232	3.96947	540.833	3.53158	3.9209	489.235	4.18242	4.04993	612.904	5.22644	4.66357	537.619	3.62157	3.9562	587.853	2.35542	2.4709	620.958	5.19058	5.14482	340.85	3.41306	3.14627
2019-07-01	507.014	3.76195	3.86319	499.992	3.91729	3.97922	541.123	3.09241	3.48051	490.604	3.85146	3.97597	611.263	4.22869	4.58623	537.954	3.1824	3.5645	588.764	2.40445	2.47906	622.422	5.78472	5.36975	341.79	3.19667	3.19188
2019-08-01	508.185	3.56676	3.77802	501.005	3.67101	3.91612	542.32	3.22134	3.28136	491.486	3.51205	3.84741	613.801	4.62577	4.69241	539.16	3.29113	3.36459	592.486	2.99418	2.58484	623.726	5.63079	5.5351	342.498	2.64252	3.08245
2019-09-01	509.071	3.6203	3.6495	501.318	3.63314	3.74019	543.919	3.39886	3.23765	492.385	3.63026	3.66427	616.482	4.65485	4.50334	540.672	3.44305	3.30563	592.62	2.54571	2.648	623.248	5.51954	5.64484	344.046	3.54799	3.12829
2019-10-01	509.499	3.23164	3.47249	501.261	3.17709	3.49323	545.616	3.34687	3.32243	493.078	3.22584	3.45563	618.56	4.50238	4.59415	542.287	3.38389	3.37274	594.603	2.74786	2.76222	620.771	5.08476	5.41166	338.3	1.28947	2.49145
2019-11-01	510.081	3.19728	3.34925	501.707	3.1328	3.31381	546.628	3.33509	3.36021	493.567	3.25888	3.37118	617.215	4.01174	4.38891	543.332	3.41295	3.41326	595.808	2.85192	2.71529	619.23	3.27119	4.61837	339.736	1.60579	2.14512
2019-12-01	510.981	3.17395	3.20093	502.964	3.1277	3.14584	547.277	3.34159	3.34118	494.877	3.35745	3.28078	618.834	3.90537	4.13924	544.102	3.39318	3.39668	594.932	2.7313	2.77704	615.928	2.01315	3.44496	339.661	1.36351	1.4196
2020-01-01	511.394	2.75166	3.04039	503.637	2.67772	2.9787	546.865	2.98947	3.2218	495.324	2.95603	3.19037	615.342	2.49914	3.46884	543.811	3.08348	3.2963	593.804	1.67747	2.41819	619.142	2.64404	2.64135	343.887	2.81913	1.92915
2020-02-01	511.817	2.85753	2.92732	504.05	2.69816	2.83394	548.182	3.36233	3.23098	495.209	3.0536	3.12201	619.09	3.26713	3.22205	545.165	3.45102	3.30911	596.069	1.91231	2.10518	618.924	2.10013	2.25211	342.487	2.34864	2.17661
2020-03-01	510.376	2.37387	2.66085	502.475	2.10227	2.49233	549.529	3.49087	3.28086	494.752	2.65064	2.88655	617.132	2.29486	2.68613	546.461	3.55949	3.36465	590.567	0.882822	1.4906	611.783	1.22319	1.9888	341.161	1.78741	2.31802
2020-04-01	502.308	-0.114099	1.69978	489.821	-0.884304	1.30107	558.618	3.03619	3.29462	489.898	0.80331	2.16451	614.31	1.50195	2.35183	554.993	3.12576	3.37706	569.832	-2.88324	-0.0321327	563.51	-8.48339	-1.7583	324.511	-3.82159	0.0948983
2020-05-01	503.051	-0.193698	0.683162	489.682	-1.36064	-0.0525377	566.324	4.78421	3.7713	490.682	0.774848	1.40577	614.054	1.16809	1.65382	563.029	4.83238	3.84036	571.832	-2.67333	-1.56029	560.494	-9.50347	-5.63762	323.541	-4.54397	-2.20508
2020-06-01	504.955	-0.17372	-0.160556	492.036	-1.34733	-1.19813	565.797	4.61574	4.14433	492.199	0.605811	0.727748	614.985	0.339567	1.00057	562.346	4.5994	4.18527	577.05	-1.83765	-2.46444	570.302	-8.15775	-8.71484	329.337	-3.37786	-3.91361
2020-07-01	511.739	0.931816	0.189166	501.01	0.203513	-0.833147	562.536	3.95728	4.45225	498.211	1.5506	0.977943	624.502	2.16583	1.22384	559.116	3.93382	4.45497	585.089	-0.624045	-1.71094	592.777	-4.76281	-7.4708	336.685	-1.49368	-3.13436
2020-08-01	518.01	1.93347	0.898816	508.345	1.46507	0.1092	563.081	3.82807	4.13339	504.117	2.57008	1.577	641.357	4.48949	2.33283	559.732	3.81558	4.11594	591.513	-0.164172	-0.873297	608.864	-2.38274	-5.0968	341.869	-0.183451	-1.68241
2020-09-01	524.028	2.93812	1.93582	513.974	2.52452	1.39874	567.698	4.37167	4.05273	510.239	3.62613	2.58352	645.078	4.63871	3.76815	564.363	4.38177	4.04412	595.805	0.537377	-0.0824323	616.259	-1.12126	-2.75462	348.141	1.19039	-0.159294
2020-10-01	527.811	3.59408	2.82262	518.386	3.41632	2.46881	567.281	3.97068	4.05694	513.877	4.21833	3.47241	647.83	4.73192	4.62035	564.057	4.01444	4.07078	602.324	1.29847	0.558106	622.502	0.278737	-1.07721	351.223	3.82016	1.59934
2020-11-01	531.436	4.18658	3.57334	522.021	4.04891	3.3301	570.038	4.2826	4.20819	517.732	4.89607	4.24735	652.149	5.65997	5.01014	567.06	4.36699	4.25435	604.496	1.45824	1.0989	624.855	0.908315	0.0196797	351.266	3.39376	2.79321
2020-12-01	533.547	4.41628	4.06603	524.858	4.35292	3.93988	571.099	4.35288	4.20225	519.022	4.87889	4.66477	654.605	5.78042	5.39063	567.998	4.3918	4.25796	608.98	2.36128	1.70595	632.143	2.63255	1.26996	352.878	3.89123	3.70154
2021-01-01	533.396	4.30221	4.30176	523.383	3.92068	4.10747	576.955	5.50219	4.71253	519.654	4.91199	4.89566	660.03	7.26237	6.23282	574.026	5.55613	4.77169	604.589	1.81619	1.8784	627.862	1.40845	1.64803	348.378	1.30588	2.85723
2021-02-01	534.84	4.49835	4.40564	524.772	4.11102	4.1281	579.52	5.71673	5.19081	520.932	5.19435	4.9951	660.414	6.67496	6.5713	576.631	5.77183	5.24021	606.012	1.66818	1.94845	621.798	0.464303	1.49993	351.529	2.64011	2.6071
2021-03-01	535.598	4.94182	4.58053	526.143	4.71024	4.24692	578.697	5.30785	5.50876	521.826	5.47232	5.19278	662.516	7.35395	7.09649	575.785	5.36627	5.56459	606.623	2.71874	2.06601	624.089	2.01147	1.29199	351.621	3.06584	2.33493
2021-04-01	540.215	7.5467	5.65122	531.059	8.41887	5.72239	579.307	3.70352	4.90209	526.413	7.45372	6.03523	675.994	10.0412	8.01886	576.312	3.84142	4.98659	608.295	6.74983	3.66999	632.42	12.2287	4.68669	352.425	8.60166	4.70311
2021-05-01	540.482	7.44067	6.6344	532.01	8.64398	7.23582	578.801	2.2031	3.72257	526.404	7.28009	6.73151	675.354	9.98282	9.12316	575.804	2.269	3.81015	609.428	6.57474	5.31772	635.384	13.3614	8.99336	354.944	9.70625	7.05374
2021-06-01	541.237	7.18525	7.39054	533.134	8.35255	8.4716	578.773	2.2935	2.72909	527.374	7.14636	7.29315	679.049	10.4171	10.1471	575.725	2.37918	2.82521	611.601	5.98746	6.43561	635.735	11.4734	12.3492	355.068	7.81318	8.70163
1. Estimates of regular pay exclude bonuses and arrears of pay.
2. The three month average figures are the changes in the average seasonally adjusted values for the three months ending with the relevant month compared with
the same period a year earlier.
3. From July 2009 Royal Bank of Scotland Group plc is classified to the public sector; for earlier time periods it is classified to the private sector. Between July 2009 and March 2014 Lloyds Banking Group plc is classified to the public sector; it is classified to the private sector for earlier and later time periods.
4. Between June 2010 and May 2012 English Further Education Corporations and Sixth Form College Corporations are classified to the public sector. Before June 2010 and after May 2012 they are classified to the private sector.
5. From October 2013 Royal Mail plc is classified to the private sector; previously it is in the public sector.

## Sheet: 4. AWE Total Pay Index
EARN01 Average Weekly Earnings including bonuses excluding arrears (seasonally adjusted)1								Source: Monthly Wages and Salaries Survey
Date of this publication: 17 August 2021						Date of next publication: 14 September 2021
Inquiries: Email:		earnings@ons.gov.uk				Tel: 01633 456120
									Indices 2000 = 100
Standard Industrial Classification (2007)
	Whole Economy	Private Sector 2 3 4	Public Sector 2 3 4	Services	Finance and Business Services	Public Sector excluding Financial Services3 4	Manufacturing	Construction	Wholesaling, Retailing, Hotels & Restaurants
CDID	K54U	K54V	K54W	K54X	K54Y	K54Z	K552	K553	K554
2000-01-01	98.0717	97.7514	99.778	97.582	94.0058	99.7853	99.8529	96.3701	98.3622
2000-02-01	95.8602	95.1721	100.32	95.1869	88.4413	100.385	97.9675	98.1371	98.5943
2000-03-01	98.883	98.0767	99.5327	99.7533	101.457	99.5376	98.3827	96.6078	98.0329
2000-04-01	98.909	98.8317	98.66	98.049	98.443	98.8176	100.654	97.4431	98.6719
2000-05-01	99.5883	99.7827	98.9086	99.4829	100.32	99.1471	99.6168	98.3808	99.6404
2000-06-01	99.171	99.2434	99.6176	99.1981	99.8332	99.6512	99.4908	99.4737	99.3211
2000-07-01	100.168	100.302	99.6337	100.256	100.616	99.7585	99.783	99.6774	99.6347
2000-08-01	100.648	100.849	99.5785	100.929	101.123	99.728	99.7878	100.81	100.478
2000-09-01	101.284	101.553	100.342	101.55	102.279	100.298	100.425	101.14	100.973
2000-10-01	101.507	101.754	100.7	101.615	102.6	100.71	100.842	102.689	101.649
2000-11-01	102.141	102.347	101.472	102.251	102.777	101.433	101.558	103.238	102.34
2000-12-01	103.769	104.337	101.456	104.147	108.104	100.749	101.638	106.033	102.303
2001-01-01	103.463	103.698	102.547	103.746	106.686	102.59	102.341	104.636	101.477
2001-02-01	103.896	104.263	103.072	104.249	107.433	103.121	102.651	103.328	102.427
2001-03-01	103.573	102.843	103.616	104.613	107.382	103.644	102.893	103.679	104.666
2001-04-01	104.604	104.568	104.398	104.977	106.585	104.432	102.233	105.685	103.394
2001-05-01	104.508	104.45	104.864	104.76	105.233	105.055	103.126	107.063	103.205
2001-06-01	104.953	105.044	105.151	105.439	108.474	105.063	103.48	108.507	103.438
2001-07-01	105.043	104.971	105.562	105.235	105.816	105.6	103.544	109.285	104.165
2001-08-01	105.732	105.622	106.124	105.956	106.693	106.254	104.212	110.163	105.339
2001-09-01	105.789	105.726	106.44	106.053	106.225	106.317	104.5	109.735	104.726
2001-10-01	106.273	106.222	106.796	106.534	106.455	106.744	105.043	110.58	104.361
2001-11-01	106.643	106.683	106.66	107.008	107.224	106.567	105.309	110.415	105.522
2001-12-01	107.08	107.206	106.876	107.609	108.483	106.119	105.308	110.096	105.111
2002-01-01	107.315	107.234	107.429	107.939	108.385	107.398	105.582	107.285	105.253
2002-02-01	106.978	106.971	107.72	107.262	107.735	107.614	105.888	110.599	105.526
2002-03-01	106.736	105.707	108.169	107.52	106.332	107.966	106.602	109.962	107.005
2002-04-01	107.939	107.897	108.359	108.421	107.526	108.399	105.81	111.117	106.944
2002-05-01	108.391	108.28	108.78	108.963	108.196	108.978	107.035	110.457	107.466
2002-06-01	108.879	108.927	109.011	109.54	108.815	108.912	107.942	110.228	109.597
2002-07-01	109.072	109.004	109.87	109.724	109.564	109.786	108.087	111.273	108.35
2002-08-01	108.963	109.099	108.413	109.292	109.192	108.551	108.349	110.931	108.957
2002-09-01	109.104	109.102	109.946	109.713	109.731	109.857	108.046	111.356	108.802
2002-10-01	109.207	108.987	110.538	109.86	109.35	110.468	108.562	110.463	109.158
2002-11-01	109.585	109.301	111.172	110.258	109.521	111.103	108.348	111.732	109.409
2002-12-01	109.7	109.098	112.34	110.152	108.001	111.616	109.326	111.66	108.914
2003-01-01	110.059	109.361	111.873	110.443	108.275	111.862	109.247	113.338	110.649
2003-02-01	109.285	108.801	112.289	109.169	109.187	112.258	109.971	114.097	109.862
2003-03-01	111.005	110.252	112.796	111.598	111.127	112.75	109.827	115.657	109.392
2003-04-01	111.263	110.747	113.144	112.062	111.445	112.9	109.929	114.384	109.003
2003-05-01	111.434	111.049	112.855	112.238	111.649	113.119	110.851	113.634	109.818
2003-06-01	111.771	111.136	114.37	112.467	111.172	114.279	110.836	115.137	110.033
2003-07-01	111.963	111.411	114.909	112.972	111.415	114.59	111.618	114.659	110.049
2003-08-01	112.527	111.753	115.307	112.921	111.916	115.477	112.08	114.762	109.785
2003-09-01	112.832	112.36	115.985	113.701	112.391	116.014	112.713	117.08	110.551
2003-10-01	113.444	112.933	115.989	114.425	113.245	115.995	112.631	117.53	110.659
2003-11-01	113.57	113.07	116.358	114.526	112.861	116.367	114.099	117.09	110.397
2003-12-01	114.188	113.234	117.566	114.8	109.577	116.888	112.694	118.054	113.693
2004-01-01	114.618	113.919	116.778	115.256	115.998	116.765	114.483	118.353	111.678
2004-02-01	113.019	112.115	117.57	113.903	108.149	117.565	114.051	118.362	112.553
2004-03-01	115.091	114.295	117.937	116.01	114.682	117.784	114.925	120.213	111.753
2004-04-01	115.979	115.27	118.321	117.01	117.413	118.018	115.398	119.446	113.724
2004-05-01	116.289	115.834	118.434	117.223	118.104	118.861	116.346	120.4	113.619
2004-06-01	116.54	115.803	119.178	117.49	116.729	119.112	116.427	117.824	114.197
2004-07-01	117.06	116.49	119.267	117.908	117.934	118.728	117.025	118.742	114.438
2004-08-01	117.366	116.808	119.431	119.105	117.478	119.588	117.543	119.419	114.772
2004-09-01	118.327	117.608	120.704	119.746	118.603	120.785	118.287	117.302	115.355
2004-10-01	119.041	118.504	121.246	120.93	121.042	121.328	118.618	117.08	115.464
2004-11-01	119.157	118.431	121.636	120.634	120.542	121.698	118.954	119.49	115.422
2004-12-01	119.268	118.882	122.495	121.101	121.926	121.726	119.499	117.71	117.075
2005-01-01	120.396	119.019	122.585	121.085	121.227	122.645	119.216	122.518	117.284
2005-02-01	119.388	118.548	122.659	120.798	121.095	122.66	119.17	118.457	117.645
2005-03-01	120.263	119.163	124.204	121.659	121.221	123.911	119.568	120.211	116.102
2005-04-01	120.695	119.764	124.621	122.329	122.322	124.285	120.964	119.931	118.064
2005-05-01	121.468	120.166	125.185	123.192	122.991	124.691	120.028	120.939	117.199
2005-06-01	121.684	120.62	125.332	123.305	123.71	125.26	120.477	120.417	117.493
2005-07-01	122.498	121.639	125.967	124.271	125.001	126.479	121.086	121.277	118.022
2005-08-01	123.325	122.684	126.771	125.609	127.157	126.984	121.982	122.497	119.568
2005-09-01	123.728	123.047	127.03	125.924	126.739	127.079	121.966	123.226	119.206
2005-10-01	123.742	123.191	127.503	126.063	126.887	127.601	122.176	124.415	120.262
2005-11-01	124.441	123.872	127.938	126.539	128.198	128.006	122.942	125.613	120.468
2005-12-01	124.686	123.786	128.008	126.796	127.371	128.462	122.812	126.009	121.13
2006-01-01	125.402	123.032	128.404	125.762	124.055	128.478	123.344	126.066	121.01
2006-02-01	126.597	125.365	129.302	127.97	134.654	129.265	125.431	126.664	120.14
2006-03-01	126.89	126.018	128.416	128.469	131.738	128.644	124.835	126.21	120.975
2006-04-01	126.443	126.113	129.267	128.302	131.611	129.342	125.661	127.929	120.684
2006-05-01	127.011	126.4	129.45	128.716	130.934	129.224	125.504	129.235	121.78
2006-06-01	128.354	127.881	129.923	130.217	134.692	129.902	125.396	130.573	121.987
2006-07-01	127.995	127.58	130.38	130.181	133.272	130.836	124.276	131.542	123
2006-08-01	127.886	127.626	130.391	130.085	133.209	130.564	125.841	130.446	122.397
2006-09-01	128.083	128.001	130.535	130.337	130.871	130.487	126.81	131.239	123.392
2006-10-01	128.853	129.11	131.22	131.412	133.366	131.298	127.665	131.906	124.407
2006-11-01	129.488	129.725	131.457	132.023	134.625	131.506	127.395	131.944	125.475
2006-12-01	131.809	131.791	132.041	135.142	142.543	132.382	126.665	133.468	126.111
2007-01-01	134.172	131.831	133.061	134.211	137.648	133.123	129.233	132.404	125.565
2007-02-01	135.899	135.321	132.632	137.686	153.145	132.669	129.648	134.243	127.537
2007-03-01	132.966	131.757	133.045	133.731	135.741	133.364	131.019	133.861	129.879
2007-04-01	131.659	132.062	133.453	134.377	136.559	133.495	129.443	133.876	129.024
2007-05-01	132.745	132.672	134.194	135.182	136.881	134.13	129.691	134.421	129.394
2007-06-01	133.622	133.625	134.394	135.808	136.725	134.246	130.879	137.413	130.576
2007-07-01	134.017	134.369	133.992	136.228	138.093	134.338	130.795	140.964	130.984
2007-08-01	134.394	134.82	134.788	136.881	138.69	134.878	130.936	141.14	130.752
2007-09-01	134.964	135.758	134.969	137.832	140.089	134.868	131.164	143.64	131.111
2007-10-01	134.188	135.032	135.3	137.268	139.34	135.215	131.421	139.903	131.987
2007-11-01	135.476	136.397	135.784	138.475	140.936	135.811	131.941	142.673	131.765
2007-12-01	135.702	136.012	136.424	138.633	140.382	136.667	132.426	144.966	131.073
2008-01-01	139.972	137.127	136.943	138.878	142.064	136.906	132.759	138.34	131.291
2008-02-01	141.854	140.822	137.571	143.067	162.387	137.404	133.673	139.651	132.016
2008-03-01	140.382	138.709	137.783	140.719	145.342	138.266	133.386	139.283	134.958
2008-04-01	137.155	138.239	139.008	140.728	142.527	139.274	134.525	140.76	134.899
2008-05-01	138.142	138.631	138.567	141.088	144.456	138.565	136.034	140.991	134.04
2008-06-01	137.886	138.527	138.084	140.707	145.533	137.853	134.925	141.135	133.057
2008-07-01	138.363	138.56	139.603	141.162	144.662	139.862	135.25	141.021	132.729
2008-08-01	138.406	138.718	139.751	141.62	144.694	139.637	134.636	139.695	133.157
2008-09-01	138.393	138.987	140.132	141.971	145.064	140.022	134.629	142.752	133.255
2008-10-01	138.835	139.489	140.361	142.437	146.524	140.166	135.282	142.243	132.749
2008-11-01	138.601	139.206	140.785	142.293	144.546	140.855	135.601	142.192	133.33
2008-12-01	138.97	139.328	140.767	143.01	145.166	141.101	135.356	140.996	133.373
2009-01-01	138.381	138.804	141.093	143.021	144.181	141.072	135.154	141.503	134.472
2009-02-01	133.614	133.559	141.864	137.698	129.348	141.884	133.542	140.749	136.136
2009-03-01	138.696	129.879	140.588	134.927	128.901	141.516	136.013	141.673	134.004
2009-04-01	139.516	139.429	143.183	142.373	147.833	143.127	136.159	142.956	134
2009-05-01	139.021	138.667	142.445	141.942	142.568	142.369	135.545	141.514	134.358
2009-06-01	139.159	138.635	143.618	141.387	142.098	143.269	136.28	139.191	133.898
2009-07-01	138.916	137.999	144.332	141.664	143.357	143.002	134.108	141.148	134.411
2009-08-01	139.185	138.235	144.832	141.979	144.108	143.208	136.537	142.483	135.007
2009-09-01	139.463	138.212	145.344	142.168	143.304	143.982	137.096	141.485	134.964
2009-10-01	139.443	138.477	145.623	142.514	143.912	144.029	137.307	143.456	135.822
2009-11-01	139.927	138.482	146.159	142.446	145.166	144.488	138.108	143.638	135.996
2009-12-01	140.162	138.939	145.439	143.138	146.376	144.391	139.948	143.459	135.687
2010-01-01	140.297	138.617	146.695	143.314	142.487	145.202	140.484	143.968	136.563
2010-02-01	140.995	141.484	147.432	145.495	150.701	145.529	140.591	143.338	138.418
2010-03-01	140.94	139.348	148.495	143.441	144.565	145.823	143.969	147.748	144.355
2010-04-01	141.173	138.832	148.018	142.824	145.952	146.137	140.585	142.401	137.093
2010-05-01	141.64	139.836	148.548	143.694	148.674	146.334	141.078	140.876	135.441
2010-06-01	141.62	138.659	148.262	144.241	147.739	145.841	140.425	140.212	137.418
2010-07-01	141.394	139.891	148.193	144.124	147.186	146.167	141.653	140.194	137.071
2010-08-01	141.944	140.522	148.736	144.872	149.137	146.445	142.23	140.075	137.375
2010-09-01	142.477	140.939	149.318	145.499	150.574	146.861	142.183	140.826	138.292
2010-10-01	142.57	141.001	149.799	145.595	150.862	147.3	142.668	140.847	137.071
2010-11-01	142.92	141.138	150.308	145.941	151.449	147.725	141.987	140.894	137.534
2010-12-01	143.26	140.404	151.025	145.755	149.621	148.098	143.123	141.25	138.225
2011-01-01	144.589	145.075	152.034	150.075	161.076	148.67	143.721	144.103	137.959
2011-02-01	144.541	143.079	151.59	147.878	156.17	148.733	142.155	145.909	138.287
2011-03-01	144.612	142.712	152.539	147.838	155.096	149.236	144.696	146.123	139.227
2011-04-01	144.094	141.839	152.05	146.679	154.391	148.965	142.69	142.313	137.944
2011-05-01	144.626	142.844	151.845	147.515	155.043	149.051	142.7	142.547	138.734
2011-06-01	145.923	143.2	153.405	149.347	159.811	148.396	142.976	144.249	141.384
2011-07-01	145.458	143.614	153.491	148.749	156.839	149.285	143.837	143.617	139.633
2011-08-01	144.728	143.191	152.115	147.987	153.886	149.578	143.677	144.603	138.727
2011-09-01	144.952	143.354	152.344	148.104	154.691	149.387	144.998	144.552	139.327
2011-10-01	145.474	143.905	152.656	148.861	155.924	149.397	144.07	144.322	140.028
2011-11-01	145.704	144.108	152.887	148.932	156.219	149.482	144.887	145.564	140.262
2011-12-01	145.768	143.702	152.913	148.851	154.948	149.245	144.748	145.251	141.063
2012-01-01	145.167	144.498	153.145	149.339	155.232	149.289	144.852	145.043	141.97
2012-02-01	145.772	144.204	153.553	148.978	154.334	150.021	145.319	145.271	142.602
2012-03-01	145.865	144.194	153.906	149.205	157.588	150.304	143.979	147.701	141.771
2012-04-01	146.784	145.148	154.12	149.643	157.724	150.447	145.892	146.621	140.588
2012-05-01	146.862	145.218	154.371	149.554	155.357	150.813	146.842	147.552	142.122
2012-06-01	147.555	145.561	154.855	150.708	157.246	152.196	146.345	147.271	144.53
2012-07-01	147.621	146.002	155.013	150.927	157.831	152.489	146.626	146.146	142.689
2012-08-01	147.942	145.999	157.655	151.475	157.819	153.851	147.492	143.921	144.041
2012-09-01	147.424	145.744	155.842	150.93	156.317	152.705	146.897	143.16	143.612
2012-10-01	147.277	145.519	155.738	150.592	155.501	152.804	147.255	144.694	143.83
2012-11-01	147.79	146.132	155.745	151.193	156.082	152.609	147.243	144.166	144.248
2012-12-01	147.207	145.221	156.029	150.644	154.724	152.645	147.207	143.201	143.611
2013-01-01	147.128	145.741	156.118	151.008	156.069	152.272	147.094	141.271	143.346
2013-02-01	147.416	146.013	155.104	150.607	155.896	151.473	148.244	144.318	143.533
2013-03-01	145.456	143.268	155.962	148.512	153.811	151.976	148.153	140.491	142.309
2013-04-01	151.67	151.211	156.305	154.861	165.755	152.708	151.002	151.398	147.443
2013-05-01	149.374	148.036	156.497	152.256	158.885	153.179	149.326	145.815	146.094
2013-06-01	148.961	147.458	154.565	152.251	157.477	153.539	149.873	145.617	146.987
2013-07-01	148.66	147.209	155.182	152.08	155.798	153.166	149.577	144.106	148.624
2013-08-01	148.684	147.491	155.314	151.936	155.402	152.944	149.891	145.995	149.81
2013-09-01	148.727	147.399	155.179	152.06	155.375	153.194	149.397	145.829	147.93
2013-10-01	148.697	147.338	155.624	151.957	154.711	153.735	150.408	143.758	148.446
2013-11-01	148.793	147.458	155.62	152.015	154.94	153.589	151.293	143.941	147.606
2013-12-01	149.192	147.948	155.814	152.393	155.326	153.788	151.197	144.89	148.21
2014-01-01	149.623	148.435	155.867	152.66	155.115	154.348	152.648	148.956	150.453
2014-02-01	150.551	149.589	155.937	153.845	159.251	154.123	152.717	145.426	145.615
2014-03-01	147.074	144.933	158.703	149.956	151.944	154.252	151.811	141.845	148.132
2014-04-01	149.685	148.598	156.237	152.793	155.868	154.482	151.958	144.692	148.211
2014-05-01	149.775	148.757	156.292	152.733	156.238	154.769	152.087	142.641	148.217
2014-06-01	149.913	149.736	156.691	153.024	155.728	154.533	152.828	146.323	148.271
2014-07-01	149.254	147.767	156.627	152.188	154.602	155.698	152.071	148.64	147.02
2014-08-01	149.791	148.874	156.219	152.947	156.825	154.6	151.942	146.882	147.763
2014-09-01	150.885	150.051	156.62	154.11	158.53	155.481	152.797	147.933	149.437
2014-10-01	151.49	150.705	156.567	154.952	159.536	155.303	152.689	146.737	149.634
2014-11-01	151.504	150.709	156.621	154.867	159.043	155.311	152.898	147.601	149.75
2014-12-01	152.656	151.98	157.382	156.044	161.033	156.354	154.235	148.898	150.45
2015-01-01	151.736	150.925	157.047	155.387	156.776	155.916	153.036	145.751	153.634
2015-02-01	152.71	152.013	157.481	156.337	160.529	156.416	152.953	146.965	152.091
2015-03-01	153.056	152.514	157.444	156.467	160.099	156.291	155.019	150.052	158.804
2015-04-01	153.474	152.997	157.67	156.943	161.316	156.283	154.443	148.693	153.146
2015-05-01	153.725	153.307	158.074	157.112	161.389	156.658	153.508	150.533	153.993
2015-06-01	153.373	153.404	157.936	156.724	158.307	156.526	155.332	149.614	153.926
2015-07-01	154.419	153.958	158.026	157.879	162.089	156.978	155.466	152.946	155.106
2015-08-01	154.549	154.297	158.06	158.038	163.042	156.95	155.389	151.015	154.197
2015-09-01	154.022	153.367	159.418	157.525	161.573	158.246	155.348	149.803	153.39
2015-10-01	154.266	153.741	158.613	157.814	162.665	157.438	155.786	150.716	153.451
2015-11-01	154.531	153.971	159.033	157.947	163.201	157.967	155.949	151.236	154.184
2015-12-01	155.33	154.994	158.865	158.893	164.85	157.803	157.026	151.132	156.066
2016-01-01	155.996	155.68	159.533	159.489	164.779	158.486	156.843	154.312	155.891
2016-02-01	155.069	154.461	159.763	158.186	160.651	158.735	156.402	154.568	156.771
2016-03-01	156.911	156.609	159.901	160.229	167.036	159.033	158.184	154.551	157.192
2016-04-01	157.284	157.186	160.627	160.872	166.794	159.746	157.83	156.829	157.877
2016-05-01	157.363	157.289	160.35	160.583	166.178	159.143	159.247	158.537	157.272
2016-06-01	157.246	157.234	161.098	160.67	165.159	159.973	159.143	155.758	157.681
2016-07-01	158.221	158.235	160.135	161.666	167.342	158.885	158.764	158.53	159.262
2016-08-01	157.799	157.569	161.294	161.174	164.865	160.508	159.205	156.977	158.645
2016-09-01	157.872	157.693	160.986	161.204	164.466	159.877	159.363	157.434	159.504
2016-10-01	158.465	158.376	160.814	161.718	165.056	159.7	158.54	163.685	160.032
2016-11-01	158.907	158.864	161.3	162.41	166.07	160.303	158.799	159.61	160.647
2016-12-01	158.19	157.972	161.421	161.564	164.106	160.365	158.804	158.792	159.894
2017-01-01	158.609	158.552	161.391	162.058	165.458	160.36	159.481	156.645	160.654
2017-02-01	159.338	159.261	161.581	162.645	165.258	160.623	160.498	158.412	160.493
2017-03-01	160.308	160.319	162.064	164.062	169.979	161.121	159.842	156.577	162.636
2017-04-01	160.13	160.341	162.009	163.889	168.617	160.697	160.39	156.766	161.662
2017-05-01	160.539	160.518	163.64	164.348	169.67	162.536	160.524	156.659	160.639
2017-06-01	161.907	162.507	162.793	165.942	172.051	161.736	160.975	158.518	160.905
2017-07-01	160.756	160.823	162.887	164.333	169.065	161.78	161.909	159.482	160.129
2017-08-01	161.605	161.633	164.004	165.236	170.493	163.247	162.156	161.055	161.106
2017-09-01	162.427	162.529	163.673	165.835	171.997	162.527	162.588	163.419	162.708
2017-10-01	162.145	162.146	164.33	165.643	169.463	163.39	163.261	163.683	162.101
2017-11-01	162.498	162.663	164.23	166.036	169.413	163.234	163.61	162.393	164.337
2017-12-01	163.1	163.388	164.588	166.788	171.114	163.515	163.836	162.743	163.978
2018-01-01	162.743	162.775	165.157	165.989	169.228	164.158	164.216	163.926	163.391
2018-02-01	163.641	163.541	165.709	167.19	171.077	164.794	164.069	163.052	164.637
2018-03-01	165.711	165.918	165.688	169.031	174.58	164.85	164.977	166.731	167.394
2018-04-01	163.519	163.856	165.952	167.277	170.809	164.899	165.196	165.201	165.594
2018-05-01	164.426	164.665	166.49	168.122	171.266	165.404	164.52	164.923	168.209
2018-06-01	165.187	165.6	166.789	169.07	173.155	165.937	164.52	166.216	164.377
2018-07-01	165.951	166.226	167.689	170.011	174.809	166.868	165.597	164.789	166.629
2018-08-01	166.727	167.099	168.582	170.924	174.688	167.801	165.283	168.299	167.687
2018-09-01	167.162	167.073	168.045	170.707	174.578	166.977	166.069	168.037	166.491
2018-10-01	168.939	169.38	168.704	173.155	176.547	167.869	166.197	168.861	168.646
2018-11-01	167.56	167.847	168.923	171.344	175.891	167.968	165.864	169.342	167.325
2018-12-01	168.145	168.746	169.224	172.125	176.058	168.248	166.639	171.598	168.115
2019-01-01	168.873	169.18	169.647	172.628	177.058	168.678	167.877	169.861	167.956
2019-02-01	169.508	169.867	169.468	173.324	177.048	168.481	167.131	171.669	168.829
2019-03-01	170.076	170.189	170.005	173.539	178.806	168.882	166.641	171.801	167.528
2019-04-01	170.016	170.065	173.498	173.898	179.68	172.168	169.235	176.415	168.149
2019-05-01	170.752	171.063	172.909	174.74	180.126	171.823	168.564	175.184	170.679
2019-06-01	171.538	171.928	173.058	175.856	182.32	171.815	169.137	175.052	170.518
2019-07-01	172.479	173.033	173.899	176.978	182.13	173.202	169.288	176.693	171.402
2019-08-01	172.218	173.247	173.232	176.963	182.746	172.382	170.683	176.47	172.217
2019-09-01	174.044	173.83	173.736	177.43	183.609	172.866	170.11	178.638	172.495
2019-10-01	172.983	172.951	174.133	176.847	182.33	173.326	170.727	175.77	169.193
2019-11-01	172.838	173.041	174.445	176.796	182.159	173.633	170.649	175.046	169.785
2019-12-01	172.311	172.911	174.852	176.646	181.631	173.999	170.417	174.534	169.915
2020-01-01	174.029	174.265	174.721	178.21	182.126	173.813	170.437	176.16	174.197
2020-02-01	174.174	174.362	175.474	178.334	182.018	174.556	170.76	176.051	171.333
2020-03-01	172.81	172.18	175.661	176.086	179.363	174.795	169.506	172.352	169.65
2020-04-01	168.04	166.428	178.804	173.711	179.171	177.513	162.806	157.088	160.037
2020-05-01	168.43	166.406	181.171	173.908	179.183	180.011	163.622	156.321	158.559
2020-06-01	168.987	166.844	180.95	174.653	177.403	180.224	163.099	159.622	163.017
2020-07-01	172.083	171.539	179.07	177.534	181.683	178.32	166.895	167.369	168.102
2020-08-01	175.665	176.613	179.728	182.25	190.692	178.695	170.397	172.064	172.225
2020-09-01	178.711	177.551	181.241	183.305	191.338	180.518	170.787	172.165	173.838
2020-10-01	179.584	179.104	181.182	184.707	193.116	180.313	171.701	175.381	176.357
2020-11-01	180.945	181.088	182.248	186.204	194.796	181.58	175	177.426	176.795
2020-12-01	181.423	182.56	182.773	186.9	195.019	181.91	173.498	182.772	177.1
2021-01-01	181.375	181.121	183.964	186.723	196.439	183.138	173.572	179.223	176.511
2021-02-01	180.964	180.533	185.898	186.4	189.135	185.04	173.968	175.753	175.309
2021-03-01	181.136	180.144	185.412	185.179	191.673	184.53	173.334	175.728	176.19
2021-04-01	182.589	182.746	185.373	188.622	199.97	184.309	174.111	178.976	176.87
2021-05-01	183.413	183.634	186.07	189.569	200.91	184.943	174.411	179.802	178.729
2021-06-01	183.764	184.007	184.364	189.837	199.417	184.643	175.715	182.114	180.076
1. Estimates of total pay include bonuses but exclude arrears of pay.
2.From July 2009 Royal Bank of Scotland Group plc is classified to the public sector; for earlier time periods it is classified to the private sector. Between July 2009 and March 2014 Lloyds Banking Group plc is classified to the public sector; it is classified to the private sector for earlier and later time periods.
3. Between June 2010 and May 2012 English Further Education Corporations and Sixth Form College Corporations are classified to the public sector. Before June 2010 and after May 2012 they are classified to the private sector.
4. From October 2013 Royal Mail plc is classified to the private sector; previously it is in the public sector.

## Sheet: 5. AWE Regular Pay Index
EARN01 Average Weekly Earnings excluding bonuses excluding arrears (seasonally adjusted)1								Source: Monthly Wages and Salaries Survey
Date of this publication: 17 August 2021						Date of next publication: 14 September 2021
Inquiries: Email:		earnings@ons.gov.uk				Tel: 01633 456120
									Indices 2000 = 100
Standard Industrial Classification (2007)
	Whole Economy	Private Sector 2 3 4	Public Sector 2 3 4	Services	Finance and Business Services	Public Sector excluding Financial Services3 4	Manufacturing	Construction	Wholesaling, Retailing, Hotels & Restaurants
CDID	K54L	K54M	K54N	K54O	K54P	K54Q	K54R	K54S	K54T
2000-01-01	98.9458	98.7124	99.7831	98.8932	98.2429	99.8372	99.0628	96.9126	99.189
2000-02-01	98.8789	98.6729	100.079	99.1224	97.674	100.019	98.9676	97.1696	98.9209
2000-03-01	98.7251	98.5055	99.2639	98.5326	97.4875	99.2872	99.5085	97.54	98.2096
2000-04-01	98.8021	98.8081	98.5896	98.1526	97.3858	98.6081	99.9767	98.1372	98.9222
2000-05-01	99.2563	99.2848	98.8601	99.2022	99.4229	98.8131	99.4389	98.4538	100.081
2000-06-01	99.4686	99.4496	99.6927	99.508	99.1824	99.6384	99.4759	100.059	99.552
2000-07-01	99.6732	99.7198	99.5707	99.7976	100.19	99.5953	99.5456	99.9746	99.2803
2000-08-01	100.113	100.191	100.201	100.272	99.9035	100.219	99.7581	101.157	99.8687
2000-09-01	100.927	101.058	100.283	101.129	102.05	100.267	100.466	100.911	101.009
2000-10-01	101.328	101.474	100.8	101.417	102.413	100.801	100.816	102.579	101.331
2000-11-01	101.731	101.806	101.358	101.818	102.525	101.383	101.427	102.961	101.827
2000-12-01	102.15	102.318	101.52	102.156	103.523	101.532	101.557	104.146	101.809
2001-01-01	102.474	102.379	102.582	102.519	103.121	102.586	102.402	104.589	101.611
2001-02-01	102.497	102.474	103.148	102.695	102.373	103.11	102.686	103.449	101.901
2001-03-01	103.202	103.047	103.63	103.316	103.621	103.623	103.103	105.39	102.253
2001-04-01	104.08	103.905	104.634	104.121	104.468	104.572	103.649	106.314	102.388
2001-05-01	104.132	103.866	105.1	104.343	104.72	104.961	103.524	106.969	102.033
2001-06-01	104.381	104.169	105.4	104.744	105.287	105.293	103.736	107.332	102.917
2001-07-01	105.018	104.823	105.942	105.241	105.906	105.846	103.886	109.248	103.648
2001-08-01	105.698	105.509	106.82	106.008	106.773	106.801	104.337	109.923	104.159
2001-09-01	105.755	105.549	106.632	106.053	106.225	106.585	104.761	109.526	104.117
2001-10-01	106.165	105.961	106.802	106.407	106.428	106.743	105.183	110.274	104.316
2001-11-01	106.635	106.58	106.782	107.03	108.08	106.683	105.634	110.008	104.627
2001-12-01	106.699	106.605	107.065	107.075	107.964	107.017	105.73	110.163	104.403
2002-01-01	107.061	106.887	107.574	107.621	107.828	107.491	106.173	108.436	104.803
2002-02-01	107.843	107.972	107.771	108.52	108.933	107.669	106.674	110.789	105.383
2002-03-01	108.301	108.264	108.307	108.994	109.348	108.171	106.594	110.273	106.206
2002-04-01	108.279	108.195	108.334	108.848	109.111	108.28	107.176	109.991	106.415
2002-05-01	108.43	108.271	108.819	108.992	108.736	108.702	107.846	110.952	106.769
2002-06-01	109.111	109.075	109.368	109.867	109.646	109.298	108.114	110.673	108.68
2002-07-01	109.26	109.034	109.963	109.857	109.633	109.859	108.546	111.208	108.461
2002-08-01	108.944	108.913	109.378	109.508	109.41	109.327	108.636	110.83	108.596
2002-09-01	109.316	109.105	110.022	109.867	109.989	109.954	108.527	111.449	108.568
2002-10-01	109.523	109.191	110.607	110.128	110.208	110.502	108.856	111.293	108.651
2002-11-01	109.845	109.437	111.229	110.484	110.743	111.119	108.708	112.75	108.877
2002-12-01	109.754	109.176	111.886	110.254	109.33	111.752	109.688	112.141	108.667
2003-01-01	110.739	110.278	112.034	111.604	111.53	111.994	109.449	113.345	110.444
2003-02-01	111.02	110.681	112.47	111.929	112.105	112.375	109.783	114.256	109.741
2003-03-01	111.234	110.684	112.903	112.087	112.148	112.885	109.652	114.601	109.61
2003-04-01	111.744	111.204	113.264	112.574	112.729	113.138	110.258	115.166	109.997
2003-05-01	111.964	111.482	113.309	112.801	112.996	113.157	110.917	114.651	110.483
2003-06-01	112.263	111.618	114.265	113.096	112.629	114.194	111.391	116.175	110.421
2003-07-01	112.483	111.629	115.238	113.381	112.576	115.126	111.673	115.252	110.145
2003-08-01	112.841	111.816	116.456	113.852	112.508	116.429	112.166	115.324	110.362
2003-09-01	113.289	112.365	116.131	114.143	113.116	115.989	112.839	116.804	110.936
2003-10-01	113.585	112.726	116.104	114.532	113.876	116.071	112.808	117.214	110.648
2003-11-01	114.013	113.155	116.715	114.939	114.03	116.677	113.329	117.161	111.129
2003-12-01	114.466	113.662	116.91	115.303	114.151	116.823	114.141	118.74	112.11
2004-01-01	114.553	113.736	116.945	115.516	114.286	116.866	114.265	118.552	112.284
2004-02-01	114.629	113.77	117.649	115.581	114.006	117.62	114.678	118.668	112.557
2004-03-01	115.056	114.137	117.753	115.796	114.46	117.656	115.392	120.159	112.719
2004-04-01	115.7	114.766	118.562	116.613	115.076	118.458	115.104	120.113	113.648
2004-05-01	116.027	115.081	118.937	116.94	115.981	118.824	116.05	119.895	113.953
2004-06-01	116.35	115.347	119.338	117.339	115.614	119.221	116.496	118.421	114.504
2004-07-01	116.702	115.769	119.746	117.759	115.944	119.648	117.133	118.909	114.815
2004-08-01	117.237	116.303	120.604	118.298	116.549	120.532	117.442	120.399	114.866
2004-09-01	117.425	116.329	120.874	118.534	116.933	120.831	117.778	118.561	115.163
2004-10-01	118.024	116.909	121.607	119.319	117.443	121.597	118.45	117.921	115.864
2004-11-01	118.257	117.14	121.714	119.392	117.667	121.59	118.725	118.551	115.808
2004-12-01	119.118	118.294	121.756	120.457	118.812	121.695	118.65	119.164	117.122
2005-01-01	119.314	118.183	122.772	120.57	119.125	122.756	118.851	122.083	117.312
2005-02-01	119.465	118.517	122.843	121.009	120.291	122.755	119.094	118.233	117.629
2005-03-01	120.29	119.089	124.085	121.777	120.948	123.914	119.872	119.348	117.956
2005-04-01	120.512	119.161	124.902	122.04	120.686	124.86	120.239	119.457	118.354
2005-05-01	120.845	119.352	125.665	122.44	121.18	125.492	120.297	120.208	117.323
2005-06-01	121.227	119.791	125.547	122.823	121.018	125.458	120.673	120.326	118.251
2005-07-01	121.886	120.626	126.083	123.611	122.755	126.026	121.094	120.903	118.959
2005-08-01	122.359	121.088	126.477	123.995	122.721	126.409	121.803	123.184	120.122
2005-09-01	122.806	121.456	127.214	124.417	123.118	127.133	122.086	123.307	119.759
2005-10-01	122.973	121.577	127.703	124.541	123.155	127.694	122.184	124.333	120.83
2005-11-01	123.275	121.878	128.068	124.737	123.24	127.994	122.409	125.049	121.112
2005-12-01	123.53	122.176	128.55	125.055	123.028	128.472	123.029	124.063	121.113
2006-01-01	124.22	122.899	128.487	125.836	124.461	128.421	122.808	125.719	121.62
2006-02-01	124.542	123.248	129.428	126.024	123.964	129.35	124.418	126.823	121.761
2006-03-01	124.734	123.595	128.543	126.339	125.416	128.51	124.073	126.444	121.652
2006-04-01	125.157	124.07	128.853	126.514	125.786	128.718	124.673	127.931	121.484
2006-05-01	125.658	124.673	128.738	126.936	125.995	128.566	125.473	129.647	122.665
2006-06-01	126.319	125.152	129.951	127.805	126.918	129.806	125.052	129.978	122.779
2006-07-01	126.288	125.117	130.349	127.833	126.785	130.314	124.346	131.35	123.099
2006-08-01	126.528	125.464	130.26	128.047	127.403	130.187	125.677	130.097	122.843
2006-09-01	127.143	126.147	130.625	128.587	127.516	130.57	126.273	131.29	124.196
2006-10-01	127.92	126.93	131.325	129.461	128.051	131.268	126.673	132.01	125.176
2006-11-01	128.18	127.184	131.587	129.722	128.099	131.573	126.96	131.789	126.286
2006-12-01	128.646	127.647	132.491	130.32	129.237	132.461	126.761	132.448	126.881
2007-01-01	128.857	127.544	132.971	130.194	127.156	132.918	128.517	132.326	125.846
2007-02-01	129.337	128.378	132.944	131.153	128.917	132.865	128.681	131.098	127.547
2007-03-01	129.922	128.907	133.333	131.532	129.285	133.215	129.621	133.515	127.914
2007-04-01	130.162	129.255	133.046	131.809	130.404	132.887	128.766	133.2	128.71
2007-05-01	130.956	130.122	133.537	132.769	131.266	133.304	129.155	133.652	128.598
2007-06-01	131.619	130.75	134.063	133.361	131.927	133.786	129.728	134.968	129.256
2007-07-01	132.122	131.53	134.022	133.574	132.468	133.908	130.216	140.615	129.996
2007-08-01	132.67	132.028	134.766	134.254	132.671	134.717	130.202	141.136	130.471
2007-09-01	132.861	132.238	135.057	134.461	133.629	135.013	130.287	141.554	130.357
2007-10-01	132.926	132.164	135.261	134.553	133.903	135.179	130.732	139.473	130.661
2007-11-01	133.585	132.914	135.766	135.328	134.852	135.69	130.767	140.327	130.909
2007-12-01	133.757	132.908	136.894	135.493	135.284	136.851	130.933	140.157	130.477
2008-01-01	134.152	133.272	136.9	135.829	134.5	136.791	132.06	137.181	131.392
2008-02-01	134.796	134.001	137.589	136.499	136.037	137.405	132.865	139.622	131.368
2008-03-01	135.445	134.473	138.396	137.355	136.301	138.25	132.912	138.868	132.667
2008-04-01	136.173	135.235	138.804	138.099	136.776	138.646	133.413	140.464	134.157
2008-05-01	135.876	134.965	138.583	137.685	136.521	138.35	133.445	140.832	133.209
2008-06-01	136.268	135.542	138.014	138.026	138.12	137.73	133.765	141.648	133.031
2008-07-01	136.653	135.776	139.313	138.543	139.208	139.223	134.165	141.715	132.533
2008-08-01	137.018	136.165	139.772	139.131	139.839	139.713	134.003	139.924	133.156
2008-09-01	137.266	136.358	139.968	139.34	139.891	139.787	134.031	142.047	134.075
2008-10-01	137.75	136.908	140.163	139.754	140.2	140.072	134.447	143.146	133.571
2008-11-01	137.877	136.963	140.699	139.816	140.228	140.705	135.318	142.905	132.933
2008-12-01	137.979	137.001	140.841	139.948	139.804	140.768	135.137	142.841	134.258
2009-01-01	137.955	137.008	141.102	139.945	140.392	141.014	134.822	143.426	134.257
2009-02-01	138.291	137.213	142.077	140.711	140.64	141.932	134.496	142.884	135.904
2009-03-01	138.189	137.225	141.229	140.456	140.838	141.074	134.575	143.208	134.954
2009-04-01	138.715	137.424	142.712	141.017	141.364	142.478	135.095	143.607	134.293
2009-05-01	138.939	137.566	143.351	141.204	141.479	143.125	135.553	143.071	134.673
2009-06-01	139.023	137.403	143.925	141.367	141.522	143.499	136.395	140.719	134.709
2009-07-01	138.614	136.62	144.568	141.079	141.392	143.207	135.198	142.77	135.117
2009-08-01	138.771	136.659	145.199	141.03	141.519	143.914	136.217	143.969	134.866
2009-09-01	139.126	137.085	145.173	141.404	141.533	143.779	136.884	143.562	135.678
2009-10-01	139.173	137.047	145.501	141.299	141.631	144.136	137.449	144.886	136.04
2009-11-01	139.239	136.956	146.125	141.334	142.477	144.57	137.568	144.811	135.879
2009-12-01	139.808	137.558	146.389	141.6	142.57	144.859	140.547	145.681	136.771
2010-01-01	140.486	138.408	146.914	142.514	143.583	145.263	140.505	145.311	136.513
2010-02-01	140.401	138.057	147.492	142.437	142.459	145.803	140.917	145.411	137.461
2010-03-01	141.037	139.009	146.736	143.014	144.669	145.112	141.86	144.728	138.248
2010-04-01	140.683	138.304	147.672	142.693	144.073	146.14	141.203	145.339	137.135
2010-05-01	140.616	138.054	148.199	142.799	144.25	146.471	141.134	143.61	136.548
2010-06-01	140.96	138.512	147.624	143.129	144.16	145.627	141.422	143.036	137.624
2010-07-01	141.65	139.157	148.551	143.975	146.368	146.811	141.178	142.497	137.824
2010-08-01	141.956	139.623	148.593	144.33	146.878	146.768	142.004	142.422	138.361
2010-09-01	142.173	139.649	149.337	144.653	147.589	147.647	141.884	143.155	138.407
2010-10-01	142.289	139.735	149.784	144.615	148.26	148.062	141.91	144.216	137.649
2010-11-01	142.554	139.938	150.1	144.964	148.669	148.333	141.999	143.773	137.798
2010-12-01	142.531	139.701	150.557	145.069	149.681	148.85	142.173	142.478	137.214
2011-01-01	143.617	141.136	151.119	146.208	151.605	149.326	142.602	145.898	138.25
2011-02-01	143.368	140.664	151.324	146.001	150.352	149.413	142.208	146.533	137.81
2011-03-01	143.437	140.646	151.51	145.955	150.024	149.767	142.659	146.065	137.917
2011-04-01	143.583	140.862	151.553	146.297	150.888	149.482	142.419	144.64	139.065
2011-05-01	143.894	141.296	151.485	146.63	151.982	149.351	142.692	145.471	139.364
2011-06-01	143.827	141.18	151.556	146.432	151.856	149.339	142.984	146.311	138.72
2011-07-01	143.972	141.536	151.445	146.544	151.924	149.364	143.452	146.415	138.724
2011-08-01	144.096	141.592	151.757	146.59	151.267	149.663	143.731	147.098	139.098
2011-09-01	144.589	142.104	152.317	147.112	152.39	150.109	144.33	146.948	139.057
2011-10-01	144.942	142.439	152.786	147.588	153.716	150.242	143.987	146.561	139.916
2011-11-01	145.115	142.742	152.791	147.721	153.588	150.079	144.669	146.985	140.816
2011-12-01	145.256	142.854	152.666	147.964	154.687	149.996	144.427	146.492	140.585
2012-01-01	144.997	142.893	152.262	147.614	153.617	149.846	144.252	146.954	141.256
2012-02-01	145.744	143.373	152.962	148.461	154.459	150.489	144.611	147.317	141.877
2012-03-01	146.112	143.796	153.487	148.659	154.918	150.988	145.339	148.792	141.767
2012-04-01	145.969	143.602	153.669	148.524	154.737	151.163	145.501	148.615	141.722
2012-05-01	146.304	143.968	153.78	148.792	154.52	151.079	146.07	150.287	142.192
2012-06-01	146.624	144.242	154.968	149.162	155.07	152.441	146.177	148.635	143.247
2012-07-01	146.633	144.178	155.436	149.19	154.487	153.149	146.484	148.193	142.964
2012-08-01	147.134	144.538	156.527	149.844	154.968	153.857	146.906	146.405	142.81
2012-09-01	146.765	144.321	155.747	149.422	154.58	153.378	146.804	146.103	142.881
2012-10-01	146.743	144.329	155.413	149.406	153.953	153.104	146.97	146.252	143.115
2012-11-01	147.065	144.865	155.664	149.803	154.388	153.211	146.724	146.543	144.146
2012-12-01	146.993	144.607	155.493	149.795	153.947	152.93	147.527	145.247	143.399
2013-01-01	146.508	144.265	155.182	149.303	153.618	152.806	147.064	143.143	142.312
2013-02-01	146.799	144.565	154.848	149.277	154.094	152.254	148.252	146.378	142.305
2013-03-01	147.084	144.805	155.342	149.446	154	152.814	149.05	147.112	143.62
2013-04-01	147.678	145.427	155.771	150.05	154.196	153.27	148.972	149.643	144.316
2013-05-01	147.785	145.483	156.028	150.208	154.101	153.464	149.101	148.708	144.319
2013-06-01	147.808	145.66	155.803	150.289	153.288	153.456	149.518	147.198	145.776
2013-07-01	147.978	145.838	155.819	150.573	153.861	153.63	149.38	146.315	146.798
2013-08-01	147.858	145.821	155.519	150.355	153.222	153.457	149.274	147.669	146.744
2013-09-01	147.795	145.645	155.831	150.288	152.758	153.806	149.261	147.527	146.781
2013-10-01	148.103	146.11	156.462	150.672	152.87	154.588	150.05	145.887	147.435
2013-11-01	147.86	146.062	156.119	150.32	152.731	154.33	150.864	146.315	146.908
2013-12-01	148.675	146.75	156.734	151.263	154.09	154.769	150.933	147.38	147.41
2014-01-01	148.853	147.169	156.587	151.088	152.896	154.948	151.508	150.006	149.081
2014-02-01	148.354	146.419	156.62	150.529	151.973	154.928	152.617	146.963	147.039
2014-03-01	148.144	145.946	157.431	150.573	153.246	154.924	151.42	144.626	146.735
2014-04-01	148.278	146.441	156.463	150.687	152.676	155	151.506	146.056	146.705
2014-05-01	148.56	146.794	156.662	150.944	152.81	155.348	151.77	146.043	147.44
2014-06-01	148.778	147.015	156.805	151.216	153.152	155.517	152.198	147.171	146.792
2014-07-01	148.891	147.134	157.023	151.352	153.737	155.639	151.381	148.096	146.594
2014-08-01	149.354	147.732	157.178	151.874	155.179	155.67	151.69	147.544	147.218
2014-09-01	150.25	148.769	157.289	152.895	156.513	155.939	152.177	148.482	148.479
2014-10-01	150.75	149.427	157.329	153.442	157.915	156.124	152.523	148.691	148.774
2014-11-01	150.194	148.925	157.376	152.857	156.543	156.153	152.259	148.522	148.868
2014-12-01	150.897	149.396	157.897	153.646	156.535	156.783	152.218	149.299	149.428
2015-01-01	151.16	149.903	157.932	154.13	157.043	156.665	152.277	146.702	151.632
2015-02-01	151.711	150.396	158.401	154.531	157.574	157.079	153.296	148.998	151.978
2015-03-01	152.248	151.112	158.231	154.987	158.36	157.042	152.99	151.771	152.601
2015-04-01	152.324	151.047	158.618	155.107	159.159	157.307	153.643	149.977	152.215
2015-05-01	152.576	151.454	158.696	155.404	159.493	157.396	153.62	149.934	152.835
2015-06-01	152.828	151.681	158.793	155.693	159.789	157.58	154.09	150.796	152.388
2015-07-01	153.203	152.154	158.884	155.939	159.858	157.675	154.735	152.252	153.231
2015-08-01	153.109	152.051	158.964	155.779	159.992	157.848	154.968	151.955	153.129
2015-09-01	152.99	151.744	159.598	155.728	159.913	158.444	155.213	151.288	151.841
2015-10-01	153.15	152.053	159.494	155.847	160.663	158.341	155.288	152.48	152.815
2015-11-01	153.426	152.412	159.832	156.096	161.357	158.711	155.796	152.74	153.428
2015-12-01	153.969	152.937	159.754	156.662	162.425	158.652	156.354	151.825	154.243
2016-01-01	154.709	153.705	160.435	157.456	162.927	159.305	156.414	153.993	154.384
2016-02-01	155.292	154.376	160.342	158.097	162.982	159.246	156.349	155.02	155.993
2016-03-01	155.497	154.593	160.831	158.263	163.035	159.698	156.675	155.801	155.837
2016-04-01	156.138	155.102	161.653	158.972	164.132	160.466	157.65	155.802	156.893
2016-05-01	155.764	154.942	160.826	158.365	162.757	159.599	158.412	155.717	156.959
2016-06-01	156.363	155.446	161.644	159.134	163.797	160.477	158.426	155.967	157.539
2016-07-01	156.467	155.717	161.348	159.111	163.058	160.031	158.904	156.662	157.447
2016-08-01	156.655	155.819	161.633	159.355	163.108	160.469	158.496	157.746	158.108
2016-09-01	157.055	156.322	161.665	159.768	163.406	160.517	158.609	158.122	158.53
2016-10-01	157.076	156.377	161.769	159.748	163.007	160.676	158.404	158.902	158.887
2016-11-01	157.568	156.936	162.101	160.41	164.062	160.932	158.224	159.457	159.777
2016-12-01	157.471	156.745	162.121	160.236	163.89	160.979	158.304	158.186	159.095
2017-01-01	157.685	157.006	162.37	160.394	164.649	161.203	159.003	158.275	159.569
2017-02-01	157.955	157.294	162.645	160.726	164.67	161.519	159.139	158.034	159.308
2017-03-01	158.269	157.664	162.834	161.137	164.545	161.75	159.695	156.833	160.414
2017-04-01	158.945	158.325	163.084	161.808	165.911	161.788	159.759	157.798	160.759
2017-05-01	159.432	158.759	164.144	162.361	166.76	162.943	160.085	158.288	160.18
2017-06-01	159.557	159.033	163.762	162.468	166.777	162.552	160.577	158.864	160.557
2017-07-01	159.694	159.172	163.939	162.63	167.2	162.796	160.207	160.244	159.003
2017-08-01	160.251	159.675	164.546	163.109	167.782	163.36	161.395	161.237	159.802
2017-09-01	160.643	160.164	164.354	163.389	167.805	163.212	161.791	162.836	161.676
2017-10-01	160.847	160.21	165.443	163.627	167.57	164.278	162.171	162.819	161.437
2017-11-01	161.168	160.689	164.878	164.074	167.717	163.763	162.584	162.362	162.618
2017-12-01	161.657	161.208	165.508	164.288	167.946	164.417	163.163	165.136	163.166
2018-01-01	161.938	161.368	166.038	164.605	168.047	164.899	163.423	164.74	162.8
2018-02-01	162.549	162.059	166.8	165.368	169.914	165.713	163.657	164.106	163.582
2018-03-01	163.066	162.691	166.969	165.919	169.612	165.802	163.864	166.255	164.568
2018-04-01	163.13	162.561	166.893	165.91	169.655	165.749	163.977	166.346	164.184
2018-05-01	163.729	163.346	167.322	166.508	170.391	166.15	163.72	167.279	165.082
2018-06-01	164.021	163.63	167.903	166.841	170.553	166.753	164.324	167.623	165.293
2018-07-01	164.793	164.422	168.708	167.841	171.724	167.567	164.5	167.075	166.096
2018-08-01	165.484	165.146	168.87	168.694	171.783	167.766	164.592	167.669	167.339
2018-09-01	165.687	165.31	169.077	168.81	172.485	167.99	165.349	167.717	166.625
2018-10-01	166.451	166.022	169.69	169.709	173.319	168.588	165.576	167.742	167.496
2018-11-01	166.697	166.241	170.024	169.823	173.758	168.865	165.744	170.264	167.683
2018-12-01	167.029	166.666	170.215	170.112	174.392	169.137	165.695	171.444	168.047
2019-01-01	167.851	167.62	170.669	170.929	175.787	169.554	167.095	171.28	167.729
2019-02-01	167.816	167.724	170.463	170.728	175.543	169.373	167.345	172.132	167.814
2019-03-01	168.135	168.176	170.669	171.24	176.651	169.597	167.493	171.62	168.086
2019-04-01	169.598	168.88	174.258	172.667	177.216	172.97	167.879	174.844	169.207
2019-05-01	169.985	169.648	173.715	172.993	177.727	172.618	168.105	175.869	169.978
2019-06-01	170.594	170.44	173.832	173.819	179.466	172.792	168.195	176.324	170.934
2019-07-01	170.992	170.863	173.925	174.305	178.986	172.9	168.455	176.74	171.406
2019-08-01	171.387	171.209	174.31	174.618	179.729	173.288	169.52	177.11	171.761
2019-09-01	171.686	171.316	174.824	174.938	180.514	173.774	169.559	176.974	172.537
2019-10-01	171.83	171.296	175.37	175.184	181.123	174.293	170.126	176.271	169.656
2019-11-01	172.027	171.449	175.695	175.358	180.729	174.629	170.471	175.834	170.376
2019-12-01	172.33	171.878	175.903	175.823	181.203	174.876	170.22	174.896	170.338
2020-01-01	172.469	172.108	175.771	175.982	180.18	174.782	169.898	175.808	172.458
2020-02-01	172.612	172.249	176.194	175.941	181.278	175.218	170.546	175.747	171.755
2020-03-01	172.126	171.711	176.627	175.779	180.705	175.634	168.971	173.719	171.09
2020-04-01	169.405	167.387	179.549	174.054	179.878	178.376	163.039	160.012	162.741
2020-05-01	169.656	167.339	182.025	174.333	179.803	180.959	163.611	159.155	162.254
2020-06-01	170.298	168.144	181.856	174.872	180.076	180.74	165.104	161.94	165.16
2020-07-01	172.585	171.21	180.808	177.008	182.863	179.702	167.404	168.322	168.846
2020-08-01	174.701	173.717	180.983	179.106	187.798	179.9	169.242	172.89	171.446
2020-09-01	176.73	175.641	182.467	181.281	188.888	181.388	170.47	174.99	174.591
2020-10-01	178.006	177.148	182.333	182.574	189.693	181.29	172.335	176.762	176.137
2020-11-01	179.229	178.391	183.219	183.943	190.958	182.255	172.957	177.431	176.158
2020-12-01	179.941	179.36	183.56	184.401	191.677	182.556	174.24	179.5	176.967
2021-01-01	179.889	178.856	185.442	184.626	193.266	184.494	172.983	178.284	174.71
2021-02-01	180.377	179.331	186.267	185.08	193.378	185.331	173.391	176.563	176.29
2021-03-01	180.632	179.799	186.002	185.398	193.994	185.059	173.565	177.213	176.336
2021-04-01	182.189	181.479	186.198	187.028	197.94	185.229	174.044	179.579	176.739
2021-05-01	182.279	181.804	186.036	187.025	197.753	185.065	174.368	180.42	178.003
2021-06-01	182.534	182.188	186.027	187.369	198.835	185.04	174.989	180.52	178.065
1. Estimates of regular pay exclude bonuses and arrears of pay.
2.From July 2009 Royal Bank of Scotland Group plc is classified to the public sector; for earlier time periods it is classified to the private sector. Between July 2009 and March 2014 Lloyds Banking Group plc is classified to the public sector; it is classified to the private sector for earlier and later time periods.
3. Between June 2010 and May 2012 English Further Education Corporations and Sixth Form College Corporations are classified to the public sector. Before June 2010 and after May 2012 they are classified to the private sector.
4. From October 2013 Royal Mail plc is classified to the private sector; previously it is in the public sector.

## Sheet: 6. Real AWE
EARN01 Real Average Weekly Earnings (seasonally adjusted)								Source: Monthly Wages and Salaries Survey
Date of this publication: 17 August 2021						Date of next publication: 14 September 2021
Inquiries: Email:		earnings@ons.gov.uk				Tel: 01633 456120
	Total pay, seasonally adjusted				Regular Pay, seasonally adjusted
	Real AWE (2015 £)	Real AWE (Index numbers 2015=100)	% changes year on year		Real AWE (2015 £)	Real AWE (Index numbers 2015=100)	% changes year on year
			Single month	3 month average			Single month	3 month average
	A3WX	A2FD	A3WV	A3WW	A2FC	A2F8	A2F9	A2FA
2000-01-01	421.168	87.1993			402.719	88.7335
2000-02-01	410.165	84.9212			402.404	88.6641
2000-03-01	422.017	87.3751			400.741	88.2979
2000-04-01	423.307	87.6423			401.372	88.4368
2000-05-01	426.452	88.2933			403.334	88.8691
2000-06-01	425.139	88.0215			402.352	88.6528
2000-07-01	427.611	88.5333			403.214	88.8427
2000-08-01	430.108	89.0504			405.735	89.3981
2000-09-01	431.383	89.3143			406.935	89.6626
2000-10-01	431.45	89.3282			408.29	89.9612
2000-11-01	433.304	89.7121			408.909	90.0975
2000-12-01	438.334	90.7535			410.612	90.4726
2001-01-01	439.033	90.8983	4.24194		412.28	90.8402	2.37412
2001-02-01	438.728	90.835	6.96383		412.006	90.78	2.38634
2001-03-01	436.617	90.3979	3.45953	4.86925	413.947	91.2076	3.29528	2.68432
2001-04-01	441.563	91.422	4.31269	4.89203	416.722	91.819	3.82442	3.16794
2001-05-01	439.478	90.9903	3.05454	3.6077	415.09	91.4594	2.91473	3.34413
2001-06-01	440.717	91.2469	3.66437	3.67565	414.21	91.2654	2.94698	3.22797
2001-07-01	441.024	91.3105	3.13693	3.28476	418.215	92.1481	3.72051	3.19422
2001-08-01	442.726	91.6629	2.93375	3.2436	419.778	92.4924	3.46132	3.37675
2001-09-01	443.174	91.7555	2.73337	2.93409	419.56	92.4442	3.10229	3.42711
2001-10-01	445.311	92.198	3.2126	2.95995	421.42	92.8542	3.21587	3.25958
2001-11-01	446.344	92.412	3.00948	2.9852	423.027	93.2083	3.45266	3.25721
2001-12-01	446.892	92.5252	1.95229	2.72111	422.779	93.1535	2.96318	3.21022
2002-01-01	447.241	92.5975	1.86937	2.27402	423.265	93.2606	2.66446	3.02569
2002-02-01	443.251	91.7714	1.03094	1.61749	425.81	93.8213	3.35024	2.99259
2002-03-01	442.83	91.6842	1.42299	1.44123	426.843	94.049	3.11532	3.04337
2002-04-01	448.383	92.8341	1.54457	1.33315	426.365	93.9437	2.31402	2.9245
2002-05-01	449.809	93.1293	2.35083	1.7732	426.863	94.0533	2.83615	2.75425
2002-06-01	451.627	93.5057	2.47542	2.12302	428.376	94.3867	3.42001	2.85562
2002-07-01	451.898	93.5619	2.46566	2.43072	428.668	94.451	2.4992	2.91705
2002-08-01	450.569	93.2867	1.77151	2.23687	427.017	94.0874	1.72443	2.54407
2002-09-01	450.878	93.3505	1.73829	1.99113	428.048	94.3145	2.02318	2.08176
2002-10-01	450.593	93.2915	1.18612	1.56463	428.173	94.3422	1.60246	1.78308
2002-11-01	451.513	93.4822	1.15807	1.36006	428.935	94.51	1.39655	1.6732
2002-12-01	450.54	93.2807	0.816457	1.05335	427.73	94.2444	1.1711	1.38981
2003-01-01	451.763	93.5339	1.01127	0.995203	431.617	95.1009	1.97336	1.51383
2003-02-01	445.503	92.2377	0.508038	0.779386	432.319	95.2555	1.52866	1.5578
2003-03-01	453.708	93.9364	2.45646	1.32396	431.516	95.0787	1.09491	1.53108
2003-04-01	455.377	94.282	1.55973	1.50798	433.297	95.4711	1.62589	1.41632
2003-05-01	456.463	94.5069	1.4792	1.82884	434.997	95.8456	1.90559	1.5421
2003-06-01	457.385	94.6978	1.27493	1.43761	435.766	96.015	1.72515	1.75223
2003-07-01	458.159	94.8581	1.38537	1.3797	435.977	96.0615	1.70512	1.77845
2003-08-01	459.192	95.0718	1.91361	1.52431	436.567	96.1915	2.23629	1.88845
2003-09-01	461.152	95.4778	2.27878	1.85888	437.86	96.4765	2.29227	2.07759
2003-10-01	462.608	95.7792	2.66652	2.28631	438.022	96.5122	2.30014	2.27627
2003-11-01	462.281	95.7115	2.38474	2.44327	439.404	96.8166	2.44062	2.34441
2003-12-01	462.691	95.7964	2.69698	2.58261	440.463	97.05	2.97696	2.57236
2004-01-01	464.523	96.1757	2.82445	2.63538	439.907	96.9274	1.92058	2.44447
2004-02-01	455.81	94.3717	2.31362	2.61299	440.125	96.9755	1.80567	2.23194
2004-03-01	465.807	96.4414	2.66669	2.60302	441.433	97.2637	2.29805	2.00797
2004-04-01	469.006	97.1039	2.99296	2.66025	443.684	97.7597	2.39713	2.16704
2004-05-01	469.128	97.1292	2.77473	2.81161	443.975	97.8238	2.06396	2.25274
2004-06-01	469.987	97.307	2.7553	2.84082	444.6	97.9614	2.02721	2.16238
2004-07-01	471.533	97.627	2.91908	2.81646	446.063	98.2839	2.31349	2.13496
2004-08-01	473.281	97.989	3.06839	2.91446	447.461	98.5919	2.49551	2.27888
2004-09-01	475.469	98.442	3.10459	3.03088	448.106	98.7341	2.34005	2.38301
2004-10-01	477.228	98.8061	3.16032	3.11121	449.272	98.991	2.56845	2.46799
2004-11-01	476.831	98.724	3.14749	3.1375	448.854	98.8989	2.15075	2.35287
2004-12-01	476.997	98.7582	3.09177	3.13319	450.994	99.3703	2.39079	2.3698
2005-01-01	478.16	98.9991	2.93566	3.05812	450.915	99.353	2.50248	2.3481
2005-02-01	473.31	97.995	3.83943	3.28575	451.034	99.3791	2.47852	2.45724
2005-03-01	476.759	98.709	2.35127	3.03647	452.913	99.7932	2.60066	2.5273
2005-04-01	478.953	99.1633	2.1208	2.76132	453.352	99.8899	2.17897	2.41891
2005-05-01	481.025	99.5923	2.53588	2.33597	453.901	100.011	2.23579	2.338
2005-06-01	480.934	99.5733	2.32906	2.3286	454.872	100.225	2.31055	2.24181
2005-07-01	482.892	99.9789	2.40906	2.42458	455.263	100.311	2.06242	2.20275
2005-08-01	486.06	100.635	2.70005	2.47983	456.579	100.601	2.03778	2.13662
2005-09-01	485.975	100.617	2.20962	2.43926	457.038	100.702	1.99317	2.03107
2005-10-01	486.19	100.662	1.87808	2.26144	457.286	100.757	1.78375	1.93805
2005-11-01	488.428	101.125	2.43215	2.17317	457.868	100.885	2.00826	1.92831
2005-12-01	487.185	100.868	2.13601	2.14867	457.836	100.878	1.51724	1.76935
2006-01-01	485.359	100.49	1.50557	2.02411	459.102	101.157	1.81552	1.77998
2006-02-01	491.21	101.701	3.78186	2.47032	460.16	101.39	2.02356	1.78544
2006-03-01	491.1	101.678	3.00806	2.76147	460.266	101.413	1.62356	1.8206
2006-04-01	491.285	101.716	2.57479	3.11914	460.358	101.434	1.54546	1.73039
2006-05-01	491.209	101.701	2.11716	2.56535	460.68	101.504	1.49335	1.55407
2006-06-01	494.518	102.386	2.82454	2.50538	461.961	101.787	1.55837	1.5324
2006-07-01	492.887	102.048	2.06973	2.33677	460.36	101.434	1.11951	1.39026
2006-08-01	491.491	101.759	1.11728	2.00081	459.888	101.33	0.724571	1.13363
2006-09-01	492.091	101.883	1.25838	1.48053	461.443	101.673	0.963916	0.935832
2006-10-01	495.303	102.548	1.87418	1.41666	463.948	102.225	1.45685	1.04863
2006-11-01	496.177	102.729	1.58648	1.57308	463.604	102.149	1.25276	1.22457
2006-12-01	499.916	103.504	2.61315	2.02433	463.3	102.082	1.19336	1.30093
2007-01-01	503.105	104.164	3.6562	2.61643	464.132	102.265	1.09565	1.18052
2007-02-02	513.118	106.237	4.45983	3.57872	465.181	102.496	1.09095	1.12657
2007-03-01	496.22	102.738	1.04257	3.05061	465.084	102.475	1.04683	1.07779
2007-04-01	499.438	103.405	1.65965	2.38741	465.857	102.645	1.19451	1.11077
2007-05-01	501.88	103.91	2.17246	1.62494	468.464	103.22	1.68984	1.3105
2007-06-01	503.537	104.253	1.8238	1.88516	469.868	103.529	1.71175	1.53228
2007-07-01	506.417	104.849	2.74499	2.2467	472.16	104.034	2.56339	1.98794
2007-08-01	507.049	104.98	3.1656	2.57675	473.323	104.29	2.9214	2.39787
2007-09-01	509.067	105.398	3.44988	3.11994	473.124	104.246	2.53144	2.67188
2007-10-01	505.587	104.678	2.07642	2.89541	471.47	103.882	1.62122	2.35606
2007-11-02	507.717	105.119	2.32576	2.61538	472.036	104.007	1.81863	1.9895
2007-12-01	503.378	104.22	0.692462	1.69547	470.942	103.766	1.64956	1.69646
2008-01-01	510.775	105.752	1.5245	1.51224	471.831	103.962	1.65882	1.709
2008-02-01	522.146	108.106	1.75945	1.32967	472.531	104.116	1.58005	1.62943
2008-03-01	506.775	104.924	2.12703	1.80189	473.027	104.225	1.70772	1.64885
2008-04-01	506.228	104.81	1.35953	1.74796	473.072	104.235	1.54866	1.61211
2008-05-01	506.502	104.867	0.920773	1.4668	470.292	103.622	0.390072	1.21367
2008-06-03	501.9	103.914	-0.325088	0.649515	468.995	103.337	-0.185785	0.581756
2008-07-01	502.106	103.957	-0.851285	-0.0877614	468.509	103.23	-0.773275	-0.191188
2008-08-01	500.53	103.631	-1.28578	-0.821853	468.115	103.143	-1.1003	-0.687605
2008-09-01	498.235	103.155	-2.12781	-1.4228	466.203	102.721	-1.46297	-1.11241
2008-10-01	501.27	103.784	-0.853798	-1.42394	469.049	103.349	-0.513377	-1.02616
2008-11-01	499.927	103.506	-1.53426	-1.50675	469.518	103.452	-0.533414	-0.837196
2008-12-01	501.125	103.754	-0.447468	-0.946727	471.24	103.831	0.0632318	-0.328081
2009-01-01	490.498	101.554	-3.9697	-1.99218	470.991	103.776	-0.178115	-0.21632
2009-02-01	478.871	99.1464	-8.28778	-4.28321	470.476	103.663	-0.434933	-0.183551
2009-03-01	482.353	99.8672	-4.81911	-5.71363	469.229	103.388	-0.802946	-0.472259
2009-04-01	505.431	104.645	-0.157555	-4.46171	471.688	103.93	-0.292516	-0.510151
2009-05-01	500.646	103.655	-1.15601	-2.04506	471.247	103.833	0.203064	-0.298433
2009-06-01	498.361	103.182	-0.705082	-0.672877	470.227	103.608	0.262502	0.0568059
2009-07-01	496.124	102.718	-1.19132	-1.01792	467.551	103.018	-0.204527	0.0872205
2009-08-01	496.331	102.761	-0.838929	-0.911881	467.316	102.967	-0.170554	-0.0373851
2009-09-01	497.321	102.966	-0.183404	-0.739207	468.433	103.213	0.478378	0.03376
2009-10-01	496.383	102.772	-0.974987	-0.666664	468.025	103.123	-0.218411	0.0290277
2009-11-01	496.543	102.805	-0.677051	-0.612623	467.005	102.898	-0.535094	-0.0930121
2009-12-01	496.635	102.824	-0.896113	-0.849533	467.788	103.071	-0.732627	-0.495759
2010-01-01	485.759	100.573	-0.96616	-0.845725	467.966	103.11	-0.642277	-0.636789
2010-02-01	497.715	103.048	3.93496	0.653777	468.083	103.136	-0.508631	-0.627907
2010-03-01	499.842	103.488	3.62578	2.17627	468.128	103.146	-0.23464	-0.462116
2010-04-01	493.963	102.271	-2.26899	1.69531	465.937	102.663	-1.21915	-0.654996
2010-05-01	494.588	102.4	-1.21013	-0.00252587	465.315	102.526	-1.25866	-0.905206
2010-06-01	493.88	102.254	-0.899114	-1.46284	465.375	102.539	-1.03174	-1.16997
2010-07-01	493.353	102.145	-0.55846	-0.89022	467.039	102.906	-0.109561	-0.801632
2010-08-01	494.035	102.286	-0.46248	-0.640382	466.857	102.865	-0.0983611	-0.414452
2010-09-01	495.515	102.592	-0.363288	-0.461331	467.576	103.024	-0.183024	-0.130354
2010-10-01	494.368	102.355	-0.405861	-0.410512	466.58	102.804	-0.308849	-0.19679
2010-11-01	493.517	102.179	-0.609336	-0.459451	465.944	102.664	-0.227244	-0.239698
2010-12-01	488.558	101.152	-1.62636	-0.880615	462.127	101.823	-1.21009	-0.582212
2011-01-01	492.838	102.038	1.45727	-0.272077	463.117	102.042	-1.03607	-0.824827
2011-02-01	489.733	101.395	-1.60372	-0.606724	461.115	101.6	-1.48856	-1.24493
2011-03-01	492.536	101.976	-1.46154	-0.553388	459.831	101.318	-1.77224	-1.43234
2011-04-01	486.821	100.792	-1.44573	-1.50375	458.313	100.983	-1.63629	-1.63236
2011-05-01	487.17	100.865	-1.49979	-1.469	458.421	101.007	-1.48156	-1.63032
2011-06-01	489.555	101.358	-0.875704	-1.27386	457.74	100.857	-1.64056	-1.58616
2011-07-01	487.864	101.008	-1.11276	-1.16293	456.544	100.593	-2.2471	-1.7903
2011-08-01	484.142	100.238	-2.00249	-1.33046	456.364	100.554	-2.24751	-2.04551
2011-09-01	482.442	99.8856	-2.6382	-1.91891	454.932	100.238	-2.70413	-2.39971
2011-10-01	483.438	100.092	-2.21105	-2.28425	455.671	100.401	-2.33801	-2.43004
2011-11-01	482.853	99.9707	-2.16088	-2.33705	455.459	100.354	-2.25038	-2.43112
2011-12-01	481.055	99.5985	-1.53571	-1.97081	454.75	100.198	-1.59636	-2.06298
2012-01-01	480.135	99.4081	-2.57753	-2.09302	453.224	99.8617	-2.13624	-1.99513
2012-02-01	480.472	99.4777	-1.89105	-2.00302	454.517	100.146	-1.43094	-1.72169
2012-03-01	480.884	99.5632	-2.36573	-2.2789	454.742	100.196	-1.10677	-1.55924
2012-04-01	482.768	99.9532	-0.832562	-1.69944	453.299	99.8783	-1.094	-1.2109
2012-05-01	482.555	99.909	-0.947367	-1.38562	454.608	100.167	-0.831789	-1.01094
2012-06-01	483.772	100.161	-1.18125	-0.987412	456.072	100.489	-0.364529	-0.76361
2012-07-01	483.081	100.018	-0.980283	-1.03651	454.226	100.082	-0.507748	-0.568205
2012-08-01	483.429	100.09	-0.147314	-0.771675	455.372	100.335	-0.217345	-0.363227
2012-09-01	480.611	99.5066	-0.379528	-0.503741	452.77	99.7617	-0.475088	-0.399996
2012-10-01	478.386	99.046	-1.04489	-0.523827	450.735	99.3134	-1.08312	-0.591723
2012-11-01	478.549	99.0796	-0.891362	-0.772149	450.994	99.3704	-0.980174	-0.846306
2012-12-01	475.605	98.4702	-1.13286	-1.02291	449.305	98.9983	-1.19728	-1.0868
2013-01-01	474.769	98.297	-1.11771	-1.04707	446.883	98.4644	-1.39918	-1.19187
2013-02-01	474.733	98.2896	-1.19439	-1.14832	446.871	98.4619	-1.6821	-1.42617
2013-03-01	467.039	96.6965	-2.87925	-1.73092	446.586	98.3992	-1.7935	-1.62517
2013-04-01	487.204	100.872	0.918775	-1.04901	448.349	98.7875	-1.09211	-1.523
2013-05-01	478.61	99.0924	-0.817403	-0.923431	448.14	98.7415	-1.42284	-1.43651
2013-06-01	476.817	98.7211	-1.43767	-0.446067	448.184	98.7513	-1.72941	-1.41544
2013-07-01	475.431	98.4341	-1.58356	-1.27979	447.873	98.6826	-1.39868	-1.51724
2013-08-01	474.549	98.2514	-1.837	-1.61938	446.71	98.4264	-1.90227	-1.67705
2013-09-01	474.085	98.1555	-1.3578	-1.59325	445.112	98.0744	-1.69139	-1.66428
2013-10-01	473.276	97.9878	-1.06832	-1.4224	445.88	98.2435	-1.07727	-1.55836
2013-11-01	473.121	97.9559	-1.13417	-1.18702	445.161	98.0852	-1.29331	-1.35448
2013-12-01	473.249	97.9824	-0.495323	-0.900081	446.174	98.3084	-0.696853	-1.02287
2014-01-01	474.193	98.1777	-0.121322	-0.58501	446.379	98.3535	-0.112638	-0.702735
2014-02-01	476.851	98.7282	0.446261	-0.0570645	444.145	97.8612	-0.610113	-0.473604
2014-03-01	464.801	96.2333	-0.479074	-0.049057	442.884	97.5835	-0.828938	-0.51716
2014-04-01	472.735	97.876	-2.96969	-1.02083	442.874	97.5811	-1.22118	-0.887124
2014-05-01	472.788	97.887	-1.21645	-1.57224	443.958	97.8201	-0.933146	-0.994647
2014-06-01	471.875	97.6979	-1.03645	-1.74906	443.178	97.6482	-1.11702	-1.09047
2014-07-01	469.548	97.2162	-1.23737	-1.16342	443.38	97.6928	-1.00306	-1.01775
2014-08-01	471.385	97.5965	-0.666576	-0.980381	444.465	97.9319	-0.502422	-0.874545
2014-09-01	474.47	98.235	0.0810829	-0.608235	446.991	98.4884	0.422108	-0.362615
2014-10-01	476.115	98.5757	0.599893	0.00424237	447.742	98.6538	0.417665	0.111891
2014-11-01	476.519	98.6594	0.718254	0.466163	447.508	98.6023	0.527118	0.455611
2014-12-01	480.599	99.504	1.55296	0.95705	449.407	99.0207	0.724555	0.556499
2015-01-01	478.599	99.0899	0.929123	1.06672	450.791	99.3256	0.988364	0.746882
2015-02-01	481.508	99.6923	0.9765	1.15227	452.215	99.6394	1.81704	1.17565
2015-03-01	482.141	99.8233	3.73055	1.86475	453.829	99.9951	2.4713	1.75694
2015-04-01	482.964	99.9938	2.16377	2.27837	453.616	99.948	2.42551	2.23755
2015-05-01	482.954	99.9916	2.15003	2.67553	453.947	100.021	2.24996	2.38215
2015-06-01	481.468	99.684	2.03285	2.1156	453.759	99.9797	2.38761	2.35429
2015-07-01	484.26	100.262	3.13321	2.43737	454.357	100.111	2.47574	2.37105
2015-08-01	484.446	100.301	2.7708	2.64477	454.042	100.042	2.15457	2.33915
2015-09-01	483.252	100.053	1.85092	2.58267	454.254	100.089	1.6248	2.08385
2015-10-01	483.64	100.134	1.58066	2.06537	454.025	100.038	1.40331	1.72657
2015-11-01	484.166	100.243	1.60471	1.67854	455.164	100.289	1.71085	1.5796
2015-12-01	486.53	100.732	1.23405	1.47243	456.268	100.532	1.52655	1.54685
2016-01-01	488.308	101.1	2.02865	1.62195	457.913	100.895	1.57987	1.60558
2016-02-01	486.061	100.635	0.945487	1.40157	460.282	101.417	1.78398	1.6304
2016-03-01	489.923	101.435	1.61406	1.52843	460	101.355	1.35972	1.57426
2016-04-01	491.5	101.761	1.76734	1.4427	461.079	101.592	1.64525	1.59609
2016-05-01	491.194	101.698	1.70618	1.69591	459.937	101.341	1.31946	1.44143
2016-06-01	489.825	101.414	1.73567	1.7364	460.326	101.426	1.44706	1.47055
2016-07-01	492.222	101.91	1.64401	1.6952	460.398	101.442	1.32946	1.3653
2016-08-01	490.447	101.543	1.23871	1.53905	460.401	101.443	1.4006	1.39235
2016-09-01	489.195	101.284	1.22998	1.37098	460.203	101.399	1.30962	1.34655
2016-10-01	490.295	101.512	1.37601	1.28156	459.726	101.294	1.25552	1.32191
2016-11-01	490.696	101.595	1.34876	1.31828	460.411	101.445	1.1528	1.23925
2016-12-01	487.074	100.845	0.111846	0.944029	458.448	101.013	0.47789	0.961434
2017-01-01	487.298	100.891	-0.206715	0.415696	458.251	100.969	0.0738767	0.567125
2017-02-01	487.87	101.01	0.372316	0.0920281	457.447	100.792	-0.616011	-0.0230374
2017-03-01	489.092	101.262	-0.169644	-0.00210711	457.585	100.823	-0.525103	-0.356449
2017-04-01	487.759	100.987	-0.761037	-0.188209	457.794	100.869	-0.712327	-0.617887
2017-05-01	487.972	101.031	-0.655847	-0.529201	458.785	101.087	-0.250423	-0.496131
2017-06-01	491.797	101.823	0.40272	-0.338831	458.772	101.084	-0.337428	-0.433596
2017-07-01	487.206	100.872	-1.01894	-0.425205	458.274	100.974	-0.461284	-0.349745
2017-08-01	488.533	101.147	-0.390313	-0.336646	458.6	101.046	-0.391268	-0.396663
2017-09-01	489.792	101.407	0.12191	-0.430293	458.43	101.009	-0.385304	-0.412623
2017-10-01	488.114	101.06	-0.444871	-0.238043	458.088	100.934	-0.356141	-0.37758
2017-11-01	488.086	101.054	-0.531884	-0.28532	457.787	100.867	-0.569918	-0.437169
2017-12-01	488.847	101.212	0.364077	-0.205563	458.221	100.963	-0.0495266	-0.325572
2018-01-01	486.938	100.817	-0.0738613	-0.0816711	458.127	100.942	-0.02716	-0.216067
2018-02-01	488.719	101.185	0.174064	0.154735	459.26	101.192	0.396328	0.106355
2018-03-01	493.427	102.16	0.886317	0.329462	460.719	101.513	0.684936	0.35118
2018-04-01	487.88	101.011	0.0246415	0.362137	459.521	101.249	0.377208	0.48615
2018-05-01	488.838	101.21	0.177542	0.363283	460.376	101.438	0.346781	0.46952
2018-06-01	490.671	101.589	-0.229085	-0.00954586	460.887	101.55	0.460844	0.394957
2018-07-01	491.849	101.833	0.953042	0.298778	462.057	101.808	0.825477	0.544264
2018-08-01	492.535	101.975	0.819156	0.512321	462.709	101.952	0.896021	0.727391
2018-09-01	492.98	102.067	0.650886	0.807428	462.541	101.915	0.896855	0.872793
2018-10-01	497.35	102.972	1.89204	1.12007	463.682	102.166	1.22118	1.00462
2018-11-01	493.266	102.127	1.06114	1.20073	463.361	102.095	1.21761	1.1118
2018-12-01	494.596	102.402	1.17599	1.3763	463.771	102.186	1.21123	1.21667
2019-01-01	496.157	102.725	1.89317	1.37626	466.59	102.807	1.84731	1.42542
2019-02-01	496.818	102.862	1.65718	1.57503	465.645	102.599	1.39037	1.48288
2019-03-01	496.217	102.738	0.565511	1.36874	466.569	102.802	1.26987	1.50199
2019-04-01	497.404	102.983	1.95222	1.38867	468.566	103.242	1.96841	1.54267
2019-05-01	498.491	103.209	1.97465	1.49426	469.23	103.388	1.9232	1.72023
2019-06-01	500.115	103.545	1.92485	1.95054	470.738	103.721	2.13749	2.00977
2019-07-01	502.308	103.999	2.12646	2.00879	470.324	103.63	1.78929	1.94987
2019-08-01	499.857	103.491	1.48658	1.84573	470.937	103.765	1.77833	1.90145
2019-09-01	504.714	104.497	2.38027	1.99782	471.152	103.812	1.86158	1.80974
2019-10-01	502.069	103.949	0.94895	1.60337	471.096	103.8	1.5988	1.74612
2019-11-01	501.009	103.73	1.56982	1.63099	471.278	103.84	1.7085	1.72285
2019-12-01	500.886	103.704	1.27185	1.26268	472.085	104.017	1.79265	1.69999
2020-01-01	502.4	104.018	1.25823	1.36634	470.95	103.767	0.934423	1.47736
2020-02-01	501.87	103.908	1.01674	1.18211	471.171	103.816	1.18657	1.30364
2020-03-01	495.479	102.585	-0.148687	0.708865	470.801	103.735	0.906931	1.00919
2020-04-01	487.29	100.889	-2.03333	-0.389169	464.161	102.272	-0.940115	0.382046
2020-05-01	488.312	101.101	-2.04196	-1.40946	465.339	102.531	-0.829262	-0.289436
2020-06-01	489.072	101.258	-2.20811	-2.09463	466.454	102.777	-0.90999	-0.893118
2020-07-01	496.372	102.77	-1.1819	-1.80949	469.952	103.547	-0.0792564	-0.606085
2020-08-01	507.346	105.042	1.49834	-0.631728	478.245	105.375	1.55181	0.18779
2020-09-01	514.481	106.519	1.93518	0.751215	481.084	106	2.10819	1.19427
2020-10-01	516.46	106.929	2.86635	2.10055	484.094	106.663	2.75906	2.13975
2020-11-01	521.325	107.936	4.0549	2.94959	487.896	107.501	3.52622	2.79789
2020-12-01	523.061	108.295	4.42696	3.78204	489.093	107.765	3.60271	3.29624
2021-01-01	519.129	107.482	3.32997	3.93668	486.717	107.241	3.34802	3.49241
2021-02-01	517.956	107.239	3.20528	3.65345	488.446	107.622	3.6664	3.53911
2021-03-01	512.901	106.192	3.51623	3.34978	489.03	107.751	3.87206	3.6288
2021-04-01	520.532	107.772	6.82169	4.49603	491.019	108.189	5.78621	4.435
2021-05-01	520.64	107.794	6.62019	5.64148	489.095	107.765	5.10511	4.91631
2021-06-01	519.853	107.631	6.29369	6.57821	488.428	107.618	4.71078	5.19982
1. Estimates of Total pay include bonuses but exclude arrears of pay; Regular pay exclude bonuses and arrears of pay.
2. Estimates of real earnings are calculated by deflating the nominal earnings estimates by the Consumer Prices Index including owner
occupiers’ housing costs (CPIH), our preferred measure of consumer price inflation.
3. In January 2016 Real AWE estimates were extended to include the period 2000 to 2004, facilitated by ONS publication of pre-2005 CPIH estimates.
4. Detail about ONS's publication of pre-2005 CPIH estimates (which are not a National Statistic) is published in this link:
https://www.ons.gov.uk/economy/inflationandpriceindices/articles/consumerpricesindexincludingowneroccupiershousingcostshistoricalseries/1988to2004
5. The seasonal adjustment models for real awe are based on the full data series, from 2000 onwards

## Sheet: Sampling Variability
EARN01 Average Weekly Earnings Sampling Variability						Source: Monthly Wages and Salaries Survey
Date of this publication: 17 August 2021						Date of next publication: 14 September 2021
Inquiries: Email:		earnings@ons.gov.uk				Tel: 01633 456120
Sampling variability for AWE single month growth rates1, 2, 3, 4, 5
			percentage points
	Including bonuses (Jan to Apr)5	Including bonuses (May to Dec)5	Excluding bonuses
Whole Economy	0.9	0.5	0.5
Private Sector	0.9	0.6	0.5
Public Sector	0.9	0.5	0.5
Services	1	0.6	0.5
Finance and Business Services	2.8	1.6	1.4
Public Sector excluding Financial Services	0.7	0.5	0.5
Manufacturing	1.1	1	0.9
Construction	2.5	2.6	2.4
Wholesale & retail, hotels & restaurants	2.1	1.7	1.5
1. The tables above show estimates of sampling variabilities, calculated on non-seasonally adjusted data. These sampling variability represent 95%
confidence intervals. This means that in 95% of samples, the true value lies within +/- the figure in the table above of the published AWE estimate
For example, if whole economy pay growth excluding bonuses is 2.5% in a given month, then we are 95% confident that the true value is within
+/- 0.5 percentage points of 2.5% - that is, between 2.0% and 3.0%
2. It is not possible to calculate sampling variability for seasonally adjusted growth rates, however the estimates in the table above provide a good
indication.
3. Non-seasonally adjusted single month growth rates can be found on worksheets 5 & 6 of Table EARN02.
4. The above estimates are based on the annual growth rates for the 12 months January 2014 to December 2014, and were last updated in the
17 June 2015 publication of AWE
5. Separate estimates of sampling variability are given for the including bonus data during January to April, when the majority of bonus payments are
made. (A significant number of bonus payments were made in April 2014).
