# Supplementary material for: Evaluating the Brexit and COVID-19’s influence on the UK economy: A data analysis
Source: PLoS One. 2023 Jun 15;18(6):e0287342. doi: 10.1371/journal.pone.0287342 (PMC10270588; doi:10.1371/journal.pone.0287342)
Supplement: S1 Dataset — (ZIP) [file pone.0287342.s002.zip › DataSet/earnings_industries_new.xls]

## Sheet: Introduction
Table EARN03: Introduction
This set of tables contains non-seasonally adjusted Average Weekly Earnings (AWE) series at industry level
This is one of three sets of Average Weekly Earnings tables. The other two tables contain:
	Seasonally adjusted Average Weekly Earnings at sector level (EARN01)
	Non-seasonally adjusted Average Weekly Earnings at sector level (EARN02)
This publication: July 2021 data will be published at 7:00am 14th September 2021
Next publication: August 2021 data will be published at 7:00am 12th October 2021
Notes
From October 2019 (August 2019 data publication) the Average Weekly Earnings data is being published unrounded (to 12dp) on all variables except 'weights'.
There are also two new worksheets (2b & 3b) showing growth excluding arrears.
Between June 2010 and May 2012 English Further Education Corporations and Sixth Form College Corporations are classified
to the public sector. Before June 2010 and after May 2012 they are classified to the private sector.
Average Weekly Earnings at Industry Level (not seasonally adjusted)
This shows the non-seasonally adjusted Average Weekly Earnings, bonuses and arrears for the 24 industries (see the
"Definitions" worksheet for a list of the industries), the month on same month in previous year growth and the index figures. The
growth rates and the index figures are available including and excluding bonuses.
Sampling variability estimates for the single month growth rates published in tables 2 and 3, including a brief explanation of what
these mean, are available on the "Sampling variability" page.
	1. Average weekly earnings, bonuses and arrears
	2. Growth rates - excluding bonuses, including arrears
	2b. Growth rates - excluding bonuses, excluding arrears
	3. Growth rates - including bonuses, including arrears
	3b. Growth rates - including bonuses, excluding arrears
	4. Index figures - excluding bonuses, including arrears
	5. Index figures - including bonuses, including arrears
Average Weekly Earnings for the public sector in selected industries (not seasonally adjusted)
This table shows Public Sector Average Weekly Earnings for SIC 2007 Sections O [Public Administration and Defence;
Compulsory Social Security], P [Education], Q [Health and Social Work] and R [Arts, Entertainment & Recreation].
	6. Public sector Average weekly earnings, bonuses and arrears
Average Weekly Earnings Employment Weights
These tables show the percentage of whole economy employment included in each industry, by month. These tables can be used
to see how the relative sizes of the sectors for which AWE series are presented are changing over time. Note that these are
based on the employment data collected alongside the Average Weekly Earnings data, and so will differ from other sources of
employment data.
	7. Employment weights - Industry
	8. Employment weights - Public Sector
Contact information
For all data queries please contact:				earnings@ons.gov.uk

## Sheet: Definitions
Sectors:	SIC 2007
Whole Economy	0 - 96
Manufacturing	10 - 33
Construction	41 - 43
Services	45 - 96
Wholesaling, Retailing, Hotels & Restaurants	45 - 47 / 55 - 56
Finance and Business Services	64 - 82
Private Sector	0-96
Public Sector	0-96
Public Sector excluding Financial Services	0-96 excluding 64 - 66
Industries:	SIC 2007
Agriculture, Forestry & Fishing (A)	1 - 3
Mining & Quarrying (B)	5 - 9
Food Products, Beverage and Tobacco (C1)	10 - 12
Textiles, Leather & Clothing (C2)	13 - 15
Chemicals & Man-made Fibres (C3)	20 - 21
Basic Metals & Metal Products (C4)	24 - 25
Engineering & Allied Industries (C5)	26 - 30 ; 33
Other Manufacturing (C6)	16 - 19 ; 22 - 23 ; 31 - 32
Electricity, Gas & Water Supply (D & E)	35 - 39
Construction (F)	41 - 43
Wholesale Trade (G46)	46
Retail Trade & Repairs (G45 & G47)	45, 47
Transport & Storage (H)	49 - 53
Accommodation & Food Service Activities (I)	55 - 56
Information & Communication (J)	58 - 63
Financial & Insurance Activities (K)	64 - 66
Real Estate Activities (L)	68
Professional, Scientific & Technical Activities (M)	69 - 75
Administrative & Support Service Activities (N)	77 - 82
Public Administration (O)	84
Education (P)	85
Health & Social Work (Q)	86 - 88
Arts, Entertainment & Recreation (R)	90 - 93
Other Service Activities (S)	94 - 96

## Sheet: SIC07 Definitions
SECTOR A - AGRICULTURE, FORESTRY & FISHING
SIC07	DEFINITION
1	Crop & animal production, hunting & related service activities
2	Forestry & logging
3	Fishing & aquaculture
SECTOR B - MINING & QUARRYING
SIC07	DEFINITION
5	Mining of coal & lignite
6	Extraction of crude petroleum & natural gas
7	Mining of metal ores
8	Other mining & quarrying
9	Mining support service activities
SECTOR C - MANUFACTURING
SIC07	DEFINITION
10	Manufacture of food products
11	Manufacture of beverages
12	Manufacture of tobacco products
13	Manufacture of textiles
14	Manufacture of wearing apparel
15	Manufacture of leather & related products
16	Manufacture of wood & of products of wood & cork, except furniture; manufacture of articles of straw & plaiting materials
17	Manufacture of paper & paper products
18	Printing & reproduction of recorded media
19	Manufacture of coke & refined petroleum products
20	Manufacture of chemicals & chemical products
21	Manufacture of basic pharmaceutical products & pharmaceutical preparations
22	Manufacture of rubber & plastic products
23	Manufacture of other non-metallic mineral products
24	Manufacture of basic metals
25	Manufacture of fabricated metal products, except machinery & equipment
26	Manufacture of computer, electronic & optical products
27	Manufacture of electrical equipment
28	Manufacture of machinery & equipment n.e.c.
29	Manufacture of motor vehicles, trailers & semi-trailers
30	Manufacture of other transport equipment
31	Manufacture of furniture
32	Other manufacturing
33	Repair & installation of machinery & equipment
SECTOR D - ELECTRICITY, GAS, STEAM & AIR CONDITIONING SUPPLY
SIC07	DEFINITION
35	Electricity, gas, steam & air conditioning supply
SECTOR E - WATER SUPPLY; SEWERAGE, WASTE MANAGEMENT & REMEDIATION ACTIVITIES
SIC07	DEFINITION
36	Water collection, treatment & supply
37	Sewerage
38	Waste collection, treatment & disposal activities; materials recovery
39	Remediation activities & other waste management services
SECTOR F - CONSTRUCTION
SIC07	DEFINITION
41	Construction of buildings
42	Civil engineering
43	Specialised construction activities
SECTOR G - WHOLESALE & RETAIL TRADE; REPAIR OF MOTOR VEHICLES & MOTORCYCLES
SIC07	DEFINITION
45	Wholesale & retail trade & repair of motor vehicles & motorcycles
46	Wholesale trade, except of motor vehicles & motorcycles
47	Retail trade, except of motor vehicles & motorcycles
SECTOR H - TRANSPORTATION & STORAGE
SIC07	DEFINITION
49	L& transport & transport via pipelines
50	Water transport
51	Air transport
52	Warehousing & support activities for transportation
53	Postal & courier activities
SECTOR I - ACCOMMODATION & FOOD SERVICE ACTIVITIES
SIC07	DEFINITION
55	Accommodation
56	Food & beverages service activities
SECTOR J - INFORMATION & COMMUNICATION
SIC07	DEFINITION
58	Publishing activities
59	Motion picture, video & television programme production, sound recording & music publishing activities
60	Programming & broadcasting activities
61	Telecommunications
62	Computer programming, consultancy & related activities
63	Information service activities
SECTOR K - FINANCIAL & INSURANCE ACTIVITIES
SIC07	DEFINITION
64	Financial service activities, except insurance & pension funding
65	Insurance, reinsurance & pension funding, except compulsory social security
66	Activities auxiliary to financial services & insurance activities
SECTOR L - REAL ESTATE ACTIVITIES
SIC07	DEFINITION
68	Real estate activities
SECTOR M - PROFESSIONAL, SCIENTIFIC & TECHNICAL ACTIVITIES
SIC07	DEFINITION
69	Legal & accounting activities
70	Activities of head offices; management consultancy activities
71	Architectural & engineering activities; technical testing & analysis
72	Scientific research & development
73	Advertising & market research
74	Other professional, scientific & technical activities
75	Veterinary activities
SECTOR N - ADMINISTRATIVE & SUPPORT SERVICE ACTIVITIES
SIC07	DEFINITION
77	Rental & leasing activities
78	Employment activities
79	Travel agency, tour operator & other reservation service & related activities
80	Security & investigation activities
81	Services to buildings & landscape activities
82	Office administrative, office support & other business support activities
SECTOR O - PUBLIC ADMINISTRATION & DEFENCE; COMPULSORY SOCIAL SECURITY
SIC07	DEFINITION
84	Public administration & defence; compulsory social security
SECTOR P - EDUCATION
SIC07	DEFINITION
85	Education
SECTOR Q - HUMAN HEALTH & SOCIAL WORK ACTIVITIES
SIC07	DEFINITION
86	Human health activities
87	Residential care activities
88	Social work activities without accommodation
SECTOR R - ARTS, ENTERTAINMENT & RECREATION
SIC07	DEFINITION
90	Creative, arts & entertainment activities
91	Libraries, archives, museums & other cultural activities
92	Gambling & betting activities
93	Sports activities & amusement & recreation activities
SECTOR S - OTHER SERVICE ACTIVITIES
SIC07	DEFINITION
94	Activities of membership organisations
95	Repair of computers & personal & household goods
96	Other personal service activities

## Sheet: Abbreviations
Tab title				In full
SIC07 Definitions				Standard Industrial Classifications 2007
				https://www.ons.gov.uk/methodology/classificationsandstandards/ukstandardindustrialclassificationofeconomicactivities/uksic2007
1. NSA ind monthly figs				Non Seasoanlly Adjusted industry monthly figures
2. NSA ind monthly growth xbia				Non Seasoanlly Adjusted industry monthly growth excluding bonuses including arrears
2b. NSA ind monthly growth xbxa				Non Seasoanlly Adjusted industry monthly growth excluding bonuses excluding arrears
3. NSA ind monthly growth ibia				Non Seasoanlly Adjusted industry monthly growth including bonuses including arrears
3b. NSA ind monthly growth ibxa				Non Seasoanlly Adjusted industry monthly growth including bonuses excluding arrears
4. NSA ind index xbia				Non Seasoanlly Adjusted industry Index excluding bonuses including arrears
5. NSA ind index ibia				Non Seasoanlly Adjusted industry Index including bonuses including arrears
6. NSA pub sec ind monthly figs				Non Seasoanlly Adjusted Public Sector industry monthly figures
7. Emp weights_IND				Employment weights - Industry
8. Emp weights_PUB				Employment weights - Public
Other:

## Sheet: Sampling Variability
EARN03 Average Weekly Earnings - Sampling variability for AWE single month growth rates1, 2, 3, 4
Date of publication: 14 September 2021				Date of next publication: 12 October 2021
Inquiries: Email: earnings@ons.gov.uk				Tel: 01633 456120
			percentage points
	Excluding bonuses	Including bonuses (Jan to Apr)4	Including bonuses (May to Dec)4
Agriculture, Forestry & Fishing (A)	8	7.7	8.7
Mining & Quarrying (B)	1.5	6.2	1.7
Food Products, Beverage and Tobacco (C1)	2.8	3.6	2.7
Textiles, Leather & Clothing (C2)	3	3.1	3
Chemicals & Man-made Fibres (C3)	3.1	3.7	3.1
Basic Metals & Metal Products (C4)	2.9	2.9	2.9
Engineering & Allied Industries (C5)	1.5	1.9	1.7
Other Manufacturing (C6)	1.8	2.1	2
Electricity, Gas & Water Supply (D & E)	1	1	1
Construction (F)	2.4	2.5	2.6
Wholesale Trade (G46)	4.3	6.2	4.9
Retail Trade & Repairs (G45 & G47)	1.1	1.3	1.1
Transport & Storage (H)	1.3	1.3	1.6
Accommodation & Food Service Activities (I)	2.6	2.9	2.6
Information & Communication (J)	2	2.9	2.3
Financial & Insurance Activities (K)	2.1	5.1	2.6
Real Estate Activities (L)	3.4	3.7	3.6
Professional, Scientific & Technical Activities (M)	2.7	2.9	2.9
Administrative & Support Service Activities (N)	3	3.5	3
Public Administration (O)	0.8	0.8	0.8
Education (P)	1	1	1
Health & Social Work (Q)	0.8	0.8	0.8
Arts, Entertainment & Recreation (R)	5.9	5.9	6.6
Other Service Activities (S)	5.3	6.7	5.1
1. The tables above show estimates of sampling variabilities, calculated on non-seasonally adjusted data. These sampling variability represent
95% confidence intervals. This means that in 95% of samples, the true value lies within +/- the figure in the table above of the published AWE estimate
For example, if Retail Trade & Repair pay growth excluding bonuses is 3.0% in a given month, then we are 95% confident that the true value is within
+/- 1.1 percentage points of 3.0% - that is, between 1.9% and 4.1%
2. The data the above intervals refer to can be found on worksheets 2 & 3 of this Excel file
3. The above estimates are based on the annual growth rates for the 12 months January 2014 to December 2014, and were last updated in the
17 June 2015 publication of AWE
4. Separate estimates of sampling variability are given for the including bonus data during January to April, when the majority of bonus payments are
made. (A significant number of bonus payments were made in April 2014).

## Sheet: 1. NSA ind monthly figs
EARN03 Average Weekly Earnings - Not Seasonally Adjusted Average Weekly Earnings
Date of publication: 14 September 2021				Date of next publication: 12 October 2021				Source: Monthly Wages and Salaries Survey
Inquiries: Email: earnings@ons.gov.uk				Tel: 01633 456120
All figures are in pounds (£)
	Agriculture, Forestry and Fishing			Mining and Quarrying			Manufacturing - Food Products, Beverages and Tobacco			Manufacturing - Textiles, Leather and Clothing			Manufacturing - Chemicals and Man-made Fibres			Manufacturing - Basic Metals and Metal Products			Manufacturing - Engineering and Allied Industries			Other Manufacturing			Electricity, Gas and Water Supply			Construction			Wholesale Trade			Retail Trade and Repairs			Transport and Storage			Accommodation and Food Service Activities			Information and Communication			Financial & Insurance Activities			Real Estate Activities
	( A )			( B )			( C1 )			( C2 )			( C3 )			( C4 )			( C5 )			( C6 )			( D , E )			( F )			( G46 )			( G45 & G47 )			( H )			( I )			( J )			( K )			( L )
	Average Weekly Earnings	of which		Average Weekly Earnings	Of which		Average Weekly Earnings	Of which		Average Weekly Earnings	Of which		Average Weekly Earnings	Of which		Average Weekly Earnings	Of which		Average Weekly Earnings	Of which		Average Weekly Earnings	Of which		Average Weekly Earnings	Of which		Average Weekly Earnings	Of which		Average Weekly Earnings	Of which		Average Weekly Earnings	Of which		Average Weekly Earnings	Of which		Average Weekly Earnings	Of which		Average Weekly Earnings	Of which		Average Weekly Earnings	Of which		Average Weekly Earnings
		Bonuses	Arrears		Bonuses	Arrears		Bonuses	Arrears		Bonuses	Arrears		Bonuses	Arrears		Bonuses	Arrears		Bonuses	Arrears		Bonuses	Arrears		Bonuses	Arrears		Bonuses	Arrears		Bonuses	Arrears		Bonuses	Arrears		Bonuses	Arrears		Bonuses	Arrears		Bonuses	Arrears		Bonuses	Arrears
CDID	K57A	K57B	K57C	K57D	K57E	K57F	K57G	K57H	K57I	K57J	K57K	K57L	K57M	K57N	K57O	K57P	K57Q	K57R	K57S	K57T	K57U	K57V	K57W	K57X	K57Y	K57Z	K582	K583	K584	K585	K586	K587	K588	K589	K58A	K58B	K58F	K58G	K58H	K58C	K58D	K58E	K5E9	K5EA	K5EB	K58I	K58J	K58K	K58L
2000 Jan	212.445	2.44274	0.24062	550.538	37.2155	0.214601	310.093	11.6197	0.177875	250.309	7.84425	0.0690254	470.317	25.3968	0.575623	391.02	28.7835	1.24693	391.126	11.0395	0.482996	332.4	9.89822	0.127438	465.647	20.4352	0.42787	355.562	12.9499	0.0146072	363.092	27.3101	0.358187	187.644	8.62714	0.0770044	346.771	7.02037	0.167193	132.181	1.73389	0.14634	488.481	31.337	0.292103	578.991	121.441	0.320977	306.023
2000 Feb	203.393	1.91743	0.00556792	580.704	59.7987	0.496425	308.865	11.2496	0.14171	239.547	4.96279	0.0470325	465.568	32.1411	0.774172	367.966	10.5731	0.353519	394.763	14.3165	0.802324	333.285	11.7223	0.196393	473.53	31.6784	0.135587	361.777	17.9475	0.164049	373.003	40.0948	0.543846	185.209	9.53148	0.0626895	347.781	8.83879	0.588548	136.386	4.80132	0.331278	511.159	54.228	0.759175	697.315	241.151	0.732475	301.394
2000 Mar	217.45	6.44057	0.0439839	569.809	48.7298	0.183746	318.469	16.2101	0.217702	242.316	9.37915	0.540097	499.58	61.8571	0.927771	370.882	11.5856	0.405406	411.013	25.751	0.918034	335.534	13.384	0.420322	482.093	37.46	0.368367	371.798	26.2338	0.0609807	402.844	66.1227	0.311657	188.982	13.4454	0.0480293	350.562	10.3375	1.0958	132.92	2.27436	0.0853567	520.298	70.8215	0.495456	857.798	400.726	1.10505	295.751
2000 Apr	217.766	3.49874	0.0300814	566.11	39.8022	0.39301	318.483	9.55916	0.265264	240.825	6.74398	0.0885577	468.719	26.5682	0.169831	423.525	50.8585	1.75399	400.725	13.967	0.404245	329.036	7.63615	0.483635	456.033	15.4054	0.178875	357.105	12.0015	0.0968908	368.124	27.9841	0.727761	186.897	10.3267	0.0638693	346.37	7.17221	0.543788	136.979	1.36429	0.177229	480.316	29.6295	0.320525	527.019	75.0724	0.302522	295.729
2000 May	217.901	2.47747	0.0304756	551.143	21.5116	0.485625	324.641	12.7224	0.27129	243.079	7.67031	0.205565	470.81	29.9219	1.94946	375.749	13.192	1.01951	399.119	13.838	0.53293	329.836	7.60144	0.998039	464.893	20.9804	0.832655	358.379	12.9288	0.054453	365.98	24.4683	0.325723	190.34	9.07545	0.101521	351.808	8.46494	0.882841	138.666	3.46056	0.159895	498.21	48.5437	0.525724	498.287	40.3654	0.521548	288.306
2000 Jun	221.304	2.84862	0.0138199	556.695	16.5585	0.189881	315.863	6.58185	0.774284	238.638	3.52895	0.0403754	462.87	16.6403	0.524036	361.137	11.7498	0.986602	402.071	11.5979	2.07207	330.826	7.93217	0.373931	474.314	28.3738	0.542033	370.087	14.7059	0.396978	363.857	22.8974	0.480691	192.341	12.4103	0.059263	357.73	13.1759	0.549945	138.278	1.70032	0.230896	493.59	39.1582	0.550035	507.313	53.7404	0.215942	297.576
2000 Jul	216.377	1.59752	0.222154	564.856	24.2345	0.0472295	314.493	9.73684	0.32847	238.403	3.47441	0.0362749	458.641	11.4367	0.740682	364.152	17.0999	1.40167	405.9	15.5799	0.71198	334.859	10.4782	0.264291	457.903	16.8517	0.597305	370.851	16.3084	0.271624	370.783	31.4223	0.330136	187.737	9.00252	0.162438	344.986	8.98588	1.0274	140.976	3.03781	0.112581	504.376	50.9127	0.573089	516.672	55.8592	0.498547	316.897
2000 Aug	215.367	1.34025	0.0320006	565.117	26.8675	0.0723561	315.724	8.45327	0.88041	234.182	3.10601	0.0447679	457.976	12.4052	0.813107	349.51	9.14114	0.180311	397.422	9.01649	1.96028	330.29	7.13642	0.1881	453.937	6.22228	1.38824	363.619	11.3465	0.344235	373.433	31.9261	0.670523	188.42	8.44366	0.171584	347.493	5.69024	0.411096	142.732	3.1202	0.0753032	505.468	48.0952	0.638591	503.567	41.1845	0.715644	307.246
2000 Sep	226.786	3.19712	0.0363916	571.654	30.6017	0.0439706	315.536	6.36593	0.457215	239.518	2.85928	0.0569816	460.503	12.6123	0.614699	347.859	7.53832	0.362529	400.703	9.74929	0.428791	333.751	6.40835	0.255287	465.708	9.75251	0.723134	370.25	16.2675	0.161353	366.476	22.448	0.463771	188.677	7.38569	0.105367	348.064	4.55172	1.31952	139.634	1.79357	0.0839176	499.884	43.393	0.384714	488.029	23.6857	0.778378	298.239
2000 Oct	223.927	1.51245	0.0311005	568.809	28.6136	0.0980714	315.852	7.18747	0.435121	240.239	5.15916	0.0899935	457.931	8.05741	0.214058	358.397	12.9587	1.53804	407.027	10.2468	0.4927	335.405	8.10133	0.170283	466.325	9.0521	0.305601	374.668	14.2047	0.309482	376.857	32.2269	0.413773	185.711	8.14943	0.183401	350.256	4.87656	2.12152	141.865	2.12244	0.15891	481.238	24.3245	0.492186	493.504	25.7857	0.515041	311.396
2000 Nov	222.019	2.27719	0.304565	589.186	30.034	0.11138	320.998	7.80707	0.703379	245.309	7.60578	0.0353871	464.964	18.4383	1.62406	354.159	6.34177	0.297311	415.898	15.3188	0.508726	341.213	11.3489	0.130213	481.652	9.70078	0.321116	380.833	16.6209	0.224059	390.508	43.5157	0.681822	184.758	8.57026	0.122718	354.33	7.69501	0.737196	145.311	3.03119	0.129637	481.234	26.7805	0.787232	509.203	37.2195	0.355253	307.553
2000 Dec	224.005	7.91698	0.0682579	602.057	44.4081	0.105615	335.757	18.3028	0.26096	249.111	12.5928	0.130446	498.939	46.6122	1.17306	357.413	12.872	0.713153	419.17	18.6518	1.10545	347.897	17.9183	0.356007	489.058	13.0839	4.03555	400.352	32.3555	0.0627399	393.187	44.1598	0.6292	187.256	10.2159	0.109157	359.672	12.0279	0.446916	147.742	5.41655	0.108851	488.917	34.5128	0.598401	707.168	232.231	0.514738	355.88
2001 Jan	224.015	2.33716	1.88038	616.991	49.9324	1.46538	329.348	11.1319	0.218917	242.738	4.92147	0.112177	487.848	27.7229	0.12284	361.17	12.7601	0.105145	418.058	12.5362	1.22023	339.745	9.6367	0.12526	494.404	14.5937	2.83044	386.201	16.1987	0.356436	383.338	33.763	0.447277	191.033	9.50038	0.141897	357.16	6.91245	0.240748	140.187	2.11043	0.106745	515.832	33.9929	0.489001	715.468	237.857	0.619971	350.637
2001 Feb	222.729	3.45929	0.0208227	707.014	104.583	0.576993	332.053	14.9526	0.284559	241.475	6.05415	0.147609	490.751	39.9678	0.25078	354.446	9.65331	0.104584	428.475	22.8223	0.516132	344.207	12.7002	0.568077	515.61	36.0443	0.348695	382.438	14.4365	1.93769	396.104	47.9011	0.354578	190.579	12.1777	0.206603	361.223	8.92258	0.522635	141.868	2.79644	0.118223	560.687	78.3376	1.81446	1006.44	517.634	1.56818	330.843
2001 Mar	237.718	4.67442	0.0294991	699.106	92.5706	1.42382	339.394	19.064	0.273719	247.152	9.46716	0.0356724	526.073	72.3353	1.03105	373.549	20.3691	0.784595	435.972	28.0961	0.64144	346.46	15.2258	0.408143	527.054	43.6968	1.39185	399.715	26.1827	0.10087	456.886	99.4503	0.506427	192.109	12.9801	0.100245	369.394	9.10462	6.36621	143.959	4.3483	0.110236	544.825	59.4714	0.948588	900.485	405.809	1.16389	360.691
2001 Apr	239.434	4.3016	0.00602783	680.869	71.222	0.141766	334.214	8.44831	0.619187	237.808	3.6265	0.100584	494.118	22.6779	0.408551	369.197	13.9782	0.397871	425.079	13.4999	0.848378	344.038	10.8589	0.222714	480.799	19.0894	0.692639	387.158	13.2057	0.069498	393.481	40.5306	0.33817	192.876	10.7309	0.251768	363.477	7.87598	0.555516	146.859	3.10641	0.0904579	546.912	49.8785	0.740741	594.172	99.6806	2.19275	319.299
2001 May	246.929	2.93602	0.00247822	652.623	36.2663	2.39752	339.704	13.3502	0.250695	242.213	2.97691	0.27214	481.211	18.7789	0.787436	364.793	9.40591	0.368069	423.111	13.1057	0.740646	341.753	8.90095	0.606624	488.151	17.7988	1.04514	390.452	14.6762	0.349924	386.329	37.199	0.450291	194.552	11.1932	0.0771599	366.762	10.1791	0.765972	147.432	3.45424	0.17187	535.865	42.5037	0.606696	526.945	34.2422	2.12014	313.984
2001 Jun	239.466	2.53694	0.0227334	623.134	24.2145	4.19681	329.524	4.87817	0.873987	239.678	3.88906	0.141198	480.201	10.2979	0.522974	360.993	8.1537	0.307298	420.104	10.9598	0.615638	345.544	10.4613	0.610532	506.844	37.2528	2.65938	403.394	22.2672	0.494886	387.433	34.0488	0.35875	196.851	11.775	0.122214	370.716	13.4566	0.85634	148.829	2.84701	0.238435	544.461	58.6188	0.55672	575.398	82.7846	0.43061	325.767
2001 Jul	243.811	2.62194	0.00820186	638.179	36.6867	2.21174	331.262	8.60116	0.388103	241.795	4.45133	0.0152678	463.798	7.68165	0.62412	371.027	13.8791	0.669833	423.2	13.5433	0.28194	345.791	9.72738	0.135455	474.131	12.5083	0.382298	406.916	19.0265	0.81076	393.799	33.853	0.321185	192.69	9.50828	0.201789	364.055	8.24586	1.00316	151.048	3.72412	0.0957495	531.978	43.0505	0.385562	547.061	48.1495	0.516807	345.546
2001 Aug	257.883	4.63162	0.00446439	626.625	28.3374	0.0362781	328.978	5.97457	1.3289	237.902	3.4208	0.00570633	465.28	11.8149	0.478191	363.409	6.06765	1.02499	418.159	10.2632	0.453513	342.833	7.46714	0.282635	473.683	9.83626	4.22604	397.022	14.6247	0.136172	396.422	38.2499	0.162944	194.61	9.31324	0.115283	359.014	4.65744	0.614978	152.252	2.86276	0.122864	518.974	32.5394	0.589161	524.02	29.2282	0.334048	313.519
2001 Sep	253.97	2.08058	0.00209945	663.709	69.7462	0.251502	329.936	7.98557	0.65617	249.429	3.02114	0.00374241	457.016	6.05872	0.942473	361.823	5.45496	0.461392	420.273	9.17481	0.55542	346.715	7.65804	0.141241	460.279	8.37618	1.3499	402.079	17.1615	0.540663	382.397	27.6027	0.34524	193.405	8.64754	0.130393	362.552	4.04814	0.499147	152.283	2.32967	0.243426	512.523	24.9569	0.469529	519.683	31.8065	0.522118	286.372
2001 Oct	247.941	2.1856	0.00705021	627.889	26.1468	3.31204	327.756	4.24441	0.359682	252.977	2.42645	0.0997851	465.93	7.58842	0.1337	375.037	12.1216	0.81508	422.282	11.2391	0.356619	349.774	8.4192	0.139787	465.432	9.96505	0.727818	403.225	15.9797	0.21289	380.979	26.0611	0.251776	193.015	10.1791	0.108749	364.853	4.55725	1.1062	149.652	2.18189	0.107698	522.762	31.0913	0.451912	503.146	21.5811	0.390813	295.32
2001 Nov	248.114	3.7912	0.0474819	610.884	21.6826	0.273281	336.131	5.62121	1.13894	253.702	4.22045	0.0224392	479.094	14.7731	0.598316	368.701	8.90379	0.411104	428.795	14.1514	0.339064	352.92	9.95599	0.302247	463.15	10.1079	0.465326	407.137	18.2018	0.169328	396.514	39.7434	0.831909	193.684	11.5554	0.0851532	367.86	4.60202	2.26868	151.016	3.95149	0.13132	516.498	26.3354	0.591496	508.771	20.7798	0.196392	298.926
2001 Dec	244.506	11.2296	0.0503249	657.631	42.3422	7.82701	355.941	22.7968	0.547546	257.248	10.1404	0.0455878	515.105	52.922	0.327809	365.087	12.3453	0.143043	432.935	15.8837	0.620329	357.411	14.0719	0.545593	473.964	12.044	8.09448	416.117	26.5375	0.305331	402.274	48.5099	0.224913	193.39	10.9171	0.0774002	365.302	6.71546	0.328977	157.01	4.9604	0.180253	529.325	35.3269	0.437082	661.264	172.636	0.234032	315.336
2002 Jan	242.23	5.53144	0.0341386	637.683	29.0165	0.21757	346.397	9.24062	0.767666	265.968	6.79234	0.0199095	480.392	16.9345	0.321257	365.601	10.7816	0.114462	424.986	11.982	0.177899	357.885	9.94696	0.230678	476.251	23.546	0.433705	395.305	12.1607	0.0586254	392.48	37.5981	0.260933	196.397	10.5162	0.0501377	364.219	4.88919	0.509615	150.533	2.73797	0.158928	547.238	39.0204	0.422006	694.576	209.38	0.4205	332.98
2002 Feb	234.331	3.86662	0.00389416	637.863	29.1808	0.22365	347.917	15.427	0.513174	268.133	8.25932	0.0109056	517.02	49.2642	0.597831	363.772	8.22067	0.149708	428.05	14.843	0.473985	359.12	11.5235	0.381046	471.408	21.6932	0.256152	407.003	15.5628	0.161186	390.805	36.8517	1.12979	199.121	15.116	0.0518665	370.452	9.46835	0.922992	152.633	3.99058	0.0953008	575.424	58.9814	0.781029	911.508	417.376	0.437026	354.083
2002 Mar	244.274	6.62243	0.202132	767.583	163.542	0.879362	371.817	34.7836	0.713343	270.606	14.2654	0.020619	554.845	85.585	0.390896	373.44	17.1021	0.825551	434.363	20.236	0.543226	365.954	17.4387	0.180652	506.591	64.0314	0.401202	424.762	35.4172	0.583679	430.727	75.7257	0.641098	203.835	16.7634	0.0773986	374.273	8.83406	1.01783	157.018	3.46628	0.125457	565.952	48.5068	0.276753	774.888	284.625	0.996732	379.172
2002 Apr	237.935	5.11412	0.0570196	673.477	59.2021	1.3359	346.616	7.13478	0.305951	266.853	6.09618	0.0233064	512.078	33.8745	0.230864	377.86	13.4337	0.707085	429.457	14.7941	0.620621	363.286	10.3024	0.181482	458.086	17.5606	0.0935039	407.959	18.4176	0.216578	389.371	30.0069	0.398907	202.504	12.9899	0.0669457	374.566	10.1471	0.372448	156.612	4.02703	0.192398	547.622	35.8575	0.429532	565.749	78.0689	0.300553	332.352
2002 May	233.119	4.68708	0.0416476	645.111	31.3982	0.0519999	347.841	7.80525	0.65465	268.342	6.55125	0.0534726	494.317	14.2242	0.232887	371.265	11.5133	0.208266	430.945	11.5299	0.275089	367.28	9.97652	0.554712	449.334	15.5439	0.819256	403.053	13.2401	0.0876247	392.256	30.347	0.2833	201.813	11.455	0.114484	377.862	11.4989	0.698048	159.623	4.86554	0.143883	554.569	42.4336	0.652486	514.179	29.2306	0.644292	333.277
2002 Jun	240.133	2.71954	0.0058336	656.33	31.9353	0.552574	347.065	6.33341	1.38821	265.886	5.66838	0.0362433	488.736	12.1903	0.101739	371.16	9.94108	0.172697	432.927	9.36424	0.376882	365.915	11.8711	0.499366	485.256	40.9877	0.651062	408.736	16.6301	0.115909	393.73	30.1768	0.559471	212.098	16.161	0.0918081	384.85	13.5944	2.48059	159.408	2.90647	0.19169	577.773	68.5684	0.442969	520.805	33.161	0.487795	353.923
2002 Jul	245.76	1.39718	0.0533529	620.094	20.4214	0.348605	341.673	6.83722	1.24488	266.34	3.27817	0.436794	506.695	16.5518	3.6598	380.185	16.413	0.169726	434.32	10.4872	0.822685	365.69	10.5453	0.428289	471.308	14.9887	0.459303	413.421	19.5686	0.234843	391.744	26.5288	0.146309	204.515	10.7966	0.0733017	374.692	7.35653	0.871804	160.101	3.78468	0.0879452	553.139	44.3876	0.513511	548.012	59.7993	0.37822	353.52
2002 Aug	254.957	1.81336	0.035986	627.373	25.5776	1.47666	343.18	4.95511	0.849182	259.112	4.15295	0.0812604	511.547	15.1641	0.435441	364.654	6.37637	0.179203	428.113	8.28839	0.69443	356.537	7.4684	0.263776	468.149	11.1388	1.09175	399.728	14.0569	0.191658	395.371	27.8381	0.706082	205.665	10.3139	0.0763915	369.984	5.52378	1.11165	159.411	3.11438	0.27575	540.011	40.8921	0.388751	521.464	32.7973	0.240829	317.773
2002 Sep	267.298	3.69231	0.00923778	644.221	43.8779	0.549885	342.813	4.65742	1.25847	264.75	3.46546	0.12492	494.755	7.47213	0.226909	370.606	6.85872	0.221697	428.877	7.13936	0.23721	358.801	8.90709	0.174589	463.625	6.98395	0.740414	407.851	16.0347	0.0871722	389.57	23.0813	0.571759	204.788	9.8372	0.0858876	377.15	5.80379	1.46765	155.777	2.44998	0.0810098	529.949	27.3883	0.407988	520.925	31.7553	0.370878	325.365
2002 Oct	252.866	2.36748	0.110899	613.036	18.9988	0.0745919	342.892	4.50991	1.55061	268.582	3.52829	0.19652	496.446	6.55305	0.204629	379.569	14.0418	0.115168	433.737	8.50505	0.185305	360.74	8.93268	0.160467	465.283	7.89199	0.94804	402.649	11.9588	0.0880181	392.543	29.3544	0.285558	203.631	11.4322	0.0720528	373.405	5.27022	2.04836	158.02	2.82914	0.12437	529.917	26.2282	0.666795	515.976	25.3565	0.579949	320.701
2002 Nov	258.022	2.11654	0.031645	611.919	21.3253	0.112905	350.023	7.47115	1.07048	268.76	5.19385	0.0614881	495.519	10.1489	0.731177	374.523	10.0642	0.140706	439.137	12.8549	0.208964	363.07	11.727	0.445331	470.022	6.94781	0.82851	412.047	13.3686	0.12969	400.058	34.822	0.248717	201.525	11.072	0.0875859	378.062	6.4475	1.09912	160.802	6.39533	0.194639	531.382	29.5202	0.674452	524.422	29.792	0.265987	332.258
2002 Dec	273.182	10.2563	0.0568255	659.047	44.9083	0.0390278	361.243	12.3608	2.06829	278.433	12.6092	0.07096	539.483	42.0861	1.2167	383.944	14.5628	0.695157	451.249	20.8255	0.829307	369.649	17.2769	1.47966	476.922	9.629	6.42719	422.636	26.2606	0.266351	414.947	48.0837	0.214838	199.884	10.8123	0.108583	392.773	15.6308	1.65326	165.609	4.24397	0.300148	535.373	33.3474	0.697797	644.775	151.514	0.369219	360.394
2003 Jan	249.108	2.0218	0.0273661	655.13	36.611	0.0357501	360.736	13.6068	1.79479	284.172	13.6968	0.192564	510.196	18.8074	0.389483	381.208	13.7758	0.0655213	440.199	12.2273	0.688588	362.354	11.3156	0.441314	480.486	17.6273	0.189221	416.982	16.5639	0.121649	419.772	40.362	0.210737	205.067	9.72823	0.0389696	384.065	7.32371	0.667124	159.174	2.71844	0.219639	548.422	33.9977	0.57266	653.404	154.626	0.34912	344.394
2003 Feb	256.92	2.01775	0.0158704	659.695	45.295	0.0389398	361.68	16.7861	1.11682	269.246	6.68069	0.0492354	539.03	61.0262	1.33583	385.5	10.7228	0.114434	447.086	18.5448	0.622299	366.46	16.1178	0.320448	484.265	15.417	0.370624	419.465	16.08	0.133739	409.805	38.2971	0.327665	207.409	15.5091	0.0822413	379.682	9.57829	0.688553	162.869	5.19845	0.169053	566.408	55.2771	0.36125	897.457	395.848	0.498422	355.632
2003 Mar	269.777	8.80601	0.429447	829.177	197.635	0.882936	396.019	50.0847	0.616353	273.833	11.9614	0.0817235	627.146	145.215	0.4111	394.217	20.3352	0.292858	474.186	42.1096	1.16584	375.291	24.2753	0.803141	524.496	55.188	8.8604	448.762	41.8675	0.56469	439.533	64.0855	0.816304	211.353	18.4295	0.179295	391.911	13.6967	2.26633	162.351	4.80533	0.115249	595.01	86.8904	0.649288	838.916	338.331	0.659052	391.213
2003 Apr	252.278	1.92464	0.306534	754.118	131.931	0.0481372	370.234	15.0833	0.310943	266.818	4.7756	0.00377473	527.909	38.3184	0.709437	386.629	12.6273	0.2851	444.42	9.61417	0.817515	359.904	8.9069	0.312213	475.487	10.6069	0.509537	419.115	13.3744	0.40236	398.368	21.9181	0.474151	206.226	11.6948	0.0658152	381.539	4.65273	0.583159	164.01	2.59235	0.111111	542.907	33.6101	0.879877	586.117	81.9516	0.196111	350.54
2003 May	248.77	1.07068	0.208288	651.809	31.3266	0.152744	361.375	7.43891	0.76378	268.134	6.27705	0.128334	505.484	14.4205	0.607606	392.007	10.8477	0.239976	448.771	12.1258	0.425542	361.805	7.78659	0.331581	489.563	14.7545	0.899963	415.349	11.8497	0.0919688	394.414	21.6652	0.935704	210.317	9.90233	0.0949926	386.606	8.51316	0.762316	165.37	4.63879	0.200531	557.732	43.5872	0.53575	537.336	27.8627	0.407972	352.541
2003 Jun	248.046	1.55563	0.76547	646.896	24.1624	1.20062	357.415	8.99186	0.622771	270.544	4.15153	0.257333	510.192	12.9003	0.179966	390.324	7.52829	0.283576	448.812	9.87864	0.431064	364.499	8.15668	0.77217	527.144	52.3292	0.956267	426.061	14.8213	0.133437	399.781	27.5043	1.95687	213.352	13.2903	0.168511	403.867	19.6954	1.21692	163.369	2.66287	0.197319	585.268	69.6683	0.297971	528.012	22.6894	0.326348	350.767
2003 Jul	266.313	5.80604	0.0150256	642.74	19.6575	0.777153	364.593	16.5693	1.15185	277.207	4.73693	0.0166482	510.852	13.6292	0.912441	404.932	17.9044	0.525217	449.863	12.2217	0.626267	368.697	9.55763	1.61817	490.566	18.5619	3.3242	426.163	17.7195	0.609248	396.995	26.3813	0.437887	209.594	11.9836	0.20499	388.02	9.15842	1.68345	165.505	3.73837	0.221241	569.082	48.2995	0.713856	555.63	51.8673	0.345025	369.762
2003 Aug	265.509	1.84393	0.248236	657.807	30.6169	1.35753	361.399	10.4807	0.863426	272.493	4.91544	0.0511878	517.492	17.7835	1.26495	390.648	8.21093	0.408613	440.045	6.90139	0.712219	365.325	6.76312	0.199677	480.087	8.06278	2.74163	413.274	12.1108	0.102098	387.18	17.9064	0.581396	210.023	10.5665	0.091912	385.019	5.71577	1.92216	164.849	2.54375	0.0988511	556.962	34.4787	0.598783	523.663	23.3511	0.347238	339.956
2003 Sep	267.786	2.3016	0.0222231	674.289	37.5012	1.69716	368.82	17.729	1.54874	273.136	3.95154	0.205627	513.042	10.5033	1.39491	393.709	5.72189	0.289434	443.084	7.56988	0.490209	373.906	8.55931	1.46915	473.578	9.6102	1.34315	429.228	17.5234	0.320372	390.284	22.8604	0.290427	208.784	8.23011	0.108113	390.965	6.23157	5.95449	164.309	2.78539	0.0856756	557.304	36.6323	0.668061	532.503	23.5946	0.197615	344.406
2003 Oct	265.781	4.63846	0.00693647	646.984	27.5616	1.74978	356.396	7.17979	0.653972	272.811	4.83679	0.0745809	510.058	8.06885	0.210613	402.229	14.8256	1.52479	448.884	8.3549	0.29098	373.328	8.92734	0.152226	488.765	13.0896	1.84366	428.531	16.7148	0.213919	392.754	26.3738	0.407234	208.556	11.459	0.0800427	391.489	6.29707	1.32709	164.342	2.50598	0.109612	565.071	41.3451	0.583211	543.489	29.085	0.477151	378.291
2003 Nov	265.716	2.00213	0.00936832	650.387	31.6893	0.23365	362.68	10.1415	0.450522	275.829	5.97747	0.0471427	516.65	10.0942	0.389513	395.419	5.95463	0.263206	455.956	14.7652	0.303746	378.327	12.0346	0.163581	484.637	9.17195	1.10546	432.332	17.4143	0.446459	393.483	27.7885	0.289423	205.321	10.1975	0.0698067	392.926	6.01094	2.50735	166.676	2.97208	0.069287	563.689	37.2357	0.421846	549.769	31.209	0.247439	364.673
2003 Dec	284.285	11.8284	0.00246527	646.653	30.3004	0.338067	380.648	16.711	1.32304	295.137	18.988	0.0101745	553.704	42.6672	0.295636	395.888	10.6252	0.102072	465.475	21.4801	0.153729	385.091	17.6658	0.281995	487.474	10.7295	0.363262	448.6	28.5641	0.765035	416.58	45.9499	0.219079	214.856	16.8643	0.0910698	409.044	17.5815	0.970554	175.363	6.35072	0.0923318	563.288	40.5937	0.552265	613.829	94.7647	0.441666	389.146
2004 Jan	265.809	1.72255	0.00608653	673.621	35.9979	0.0762648	368.62	9.43287	1.12022	289.915	9.60414	0.118317	516.421	18.1364	0.69137	406.594	13.0882	1.05539	455.072	11.4892	0.321611	379.032	9.39364	0.155478	487.995	10.7835	0.94782	435.025	15.8949	0.585911	407.041	31.9129	0.550399	211.175	9.97627	0.150512	399.529	6.4673	1.7822	168.003	2.16687	0.199507	589.639	55.1018	0.388118	1024.84	500.441	3.03608	382.88
2004 Feb	265.633	1.65578	0.0275075	746.74	102.936	0.0830854	373.739	16.1641	2.10754	279.035	5.62734	0.00977466	540.865	34.6774	1.52695	404.723	12.4067	0.652109	467.58	22.574	0.363131	380.655	12.4909	0.230017	510.31	31.8259	0.499574	434.962	16.4386	0.145503	410.185	37.8114	0.265463	214.681	15.4929	0.0903589	402.179	13.1316	0.645928	170.706	6.35458	0.0983447	590.427	60.7046	0.648814	973.134	451.923	0.719149	382.059
2004 Mar	275.855	8.43058	0.00186176	738.216	91.8781	0.827306	393.751	35.7632	0.684825	292.248	7.92199	0.0101644	685.438	170.624	1.74518	411.355	13.7139	0.440711	495.129	47.4248	0.571596	395.293	21.748	0.255535	529.676	52.3867	0.353247	466.594	40.9363	0.154167	433.815	62.2336	0.493718	219.483	17.9153	0.0418373	405.179	12.8131	0.601015	169.194	3.38288	0.224568	638.263	103.247	0.926264	947.997	420.234	2.0362	386.89
2004 Apr	268.915	2.57255	0.00771179	754.793	106.159	0.198939	376.536	14.005	0.271805	282.678	4.06986	0.00021515	574.546	60.0136	0.389946	407.323	16.3883	0.625782	466.132	14.2928	0.432498	380.502	9.93686	0.244876	496.115	15.4997	1.65022	436.634	14.0954	0.0873976	409.691	30.5599	0.513485	219.158	13.8839	0.0743492	404.137	8.47941	1.00573	168.972	2.26711	0.149328	587.698	50.741	0.617564	602.397	76.981	0.42265	355.995
2004 May	258.965	2.53626	0.0177618	681.22	26.957	0.0714372	381.268	11.7333	1.13937	296.355	7.58651	0.134372	533.423	15.3228	0.681302	406.964	12.0097	1.11032	465.663	12.4798	1.11483	385.65	10.8132	0.357988	497.041	17.7279	0.958606	440.231	18.0211	0.115567	406.603	23.8894	0.392868	215.683	10.6609	0.0688578	404.087	8.56084	1.11422	173.553	4.82893	0.115745	596.242	54.662	0.770904	583.388	54.2201	0.450775	364.413
2004 Jun	261.624	6.44143	0.0478262	698.288	27.1387	0.122358	371.233	8.62872	0.737082	297.507	6.59238	0.345229	540.713	15.8758	0.698533	408.007	11.8301	0.316952	465.894	13.0016	0.299826	387.439	9.96195	0.34814	527.686	42.5784	0.451617	436.764	15.8284	1.68151	412.566	31.0237	0.646195	219.402	13.8073	0.0713701	424.503	20.6653	1.56666	172.235	2.73171	0.213233	617.171	73.313	1.39207	582.48	50.8706	0.569636	371.148
2004 Jul	261.447	3.73225	0.166464	692.408	21.2141	0.143483	375.243	14.5397	1.38211	304.743	7.60579	0.0170044	546.833	19.9198	2.48301	417.89	17.9789	1.61708	471.095	12.2798	0.863424	388.009	9.78713	0.24667	482.433	14.1752	0.729711	440.783	19.9742	0.394379	409.725	30.8231	0.358499	216.625	11.1983	0.0766061	409.803	7.44578	1.40489	175.237	3.14161	0.114597	586.776	41.9206	0.546697	591.456	57.3402	0.368412	376.379
2004 Aug	257.61	0.945416	0.0147216	700.533	24.1013	1.32967	370.064	9.38304	3.92515	303.816	11.7215	0.00286965	540.889	14.5937	3.05351	403.167	6.09988	1.00383	466.258	9.26888	1.10366	384.398	7.46357	0.356751	514.137	18.2072	12.9844	429.984	10.7507	0.406109	405.589	27.3045	0.525261	215.987	9.19287	0.0854814	410.171	6.63661	1.10164	176.22	2.75699	0.10375	592.145	47.3799	0.613633	568.795	31.5669	0.423931	357.029
2004 Sep	266.638	3.41383	0.0218518	723.242	40.0749	0.0724416	383.616	19.2165	0.800123	298.869	3.80972	0.0228187	532.366	12.4929	0.531061	405.616	6.90216	1.66787	470.213	13.0711	0.304675	387.944	9.66227	0.147466	485.504	11.3694	1.27998	430.283	11.6438	0.321668	409.576	28.4362	0.576814	215.372	8.98773	0.104859	411.678	6.02873	2.59333	174.551	3.55051	0.12996	582.147	38.0586	0.493513	561.984	29.7038	0.449677	348.035
2004 Oct	266.862	5.65245	0.0467971	678.741	29.0954	39.3006	373.172	6.36901	0.721924	304.176	5.56841	0.0897602	550.452	21.0063	0.896759	414.708	15.1153	2.37086	471.163	9.49809	0.308621	392.059	9.64807	0.159531	478.47	12.5083	3.61613	427.027	12.7158	0.10488	407.731	25.5211	0.25513	215.42	10.9966	0.0713342	413.997	5.50443	2.80399	178.82	3.42105	0.121534	592.606	44.9755	0.450961	599.569	57.5266	0.464897	345.234
2004 Nov	276.288	4.54685	0.0876979	723.566	38.736	5.15021	376.404	6.9196	0.548942	303.103	4.23377	0.231795	539.383	11.579	0.169118	409.256	9.40755	0.413036	475.434	12.7545	0.496612	393.569	9.38247	1.22655	484.053	13.3348	5.03773	440.881	21.2937	0.3152	411.543	29.8423	0.238967	213.016	10.6878	0.112495	415.817	8.17076	3.54032	174.763	3.64374	0.213609	584.313	41.7734	0.356713	587.532	44.1766	0.434612	346.311
2004 Dec	277.733	2.24393	0.00306461	724.704	48.7837	0.0497023	404.939	32.415	0.610217	314.466	14.6092	0.17773	564.379	40.4654	0.408398	422.536	23.2603	0.337677	497.105	35.0227	0.508416	405.348	21.527	0.636605	512.661	18.3982	1.91008	448.302	27.8822	0.194533	429.472	43.5034	0.317825	217.234	12.1196	0.171685	425.351	16.2148	1.24155	186.952	7.16533	0.172762	592.264	41.7178	0.782136	672.333	119.186	0.349931	357.268
2005 Jan	282.762	2.62024	0.000441735	744.752	68.2657	0.113036	379.232	7.97265	0.511458	311.461	8.57826	0.0259364	552.372	23.2251	0.195163	430.06	18.0042	0.114692	473.999	11.3292	1.40975	387.087	10.2147	0.359063	508.468	10.5965	1.24465	448.764	18.0535	0.0679935	424.518	31.8642	0.158209	221.65	11.2711	0.106864	412.031	7.4218	2.04789	179.916	5.60054	0.124461	599.916	56.7632	0.408903	1104.69	552.652	1.18667	365.723
2005 Feb	265.928	2.37716	0.0784851	843.438	136.083	7.311	384.428	16.5639	0.587957	303.614	8.95044	0.0733292	586.873	51.3253	8.38961	423.044	15.7761	0.455131	492.801	28.5915	0.397147	390.215	12.2733	0.325159	552.908	40.3033	1.3222	435.332	18.728	0.100527	433.014	44.375	0.384994	221.837	15.3535	0.146965	418.436	12.1012	0.873438	183.069	5.5305	0.1353	596.471	55.064	0.296531	1212.87	655.979	0.688612	359.704
2005 Mar	280.009	8.82737	0.00091163	901.847	183.464	2.0888	424.109	45.4943	0.489279	309.757	7.18633	0.0223561	700.315	160.057	0.097352	432.535	27.3532	1.59823	503.285	36.6667	0.612176	416.895	29.4361	1.595	543.026	35.6865	0.955128	465.289	45.5525	0.170739	450.649	53.1042	0.526955	224.031	17.0381	0.0435809	422.836	10.827	0.577524	185.258	8.57132	0.11855	633.571	91.3048	0.380158	1016.38	446.749	0.594136	422.926
2005 Apr	273.862	3.4419	0.0180529	839.788	110.425	0.76877	392.226	16.4656	0.484196	310.974	5.81415	0.0190928	578.422	47.5037	0.504456	429.832	19.8311	1.22683	495.009	23.7126	1.82723	399.081	10.2346	0.179952	521.2	24.0701	1.77581	438.669	16.1918	0.0437971	430.648	31.3041	0.561551	224.903	13.2762	0.060341	418.54	8.44906	0.484755	178.424	2.82555	0.387455	593.959	48.4749	0.420958	642.78	80.6081	1.34924	356.636
2005 May	272.174	2.11791	0.0174314	740.117	33.6195	1.03807	383.9	8.24494	0.658957	311.727	5.05697	0.0426974	544.455	13.5036	0.827437	421.821	13.3417	0.515182	485.27	10.0827	1.01548	394.305	10.456	0.317495	527.281	25.8775	2.63564	442.245	18.793	0.0806857	427.626	28.3152	0.38307	220.088	10.7718	0.0685974	460.297	34.6278	2.38311	180.081	5.29004	0.539166	602.862	51.937	0.318549	620.514	52.9685	0.558672	361.203
2005 Jun	287.241	1.35199	0.133904	750.558	42.7914	1.10948	384.8	8.96199	1.05737	319.81	8.08158	0.0340162	547.41	12.7814	0.194808	422.875	12.137	1.34959	486.911	13.4689	0.413408	397.956	10.5306	0.2601	539.643	34.3808	0.982654	444.791	18.2914	0.604504	431.037	32.9575	0.479204	222.73	12.782	0.0518354	444.526	20.3762	7.93853	180.622	3.02105	0.226491	639.816	81.5314	1.65103	639.018	80.9447	0.626552	378.28
2005 Jul	284.901	3.91687	0.0373504	724.525	32.4459	0.116356	397.449	20.1996	0.73696	318.276	9.30693	0.157248	546.374	15.65	0.240022	433.024	20.4434	0.304565	490.64	10.8466	1.83154	397.496	10.5412	0.355746	522.08	28.1804	0.815888	449.494	22.0593	0.134902	415.99	29.3553	0.258998	223.919	11.1562	0.0730003	434.087	15.8754	0.96987	182.63	2.91116	0.122777	609.297	51.048	0.507491	615.385	45.8156	0.434236	400.896
2005 Aug	279.936	1.38043	0.00421891	745.083	38.4573	2.95399	393.033	11.3335	0.46873	311.191	7.00924	0.325448	542.255	10.6514	0.610033	417.172	7.70589	0.0888423	482.344	7.44876	0.635324	396.202	9.08924	0.212146	511.242	20.49	1.08551	440.742	11.9353	0.112985	405.744	20.7001	0.688442	229.093	9.83852	0.135638	420.403	6.60308	0.564599	182.666	3.28332	0.115609	607.112	49.1698	0.530765	645.011	79.3141	0.292196	363.128
2005 Sep	297.469	10.7875	0.0116481	771.757	54.0699	2.55704	402.948	20.2934	1.05143	316.547	8.56404	0.00912784	542.68	12.4205	0.682441	418.309	6.42936	0.248128	483.772	6.7363	0.693957	398.714	8.63828	0.128088	499.332	14.6686	0.14542	452.233	16.4788	0.279188	411.796	24.9929	0.294329	223.117	8.4087	0.0688749	428.399	5.19748	1.94882	180.211	2.04447	0.155572	596.363	35.4744	0.329401	627.96	62.7843	0.252307	363.922
2005 Oct	289.015	1.46302	0.00208441	751.674	37.4114	0.0213284	388.337	6.01041	0.88213	327.215	15.4162	0.838918	540.112	10.902	1.68494	429.801	17.8395	0.196715	488.547	7.91617	0.815112	403.223	9.35497	0.337251	506.763	18.3491	3.00048	454.304	17.0478	0.0791799	417.039	25.8216	0.442655	226.126	11.0461	0.0841421	427.449	5.71543	1.08274	182.638	3.21029	0.154401	595.902	41.5438	0.320164	602.339	39.0064	0.531811	372.416
2005 Nov	296.463	10.6405	0.0318519	772.275	56.2108	0.0417444	397.893	13.6391	0.965251	314.201	4.06371	0.0687742	544.92	7.92416	0.307165	424.988	13.9002	0.198265	493.507	12.7659	0.2714	403.363	9.30799	0.181602	505.61	11.8844	2.28919	463.356	21.1618	0.0603472	416.104	26.83	0.221632	223.733	10.6974	0.115261	431.843	9.41662	1.02953	184.139	4.64496	0.12808	596.665	38.0394	0.790054	629.049	62.7427	0.403036	366.492
2005 Dec	297.446	7.54912	0.0178929	766.017	59.5252	0.846576	417.08	27.8805	0.632623	320.129	12.2662	0.221896	581.444	37.8744	0.278763	427.517	20.6803	1.10328	513.389	30.8085	0.423148	419.685	20.5206	0.470812	596.998	89.2793	2.1082	481.601	44.0645	0.270217	432.48	41.0492	0.247521	225.846	12.7234	0.187054	457.347	23.1165	1.04469	195.043	9.11624	0.17473	608.578	50.6923	0.971002	706.542	126.773	0.343422	391.499
2006 Jan	295.747	2.61018	0.00276309	789.134	80.0524	0.137599	390.718	10.4368	0.260373	321.278	12.2745	0.0674771	538.54	16.6556	0.368004	443.76	21.6664	0.47386	489.499	10.4098	0.153051	411.458	11.8377	0.334901	505.131	15.5203	0.320994	461.497	17.6402	0.194525	427.914	29.9	0.392087	230.003	11.1362	0.0579451	435.246	8.64644	0.474794	183.529	3.34822	0.107495	624.139	57.6631	0.559723	1137.19	548.499	1.19265	388.724
2006 Feb	288.502	3.14475	0.0233866	799.474	94.6324	0.143391	403.029	22.732	0.62496	314.793	5.66215	0.115126	569.63	35.7625	1.70046	433.917	14.5214	0.137909	531.069	45.642	0.482332	417.118	12.7949	0.242909	521.872	27.9538	0.416747	465.787	18.9558	0.297129	428.756	36.0738	0.265076	227.061	12.0878	0.0637086	437.791	11.5303	0.651446	190.131	7.38231	0.0876856	621.798	58.1051	0.746443	1512.08	917.891	1.11681	383.914
2006 Mar	299.073	8.34389	0.0260578	944.203	221.254	0.191196	442.721	58.7069	0.571648	316.49	10.2822	0.363165	669.692	143.635	0.155259	451.55	30.625	0.525252	530.918	45.4278	0.621466	443.929	33.4942	0.559858	548.994	54.0808	0.409732	488.73	42.0258	0.0961347	456.731	60.2247	0.475751	237.04	21.5199	0.0578293	445.081	14.6177	0.420447	189.923	5.50921	0.119603	656.941	95.7085	0.366297	1243.61	642.537	1.24128	428.638
2006 Apr	313.612	4.58057	0.00236466	910.704	169.264	2.03725	418.479	21.8024	0.373129	321.033	8.45214	0.0616507	582.381	47.6613	0.45251	451.096	24.0042	0.250343	511.749	24.4413	1.30374	415.705	12.2129	0.313266	522.619	32.7183	0.329228	466.788	16.9155	0.0931624	422.604	25.792	0.388154	231.419	14.1689	0.0894566	437.566	7.23858	0.499929	188.124	2.88705	0.118703	621.353	53.2832	0.47196	689.023	90.9413	0.505205	389.864
2006 May	301.818	1.89981	0.00706507	805.424	56.5352	0.195661	404.265	9.15418	0.71139	320.9	5.19002	0.189656	549.186	12.6817	0.58248	450.797	20.1477	0.790003	499.005	10.8274	0.482221	418.263	11.0642	0.109791	540.082	28.162	0.794245	472.442	15.5625	0.38761	426.699	27.0666	0.273275	231.296	9.58326	0.0816341	494.466	48.0369	0.866389	192.933	5.7381	0.220892	625.539	54.7687	0.915354	682.335	78.2341	0.693428	394.277
2006 Jun	303.359	2.8096	0.00495404	806.256	50.5478	0.199893	405.062	12.4454	0.553109	328.986	7.60021	0.0897447	558.483	23.9378	1.03149	452.961	19.1718	1.01574	499.812	12.4007	0.294015	417.236	13.2835	0.444693	557.247	44.2102	1.08263	481.721	21.3181	0.123412	434.208	30.2147	0.705099	234.177	15.178	0.0485254	461.882	23.0556	0.522858	189.007	2.86128	0.140711	673.112	98.6496	0.925433	763.689	154.537	0.432696	423.541
2006 Jul	296.031	1.98364	0.00241557	783.892	38.0627	0.128802	404.554	11.2384	0.483546	328.8	8.44243	1.27805e-05	545.366	21.2185	0.722187	455.377	25.2405	0.75663	496.897	11.0497	1.01203	412.786	11.94	0.198609	545.713	30.7791	7.65186	486.702	22.6349	0.0934836	430.811	29.4713	0.337081	235.566	15.9413	0.117595	452.663	18.1176	0.922398	189.447	2.56079	0.19026	625.679	52.0387	0.722616	703.882	103.759	0.385621	447.544
2006 Aug	299.517	4.00197	0.0233687	783.439	32.6171	0.116812	398.693	4.30713	0.395968	319.87	6.22298	0.0249802	543.297	14.6574	1.68758	445.209	11.3991	0.377187	492.751	7.54869	0.299248	410.075	8.74893	0.171841	529.37	19.2896	1.42245	469.697	16.0712	0.198027	424.206	23.1027	0.520608	230.186	9.91928	0.346225	442.038	9.7759	0.594009	190.387	2.81911	0.162236	624.84	46.4433	1.32527	677.071	79.3913	0.495117	388.908
2006 Sep	302.429	5.27825	0.00900574	811.223	44.2671	4.07663	419.708	21.1494	0.437701	324.335	4.10708	0.0523321	551.559	19.3321	0.540758	455.801	19.8787	0.142862	498.73	7.24804	0.978595	408.507	8.06022	0.260825	524.299	19.3219	0.735081	481.606	17.9662	0.107455	420.276	20.024	0.264678	231.722	9.29026	0.284986	450.507	9.06881	4.12467	192.019	2.88526	0.159702	621.653	38.2796	0.369765	634.596	45.9066	0.466117	390.785
2006 Oct	295.737	1.63691	0.00847212	811.934	41.9669	0.0730968	408.411	9.27998	1.14125	327.866	8.32641	0.0174209	548.391	9.37691	0.519057	468.361	29.751	0.374464	506.684	12.2388	0.545332	417.352	11.0597	0.159999	525.682	21.2619	0.869242	482.591	17.7101	0.0752544	426.833	24.5668	0.314741	232.789	11.1583	0.0936553	442.908	6.03849	1.69043	196.529	3.6006	0.162419	628.862	41.1374	0.376817	641.496	46.3218	0.424352	397.487
2006 Nov	300.465	10.9008	0.0170292	835.485	72.3364	0.0886312	404.409	8.1694	1.66235	332.015	11.2339	0.0236437	548.794	8.12593	1.57735	459.064	16.6803	0.140415	509.003	14.2738	0.380541	417.489	8.66348	0.16723	527.642	15.6229	0.676796	487.12	21.1684	0.199613	451.166	28.4984	0.256279	229.179	10.4379	0.0909002	445.715	8.30639	1.17678	197.773	5.34047	0.192665	632.543	40.3413	0.484485	668.937	73.8279	0.392429	393.141
2006 Dec	310.267	17.2389	0.527564	830.622	65.0819	0.126232	426.85	24.2462	3.20271	342.879	18.992	0.102387	598.574	48.02	2.12027	468.808	35.0657	0.645642	514.96	23.7944	0.452205	431.743	22.1222	0.38761	542.237	29.6304	1.63818	510.957	44.6193	0.0860264	470.633	50.3145	0.282827	230.505	9.36206	0.146924	476.579	24.1944	1.07178	206.352	6.64487	0.11864	644.96	60.3265	0.421685	889.401	276.965	0.561671	413.195
2007 Jan	300.76	4.26898	0.0149112	845.833	84.9437	0.430122	413.762	8.17454	0.467492	333.258	10.057	0.0384273	567.819	22.0848	2.48205	471.969	18.0859	1.4592	510.514	14.6923	0.300764	425.449	12.725	0.267825	540.323	15.8781	0.188653	484.686	17.2814	0.345762	455.311	35.8384	0.23523	234.976	11.2535	0.0867676	450.124	6.06625	0.516831	198.397	4.21617	0.162877	656.347	56.1242	0.380646	1374.13	766.037	0.978922	392.353
2007 Feb	284.118	1.55559	0.0326047	872.018	113.59	2.44815	419.501	20.8806	0.481265	335.961	11.1054	1.54895	584.321	37.0109	0.548454	467.898	26.4273	0.243988	535.353	38.5418	1.13215	433.439	17.1445	0.244311	525.804	20.1925	0.224013	493.532	31.8071	0.136206	481.374	54.9996	0.512734	236.405	14.2129	0.0475834	455.713	10.5791	0.624274	200.767	7.35131	0.144637	672.436	73.4667	0.481194	1839.39	1211.74	0.789342	397.863
2007 Mar	304.602	11.8744	0.00711325	1041.83	274.539	0.25094	463.415	62.0562	0.532203	348.095	20.3049	0.403637	697.85	143.407	1.22048	476.046	29.0071	3.39062	558.445	50.3253	0.893724	461.582	38.2239	1.2095	611.32	86.8334	2.94795	516.98	45.6772	0.1066	502.216	71.6709	0.474994	253.394	28.9086	0.0720216	463.394	15.3665	0.3876	208.448	10.6815	0.549653	689.85	90.464	1.53318	1258.32	639.258	0.512963	454.568
2007 Apr	302.006	3.98857	0.136907	929.979	124.89	0.335698	423.182	15.5174	0.833839	332.667	7.33737	0.0794811	630.175	86.3272	0.529668	467.519	24.8534	0.227781	524.101	18.1785	0.933416	426.533	12.4199	0.376306	551.713	31.276	0.284715	489.246	20.5486	0.127692	466.913	36.4998	0.373214	248.525	17.1153	0.0490523	458.398	6.56619	7.34129	197.498	3.07879	0.239774	650.036	58.0021	0.803581	708.245	89.3295	0.510817	430.305
2007 May	308.276	6.55214	0.0218199	879.478	55.165	0.683841	421.28	7.87047	1.00148	332.855	6.67892	0.013537	567.891	15.4869	3.34981	458.041	16.0569	1.40653	520.639	16.3485	0.790702	426.559	13.6365	0.28838	546.593	26.0119	8.02137	490.611	19.714	0.421132	464.322	32.8578	0.259849	245.21	15.8219	0.111448	521.011	51.0704	2.20529	204.509	7.03802	0.149765	655.927	55.2751	1.70957	714.576	91.432	0.263473	394.077
2007 Jun	288.206	1.57615	0.026204	924.583	83.5752	1.63641	416.403	10.3424	0.284466	362.346	14.2303	2.8815	590.016	34.1386	0.652376	494.016	40.2509	2.17668	521.997	13.6764	0.906937	424.809	11.8558	0.234128	574.175	45.8038	1.53912	507.281	28.5781	0.370368	475.862	44.5211	0.751923	250.893	21.0897	0.0927642	492.479	29.1747	0.404593	200.978	2.34368	0.134247	706.384	106.153	0.431949	727.704	99.4772	0.599679	427.705
2007 Jul	292.109	1.58902	0.0984731	881.449	52.9164	0.356895	431.178	12.5292	1.21807	364.174	25.7663	0.015862	574.693	19.2854	1.00119	482.46	36.7543	0.4183	525.194	13.3282	1.19104	427.692	12.6171	0.549204	570.181	34.8261	2.18425	520.725	23.9702	0.262391	469.461	32.4433	1.30345	251.49	21.2757	0.0906122	471.548	13.2833	1.04371	201.411	2.39832	0.167243	661.372	65.8389	0.757966	706.143	78.7525	1.18811	462.247
2007 Aug	302.366	6.44912	0.111371	925.625	53.8351	0.551671	421.677	6.11809	1.21829	360.095	20.8067	0.117509	564.175	14.9153	0.87716	451.379	9.96337	0.519948	518.855	10.1261	0.41556	420.095	9.66722	0.790482	542.288	19.4727	1.17893	508.418	16.1341	0.172152	463.415	30.6757	0.309561	246.361	11.3587	0.183972	468.007	7.66169	2.53681	202.664	3.4734	0.129878	653.663	54.8008	0.672864	703.651	78.4321	0.330874	416.562
2007 Sep	295.584	4.68398	0.00659215	938.197	87.1232	0.333287	430.868	18.5249	1.37586	369.302	32.2281	0.0759111	578.671	26.8364	0.521651	457.8	14.6614	0.400528	518.222	9.53842	0.652613	422.233	7.70372	0.343988	544.733	20.2515	0.611876	527.647	28.0016	0.347851	463.662	33.7392	0.320774	245.579	11.6245	0.0643022	456.453	5.32233	0.766276	201.071	2.84663	0.11477	655.292	53.49	0.539233	727.76	97.9806	0.602399	399.899
2007 Oct	295.412	1.81183	0.0458791	920.858	51.2416	0.271629	431.694	11.5812	1.02225	346.946	13.4286	0.063768	569.861	15.529	0.822546	470.096	19.8619	2.12021	524.035	10.6246	2.99246	429.582	11.19	0.527727	556.838	21.0471	0.830045	512.508	20.5812	0.0764392	471.822	33.4417	0.34655	246.631	16.8551	0.0602946	455.089	5.48875	1.04974	204.17	4.0202	0.249614	646.047	48.6997	0.551894	671.395	44.6579	0.52878	403.344
2007 Nov	300.968	6.56489	0.00484375	962.435	86.854	1.9056	423.664	7.43035	0.541745	335.555	13.6477	0.12001	575.789	12.5585	1.45813	469.424	20.0531	1.65667	530.327	16.1192	1.41501	433.472	13.2691	0.280465	555.444	23.3211	12.0767	527.135	31.1261	0.389812	478.538	45.2944	0.610847	239.475	12.3117	0.153681	463.033	7.22227	1.4952	208.969	4.9379	0.372704	659.517	58.6597	0.513387	696.992	67.0213	0.767927	402.031
2007 Dec	301.794	10.7867	0.0197796	1007.54	119.535	1.64417	454.655	29.1866	3.55978	341.187	19.0644	0.0478022	600.776	42.4818	0.306448	491.315	47.9449	0.277548	548.602	35.268	0.943312	446.652	25.0483	0.718083	568.827	25.0762	15.0409	555.038	61.9225	0.345284	487.94	52.0444	0.566431	239.999	13.2608	0.197033	495.907	24.3898	1.25355	214.316	9.48048	0.164573	669.954	62.3059	0.92113	769.554	136.746	0.440383	430.74
2008 Jan	314.447	9.1448	0.101735	972.87	81.3625	9.63057	422.121	9.84104	0.2982	346.286	20.72	0.0449308	574.051	19.8442	0.457594	490.556	19.144	0.314269	533.58	15.5315	1.77908	430.705	10.9091	0.166031	564.944	16.1888	0.116103	506.921	22.1812	0.0778059	492.052	44.9415	0.38157	245.748	11.1224	0.108448	464.706	7.45329	0.818038	199.659	2.70445	0.104024	671.674	58.5827	0.598441	1372.72	738.753	0.994443	420.766
2008 Feb	316.974	1.92033	0.0115228	1003.59	109.015	0.769235	462.68	37.5303	0.486473	349.201	12.901	0.145356	590.528	37.5196	3.14066	483.718	20.7488	0.502639	555.613	38.3216	0.285375	433.305	13.9524	0.446517	571.728	18.7252	2.53017	513.733	21.5876	0.225474	505.116	61.599	0.286838	246.662	15.9968	0.120652	471.509	10.8923	0.886139	206.237	9.00098	0.114972	693.311	77.45	0.700789	1947.69	1298.65	0.895631	417.255
2008 Mar	327.901	10.2667	1.29239	1408.1	523.499	2.93904	481.127	50.4304	0.720803	351.504	26.1734	0.0402399	681.837	145.615	0.654283	488.587	27.0926	0.373041	589.075	59.3165	1.64999	454.418	30.1807	0.808069	642.923	76.2472	0.502038	536.706	48.6297	0.244239	532.286	83.3585	0.744804	262.504	28.4865	0.248588	489.873	18.379	0.879526	214.89	10.6975	0.128313	744.629	124.179	0.484508	1364.4	713.658	0.898587	466.701
2008 Apr	325.318	6.40979	0.0209971	980.954	102.602	0.36154	451.316	22.2965	1.83533	334.1	9.17981	0.086356	654.04	102.495	1.81415	499.566	28.3424	0.699641	546.301	15.9607	1.46254	439.262	16.3777	0.511552	578.85	43.209	0.220029	515.952	18.5572	0.109873	488.704	38.6402	0.32964	261.35	19.1795	0.0789713	480.475	10.6546	0.722642	200.899	3.09046	0.213661	699.934	78.8701	0.485745	728.041	83.7556	0.517105	430.016
2008 May	323.902	4.0682	0.0186175	966.808	63.0024	2.20172	475.536	47.2831	2.20764	335.849	10.2553	0.263621	557.912	12.0254	1.5449	497.785	25.8064	1.05697	543.032	16.7475	0.721562	436.88	13.4362	0.256546	564.951	26.7247	0.785757	512.952	17.6456	0.103188	480.655	32.4115	0.215754	256.884	17.5691	0.0584958	528.9	47.9949	0.347427	208.037	7.04351	0.160987	693.532	69.1485	1.04128	772.537	128.18	0.507744	409.744
2008 Jun	320.347	2.57392	0.348621	1015.55	99.0906	0.150287	449.902	17.8664	1.23545	373.913	47.87	0.0408834	580.694	26.3208	0.496562	494.669	20.9789	0.386649	541.96	16.7434	1.04406	439.963	13.9254	0.577983	581.403	44.1952	6.8072	521.361	18.8316	0.171472	493.979	45.1307	0.64306	254.189	16.7196	0.0782981	501.169	28.0349	0.754339	202.36	2.87386	0.142051	735.241	102.673	0.952204	787.629	134.493	0.511186	420.865
2008 Jul	315.543	2.52226	0.00316999	973.021	75.6885	0.955648	455.672	25.7491	0.563551	336.22	11.0726	0.501862	568.613	17.5188	0.630896	515.302	38.5022	0.337609	541.709	14.0027	0.494389	443.078	15.4608	0.515545	583.063	33.8316	8.82086	519.533	19.63	0.186385	486.734	39.3152	0.325478	251.083	15.6132	0.0486921	472.413	12.5531	0.777315	203.101	3.92896	0.134274	695.123	66.1139	0.598747	731.43	70.8574	0.54229	472.875
2008 Aug	325.949	8.00495	0.185794	935.317	37.7274	0.918498	436.549	8.5315	1.32807	329.069	5.80465	0.522971	546.664	7.78788	2.16311	486.192	13.7469	0.435069	533.511	9.40192	0.782962	432.736	9.32686	0.412057	579.562	18.6901	5.07967	503.4	15.1205	0.142151	477.082	31.0553	0.376782	249.469	11.1333	0.0589979	470.206	9.63608	0.771863	205.289	2.31224	0.137372	703.698	72.0162	0.756267	711.751	64.8523	0.316377	424.882
2008 Sep	335.346	9.17434	0.005037	987.844	76.4412	0.61808	451.543	22.2111	0.5052	340.998	13.4864	0.003182	564.561	10.3186	1.59247	485.508	10.3213	1.94908	530.452	11.9693	0.314434	434.092	8.7298	0.318726	582.86	32.3749	7.73578	524.648	23.9555	0.227684	480.928	28.319	0.204086	247.632	8.23103	0.196589	466.548	5.48748	2.24376	202.614	2.20808	0.154256	682.957	54.1553	0.430202	739.3	96.165	0.581773	413.17
2008 Oct	333.983	4.32048	0.0488479	947.487	44.5067	2.9555	439.801	8.50619	0.245943	345.825	16.0779	0.00394724	563.104	10.9619	0.571199	498.251	26.3635	0.656028	536.967	11.5396	0.328752	440.233	10.9853	0.331068	565.334	19.8132	0.812487	521.399	16.1672	0.135529	478.806	27.9768	0.165717	248.356	11.5287	0.0656027	472.769	6.96835	3.37009	201.461	2.00144	0.166418	692.784	64.565	0.514683	723.919	70.5731	0.580277	427.039
2008 Nov	325.426	2.51279	0.00165443	958.129	59.0527	0.57115	444.203	6.60956	0.575128	346.365	12.344	0.0035846	575.834	25.53	0.476332	491.735	13.2728	0.331644	539.837	11.3862	0.583719	443.785	9.54282	0.322377	578.771	21.0714	0.616724	525.633	20.9928	0.424677	496.219	45.1823	0.190603	244.241	10.9783	0.165051	471.076	6.68307	1.16928	199.7	4.29504	0.164085	679.683	51.3538	0.362001	694.202	45.4603	0.515347	426.867
2008 Dec	366.576	39.81	0.0268489	999.611	73.0317	1.04931	472.645	26.6772	0.579114	353.942	26.7676	0.000277498	594.411	36.6219	0.887024	493.089	23.9267	0.148351	563.15	35.183	1.08531	455.726	25.5758	0.322921	582.03	22.5037	0.669572	539.168	37.4248	0.318918	500.884	45.8613	0.113872	248.383	12.6633	0.0743953	496.202	22.1836	2.31514	206.195	4.85466	0.238655	693.753	60.6972	0.397186	856.864	198.569	4.46818	441.337
2009 Jan	336.233	8.3573	0.00433189	1042.9	127.899	1.11486	449.412	9.73797	0.312006	347.675	14.3844	0.00298703	573.068	14.4762	1.07503	482.962	17.2393	0.224214	536.517	16.2455	0.593609	442.928	10.3522	1.05476	571.837	15.7561	0.186384	519.662	12.6402	0.147751	507.919	49.9274	0.345315	253.403	11.3611	0.0665661	472.649	7.15203	0.198373	197.839	2.18903	0.170946	677.502	57.4612	1.66301	1019.22	359.962	1.2997	426.495
2009 Feb	329.514	12.2163	0.0187002	1020.98	88.0237	4.37623	450.243	16.3528	0.449529	351.999	14.9132	0.0343729	590.537	35.8203	0.872645	483.269	21.9297	0.163256	552.534	33.0952	1.38017	440.275	9.66934	0.226095	575.899	21.2688	0.523783	517.473	14.0729	0.0416974	517.195	60.0478	0.286613	259.808	17.661	0.0448134	469.198	5.54277	4.12501	206.398	7.1412	0.162959	717.866	89.0908	0.695974	1212.12	546.284	0.894288	408.364
2009 Mar	338.057	7.36765	2.41559	1309.6	378.86	5.76822	510.934	69.5742	1.13949	358.005	22.7953	0.00311938	724.506	155.44	0.444657	502.071	40.0869	0.337679	580.627	57.659	0.869266	460.212	27.9757	0.824719	633.296	72.0433	0.217799	547.794	40.566	0.412319	526.088	67.771	1.95553	266.876	24.0417	0.279013	482.499	18.6175	2.82102	204.466	4.92411	0.165521	766.664	137.953	0.930161	1154.08	488.754	1.68989	458.338
2009 Apr	327.365	2.82924	0.0105392	1042.69	97.9866	0.380363	455.69	15.9003	0.299854	354.59	14.9297	0.00017548	684.611	108.64	0.252935	487.48	20.3988	0.494242	552.314	27.5113	0.512577	444.374	11.9039	0.259654	594.208	39.6369	0.344735	523.821	18.1563	0.111051	487.551	33.8283	0.306232	259.539	16.8155	0.0439355	486.076	19.1017	0.138515	203.561	2.51247	0.367641	713.282	75.9896	0.668337	792.084	112.908	11.9064	427.535
2009 May	339.283	1.86441	0.0042672	987.939	52.161	0.211406	449.768	8.56753	0.304936	347.868	10.8292	0.604783	604.979	11.4797	0.219458	477.5	12.4057	0.131681	534.987	15.5522	0.744528	447.15	11.478	0.323208	583.37	23.5042	0.251971	514.486	11.7079	0.115159	484.311	29.8848	0.233214	259.09	14.7863	0.0433764	533.02	61.7528	0.331304	208.385	6.15549	0.277096	696.167	62.6942	0.35163	749.39	76.333	0.863129	416.652
2009 Jun	334.465	2.06403	0.0012244	994.365	58.562	1.24726	452.994	13.8981	0.306557	369.769	36.7892	-6.20044e-06	633.575	22.5409	0.566213	491.883	16.4565	0.155144	534.486	12.9941	0.639275	451.591	11.2501	0.269056	630.355	65.795	1.1034	515.239	16.201	0.142056	488.449	32.806	0.114566	261.967	18.0213	0.0548625	492.424	19.7782	0.118193	202.458	2.73289	0.0904962	714.695	86.761	0.215414	835.006	163.273	3.20249	416.911
2009 Jul	326.916	10.7845	0.00884033	991.115	45.8597	0.00897342	452.201	15.4328	1.68497	343.986	8.80732	0.000899661	618.262	14.0927	0.423921	482.258	19.1149	0.404389	530.437	11.8478	0.498855	446.705	10.5118	0.151823	612.449	47.2539	3.25616	519.147	16.2116	0.203964	484.204	30.3869	0.350616	259.478	15.7734	0.238575	476.041	5.89387	0.652468	204.806	2.86891	0.181145	680.971	59.9175	0.231492	745.255	69.9161	0.770206	436.016
2009 Aug	327.013	2.90423	0.0862977	993.525	62.181	0.0177994	434.568	6.29048	0.301517	343.254	5.84553	0.00584614	603.876	6.44484	0.159142	473.665	7.26842	0.124705	534.603	9.92405	2.5023	446.151	9.53593	0.0461121	582.507	19.0861	0.395857	513.524	11.6997	0.0398818	480.741	27.5997	0.437937	257.694	13.3872	0.0284208	478.313	4.04256	0.112553	202.517	2.19557	0.165418	692.172	68.3452	0.193478	738.555	59.4109	1.81414	411.362
2009 Sep	342.619	8.91704	0.0104653	986.845	40.2806	2.27407	456.424	20.3523	0.920753	342.779	8.74715	-5.9313e-06	605.784	7.53751	0.200595	478.39	5.33374	0.278968	533.709	10.2276	0.184353	449.955	10.122	0.137643	585.167	19.3319	0.371969	520.142	15.4352	0.0339539	483.201	26.4423	0.278377	255.456	9.80639	0.061609	483.803	6.53881	0.307924	201.628	2.27473	0.185227	686.303	59.1716	0.218064	774.232	94.2727	1.13343	426.61
2009 Oct	332.497	5.22788	0.809542	1000.83	56.4184	0.101282	441.821	8.55814	0.165502	352.753	8.2769	-6.41452e-06	608.77	11.9342	0.266277	484.499	9.56363	0.0836958	541.56	8.60422	0.437189	453.609	11.6713	0.0282665	586.814	19.5716	0.514325	525.957	14.8858	0.0518837	486.913	27.0057	0.230954	257.496	13.5701	0.253097	479.389	4.59622	0.526392	202.931	2.72651	0.149025	664.698	45.4813	0.788698	743.33	59.9421	1.72048	429.69
2009 Nov	343.675	3.56695	0.00183606	991.564	47.0377	5.717	443.152	11.1049	0.348283	365.278	15.6733	4.08052e-05	609.903	10.4477	1.4938	502.264	22.276	0.154167	544.364	10.2031	0.108076	454.06	9.80019	0.0696758	600.26	25.4509	0.835935	531.569	21.0576	0.165707	496.533	36.0005	0.119116	251.989	12.1856	0.091258	477.758	5.46806	0.77281	204.473	5.36915	0.160568	661.926	47.8016	0.341958	769.891	66.8804	13.5814	436.995
2009 Dec	373.216	30.6143	0.0039744	1044	94.8915	0.53573	507.011	35.6404	0.351763	384.526	33.4219	0.33203	657.82	47.1452	0.137413	504.913	22.0021	0.41564	565.507	27.6292	0.3338	465.997	21.6589	0.168808	588.785	17.7115	1.11191	548.05	37.3301	0.633681	512.989	48.9285	0.352584	251.923	11.3812	0.166185	495.271	14.8403	0.611896	209.878	5.16499	0.225096	671.849	62.9143	0.24232	909.021	223.706	0.847894	446.797
2010 Jan	339.758	4.19443	0.107241	1020.19	111.85	0.289396	480.184	8.42731	0.23634	376.14	20.2759	0.0788382	634.196	25.7914	0.194699	493.647	18.7733	0.202581	546.537	11.9365	0.194652	459.596	10.1698	0.197245	590.242	20.2139	0.601713	529.338	15.076	0.205491	502.088	41.5392	0.522403	260.196	13.3393	0.0714355	480.21	5.41698	0.231446	204.455	3.64825	0.167695	680.558	56.5834	0.753911	970.208	278.462	0.848357	432.86
2010 Feb	355.134	25.7796	0.0199539	1090.52	151.43	0.874415	464.689	13.4951	0.181582	365.489	18.3926	0.678259	667.219	61.852	0.709791	520.814	22.8263	1.72963	566.91	30.6795	0.737236	467.386	20.0803	0.0633521	595.71	22.4609	0.692982	526.299	13.8041	0.0551161	512.141	57.198	0.452911	267.463	22.1635	0.052343	483.333	7.49117	2.29423	212.916	8.06439	0.196918	712.351	90.5657	0.644	1671.02	961.405	9.81417	432.71
2010 Mar	356.978	16.3974	0.00109957	1581.2	638.704	0.16584	573.255	104.084	0.171968	409.784	39.9078	15.6917	816.481	205.575	0.263342	581.556	86.8166	0.574177	615.712	68.4655	1.19279	494.412	43.9717	0.277906	663.849	82.9269	2.25119	579.425	65.2095	0.396397	598.187	133.39	1.85207	295.635	46.4518	0.188375	508.874	28.4521	1.03203	212.321	6.87581	0.285673	789.234	161.001	0.879862	1418.79	703.339	1.93934	495.188
2010 Apr	336.635	7.02476	0.000240735	999.827	72.3895	0.118311	480.687	23.3736	0.0555733	370.763	12.3667	0.368435	665.057	60.4236	0.599893	519.335	23.9213	0.268331	571.498	23.854	1.21879	460.567	11.134	0.166554	602.629	30.8104	0.894218	523.876	11.6809	0.551307	492.706	33.2897	0.3424	271.934	22.7095	0.0934705	488.823	9.22158	1.68272	208.436	3.79411	0.0952839	671.98	43.4776	2.12312	778.794	69.9098	0.54485	428.497
2010 May	319.285	1.76171	0.00119711	965.144	51.3456	0.314927	455.232	8.06203	0.197497	369.151	12.3642	0.0345968	628.751	21.1275	0.221594	516.24	17.8872	0.262012	561.802	14.3873	0.795519	457.713	8.71045	0.154642	590.129	21.348	0.419189	516.39	11.3765	0.162309	485.654	28.3273	0.256285	262.534	14.0011	0.0739876	488.436	8.33403	1.45726	211.552	7.40399	0.192645	691.97	55.8959	0.688905	875.368	159.231	2.00641	430.994
2010 Jun	324.894	1.78829	0.00439825	966.381	48.1104	0.617258	466.059	12.1796	0.585617	367.926	8.14966	0.0757982	629.955	14.6172	0.777871	515.089	20.0451	1.13516	558.929	10.7269	0.953803	462.534	10.7685	0.255261	655.053	80.8186	2.70652	520.501	13.3642	0.290205	487.129	31.5963	0.257344	268.428	15.6431	0.105729	512.869	31.532	0.509066	206.556	3.24093	0.217815	746.977	108.913	0.716576	961.672	235.084	5.31447	439.362
2010 Jul	332.732	4.20822	0.00169185	969.019	35.7559	2.85444	458.044	12.1689	0.109649	377.44	14.6321	0.0481052	632.209	13.6215	0.789551	522.308	21.1668	0.980999	557.302	12.8515	0.818923	466.373	15.9016	0.27718	615.333	28.9359	3.6713	514.816	13.3055	0.243527	490.641	33.0846	0.278258	266.973	15.1113	0.121111	491.963	6.10897	0.887809	206.343	3.68773	0.162607	694.225	51.8843	0.453302	793.456	59.1232	2.28949	456.52
2010 Aug	327.162	11.8228	0.00971348	977.303	44.4729	0.92703	454.142	5.46218	1.13143	375.293	9.95732	0.0327249	616.769	10.5407	0.365657	505.936	9.41441	0.410359	558.115	9.3461	0.261579	459.243	8.36182	0.419344	593.098	21.9785	1.86423	505.043	8.30782	0.0467316	479.487	26.9086	0.240176	262.432	10.706	0.0515528	490.64	3.72822	0.361513	214.075	2.44969	0.249143	701.846	55.6869	5.72852	769.879	46.8328	0.981398	441.904
2010 Sep	323.903	3.54667	0	973.682	59.2692	0.364226	475.266	31.7343	0.468116	370.104	6.06629	0.502215	617.986	11.0076	1.19145	512.514	7.71231	3.59897	557.294	7.28109	0.14834	462.062	9.84116	0.402499	594.021	21.0839	2.80637	520.989	18.0092	0.188531	478.942	24.3512	0.474546	261.83	8.3444	0.0647884	492.73	3.16956	0.311648	211.749	2.99629	0.264549	692.914	50.3992	1.61689	827.765	109.988	1.22504	442.958
2010 Oct	367.211	27.9596	0.0165428	963.205	43.1985	0.208841	456.636	8.27529	0.265309	375.61	11.8676	0.0727437	644.305	18.1004	1.22419	515.749	19.1926	0.0891598	560.881	11.2151	0.164801	466.103	13.0305	0.542818	599.53	20.6652	1.33365	516.401	8.06162	0.195229	479.989	28.8453	0.146326	258.885	11.7935	0.0665536	494.439	5.57344	0.416964	216.45	3.46286	0.170878	686.523	42.8004	0.573561	782.521	55.6725	1.06842	446.619
2010 Nov	358.781	7.5665	0.00519998	971.854	53.0768	1.55323	455.04	6.70171	0.584226	372.909	9.03018	0.243134	651.672	14.8819	1.39499	510.052	9.29088	0.223249	564.46	11.1917	0.97629	465.84	12.8068	0.256603	605.864	26.1203	0.999213	522.138	14.9888	0.456085	479.903	28.5416	0.414929	259.689	12.2173	0.187104	498.388	5.84723	1.31172	209.976	6.66547	0.335932	693.063	45.5823	1.14901	777.01	52.8169	0.729426	447.723
2010 Dec	399.249	52.8534	0	1025.2	114.214	0.201347	502.927	47.0066	0.500072	380.028	20.3831	0.056658	676.037	34.7124	0.0882972	504.779	14	0.145443	582.17	28.0696	1.21136	475.019	25.8519	0.262355	615.177	36.0428	1.05581	522.972	24.7483	0.116031	505.429	56.3945	0.195687	257.977	11.6085	0.382323	506.249	9.72279	0.667293	212.165	6.90199	0.385446	706.779	62.0789	0.395371	866.561	135.595	0.44186	456.709
2011 Jan	326.357	5.0524	0	1047.49	109.962	0.338749	458.997	5.97192	3.00542	374.245	13.8197	0.214911	655.774	27.771	0.102059	516.26	20.1378	1.56513	582.388	27.1989	0.315434	457.605	10.3765	0.112518	600.476	26.9224	0.756795	530.4	13.7956	0.295106	499.047	42.2044	0.16408	264.623	12.3035	0.104343	498.591	6.65739	0.124969	209.046	4.58102	0.352059	720.471	68.2674	1.9438	1228.62	475.331	0.385864	463.655
2011 Feb	319.064	4.07032	0.0253046	1088.45	172.22	0.911988	456.907	10.549	0.491529	370.635	15.0551	0.0437863	655.365	26.7245	0.115587	508.238	14.3625	0.513298	578.625	30.3653	0.603004	468.103	21.0169	0.125875	597.244	23.6655	2.76542	537.681	20.4721	0.52808	493.631	44.3003	0.276001	266.959	19.4659	0.130444	497.512	6.84137	0.223154	215.044	8.55999	0.284593	731.538	78.7509	0.759138	1646.09	894.494	1.26357	455.795
2011 Mar	355.48	15.5288	0	1578.55	656.541	0.585926	541.866	85.3065	0.396343	396.815	39.4951	0.553166	952.334	322.924	0.619463	555.537	53.5525	0.167563	626.567	68.8832	2.91531	491.634	40.739	0.700532	637.992	81.1706	0.580193	573.888	53.8665	0.275753	553.598	97.232	0.423325	287.546	37.8016	0.112834	517.808	30.9312	0.584172	214.515	7.96551	0.281967	821.868	170.803	1.02046	1521.86	773.081	1.92898	501.935
2011 Apr	331.002	2.16697	0.00655915	1060.15	132.558	0.166253	494.362	29.9815	0.228789	371.879	12.8277	0.0332283	692.356	66.7716	0.956092	518.463	21.7014	0.36591	583.434	29.0223	0.733805	461.223	14.333	0.430701	608.526	42.6086	0.527346	522.798	13.4742	0.40801	492.713	35.8088	0.108435	273.401	18.1131	0.189571	507.731	13.7952	0.509894	212.939	4.56809	0.0767743	704.261	52.5655	0.831783	839.999	84.7373	0.240346	469.937
2011 May	314.879	1.93373	0.36232	1021.49	66.2113	0.967333	457.648	5.80994	0.106089	372.86	8.18452	0.0437728	659.603	15.9105	0.758342	526.185	22.1747	0.4284	569.144	16.7695	2.25395	458.345	8.45859	0.945591	576.073	17.3867	4.85787	522.755	10.8688	0.0824594	490.114	29.578	0.601267	271.98	16.0118	0.0594053	506.112	9.99835	0.708227	216.082	7.60018	0.169204	714.804	57.7422	0.871315	881.803	120.359	0.920188	460.375
2011 Jun	304.867	1.28808	0	1008.82	55.5855	0.320426	464.808	13.5614	0.359851	376.206	10.6579	0.103935	658.325	17.3616	0.803514	523.992	13.8949	0.274095	579.677	23.8323	0.598723	461.564	14.1263	0.456385	647.398	89.5137	3.01318	536.191	17.9253	0.209711	511.12	52.0212	1.36038	274.183	20.129	0.0706413	509.283	14.2944	3.07773	213.365	3.11939	0.663317	775.236	124.278	0.834432	1052.18	293.185	0.920489	481.322
2011 Jul	332.437	24.1977	0.00368873	1054.75	96.7197	0.841234	451.191	5.0016	0.109811	373.413	8.71348	0.0433041	673.364	28.9117	0.510102	535.6	23.1655	0.527866	569.95	14.7068	0.79509	465.808	14.4543	0.848961	630.67	67.8112	0.434295	527.611	12.0774	0.214715	508.38	47.3126	1.01859	268.858	16.0076	0.0833242	512.741	17.0079	2.39813	214.39	5.46062	0.581509	712.049	58.7268	0.628056	868.024	112.402	0.636446	476.129
2011 Aug	325.421	10.5687	0.00192834	991.815	35.9429	0.0953724	456.151	4.81539	0.294543	369.916	6.53397	0.165769	655.206	10.5024	1.26366	512.512	7.09981	0.70959	560.224	8.64335	0.771281	460.092	8.38865	0.369081	587.645	30.8305	1.48067	521.467	8.27586	0.233442	496.128	37.0525	0.186292	263.679	10.3017	0.0397728	502.894	6.17791	1.19613	212.809	2.82844	0.22286	749.331	92.8465	0.88347	805.068	49.8945	1.6955	462.438
2011 Sep	310.285	2.2456	0.00138248	1004.81	48.2319	0.040878	491.775	33.5354	0.735346	375.613	9.19242	0.0136674	660.639	21.5349	1.59141	514.651	6.64515	0.279581	565.644	9.89719	1.39783	461.649	7.54326	0.0985648	588.424	19.2988	2.42079	535.284	19.0661	0.208566	490.769	29.2189	0.425953	262.147	8.7401	0.0555967	502.446	5.4295	1.71399	211.971	3.43448	0.209489	706.268	48.7302	0.68466	859.456	102.661	1.462	455.692
2011 Oct	328.767	10.3107	0.000426645	1002.43	33.5039	0.0536582	455.627	4.86493	0.0991019	377.871	8.64763	0.0265369	650.35	13.7753	0.749391	525.82	15.5585	0.797964	571.296	8.90959	4.52092	463.759	11.5249	0.106331	592.872	18.0326	0.502893	528.151	12.1319	0.120678	500.184	33.263	0.310241	266.064	12.7841	0.0488813	501.882	4.68699	0.589515	212.368	4.46021	0.488359	713.195	61.1655	0.764442	820.037	49.632	0.624029	465.174
2011 Nov	322.444	5.64125	0.124951	1018.71	39.4834	0.523066	463.825	3.84568	0.0976045	381.309	9.84486	0.506425	656.072	11.9016	3.40864	519.005	13.1739	0.723993	581.522	12.8073	3.66886	469.529	14.7507	0.248353	603.213	21.1946	5.96916	539.172	20.9129	0.14241	494.237	26.519	0.950172	262.735	11.0206	0.0892482	512.409	5.76654	6.99027	216.386	8.5806	0.511995	712.904	54.5428	0.38857	815.304	46.0028	0.185746	477.669
2011 Dec	368.901	37.9244	0.00881571	1065.37	97.055	0.531898	502.627	31.7723	0.373064	390.329	23.0841	0.0582104	682.35	35.9388	3.46994	521.394	28.7643	0.874255	583.519	23.6963	1.49377	479.839	25.3458	0.317092	608.225	24.8814	3.26202	538.199	26.3914	0.112498	529.195	60.176	0.203345	259.798	9.63576	0.246996	516.893	9.84367	1.73621	218.414	7.77483	0.232997	714.161	61.1138	0.625654	891.484	118.629	0.225421	487.077
2012 Jan	321.57	3.00536	0.0311418	1246.89	259.624	6.35077	456.138	7.77809	0.12378	366.554	8.6616	0.0200865	671.59	25.2534	9.55159	524.58	19.364	0.322225	582.042	19.0753	0.921239	462.718	13.8281	0.214704	599.752	24.0093	0.474483	533.1	12.9048	0.130775	526.849	55.169	0.308268	267.627	11.8084	0.0758394	507.385	7.39903	0.257809	219.958	5.94705	0.294629	728.36	77.995	0.645433	1080.09	322.55	0.31693	463.888
2012 Feb	325.456	6.48884	0.083484	1138.16	160.055	0.0222502	458.917	9.7754	0.48106	381.036	18.6281	0.439865	661.916	24.8064	1.80643	519.779	16.1848	0.163255	600.846	41.0542	0.56168	468.311	16.7231	0.400191	600.286	31.7927	0.566446	534.184	14.3958	0.152474	522.165	53.3132	0.409204	272.19	18.2629	0.152731	518.251	16.5932	0.427604	224.226	10.0364	0.261233	748.241	92.7986	0.709687	1466.92	702.787	1.9538	474.418
2012 Mar	337.214	17.3427	0.151149	1534.12	548.202	2.22843	506.395	46.2697	0.185627	379.736	20.749	0.383934	901.121	264.846	0.268927	548.49	38.5168	0.302532	631.235	64.9896	1.15445	504.025	44.6867	0.706406	657.339	86.9305	0.516657	582.063	49.2054	2.63703	572.747	100.718	0.560517	291.171	33.9453	0.0423818	528.264	25.2976	0.181994	216.719	6.25489	0.22256	821.053	160.692	1.6975	1483.25	716.477	2.74327	576.03
2012 Apr	311.719	2.45258	0.154313	1133.27	136.796	0.0556347	468.627	14.8816	0.778942	371.164	10.2849	0.218756	728.736	83.9611	0.993098	549.158	35.8283	0.901605	596.421	26.0222	1.69716	477.575	19.5065	0.304867	616.886	36.3388	0.360537	538.06	15.6707	0.278393	516.381	40.9982	0.286019	276.852	17.6991	0.578879	527.675	17.2444	0.846469	217.277	4.49377	0.640255	723.999	66.6581	1.26759	884.379	114.926	0.364537	475.684
2012 May	312.094	4.82657	0.128055	1068.82	60.0369	0.384178	465.506	12.1637	1.01941	378.754	10.0672	0.424053	669.456	19.1362	0.497301	536.93	23.6339	1.39335	588.627	17.4206	0.761214	471.762	12.5572	0.179879	593.008	17.1174	1.61247	541.757	12.7916	0.17665	515.652	38.6465	0.740104	277.08	16.3364	0.0802906	522.995	8.57046	1.19261	221.47	7.73928	0.360822	736.058	76.648	2.15767	863.463	94.1543	0.564133	465.834
2012 Jun	321.331	3.29412	0.00757493	1032.15	53.6943	0.202097	472.97	11.5125	0.473426	381.36	16.2546	0.0743088	677.667	23.97	0.778772	526.069	20.5073	0.239721	601.365	27.8577	1.11187	471.706	13.0661	0.64376	658.661	79.9764	1.24284	547.31	21.5275	0.0849743	531.581	52.8325	0.368139	279.103	15.6731	0.10027	542.189	26.3702	1.54992	219.173	3.36994	0.298706	783.499	131.065	1.65494	987.653	223.164	2.71208	487.982
2012 Jul	341.974	13.9844	0.0159305	1036.28	56.963	0.05697	461.642	7.77327	0.158668	393.288	14.6265	0.0800488	676.773	21.221	3.59613	532.071	20.7116	0.482202	590.314	16.4479	0.310624	468.511	11.4335	0.181938	637.065	58.2539	1.66244	538.119	15.4675	0.282665	522.839	41.9644	0.894448	274.874	14.5896	0.0741482	523.824	5.98938	0.982456	221.263	4.86637	0.271405	736.312	76.3595	0.65141	848.788	86.5531	0.420079	490.893
2012 Aug	335.632	7.67139	0.00199154	1021.22	36.1628	0.236269	461.415	4.18057	0.290467	386.853	9.13848	0.0644828	672.155	18.5645	1.25284	510.131	7.82071	0.0821227	584.354	12.9428	0.798852	469.797	10.0156	0.158169	591.291	14.7679	0.838182	519.425	8.20094	0.128498	521.636	41.9194	0.15837	273.454	15.2381	0.072442	536.293	17.3925	0.887192	222.246	4.24095	0.294401	745.714	77.4879	0.730676	830.483	66.1059	0.502231	460.211
2012 Sep	333.982	5.94374	0.00142197	1025.1	35.6645	0.541512	485.821	22.9782	0.28645	393.617	11.1137	0.0408346	662.015	13.4019	0.942718	511.476	8.72177	0.394234	580.04	6.78318	3.59324	471.325	10.1785	0.267195	596.468	16.6733	1.81877	530.819	17.4036	0.0602306	513.735	33.2345	0.226423	269.991	10.4929	0.115085	527.455	11.4337	0.178718	219.151	3.28391	0.197087	734.943	67.0244	2.87524	843.822	83.5101	0.543545	473.046
2012 Oct	327.179	3.7014	0.939609	1038.56	42.2496	3.12676	467.715	10.7604	0.131798	391.611	10.1188	0.329847	667.035	16.6179	0.220497	515.065	11.4651	0.276175	584.855	7.55553	0.708937	472.89	12.8074	0.0565236	610.571	19.133	5.55911	528.558	14.3672	0.0830888	525.163	37.3135	0.567997	273.63	14.8576	0.134956	527.533	12.5665	0.688835	216.772	4.45467	0.263738	714.552	48.4987	0.925764	808.083	46.3442	0.573817	475.497
2012 Nov	332.685	4.55116	0.103041	1069.19	58.9761	4.92271	461.271	4.23167	0.186334	400.049	17.6449	0.18114	681.95	16.6829	2.35098	522.123	13.3601	1.56544	587.908	14.3527	0.519665	478.288	14.9696	0.392418	617.362	24.0508	1.63566	533.934	16.7468	0.285663	518.427	30.6739	0.499842	269.871	13.8927	0.111688	522.06	7.05688	1.54635	219.844	5.90296	0.339552	732.959	62.0377	1.09576	807.906	40.8525	0.721663	471.908
2012 Dec	357.715	27.8051	2.37071	1073.37	82.6022	3.91202	497.389	26.8613	0.435448	407.15	29.3401	0.0657631	714.578	36.1192	0.541332	529.361	23.4281	3.88323	598.473	26.4883	0.333499	484.896	22.2149	0.470532	612.677	21.8906	0.750223	531.898	24.3309	0.335824	532.446	47.7944	0.569151	268.166	14.2378	0.0726449	544.107	22.6723	2.11173	223.341	7.35582	0.523249	724.093	52.9159	0.579144	886.202	112.645	0.227803	484.823
2013 Jan	338.936	6.40688	0.00345438	1206.87	225.979	0.102095	467.305	6.51999	7.60116	387.477	10.3384	0.0471826	696.103	21.1468	6.06939	523.142	12.3715	5.71277	592.562	19.2649	0.180153	471.931	11.8897	0.364954	601.323	19.7226	0.427296	518.85	11.9993	0.575202	547.459	56.7628	0.321928	271.897	12.9879	0.0676345	519.131	6.68634	0.187912	212.436	4.91402	0.662806	744.06	73.8143	1.63033	1119.78	351.407	0.966857	476.924
2013 Feb	344.292	5.51522	0.000404068	1196.93	197.964	2.80773	482.472	16.2934	0.477995	391.773	12.8487	0.0447625	700.012	31.0099	0.286193	518.257	16.7644	3.44867	603.668	27.6892	0.471223	479.165	15.7035	0.452546	612.749	26.4172	4.00913	530.128	13.17	0.547902	549.301	61.5143	0.353146	272.501	18.8027	0.0624472	522.61	14.3672	0.272832	215.611	7.82996	0.311689	772.781	98.7743	1.42738	1510.99	735.626	1.12273	457.419
2013 Mar	341.555	3.06429	0.0378579	1533.98	538.435	3.04426	532.86	45.9262	2.03696	408.201	26.6679	0.0588278	946.428	270.379	0.292474	547.308	40.872	1.14403	654.727	76.1796	0.646121	511.374	44.4667	0.465649	656.298	73.837	0.420511	549.717	27.7684	0.688137	574.552	80.183	2.38307	294.098	35.4807	0.405984	538.679	25.8259	0.65326	217.044	6.2148	0.203408	799.285	131.116	1.12414	1527.73	750.116	0.454714	511.683
2013 Apr	351.468	4.09752	0.125449	1265.7	270.982	1.42175	490.703	14.1606	0.137199	397.232	14.8532	0.0957952	811.445	148.742	0.571985	533.582	24.5493	0.440609	621.336	35.0728	0.800265	492.081	25.5605	0.525005	641.202	48.1956	0.704075	556.584	27.7564	0.643778	582.79	81.4893	0.241373	282.195	21.189	0.544052	542.624	20.762	5.03589	219.338	8.00081	0.064422	774.888	95.2653	1.93904	1044.88	259.122	0.632434	511.496
2013 May	346.773	3.25693	0.00308012	1182.64	164.66	0.289957	483.475	5.45285	1.2003	393.231	9.88255	0.154728	689.778	22.1226	1.56382	525.764	20.2971	0.0738346	602.881	16.0668	0.50661	478.866	13.0604	0.213831	611.608	23.599	0.326516	536.871	13.3257	0.696515	541.235	41.236	0.933363	284.695	23.4431	0.381065	534.118	8.98072	0.869791	223.856	8.77993	0.427705	742.035	59.1944	1.8496	955.503	168.266	0.491178	480.793
2013 Jun	334.85	2.6863	6.40677e-05	1087.6	57.0263	2.36451	489.364	8.72075	1.17113	396.566	9.97396	0.23905	693.161	15.1997	0.447081	523.963	20.9811	0.363208	631.507	41.7326	0.620454	476.844	10.7865	0.219913	668.056	70.5958	0.857036	541.036	19.9363	1.16219	554.729	51.9584	0.303637	281.86	15.695	0.423944	558.371	34.2272	1.30082	218.509	3.79023	0.245633	795.357	107.72	5.29402	1036.77	256.75	0.236777	484.055
2013 Jul	336.399	2.24867	0	1082.84	39.424	0.43504	478.753	7.11601	0.55607	395.085	8.03925	0.33372	689.245	12.2687	0.223081	518.346	16.4692	0.211129	613.971	22.0506	1.57269	477.833	12.3289	0.343443	641.974	53.6247	0.31236	532.84	15.4186	0.600563	561.75	59.3157	0.623647	285.097	17.7944	0.338949	531.373	9.66058	1.30206	220.972	4.8341	0.0666046	744.414	61.0135	1.42261	852.532	73.4695	0.493238	501.47
2013 Aug	334.964	2.98622	0.38154	1097.69	44.5685	5.90521	474.818	4.68444	0.236238	395.38	12.9097	0.128184	695.63	16.9606	0.344021	502.237	6.17785	0.0569652	600.043	15.0742	0.498455	475.545	8.91357	0.546981	615.787	23.8661	1.31929	527.612	10.8412	0.785006	550.421	49.5796	0.251697	286.689	20.7737	0.380058	531.374	12.0737	0.8207	220.968	3.4119	0.207728	755.4	67.6166	1.47636	840.234	63.6895	0.360632	480.82
2013 Sep	342.03	3.17553	0.0095793	1126.84	50.8621	0.990631	493.43	18.169	0.400877	406.857	15.6176	0.136871	684.849	20.3622	1.22793	516.537	11.1773	0.320143	589.305	6.11517	0.30318	478.451	10.5906	0.666292	601.51	11.1815	2.16232	542.294	22.9748	0.712512	538.418	38.2356	0.397617	277.624	10.8387	0.104795	526.248	4.40765	0.852216	220.351	4.25799	0.261765	745.393	62.9023	1.34185	863.195	86.3758	0.346697	473.296
2013 Oct	345.984	2.27062	0.00234075	1133.49	52.2054	2.58559	484.176	9.51847	0.340705	398.194	10.1374	0.577271	684.035	16.3438	1.14932	526.152	11.9316	0.284889	598.481	10.9436	0.915617	480.694	9.63188	0.818644	612.868	17.8558	1.78086	526.024	12.3029	0.962882	545.454	37.432	0.367809	283.17	17.6864	0.148965	530.617	6.44328	1.79656	219.763	3.29987	0.273236	736.153	51.3134	1.55206	827.668	50.284	1.10665	479.792
2013 Nov	335.044	3.04761	0.00847086	1111.95	48.3563	0.893552	485.012	3.55647	0.185236	403.616	10.3913	0.00299998	686.339	15.7505	0.477773	533.11	16.3039	0.138291	608.328	13.7191	0.641082	486.097	15.3487	1.57253	617.293	14.1594	7.27491	533.881	16.1878	0.887772	535.791	41.9801	0.458688	276.76	13.3961	0.120222	535.288	7.12568	4.83956	222.269	5.8518	0.28729	729.276	46.5351	1.03066	829.433	51.7466	0.663388	465.594
2013 Dec	389.906	53.141	0.341194	1143.94	84.1919	0.178637	527.478	43.8657	0.263666	411.102	35.2907	0.0256375	703.815	27.525	1.18301	550.517	32.8098	9.12603	614.129	22.593	0.556614	498.981	25.3998	0.37217	619.46	19.8484	2.6437	539.912	24.4236	0.778189	565.483	64.2722	0.13956	276.08	12.8787	0.108894	566.107	34.4793	0.759143	226.955	7.88891	0.511193	739.896	51.2586	1.32122	926.503	139.846	0.497244	490.585
2014 Jan	339.593	2.98165	0.00381536	1180.59	113.821	1.99841	490.483	6.36256	0.44035	388.766	8.17502	0.357803	669.925	20.4294	0.356113	527.291	14.4179	0.0389505	629.067	29.8221	2.84507	485.112	13.1416	1.09894	624.011	19.1832	1.11112	545.941	15.1885	0.504373	582.916	59.4076	0.844662	282.733	13.5431	0.0717964	527.286	7.32661	0.497724	222.113	6.30534	0.543984	757.469	72.1937	2.47212	1125.36	350.163	0.438921	466.535
2014 Feb	350.124	5.37823	0.000632542	1200.49	141.572	8.21252	502.704	19.7118	0.802433	387.699	9.56401	0.033602	682.115	22.9724	0.33955	533.003	19.2598	0.265783	629.297	24.5339	2.10541	488.28	17.3197	0.603514	625.367	18.3836	1.23045	533.235	14.3873	0.440224	542.925	47.7831	0.305868	279.59	14.2173	0.181601	626.968	38.2268	67.8965	224.195	7.42581	0.24526	780.043	92.8773	2.22985	1631.78	840.84	2.95616	459.248
2014 Mar	352.084	1.9241	0.893217	1614.46	573.762	3.36136	516.812	52.6608	0.406387	392.732	15.5496	0.000568691	1019.26	351.373	0.610083	549.452	33.4259	0.104143	679.275	74.7429	0.563567	524.767	51.5437	0.599933	696.571	83.0269	5.35073	554.026	38.8455	0.387399	604.01	107.985	0.949658	305.928	38.2966	0.142393	549.839	28.915	0.917144	222.668	6.92409	0.428644	814.692	135.031	2.00121	1618.82	812.843	2.51161	536.912
2014 Apr	344.652	3.04528	0	1297.02	233.446	0.431293	482.907	9.18829	0.239609	385.116	11.4403	0.216229	779.332	113.738	0.569301	531.671	17.8557	0.220887	639.741	31.296	0.697848	503.913	27.533	0.837145	666.881	49.0101	12.1859	530.535	18.0027	0.445996	555.93	60.9634	0.532229	295.874	24.3707	0.13613	549.768	19.9338	0.945555	222.54	6.3136	0.0990722	787.834	101.53	1.81475	927.728	128.579	0.792407	501.896
2014 May	333.549	2.73233	0.000454715	1264.87	175.762	1.02303	478.266	5.40361	0.797409	378.254	5.97369	0.0880585	691.69	14.2362	0.586368	534.703	16.9113	0.588629	623.419	19.6109	0.663801	494.229	15.0281	0.878295	628.493	23.0138	2.01275	525.61	12.2371	0.320525	526.1	30.8049	0.165952	298.32	24.4535	0.0988843	544.913	13.1179	1.01187	228.562	10.1314	0.208581	750.425	67.4591	1.30899	948.288	154.169	0.678871	486.822
2014 Jun	334.904	5.34381	0.0103875	1136.58	77.402	0.233136	486.17	16.2069	0.386327	383.741	6.79883	0.0179314	689.364	15	0.515006	541.031	21.9369	0.195318	654.782	44.8616	2.90711	493.621	12.9854	0.321068	675.719	72.1342	1.40708	540.844	21.4592	0.42321	547.345	53.2361	0.132821	288.003	14.2657	0.09274	561.504	32.5027	2.36526	222.945	7.56372	0.251658	804.378	110.777	2.00416	979.223	185.75	0.50255	493.722
2014 Jul	345.774	12.6627	0.0635394	1117.31	58.8523	1.12989	476.75	8.24954	0.327592	381.718	8.21079	0.171784	703.938	34.0912	0.758909	538.746	18.0009	0.0381733	625.722	22.2985	0.418491	487.093	13.0845	0.51935	662.536	56.7615	3.05548	550.928	26.8155	0.330392	538.852	48.1742	0.775318	288.129	15.493	0.100471	551.647	22.5799	0.426588	223.133	5.76917	0.382955	741.134	46.4989	3.02313	853.072	58.7355	1.97108	515.367
2014 Aug	329.611	2.09681	0.00381115	1105.36	44.2613	2.52009	473.732	3.82168	0.424965	377.754	6.39245	0.0333832	699.557	28.0467	0.45879	518.23	5.65839	1.48752	607.734	8.08292	1.19972	487.709	11.5186	0.429491	637.497	26.632	1.83141	531.123	13.936	0.763719	526.426	41.1347	0.691365	288.187	13.5862	0.152088	533.97	5.23193	0.382668	222.203	3.66231	0.385346	766.572	72.3996	1.71652	890.11	65.3706	2.33575	474.888
2014 Sep	334.868	5.38518	0.000362307	1118.08	53.5734	0.440636	491.172	18.9313	0.430615	385.017	8.70249	0.0101429	695.537	24.1618	0.82935	536.286	11.6653	3.61498	609.143	9.10412	0.381056	490.958	12.3944	0.558952	621.287	17.6545	1.52306	551.153	28.234	0.533663	532.806	37.0818	0.476814	288.113	11.0464	0.297882	533.692	4.50145	0.513445	219.044	4.44037	0.584254	730.242	37.4975	1.48064	919.848	89.7255	0.774265	475.03
2014 Oct	342.006	2.69341	0.0067345	1125.31	62.2947	0.102713	472.997	5.59701	0.371928	388.267	10.6569	0.217897	686.826	15.4743	1.05637	542.16	13.5022	0.155004	613.614	8.86204	0.341494	489.052	10.8873	0.412334	622.672	13.5445	2.42332	537.136	14.0156	0.350454	533.372	38.7109	0.488221	293.543	17.3936	0.180219	542.528	13.0889	0.615652	221.968	4.02501	0.484355	752.754	55.4642	1.25143	884.169	52.0309	2.63183	486.56
2014 Nov	338.794	2.97438	0.0280531	1094.04	45.4125	0.335586	490.56	22.3013	0.238716	394.936	8.28434	0.148226	669.298	13.253	0.208121	544.141	15.2129	0.0412199	617.756	10.037	1.11517	491.164	12.7443	0.157395	637.409	18.1314	7.90839	547.008	21.5021	0.44089	529.175	38.0325	0.409676	289.636	15.703	0.0815262	542.635	6.51873	0.815386	224.344	7.72454	0.735889	753.17	56.2552	1.54484	885.259	52.7649	0.398442	478.314
2014 Dec	389.899	42.4374	1.31359	1133.69	91.9404	1.20579	513.558	42.0041	0.117581	411.417	23.3369	0.0826127	685.704	30.8155	0.408474	561.575	38.3572	0.616125	649.461	39.9181	1.96996	504.769	30.3836	0.320864	624.206	13.2633	1.36279	555.789	33.1498	0.579984	557.363	64.623	1.31943	287.235	12.7988	0.0705997	572.803	30.8593	0.357425	231.792	11.3142	0.745226	780.031	60.8962	1.88112	1040.79	198.321	2.26418	517.751
2015 Jan	347.628	13.1367	4.68211e-05	1119.15	103.071	0.384621	477.772	9.98806	0.480436	397.522	12.5361	0.374621	678.43	24.5115	0.136048	539.389	16.8734	0.00959029	628.637	15.3757	2.13832	488.525	18.667	0.28328	626.92	20.8828	1.13543	533.635	15.1132	0.351748	555.968	58.7436	0.278549	302.91	17.3931	0.0817562	540.875	8.52341	2.77679	226.733	4.99028	0.501818	789.7	80.4718	4.05017	1174.35	336.501	1.30144	484.429
2015 Feb	347.446	3.96578	6.83464e-05	1154.92	125.916	0.107631	487.43	18.0113	0.374769	397.005	10.7263	0.0202819	712.228	38.2044	0.573822	532.415	12.2557	6.17602	631.087	17.6242	0.760893	489.911	16.1938	0.378303	646.205	36.6783	5.62242	538.17	12.2714	0.424478	555.241	64.5672	0.360392	298.318	14.7794	0.0774738	547.369	18.083	0.315996	231.08	9.53385	0.870016	819.382	101.957	2.869	1568.48	720.925	4.63291	481.818
2015 Mar	363.641	6.85735	0.00256314	1507.13	480.619	0.415373	513.804	51.0284	0.379198	414.225	27.0692	0.0120574	1030.2	347.5	1.16543	568.843	43.5532	5.76735	699.702	80.8563	1.84577	540.435	68.8586	0.403954	697.095	88.504	1.53803	582.989	43.5911	0.261694	667.582	169.378	0.888719	326.114	39.434	0.323301	548.348	18.9241	1.02343	232.55	9.21187	0.884626	883.211	163.32	1.10659	1785.28	939.75	0.683435	599.534
2015 Apr	366.64	3.82033	0.0002795	1210.57	170.265	0.80642	479.966	13.3653	0.2055	402.253	20.5473	0.616884	792.911	117.19	0.629987	550.995	21.2236	0.313442	655.973	29.5061	1.65904	508.113	31.1173	0.291766	670.471	56.4033	4.20672	546.105	19.9657	0.46426	551.494	56.7371	0.173945	317.077	25.2788	0.239538	555.818	19.5786	3.83782	229.479	7.83209	0.691648	795.423	76.3587	0.825132	1044.85	184.604	1.73804	484.367
2015 May	355.085	5.10854	0.0130211	1130.49	91.9541	0.147765	473.477	9.38705	0.493594	390.264	11.5127	0.00805935	705.258	13.3095	0.336841	538.464	11.4268	1.09815	638.227	16.9438	0.506875	492.002	13.3031	0.286233	642.126	23.6309	1.60059	554.725	28.239	0.306195	541.843	38.6019	0.403638	316.226	26.0399	0.437154	549.544	12.4581	0.196921	237.06	10.9336	0.877127	793.599	76.8603	1.58259	1011.34	153.536	0.905905	501.596
2015 Jun	349.721	8.29838	0.0111144	1124.39	71.5221	0.137294	469.164	9.23924	0.362978	392.93	6.84749	0.0890678	706.715	16.8419	0.372106	552.331	18.3367	0.453967	679.109	55.5384	0.736775	500.239	18.7805	0.354345	693.509	70.7069	2.17285	550.594	19.1961	0.287015	551.826	51.3137	0.285883	307.333	17.5277	0.250967	571.083	37.335	0.954926	229.783	5.24675	0.75268	821.271	102.956	1.28725	990.005	125.075	6.56759	508.698
2015 Jul	360.775	17.2461	0.00869371	1076.96	35.8412	0.954634	467.181	6.4872	0.407849	398.602	12.2639	0.0193648	730.195	43.931	1.53091	558.489	16.2624	2.83442	640.194	17.1047	0.579258	508.344	22.1863	0.648248	665.474	50.9658	1.47416	568.152	28.8878	0.453704	559.935	57.0511	0.163653	309.107	19.7297	0.157645	543.252	10.227	0.657398	232.858	4.87375	0.84787	796.727	78.2022	0.413561	953.794	93.2436	3.23645	535.664
2015 Aug	360.215	9.16138	0.115751	1088.71	38.2136	0.337316	463.151	1.74985	0.742868	392.558	5.56967	0.0026186	706.442	15.3398	1.08018	539.877	5.65222	0.982877	625.159	9.03757	0.91395	503.993	16.9043	0.222548	645.987	29.436	0.955677	545.759	12.9259	0.433766	544.602	39.3327	0.123269	304.366	16.4979	0.419664	549.633	9.51589	1.87655	230.541	3.83773	0.187493	806.943	94.9235	0.88742	949.32	90.0931	1.49489	476.367
2015 Sep	357.932	6.79668	0.0307089	1107.03	59.0283	0.483173	485.196	17.8334	0.407145	399.09	9.98152	0.0193857	718.547	19.2408	4.32846	552.682	10.5081	0.492269	624.075	7.24093	0.436345	494.815	10.2722	0.456459	625.759	15.3658	2.82099	559.151	26.2607	0.328558	529.129	35.1733	0.112976	302.997	14.9464	0.15225	545.978	8.07642	1.17901	228.363	5.03902	0.320826	757.689	49.0357	2.05104	949.198	89.4807	1.41443	476.775
2015 Oct	354.277	6.29161	0.0202781	1096.71	49.1706	0.496443	477.964	9.06307	0.347139	399.831	10.4766	0.035863	717.844	24.4773	0.885955	554.819	12.6159	0.590147	627.236	8.46105	0.31879	497.028	12.477	0.720063	624.62	11.3077	1.38762	553.429	16.3683	0.507801	529.516	35.9661	0.227247	306.405	18.8024	0.423923	544.165	6.25301	0.304583	232.856	4.76954	0.377943	784.152	74.8933	1.03648	923.238	61.5112	1.48934	479.705
2015 Nov	370.393	2.61179	0.163831	1093.81	61.3628	0.140293	481.228	10.1928	0.607341	399.793	10.8234	0.0104394	702.469	14.7621	0.19019	557.67	15.6665	0.304129	630.804	9.32464	0.350477	505.282	13.97	0.281509	631.427	16.8601	1.83095	561.372	19.6319	1.2495	535.647	40.4716	0.586553	302.332	16.3194	0.146701	546.577	9.8176	1.06534	233.766	7.81245	0.267865	766.964	57.4478	1.80656	914.581	47.8913	1.28089	469.604
2015 Dec	377.056	16.3494	0.0228053	1108.27	70.8054	0.201756	518.326	37.5667	2.75966	420.893	32.8715	0.00754589	734.023	41.9521	1.35995	573.748	36.5945	0.478923	650.052	25.0524	0.429488	522.636	34.0468	0.114796	632.971	12.9733	3.50009	565.407	33.0655	0.443858	575.34	71.2253	0.642032	302.049	15.7081	0.0840791	572.43	31.9623	0.482222	239.265	11.5877	0.436178	785.485	72.1131	2.62933	1082.92	205.417	2.40545	488.789
2016 Jan	376.95	19.6202	0.0186397	1170.46	131.575	0.0685043	481.479	9.49202	0.555833	398.959	9.05319	0.0115428	701.874	14.4006	1.84733	549.057	10.052	0.414753	647.138	18.0466	1.15994	504.224	17.5967	0.112495	627.272	15.8469	0.860821	565.598	20.7277	1.32922	556.115	50.8398	0.122306	306.908	17.5793	0.112614	549.162	7.72575	1.66791	231.465	5.35162	0.419684	805.098	92.6283	1.00813	1252.31	379.036	0.337611	479.015
2016 Feb	373.012	4.1294	0.0148875	1330.72	303.493	1.83254	491.901	17.982	0.543063	387.773	7.85975	0.0629396	710.165	21.566	0.226801	556.793	18.8624	1.17566	643.753	17.8569	0.574633	504.107	19.0498	0.134584	659.611	33.4339	3.77179	565.209	18.568	0.332732	586.32	70.9857	0.40668	306.365	17.3305	0.192134	555.405	19.6824	1.05067	233.772	8.43498	0.24192	792.162	88.949	1.21421	1440.89	558.799	5.22076	486.302
2016 Mar	386.767	5.95451	0.027993	1620.78	591.721	2.07592	557.771	78.6081	0.743348	396.06	22.6058	0.0384567	1125.09	430.432	0.572368	577.18	39.5293	0.175217	699.478	70.8835	0.635592	538.853	49.4811	0.861181	712.89	89.6923	1.14685	597.901	48.4316	0.532351	642.139	120.339	0.862727	326.358	34.7057	0.191427	569.596	33.6064	0.434185	236.581	11.197	0.300063	848.245	143.097	1.21092	1927.36	1049.67	5.20172	652.039
2016 Apr	388.293	11.308	0.00563471	1219.87	177.773	1.80547	497.745	15.9336	0.126962	400.591	14.5509	0.0798973	795.584	88.9014	0.169839	567.401	24.8257	0.134574	673.188	33.992	0.954907	521.122	27.278	0.141729	708.325	76.5523	1.12118	576.775	27.2118	0.330409	576.947	49.3958	0.385308	327.873	29.9865	0.641097	559.723	22.4625	0.252622	233.343	6.6215	0.0859368	789.103	74.8739	1.918	1058.46	167.624	3.777	517.994
2016 May	370.871	5.45703	0.0755561	1085.5	50.8965	1.8082	495.504	10.5509	0.328731	392.366	10.3582	0.00445541	736.801	23.1545	0.405612	573.136	29.3568	0.527213	657.259	16.6554	0.357742	508.591	15.7151	0.0864868	661.397	17.8888	5.19401	583.907	37.2321	0.397353	560.058	31.3484	0.802096	326.251	28.5308	0.509264	545.873	10.0403	1.01198	237.928	10.0362	0.12823	791.067	78.0149	0.72265	1069.75	180.6	0.656944	513.765
2016 Jun	361.708	2.8651	0.0134725	1102.83	71.2645	0.799648	485.494	7.91642	0.278736	388.202	7.28705	0.389375	738.623	15.824	0.826013	571.751	23.7597	0.0800596	691.852	49.8137	0.48298	511.566	19.5863	0.266968	721.092	66.3242	11.5951	571.36	22.0026	0.332037	570.486	43.7402	0.781687	315.714	15.2343	0.536475	573.541	28.6252	6.23413	233.166	5.50776	0.0789475	803.678	87.1462	1.82001	1071.79	184.252	0.908675	509.682
2016 Jul	373.696	14.0917	0.333098	1089.59	52.8141	0.432171	484.236	6.70901	0.311531	389.158	6.75895	0.0704104	752.086	26.164	0.285846	555.999	9.56056	0.0325265	668.532	22.2512	0.585815	510.822	17.2793	0.710665	706.418	62.5199	1.70695	589.994	34.4585	1.1462	568.439	43.3552	0.267084	321.725	23.878	0.613971	551.203	10.7971	1.72921	236.225	4.88698	0.482342	797.514	79.92	0.661983	1018.42	123.632	1.60343	537.63
2016 Aug	362.042	2.78494	0.0108044	1073.07	42.6373	0.593296	481.77	3.42036	0.862175	383.899	4.60517	0.0606017	709	16.3715	0.0868989	550.487	9.24222	0.0534754	655.78	12.3954	0.822595	504.308	12.8232	0.306696	670.462	25.8573	2.11357	567.419	13.6923	0.46581	558.756	35.8914	0.313755	315.543	15.5134	0.649767	557.557	16.2195	0.936362	236.949	3.8731	0.328248	798.189	81.9971	0.636704	953.582	71.3055	1.62347	477.287
2016 Sep	381.556	2.20818	0.0104897	1058.15	51.3537	3.03758	508.319	25.979	0.27084	389.735	7.01313	0.061811	715.051	18.8814	0.193488	560.509	9.55448	0.771017	647.312	8.38578	0.529599	506.963	12.6086	0.581723	658.006	14.018	1.51937	588.727	31.6213	0.260693	559.082	34.8679	0.677879	314.74	14.4738	0.547281	551.755	9.16024	1.33813	237.231	5.37494	0.270425	770.274	49.587	0.798575	959.725	75.65	2.03648	477.93
2016 Oct	389.14	5.26269	0.0247471	1066.39	40.3134	0.791071	491.167	5.58217	0.415509	392.486	8.67868	0.234796	713.314	27.8018	0.167699	554.514	8.16876	1.46728	651.863	10.6993	0.478004	504.527	11.1685	0.372335	658.684	12.5305	2.20211	602.855	43.0049	0.42857	570.478	44.9373	0.41633	320.197	20.5501	0.659768	546.908	6.68832	0.517459	236.3	3.74931	0.358423	783.095	62.7458	0.525821	956.388	70.854	0.847046	477.858
2016 Nov	374.779	1.86511	0.0187678	1086.41	61.6444	0.783048	490.165	5.04607	0.477571	401.431	11.0577	0.287157	711.465	26.5119	0.0749966	558.074	16.8683	0.260674	653.075	10.1054	0.688108	514.357	19.2634	0.133553	671.867	20.2827	1.83113	591.613	26.5076	0.547858	568.342	43.5152	0.294478	318.761	18.2604	0.421857	557.868	11.6734	2.23429	237.369	7.50718	0.31223	784.482	60.8996	0.557339	945.102	57.4154	0.345515	471.937
2016 Dec	409.688	36.9124	0.0170417	1104.72	73.0454	0.991167	516.501	26.6544	0.235612	417.011	28.9871	0.0147961	738.732	46.8738	0.0480863	573.497	39.5789	0.0325864	676.883	31.4063	4.46921	526.335	31.5668	0.57151	666.998	18.8468	5.07393	595.161	39.3473	0.777243	581.718	59.5239	0.339889	315.638	18.2767	0.392703	581.444	35.1149	1.37673	243.048	9.78432	0.387254	795.65	67.8765	1.18265	1104.66	217.406	0.747879	490.055
2017 Jan	376.082	3.51766	0.00549586	1152.91	124.707	0.163988	486.234	7.29435	0.248758	403.075	7.19861	0.000912295	707.256	30.07	0.0356091	558.634	14.3713	1.55401	664.81	15.5058	0.812014	509.452	16.5242	0.441027	662.9	19.5739	0.918564	573.617	14.8542	0.529316	587.983	44.574	0.613695	318.817	19.7963	0.408368	549.473	9.59696	1.20645	233.71	4.49149	0.515253	823.743	94.4692	1.10967	1254.94	374.643	0.453824	485.6
2017 Feb	385.767	5.42048	0.464126	1425.93	401.583	0.543363	498.838	18.2863	0.118771	396.245	10.4626	0.0446225	727.298	31.8901	5.72662	564.824	22.4302	0.234958	670.141	25.3311	0.94181	511.382	20.7092	1.17211	674.716	28.2389	1.99327	578.832	21.9751	0.438869	610.248	79.3052	0.550826	312.407	16.2628	0.450901	562.73	20.5946	3.55003	238.027	10.4769	0.349528	817.327	94.365	1.22277	1520.3	628.866	2.39356	485.499
2017 Mar	387.488	1.46927	0.505317	1395.09	368.349	0.896781	561.853	81.7193	0.295569	421.203	30.6143	0.120108	968.549	274.117	0.686142	588.28	44.1893	0.213282	743.698	91.9336	1.20202	536.699	42.936	0.234821	733.586	82.0262	1.35577	605.463	49.6549	0.785536	675.372	137.415	0.781848	333.184	33.6665	0.525674	570.302	28.9803	1.04813	242.793	10.7136	0.32622	878.455	148.548	1.6333	2140.21	1246.58	4.79778	619.941
2017 Apr	396.463	6.27069	0.111631	1280.43	240.386	1.40245	513.502	21.2488	0.279347	405.233	12.9442	0.130748	824.533	114.151	4.28404	574.519	25.7382	0.317637	687.007	33.2801	0.82176	523.494	28.7796	0.689633	744.043	89.5659	0.900086	575.969	22.322	0.427761	580.768	48.7201	0.312191	339.374	31.0034	0.0737558	567.667	18.6007	0.47508	238.2	6.43845	0.0906286	810.427	83.3271	0.78322	1091.88	189.963	0.784354	496.099
2017 May	388.651	5.07735	0.352247	1089.76	49.0369	0.283808	499.352	9.63789	0.398717	402.887	7.82025	0.029645	742.412	32.3101	1.13111	572.394	23.2456	0.645053	665.886	16.0643	0.597635	511.785	15.1394	0.399459	676.328	20.9297	4.99893	576.581	20.7013	0.363257	561.016	31.7965	0.735893	339.338	30.7535	0.10545	570.345	19.2434	0.622277	242.395	11.7146	0.445038	795.488	63.9229	2.16373	1095.55	188.353	6.88744	517.989
2017 Jun	391.459	4.38699	0.40532	1089.67	47.6184	0.0858156	499.248	10.2183	0.932935	406.773	9.87752	0.044741	729.382	23.5536	0.706858	565.006	20.9312	0.114923	701.731	44.8439	0.91391	517.213	19.125	0.789111	735.522	80.9919	2.06558	580.873	20.7852	0.690293	566.407	38.1659	0.472335	326.035	17.8333	0.297351	577.635	28.206	0.168232	239.282	6.2171	0.129133	849.959	117.242	1.0559	1171.92	262.869	2.47366	508.5
2017 Jul	394.13	15.3962	0.0781492	1084.26	51.4034	0.141722	493.625	7.67511	0.882501	431.325	30.4925	0.270201	732.369	30.9412	1.03328	576.239	27.3642	0.212395	687.952	29.5452	1.81765	514.409	21.499	0.500961	705.08	50.4183	1.56697	593.054	25.6509	0.783978	571.342	40.1024	0.581687	320.752	20.8276	0.25504	564.907	12.3211	0.806002	240.75	5.5418	0.125495	805.92	70.4182	0.785607	1010.69	99.8862	1.28458	538.071
2017 Aug	401.894	6.99034	0.0321516	1061.56	25.1633	0.124388	493.034	3.11972	0.748391	405.105	5.96667	0.0740144	732.806	13.8219	0.257569	556.156	4.89312	0.818958	668.707	15.1485	1.60762	507.774	11.9455	0.562885	667.719	16.2001	1.38628	581.097	15.3201	0.252356	569.113	37.9875	0.185725	319.005	16.4939	0.308868	571.972	17.772	0.658949	241.313	5.24551	0.198941	822.474	83.2442	2.17786	1006.55	86.5751	3.75045	477.786
2017 Sep	404.405	3.69747	0.0464835	1093.21	56.8214	0.0645712	515.839	26.1723	0.613934	408.814	10.1287	0.147441	736.679	12.5269	1.24758	553.699	6.57521	2.4772	669.144	10.6128	0.460578	512.508	13.0162	0.188283	667.383	16.9946	2.47429	611.431	37.8743	0.314332	559.366	31.9948	0.220025	326.11	16.9203	0.320743	567.435	13.4218	2.23627	240.616	5.72174	0.300268	781.391	47.4468	1.47239	1053.03	133.877	2.35523	481.387
2017 Oct	398.857	3.76056	0.177459	1094.36	53.4405	0.355706	500.252	6.53518	1.7089	410.369	8.1585	0.992894	733.953	17.9913	0.793429	561.133	8.75879	0.280042	683.231	22.7542	0.996243	511.933	12.7428	0.126633	660.586	10.0475	1.61544	604.5	30.8064	0.2388	568.824	41.4557	0.158741	328.797	20.5085	1.33269	559.692	5.99007	0.633056	241.332	5.40751	0.532525	810.207	69.1601	3.80777	997.461	79.152	0.661145	484.722
2017 Nov	393.289	4.60587	0.300036	1095.28	51.6982	1.78597	497.945	5.55618	1.8878	410.36	7.26116	0.305108	759.533	34.4043	0.566457	576.393	16.2497	0.325321	678.247	14.3745	1.56029	522.261	20.4398	1.269	664.791	12.2853	1.31499	602.176	26.445	0.321612	588.587	49.9786	0.523209	325.655	21.2636	0.159617	567.001	9.53655	1.3036	244.215	7.81056	0.288762	808.89	63.6063	1.05542	974.708	53.2376	1.47732	475.896
2017 Dec	419.378	36.8576	0.191522	1109.1	64.8423	0.0497365	518.45	24.7119	2.43721	440.36	38.7605	0.120295	773.358	45.0956	0.308526	598.995	38.2743	5.03708	706.944	38.5061	1.15989	530.862	30.1778	0.540047	671.926	12.2155	5.8932	610.75	30.0946	0.565656	613.629	71.916	0.259249	318.948	15.523	0.132085	589.873	31.1453	0.78734	251.384	10.3829	0.468721	831.665	82.2577	0.590451	1193.61	262.921	3.14181	496.626
2018 Jan	387.916	2.87526	0.00742141	1190.87	149.938	0.355963	496.241	6.90762	0.507122	403.462	8.24543	0.70129	739.605	11.3699	0.186353	562.76	12.9616	0.341249	696.804	23.0282	0.591944	516.463	17.0102	0.463077	670.724	15.4664	1.96463	600.147	19.2783	0.159856	597.152	52.9246	0.491255	324.114	16.0215	0.178883	566.434	9.3061	0.184278	239.054	4.28453	0.343087	844.768	86.3531	0.9389	1334.12	400.415	0.989494	504.878
2018 Feb	384.29	2.51735	0.0605758	1401.35	359.264	0.604726	495.334	6.90093	0.799926	409.434	13.7965	0.168176	757.562	30.648	0.374059	568.074	15.686	0.149182	697.05	26.6582	0.529638	516.554	18.2007	0.233729	683.171	30.4295	1.17891	595.52	18.0678	0.337205	602.602	67.6098	0.129066	327.47	21.3564	0.123209	572.592	18.143	2.97511	245.849	9.54611	0.0825306	842.358	98.3886	1.80283	1607.79	663.603	2.78864	507.464
2018 Mar	380.429	3.00202	0.0584973	1440.77	393.438	0.130677	541.582	47.9186	0.96731	430.541	34.2529	0.0597545	981.441	249.141	0.21467	598.209	46.2189	0.82206	798.905	127.093	2.21365	551.351	47.1924	1.86788	735.937	82.4607	2.46986	641.219	56.7888	0.380714	690.302	154.522	1.08409	341.751	30.3656	0.372787	584.088	30.5139	1.2237	251.381	11.8018	0.155127	907.207	160.244	1.27783	2169.5	1223.47	2.72197	654.15
2018 Apr	402.36	11.6971	0.0223356	1233.85	190.842	2.56538	516.769	20.8594	0.187513	416.732	15.8044	0.245156	912.787	179.245	0.504049	587.491	26.6095	1.07266	711.388	36.1412	1.20919	531.374	23.4312	1.01078	758.866	92.6455	3.23775	608.552	21.0514	0.45938	609.821	72.3797	0.334526	342.066	26.9322	0.194471	577.794	16.2936	2.27896	246.508	5.18299	0.186463	825.453	68.691	0.77183	1143.26	185.469	1.21654	519.572
2018 May	400.21	4.07457	0.0222745	1097.84	53.1506	0.358406	506.068	9.31032	0.600113	407.177	5.95911	0.047899	743.885	18.7086	0.37487	579.634	23.15	1.50605	694.025	23.7566	0.555444	525.509	17.1637	0.427319	689.695	17.7377	6.11338	606.205	17.9619	0.294369	584.177	43.4114	0.387972	359.528	42.1565	0.100306	581.18	13.8739	0.553086	254.378	10.7989	0.282604	815.829	59.7664	1.55284	1107.08	149.64	2.7505	537.302
2018 Jun	395.012	2.51437	0.0194178	1145.13	93.7946	2.2064	500.093	6.91122	0.562209	412.465	8.45191	0.0800228	746.633	17.3721	4.87392	583.015	23.4479	0.999314	722.392	48.036	0.795959	527.441	16.5413	0.366713	733.367	68.8761	1.48125	609.141	18.0504	0.430626	576.046	34.4827	0.42723	332.516	15.6479	0.160244	591.492	23.159	1.40452	250.638	5.43886	0.237195	890.8	124.971	3.58154	1187.87	240.53	1.25935	540.865
2018 Jul	395.364	2.49388	0.0344009	1088.73	37.093	1.02628	511.023	13.7579	1.63498	420.589	13.3625	0.0761265	734.84	8.05531	0.403927	576.411	20.2381	0.626469	706.618	30.452	1.38826	534.267	23.4297	0.302666	719.159	48.3789	4.08691	611.769	21.1638	0.447903	583.779	40.2878	0.751428	336.845	18.759	0.155155	586.571	15.2902	1.89099	252.875	5.38429	0.291855	843.246	75.3197	1.005	1052.8	95.7102	1.5222	565.851
2018 Aug	404.722	4.72558	0.00488737	1095.82	34.8941	0.249898	501.918	7.43201	0.362026	411.186	8.05095	0.0773407	743.425	14.3587	0.293226	559.742	7.99044	0.857983	680.323	9.15306	0.751007	524.813	12.2189	0.355964	687.783	14.6777	4.10133	606.663	18.2805	0.49464	580.818	33.0328	0.210058	334.485	15.4232	0.255888	592.691	21.7811	0.930138	255.764	4.75607	0.137247	859.353	86.4221	5.05221	1045.54	86.6944	1.8805	508.034
2018 Sep	393.838	4.35901	0.0484993	1104.95	40.2087	0.748055	522.66	23.1959	0.288624	421.614	12.4742	0.0185579	749.891	23.4896	0.242416	566.467	8.23195	0.940355	684.324	8.15449	0.794322	523.119	12.3703	0.172005	679.806	7.91109	2.92845	628.931	38.2696	0.288165	579.531	30.8816	0.603519	329.746	14.4564	0.44639	584.878	10.3436	1.21464	253.282	5.7476	0.233344	831.335	63.4365	0.699478	1061.09	102.372	0.673723	510.939
2018 Oct	409.325	5.60148	0.022606	1097.21	42.0862	0.266003	511.791	9.25965	0.249119	419.373	6.64413	0.0228448	729.455	4.4451	0.72095	570.671	10.1061	0.963619	694.879	21.017	0.49726	527.476	11.6705	0.890663	683.237	8.84249	1.45646	624.741	33.7927	0.263792	608.241	58.7572	0.409464	336.535	19.9182	0.199731	580.126	5.57419	1.33029	253.64	4.11229	0.179653	887.936	116.396	0.880071	1062.08	100.716	1.75139	520.477
2018 Nov	407.734	3.46936	0.292799	1127.79	63.9274	0.207791	510.932	6.71759	0.335643	425.201	14.2775	0.129045	747.046	21.3284	0.328358	579.69	13.5546	1.62657	691.475	11.4845	1.15654	529.557	16.8509	0.586632	700.211	15.0733	7.84657	628.033	24.2558	0.44	587.819	39.7243	0.778077	335.674	19.9649	0.16022	588.593	7.06719	2.65255	253.505	5.65222	0.174075	835.747	62.4708	0.708151	1018.9	54.7337	1.12566	519.045
2018 Dec	414.231	23.7669	0.337543	1107.15	52.0654	0.0684999	545.713	38.7105	0.733754	471.495	55.8221	0.359575	769.977	49.3044	0.218477	584.591	22.5121	0.797756	717.411	37.4216	3.38593	544.276	32.8736	0.362896	691.455	16.7974	1.70995	644.273	41.1382	0.353634	617.747	62.7708	0.272831	328.591	14.91	0.165971	616.52	35.3969	2.2618	264.271	14.1394	0.511861	868.077	94.4755	1.09302	1223	248.285	4.24442	539.365
2019 Jan	399.819	1.82567	0.0403562	1180.79	136.425	0.210082	507.9	7.94485	0.294656	420.54	7.67498	0.0473653	771.712	11.5341	0.67466	580.818	15.4115	0.537925	693.268	16.5327	0.310855	543.57	23.8431	0.602316	685.964	13.1414	0.850049	623.145	19.0777	0.465314	611.876	47.2219	0.279776	331.438	17.5097	0.132364	607.532	7.51747	1.19416	251.631	4.32318	0.368276	872.705	98.4495	0.533693	1389.29	427.371	1.20195	514.886
2019 Feb	394.248	3.15741	0.0618176	1425.56	378.337	4.04809	504.27	5.84087	0.981669	424.877	14.2369	0.00207336	776.407	21.1601	0.542604	590.634	18.7881	0.855726	697.842	20.6617	0.33237	535.17	19.3843	0.571628	704.391	27.9413	6.35804	626.864	21.6707	0.325608	627.64	75.8299	0.19373	333.003	20.5637	0.371073	601.038	19.849	1.09944	253.027	7.58776	0.155391	887.732	116.583	1.58824	1608.7	641.723	2.84686	515.051
2019 Mar	415.02	11.1948	0.168697	1409.07	356.98	0.88609	546.42	48.6376	0.43721	435.652	25.5038	0.0586112	980.516	217.399	0.215801	619.462	45.8708	2.37038	792.39	109.318	0.832877	565.435	52.0684	0.2632	737.807	68.7082	1.0601	661.171	54.7586	0.34064	665.128	114.748	2.21559	344.686	28.6142	0.146403	619.26	38.3048	1.2702	261.682	12.9842	0.275572	962.859	191.378	1.11995	2182.64	1213.39	2.06339	677.344
2019 Apr	416.262	10.8391	0.0620544	1241.25	181.154	5.13816	562.138	56.0034	1.02139	427.244	18.9774	0.0328276	899.785	114.036	0.295725	601.893	26.6391	0.0633316	719.258	33.286	0.552464	539.262	24.296	0.205218	783.616	103.819	1.90915	648.378	34.3212	0.241183	605.018	48.121	0.178831	349.693	25.6277	0.499453	602.591	16.9281	0.501776	257.012	5.76189	0.277504	849.644	72.1729	0.646086	1150.32	168.709	1.28316	550.141
2019 May	416.049	15.5984	0.162337	1096.6	38.5574	0.370915	516.057	10.1638	0.604997	421.478	5.92004	0.085369	817.072	33.8975	0.51932	596.71	19.4565	0.48692	696.774	20.1796	0.627533	538.267	17.4805	0.598551	715.616	20.6735	8.41365	642.955	23.7597	0.290615	594.628	38.2689	0.410809	366.009	38.4614	0.206136	598.22	12.5602	1.21985	261.306	8.22894	0.204708	854.08	71.8359	0.786773	1139.53	164.367	1.82475	561.365
2019 Jun	402.601	7.25737	0.134423	1097.88	36.7272	1.74786	527.255	17.8753	0.313437	425.274	10.0435	0.180269	871.663	84.6062	4.48752	601.26	18.3789	0.661605	711.943	36.9531	0.939224	538.252	21.0389	0.152389	745.864	62.728	1.64026	642.468	20.2483	0.146579	608.729	46.5996	0.243597	343.398	14.8575	0.125427	595.285	12.1481	0.38253	261.669	6.923	0.336313	895.306	113.155	0.895458	1216.96	238.777	1.55019	560.52
2019 Jul	402.082	1.47222	0.262527	1111.47	48.7426	1.42779	533.044	21.666	1.11186	428.021	9.75806	0.0615154	781.541	11.4249	0.665274	599.91	24.257	0.993355	708.296	24.8655	0.705131	538.633	21.5327	0.379912	746.906	54.5156	1.96037	655.208	30.8981	0.518779	608.978	41.9134	0.294244	345.84	16.4314	0.148241	609.611	26.4689	1.27656	259.924	5.21031	0.188133	882.099	97.6555	0.640883	1073.14	90.4618	1.97387	582.613
2019 Aug	412.647	2.30915	0.14023	1093.55	28.7347	0.0812919	523.804	9.69535	0.56595	423.404	5.79622	0.0197251	820.259	43.7006	0.668741	592.666	6.04104	0.825762	689.517	8.20606	0.609769	526.627	11.1667	0.492115	716.898	15.2567	5.41068	634.953	14.2968	0.190659	606.257	36.9535	0.316607	343.75	14.8695	0.301564	600.482	8.38863	1.92827	261.933	4.96114	0.169595	874.065	84.138	0.930233	1060.68	78.8559	1.58973	544.646
2019 Sep	409.005	4.00694	0.0938652	1102.39	29.479	0.988547	537.069	21.9875	0.445789	416.045	8.53718	0.126678	805.22	27.2046	0.494879	592.555	6.4136	1.15156	687.905	8.64673	0.978792	529.283	10.7544	0.217382	706.419	9.47104	4.97115	668.202	45.3913	0.194034	606.517	33.492	0.800073	344.75	15.7514	0.331263	580.107	8.29152	1.13184	258.578	5.65841	0.27259	866.943	80.3363	0.887009	1093.18	115.724	0.961318	551.551
2019 Oct	420.326	7.43722	0.228838	1127.43	49.7194	0.985535	534.351	13.7131	0.300444	423.684	7.66431	0.0411491	788.722	12.8192	0.281877	594.772	11.4632	1.72933	699.011	16.0038	0.527916	534.923	13.3863	0.481378	706.799	14.3653	3.71694	650.86	29.6897	0.581619	626.169	55.1602	0.242395	335.653	16.2969	0.242782	596.267	18.4428	2.44714	255.982	4.14338	0.229595	853.814	64.1007	1.01955	1070.36	86.7225	0.985505	550.278
2019 Nov	424.635	3.24268	0.436353	1110.01	25.7153	1.71806	530.466	7.56873	0.869936	426.128	10.9091	0.128359	814.191	31.8278	1.14751	606.92	7.60525	0.543105	698.281	15.5335	0.818401	539.803	15.9366	0.801881	709.916	15.1328	1.19994	649.091	25.8176	0.138932	618.387	50.7113	0.530602	332.959	15.7071	0.094005	602.963	15.8235	1.66905	261.074	7.94547	0.301475	867.955	77.3296	0.661638	1028.42	42.7198	1.52224	550.036
2019 Dec	428.11	22.434	0.057584	1132.13	59.7798	0.533813	557.508	36.2734	0.388687	443.124	27.526	0.41101	842.755	57.8312	0.305725	607.228	18.3858	0.836389	718.737	37.0305	0.816429	553.054	30.8934	0.277274	706.244	16.3647	1.3965	656.177	40.71	0.197461	635.546	63.6477	0.601132	332.291	15.695	0.186225	632.712	39.9139	0.57927	265.585	10.9401	0.371593	855.464	58.8894	0.775376	1214.3	219.84	1.47029	563.037
2020 Jan	408.775	4.18457	0.0944968	1199.12	118.333	1.80404	524.678	7.67733	0.72173	459.467	26.8231	0.00977823	802.794	20.7409	0.308785	593.285	11.7168	3.85359	695.265	13.5545	0.446477	541.069	22.5349	0.422191	712.949	19.4067	1.03002	646.639	26.9105	0.21481	650.988	72.9911	0.230564	340.505	15.3799	1.81026	589.052	14.0638	1.31352	263.324	6.498	0.172719	933.253	115.55	1.05008	1513.74	532.752	0.912301	534.815
2020 Feb	402.025	4.99352	0.223577	1299.49	222.183	0.372235	522.757	10.15	1.04257	449.341	14.82	0.0459588	814.437	30.8787	0.642297	599.069	18.0853	0.525006	707.633	24.4124	0.493663	536.632	16.7877	0.440394	723.209	35.4752	1.11158	642.506	25.1104	0.288917	630.307	62.943	1.74511	338.256	19.3345	0.138952	593.343	13.0072	0.31027	260.151	7.67249	0.152317	926.599	122.356	1.12485	1643.52	650.4	3.11907	546.606
2020 Mar	408.179	9.41143	0.0675651	1464.19	386.497	0.302731	565.071	53.8261	1.02114	444.979	15.2461	0.0822483	1117.26	325.859	0.259391	619.519	40.7896	0.25323	777.01	103.634	1.33534	565.317	47.8499	0.841914	749.185	58.1533	1.22533	662.738	49.3108	0.211564	678.56	113.301	0.762473	349.606	26.5923	0.14432	617.639	30.627	0.973457	256.998	10.3661	0.180401	994.262	194.69	2.10617	2146.36	1146.72	11.2762	689.582
2020 Apr	414.355	12.0693	0.209831	1212.84	188.684	4.28913	539.289	26.1054	0.270371	428.774	15.4139	0.0414162	882.123	94.2222	0.223277	572.13	23.3962	1.17019	691.377	38.6118	0.334542	512.708	18.9141	0.188647	763.429	71.9339	1.34183	577.032	14.8072	0.112611	601.471	43.1602	0.375206	333.554	19.7498	0.16104	595.372	18.7457	0.255868	227.711	2.67386	0.15119	884.4	73.3968	1.47318	1186.34	183.291	1.22209	540.168
2020 May	420.143	14.7239	0.162735	1021.71	22.127	0.619953	523.921	10.2088	0.604956	426.232	5.15847	0.00531188	822.713	22.3364	0.219113	581.539	29.4719	0.653989	664.405	18.5908	0.462019	505.089	9.14991	0.0750925	716.186	27.9479	7.47114	573.038	12.3821	0.0898872	591.443	38.6096	0.459544	339.914	20.7039	0.0503764	580.35	8.76907	0.99243	224.394	3.96338	0.544212	880.072	77.2978	1.36991	1152.41	144.706	1.12944	553
2020 Jun	405.441	7.77787	0.0347326	1057.34	39.2042	0.137203	525.702	6.06377	0.671184	430.088	6.67077	0.0126148	856.858	54.6351	0.338501	571.934	15.8863	0.0664798	673.791	24.6499	0.207615	514.641	10.2641	0.197823	731.581	49.2512	1.2633	587.059	14.9244	0.260293	604.325	43.4102	0.718163	336.284	10.6003	0.0644689	601.843	29.4142	0.340865	226.4	3.14237	0.0472818	882.247	95.6902	1.14238	1179.54	171.842	2.15605	557.506
2020 Jul	408.575	3.05974	0.0392536	1071.94	46.9112	0.401061	536.432	13.2236	0.810257	449.347	10.5677	0.0436156	813.202	26.7076	0.271222	582.817	15.5735	0.0564021	681.639	20.2551	0.240709	530.027	15.1366	0.45499	779.189	79.529	1.09122	620.164	25.9422	0.195148	607.29	38.3805	0.41549	340.915	15.1468	0.248504	587.471	11.2903	0.414909	245.479	2.5672	0.144412	873.773	78.9181	0.43368	1092.41	70.4807	1.42277	585.054
2020 Aug	413.318	2.79432	0.00830852	1046.51	18.5593	1.75678	532.083	6.46288	0.687154	450.639	7.79897	0.0202903	837.401	47.1827	0.281118	575.56	4.63705	0.379647	673.624	8.15754	0.3943	536.353	11.4573	0.406057	715.327	15.0135	2.12993	618.925	13.2017	0.466712	611.358	36.5857	0.201138	343.117	16.8523	0.100572	598.558	10.1054	3.53426	257.687	3.20134	0.481039	901.46	101.199	0.534986	1113.91	83.815	3.07714	555.288
2020 Sep	403.114	6.1268	0.00438853	1065.55	24.5112	0.121402	534.79	4.92192	0.410913	469.728	20.255	6.83214e-05	809.983	23.259	1.19196	590.016	11.2207	1.46025	679.584	9.1858	0.699621	543.274	14.3378	0.398221	714.314	8.60789	1.18946	643.692	27.9965	0.351083	617.606	35.0013	2.36368	342.019	13.3056	0.114559	600.614	6.87454	0.533495	263.293	4.78752	0.210546	881.616	69.9434	0.318686	1129.46	104.719	1.79024	576.709
2020 Oct	413.236	16.0527	0.0323453	1120.09	53.8503	0.16974	539.019	5.90776	0.477387	463.974	7.91795	0.240642	815.083	19.8117	1.28539	594.945	9.85732	0.129012	687.884	8.36614	0.654625	551.302	11.2258	0.243674	719.411	8.16461	1.85849	651.157	26.4305	2.48412	646.862	53.8981	0.487964	350.058	21.5551	0.134265	588.588	5.41916	0.227374	263.825	2.44164	0.408515	883.947	66.0677	0.836208	1114.1	84.4508	1.74563	565.803
2020 Nov	403.851	3.76459	0.368072	1093.91	18.0062	0.140987	552.689	18.7141	1.65367	481.432	20.1516	0.0510998	826.439	34.6123	0.693777	598.832	8.30104	6.33708	718.271	31.1111	0.957311	564.621	15.0553	0.262766	735.851	18.8232	2.36155	658.15	29.1104	0.404109	645.073	53.5617	1.26996	349.177	22.5073	0.261475	608.998	13.7592	1.99382	259.782	4.97604	1.25205	923.064	89.7518	0.700829	1115.78	81.3058	5.07955	566.214
2020 Dec	420.547	22.8236	0.00634175	1150.92	85.4527	0.218983	561.629	29.7321	0.318145	458.461	21.2541	0.0816215	842.384	46.3098	0.513866	610.782	23.7424	1.4144	722.328	31.2788	0.951084	591.498	32.4842	1.09203	744.25	23.84	0.760906	688.401	55.9231	1.25069	680.273	82.5261	1.66238	345.438	16.0388	0.26799	648.24	44.433	0.815949	259.609	6.18437	2.19159	935.025	101.206	1.53305	1321.82	277.873	3.86354	598.198
2021 Jan	393.081	5.47208	0.0582915	1159.21	77.2303	0.0415964	536.872	7.10193	0.202634	429.854	7.35678	0.374389	826.548	34.8334	0.231138	596.272	10.1867	0.0294731	700.901	17.1251	0.694816	564.832	20.4289	1.14087	749.99	21.6329	4.99698	658.861	30.1911	0.335581	657.99	62.1629	0.270591	349.981	20.5358	0.0719559	591.775	8.80004	1.37865	245.224	3.34121	0.982592	937.188	98.4425	0.669048	1629.08	585.307	0.929212	569.695
2021 Feb	397.894	3.28286	4.58639	1227.69	154.357	0.201095	550.911	18.0744	0.501448	453.247	13.5862	0.0218154	838.994	54.3709	0.235871	602.631	14.6044	0.189467	709.611	22.3479	1.30947	551.789	15.8474	0.143929	746.165	30.2094	1.48469	642.142	21.1011	1.15354	670.475	62.9015	1.48252	346.336	19.7633	0.212523	649.952	14.3263	59.981	239.245	1.94706	1.30462	985.342	142.155	2.26614	1581.35	532.572	5.52823	574.03
2021 Mar	458.062	50.1297	0.0155249	1403.04	320.842	0.0561459	589.37	51.0367	1.32679	447.792	14.5592	0.0077019	1092.52	302.159	0.764971	627.317	43.3215	0.212107	790.998	103.913	0.661385	590.845	49.4621	0.794546	777.278	65.117	1.32122	674.9	48.7525	0.411212	749.708	136.814	1.60047	352.37	25.55	0.245045	615.557	38.1318	0.529956	244.151	7.41261	1.34131	1022.94	180.649	1.14377	2106.68	1058.91	1.44954	688.042
2021 Apr	419.63	5.63883	0.162803	1315.84	223.337	2.33316	578.442	38.2591	0.544192	430.655	7.9575	0.00172714	917.865	123.624	1.19417	615.306	25.1527	0.0843696	731.734	34.9627	1.03402	566.783	20.1863	0.107629	809.798	91.4694	1.27425	658.377	26.8164	0.413153	690.623	78.2109	0.398118	354.785	22.0718	0.145862	607.003	25.4777	0.640344	247.013	3.84373	1.43356	945.67	83.707	1.58298	1290.99	215.443	0.806812	627.497
2021 May	409.927	2.22084	0.0222511	1114.95	24.4025	0.850223	551.308	7.33519	1.52788	441.402	12.1312	0.040411	842.016	51.4079	0.308531	608.234	22.6686	0.140503	706.246	13.4444	0.785563	565.47	17.7832	0.25913	735.52	19.6889	5.85967	659.286	23.4218	0.266106	688.85	67.3763	0.620294	365.802	33.8621	0.391273	593.596	11.6937	1.33906	261.29	4.58365	1.16716	971.976	109.507	1.1521	1223.38	141.841	1.1474	597.516
2021 Jun (r)	406.341	3.04465	0.015913	1136.26	50.0116	0.0357378	553.224	7.86159	0.795046	441.989	13.7747	0.00986724	827.792	46.3422	0.627541	603.977	18.2567	0.0690424	743.638	53.1351	0.578053	571.926	20.9527	0.189726	791.283	71.6152	2.19844	672.403	33.115	1.3812	687.093	67.0157	0.611391	356.726	25.1455	0.152476	595.456	9.76308	0.944239	260.359	2.22914	1.28398	1020.23	154.86	0.81158	1238.34	156.034	2.20597	632.991
2021 Jul (p)	409.287	3.95549	0.00661861	1121.68	30.5981	0.242361	586.393	43.6438	0.279838	443.986	15.5416	0.290953	843.873	76.5196	0.318263	604.279	12.6868	0.301787	737.693	43.7763	1.59742	568.803	20.6058	0.521112	777.404	57.2325	1.29639	660.413	22.9617	0.166816	681.042	57.5484	3.07975	354.807	21.8551	0.876322	597.303	13.7191	0.189151	264.797	3.37925	0.84003	947.667	82.2719	0.535113	1170.54	81.9935	5.08687	636.687
p = Provisional
r = Revised
[truncated: 23 more columns]

## Sheet: 2. NSA ind monthly growth xbia
EARN03 Average Weekly Earnings - Not Seasonally Adjusted Average Weekly Earnings - Growth Excluding Bonuses, Including Arrears
Date of publication: 14 September 2021				Date of next publication: 12 October 2021				Source: Monthly Wages and Salaries Survey
Inquiries: Email: earnings@ons.gov.uk				Tel: 01633 456120
All figures are percentages (%)					Growth Rates : per cent change year on year
	Agriculture, Forestry and Fishing	Mining and Quarrying	Manufacturing - Food Products, Beverages and Tobacco	Manufacturing - Textiles, Leather and Clothing	Manufacturing - Chemicals and Man-made Fibres	Manufacturing - Basic Metals and Metal Products	Manufacturing - Engineering and Allied Industries	Other Manufacturing	Electricity, Gas and Water Supply	Construction	Wholesale Trade	Retail Trade and Repairs	Transport and Storage	Accommodation and Food Service Activities	Information and Communication	Financial & Insurance Activities	Real Estate Activities	Professional, Scientific and Technical Activities	Administrative and Support Service Activities	Public Administration	Education	Health and Social Work Activities	Arts, Entertainment and Recreation	Other Service Activities
	( A )	( B )	( C1 )	( C2 )	( C3 )	( C4 )	( C5 )	( C6 )	( D , E )	( F )	( G46 )	( G45 & G47 )	( H )	( I )	( J )	( K )	( L )	( M )	( N )	( O )	( P )	( Q )	( R )	( S )
	Single month growth	Single month growth	Single month growth	Single month growth	Single month growth	Single month growth	Single month growth	Single month growth	Single month growth	Single month growth	Single month growth	Single month growth	Single month growth	Single month growth	Single month growth	Single month growth	Single month growth	Single month growth	Single month growth	Single month growth	Single month growth	Single month growth	Single month growth	Single month growth
CDID	K592	K593	K594	K595	K596	K597	K598	K599	K59A	K59B	K59C	K59D	K59F	K59E	K5EL	K59G	K59H	K5EM	K5EN	K59I	K59J	K59K	K5EO	K59L
2000 Jan
2000 Feb
2000 Mar
2000 Apr
2000 May
2000 Jun
2000 Jul
2000 Aug
2000 Sep
2000 Oct
2000 Nov
2000 Dec
2001 Jan	5.33676	10.4018	6.61675	-1.8357	3.41544	-3.74822	6.69023	2.38035	7.88076	7.96977	4.12516	1.40861	3.12522	5.84983	5.40011	4.1345	-1.73791	6.99811	6.20204	1.61912	3.32383	5.77167	-1.66109	8.10264
2001 Feb	8.8405	15.5064	6.54215	0.307665	4.0196	-3.51827	6.63456	3.04761	8.51358	6.9215	4.61357	1.56166	3.96772	5.69005	5.61461	6.56889	14.0799	4.13165	3.97383	-0.386129	3.82095	5.41123	-1.85399	3.65752
2001 Mar	10.4261	16.2248	5.97571	2.11333	3.68987	-1.73715	5.87187	2.75708	8.67282	8.09386	6.24625	2.04263	6.18273	6.86491	7.899	8.29046	10.4696	5.03969	4.88786	3.11965	4.74543	4.95015	0.559003	1.62612
2001 Apr	9.7448	15.7411	5.4543	0.143421	6.60731	-4.5569	6.41508	3.55007	4.74632	8.36153	3.80267	3.15733	4.79761	6.00472	10.3407	9.3667	6.79207	6.98517	6.78926	4.26217	6.51796	6.07714	-0.989492	4.83441
2001 May	13.2669	16.2861	4.62799	1.77365	4.82128	-1.95256	6.41499	3.27011	6.01681	8.75896	2.26966	1.1641	3.70766	6.48799	9.67255	7.61002	8.97222	4.37291	4.56023	4.3504	6.36956	6.53219	1.16975	3.96242
2001 Jun	8.45148	10.7671	4.97128	0.263646	5.2788	1.0163	4.78574	3.66709	5.21197	7.23306	3.67665	2.85543	3.71392	6.88763	6.98066	8.55167	6.13445	5.21625	4.9319	4.12531	6.68268	5.81416	-0.94989	3.00686
2001 Jul	12.3342	11.1711	5.87787	1.00042	1.97661	2.93922	4.95276	3.65721	4.73318	9.37209	6.06767	2.48951	6.03043	6.80549	7.78061	8.29508	5.99835	3.74045	3.83942	3.90237	8.63791	6.79899	-0.247552	-1.00814
2001 Aug	18.3543	11.1613	5.12489	1.47006	1.76325	4.9758	5.02445	3.77209	3.56835	8.56406	4.895	2.959	3.80681	7.00174	6.28223	7.04369	1.72876	6.64864	6.06137	5.5674	7.13836	6.69274	1.49494	3.40093
2001 Sep	12.6517	9.63296	4.13142	4.12551	0.665793	4.72062	5.15122	3.54081	-0.869408	8.71679	3.14319	1.91688	4.42272	8.78568	6.71951	5.05375	-4.77373	3.67773	3.51202	5.82721	6.66303	6.74523	6.01399	1.15438
2001 Oct	10.5017	11.3413	4.81545	6.68023	1.87881	5.08411	3.59578	4.29602	-0.40579	7.43635	2.96258	2.9783	4.35542	5.53027	7.62923	2.97179	-7.70404	5.04811	4.31121	5.26708	6.02344	6.72288	8.18473	5.84936
2001 Nov	11.233	5.40833	5.53395	5.07821	3.95284	3.43493	3.50996	4.04163	-4.01608	6.79208	2.80249	3.38426	5.18069	3.36414	7.85569	3.43067	-6.18199	7.00099	6.31977	3.96285	5.54499	6.3014	9.23551	2.61499
2001 Dec	7.9773	10.1872	4.93655	4.58746	2.18456	2.39737	4.12609	4.23565	-2.92953	5.85901	1.36861	3.07052	3.73777	6.83058	8.71151	3.02726	-7.47382	5.75983	5.09704	5.50307	6.14674	5.51265	9.26492	1.2399
2002 Jan	7.05237	7.45954	5.95586	8.94944	0.688866	1.84597	1.84788	5.40543	-5.77962	3.57564	1.5281	2.39882	2.82391	7.03838	5.4894	1.65816	9.69263	6.0478	6.05102	3.58645	5.42115	5.36906	11.0385	3.37241
2002 Feb	5.10939	1.31477	4.85359	10.3568	3.79806	3.12441	1.85421	4.9397	-6.07262	6.48413	1.61513	3.15291	2.43781	6.88383	7.00938	1.31721	1.37422	9.40034	8.84234	3.08556	5.35367	5.62565	8.70419	5.01147
2002 Mar	1.96888	-0.649725	5.1914	7.72063	3.44874	0.903106	1.5247	5.1687	-8.74324	4.19594	-0.750945	4.44848	1.38131	9.98398	6.57808	-0.646588	5.08362	8.97693	8.17367	3.26502	5.11747	6.22937	9.48385	8.94591
2002 Apr	-0.983256	0.778087	4.21305	11.2931	1.46884	2.58728	0.751144	5.99749	-4.58194	4.15515	1.78243	4.05381	2.26624	6.14372	2.91655	-1.32881	4.92342	8.8557	8.47934	3.86933	3.5213	6.07725	9.70265	9.64929
2002 May	-6.36964	-0.364877	4.20155	9.35589	3.79209	1.22649	2.29485	7.3329	-7.7629	3.75394	3.63446	3.81603	2.63604	7.48964	3.79819	-1.55938	3.84958	7.80621	7.08592	3.50908	4.40575	5.36429	10.4461	7.56603
2002 Jun	0.207355	4.31039	4.95295	10.3325	1.41334	2.37379	3.52299	5.63122	-5.473	2.91008	2.8628	5.88437	3.98317	7.20682	4.83988	-0.907679	6.7823	7.1509	7.58069	2.99389	3.52496	6.99204	8.02691	10.1401
2002 Jul	1.30261	-0.206824	3.77634	10.8318	7.53456	1.86079	3.45524	5.65341	-1.18271	1.57094	1.44029	5.75564	3.35398	6.10435	4.04948	-2.17001	8.23344	7.04859	7.22724	3.47959	0.755599	7.52523	5.6826	7.88664
2002 Aug	-0.0639026	0.566369	4.71461	8.70892	9.47111	0.281742	2.92132	4.10003	-1.50393	0.853773	2.57918	5.42861	2.78487	4.62168	2.64263	-1.24584	4.06598	5.49581	5.58603	1.61955	2.25439	5.43504	-1.10935	1.52807
2002 Sep	4.6601	1.16288	5.03913	6.01375	8.04638	2.07326	2.58678	3.15343	1.06577	1.82045	3.27974	5.52028	3.43648	2.25207	3.08393	0.266033	15.4915	5.26753	5.83631	1.13319	3.2533	5.86419	-3.08494	3.79996
2002 Oct	1.91874	-1.1896	4.59674	5.74749	6.87935	0.731643	3.4497	3.05065	0.451183	0.901132	2.33845	5.12445	2.12922	5.23654	2.41711	1.87239	10.4259	4.89816	5.47173	4.38793	6.55989	5.44172	-2.35597	-2.25687
2002 Nov	4.7311	0.24117	3.64111	5.61822	4.51652	1.29931	2.80562	2.37434	2.26058	2.51284	2.35438	4.56607	2.10885	4.99449	2.3943	1.3418	15.2905	2.76276	3.52362	7.20217	6.74333	5.02359	-9.41781	7.9903
2002 Dec	12.6936	-0.0365293	4.74152	7.51856	7.58048	4.69887	3.20995	2.47268	1.18991	1.74768	3.69593	3.61379	4.33611	6.12376	1.60784	0.995734	15.3655	1.01012	1.87048	1.90228	5.21938	5.80736	-10.5899	5.40687
2003 Jan	4.36429	1.59766	2.95179	4.14365	6.03044	3.54843	3.62216	0.830041	2.32769	4.50083	6.91215	5.0826	4.62789	5.8587	1.19728	2.92783	4.81656	4.10624	4.26308	2.62692	5.30871	5.43241	-10.6815	2.48299
2003 Feb	10.5869	0.888234	3.72937	1.07981	2.23802	5.40252	3.71369	0.610837	4.3513	3.05322	4.95777	4.28922	2.5351	6.07427	-1.0278	1.57116	6.52077	3.14242	3.68687	4.66851	5.32025	4.65303	-10.2495	9.16823
2003 Mar	9.7978	4.45979	2.61955	2.22816	2.89523	4.93064	4.35257	0.41827	6.25047	4.50509	5.71049	3.13262	3.06605	2.60254	-1.67377	2.00648	6.30002	3.02291	3.20741	5.41198	5.06136	4.81398	-8.41344	8.01496
2003 Apr	7.47617	1.06657	4.60432	0.53524	2.40026	2.64132	4.85146	-0.51561	5.6383	4.15435	4.72582	2.64052	4.00289	5.78783	-0.502621	3.3781	5.55676	2.44228	1.99146	4.60535	6.26442	3.50488	-7.05217	5.2791
2003 May	8.38646	1.10231	4.08903	0.0239792	2.28997	5.95393	4.10783	-0.827397	9.48734	3.51288	2.96686	5.27434	3.53327	3.85838	0.39955	5.06409	6.35926	2.96338	2.88093	4.98753	5.36263	3.33142	-6.18936	-1.87976
2003 Jun	3.72387	-0.253046	2.2538	2.39398	4.35515	5.97947	3.62882	0.787675	6.76098	4.88177	2.39019	2.09182	2.90878	2.68601	1.26119	3.65049	2.65034	2.33571	1.91282	5.24038	5.84946	3.00174	-4.02713	-4.51476
2003 Jul	6.63926	3.90068	3.92462	3.59117	1.39474	6.3836	3.26007	1.11599	3.40751	3.68664	1.47674	2.01281	2.99605	3.48413	2.36973	3.20602	5.28209	2.47233	2.41355	4.61275	6.39784	5.1084	-2.50439	-0.952975
2003 Aug	4.13249	4.20976	3.7449	4.93707	0.689489	6.7339	3.1712	2.75941	3.33643	4.02496	0.443831	2.10152	4.088	3.8464	4.6447	2.40415	7.35028	2.57939	3.23377	7.82587	5.57571	6.97142	-0.918925	0.703533
2003 Sep	0.702769	6.0791	3.80627	3.00289	3.15651	6.6671	3.26619	4.3883	1.5736	5.0624	0.253971	2.86637	3.65319	5.34628	3.62668	4.05558	5.77299	2.13511	2.22803	8.27338	5.61214	4.92971	2.21234	4.03261
2003 Oct	4.27526	4.21033	3.19794	1.08061	2.47359	5.95128	3.59663	3.59336	3.93664	5.39626	0.869319	2.54724	4.54442	4.28176	4.0326	4.84317	13.9493	1.67677	2.62332	4.68018	2.41062	5.23489	1.0906	10.702
2003 Nov	3.05267	4.72266	2.91175	2.36757	4.35795	6.87181	3.49854	4.27611	2.65024	4.05259	0.104702	2.44783	4.20665	6.01858	4.93135	4.83809	8.54456	1.51517	2.31348	4.23179	2.55739	5.68573	6.45033	9.94182
2003 Dec	3.6383	0.405238	4.30959	3.72206	2.72724	4.32697	3.15516	4.34221	1.98832	5.94134	1.01894	4.74114	3.65494	4.74425	4.14375	5.36527	8.74617	3.25976	4.17095	6.99577	3.7162	4.96502	7.72597	9.52579
2004 Jan	6.88049	3.09383	3.48043	3.77601	1.40442	7.07722	3.64786	5.41308	3.19957	4.64896	-1.15111	2.99934	4.46092	5.99518	3.98626	4.43179	7.00007	1.51708	1.48591	6.0406	3.35203	5.39779	8.96536	6.79732
2004 Feb	3.55622	4.59368	3.67861	4.1732	5.7976	4.66441	3.84592	5.27031	1.84944	3.75276	0.231394	3.79523	4.81859	4.23928	3.64165	3.82376	0.0985514	1.46501	1.21943	4.51859	3.63644	6.27841	5.22869	-1.50927
2004 Mar	2.51737	2.71659	3.50761	8.73226	6.89319	6.37356	3.62225	6.60969	1.71712	4.63815	-1.0333	4.47579	3.84814	5.24323	5.32858	5.29389	1.75018	1.35302	1.46711	3.53647	3.70972	5.59721	2.64661	-2.57559
2004 Apr	6.42589	4.35471	2.08001	6.35151	5.15386	4.51118	3.92255	5.55752	3.33041	4.15806	0.736625	5.52852	4.64429	3.27488	5.49526	4.23129	0.705074	1.80441	1.95208	3.98649	3.0128	7.4876	1.63113	-1.41233
2004 May	3.5561	5.46688	4.40166	10.2585	5.50664	3.59748	3.78543	5.77834	0.913052	4.63052	2.67768	2.30129	4.64862	4.97391	5.36119	3.81492	2.11523	3.50253	3.19	4.08224	3.9158	7.63483	4.51241	7.41859
2004 Jun	3.64377	7.79467	4.07109	9.13839	5.55339	3.48441	3.18335	5.89977	2.3043	2.27344	2.49642	2.76624	5.12727	5.47404	5.44898	5.14651	3.38235	2.65778	2.57546	3.18715	2.56815	10.1556	3.94475	5.80279
2004 Jul	-1.10066	7.73528	3.64692	8.98488	6.00974	3.30585	4.83699	5.38832	-0.74891	3.03838	2.24753	3.95069	6.41286	6.3859	4.59792	6.02038	0.578069	3.11564	3.0608	3.53122	2.03888	5.59045	6.41961	9.9182
2004 Aug	-2.63581	7.88386	2.78415	8.98743	5.33099	3.81893	5.50583	5.10381	4.97716	4.4897	2.46626	3.67195	6.32111	6.87474	4.30509	7.36511	5.98211	3.40201	3.07072	2.98013	4.01696	4.81745	8.3679	7.67947
2004 Sep	-0.844778	7.31846	3.78947	9.65131	3.442	2.731	4.9712	3.56899	2.17097	1.69045	3.74719	2.90946	5.43139	5.86708	4.50243	4.58152	2.91347	4.75555	4.06568	2.54123	3.84226	7.20589	0.898643	5.2648
2004 Oct	0.027357	4.11634	5.03771	11.4254	5.51863	3.12874	4.79845	4.93164	-2.03163	0.61588	4.31456	3.7137	6.17959	8.38134	4.57492	5.31946	-3.60325	4.65047	3.49781	3.15507	3.70627	6.94459	2.77325	5.34885
2004 Nov	3.05034	10.5769	4.81211	10.7991	4.19486	2.65435	4.86762	4.9642	-1.0379	1.12902	4.37941	3.69244	5.20104	4.52834	3.06966	4.75845	-3.34435	4.94014	3.70141	1.8966	3.31208	7.5398	2.5315	0.389143
2004 Dec	1.05623	9.61776	2.33841	8.73247	2.51095	3.59947	4.08396	4.33	3.58849	0.122274	4.1259	3.57584	4.71852	6.37444	5.319	6.5307	-2.91971	5.60036	3.64386	2.7291	4.05906	7.06246	7.30217	3.90063
2005 Jan	6.08478	5.99452	3.36341	8.1134	6.19905	4.72487	4.2992	1.92442	4.3385	2.78988	4.66721	4.56625	2.87119	5.11849	1.61409	5.22793	1.35496	5.5688	4.51999	2.83459	5.20688	6.72988	0.265227	12.7628
2005 Feb	-0.162515	9.65385	2.87779	7.68652	5.93886	3.80842	4.31973	2.67281	7.05563	-0.458501	4.38239	3.65976	4.59658	8.02183	2.19195	6.50389	3.464	7.13573	5.21941	3.15418	4.00088	6.5446	2.13163	19.4718
2005 Mar	1.40646	10.8567	5.75105	6.44898	4.86051	1.83645	4.21332	3.40917	6.55102	-1.39683	6.94804	2.68584	5.24777	6.56607	1.32487	7.95146	3.28653	5.58832	4.19555	8.97018	3.52959	6.38713	2.85316	22.1268
2005 Apr	1.53509	12.4646	3.64655	9.4907	3.14124	4.85732	4.31002	4.94395	3.336	-0.014227	5.32906	3.09105	3.67064	5.33246	1.58314	6.99612	1.75943	5.85281	5.09625	6.62175	4.09414	5.86248	2.73039	17.5435
2005 May	5.31114	7.95055	1.661	6.28993	2.47533	3.43612	4.85321	2.42954	4.52244	0.295228	4.34633	2.09378	5.32378	3.59082	1.7259	7.26228	2.47988	4.00565	3.97326	5.81171	3.63903	5.0887	1.48921	19.5198
2005 Jun	11.9874	5.39278	3.64943	7.16523	1.84839	3.65308	4.5369	2.62809	4.28027	1.37794	4.3359	2.11267	5.24137	4.77747	2.66785	4.92504	1.94775	5.76473	5.00257	6.64792	4.32744	2.58505	3.55527	25.7555
2005 Jul	9.04432	3.0789	4.58047	3.93083	0.680277	3.19312	4.568	2.28485	5.30645	1.58696	2.03473	3.56936	3.20577	4.42933	2.48677	6.66705	3.55371	6.62323	5.98138	8.2997	4.1363	3.47948	-0.0656756	20.0989
2005 Aug	8.53258	4.39307	5.82545	4.23849	0.963772	3.13972	3.91786	2.65356	-1.11453	2.29889	1.76673	6.02581	2.55378	3.41299	2.4237	5.21197	2.10583	5.99201	6.05549	8.63105	2.20482	4.01666	-4.04391	22.583
2005 Sep	8.95543	4.97006	5.00942	4.26296	1.99877	3.3362	4.34471	3.16789	2.17786	4.08705	1.47472	4.02965	4.41289	4.18889	3.08011	6.12089	3.87552	5.52248	5.06962	8.65394	2.86082	3.81097	3.80427	19.644
2005 Oct	10.0614	10.7726	4.2329	4.09147	-0.0647405	3.13885	4.10508	3.01031	4.74795	5.53639	2.35582	5.21084	3.21274	2.29624	1.2188	3.96684	7.19664	5.41813	5.38868	9.69361	3.85035	4.2631	-2.0919	15.7747
2005 Nov	5.22263	4.61063	3.98869	3.79716	1.73142	2.80506	3.90398	2.62428	4.9037	5.4035	1.97386	5.2902	3.50406	4.89637	2.93668	4.19254	6.52067	4.86038	5.00836	8.72156	3.48533	4.54483	0.762344	14.1702
2005 Dec	5.25827	4.48133	4.48446	2.73557	3.73721	1.88467	4.43146	4.07403	1.86702	4.05359	1.40657	3.9051	5.60609	3.41694	1.35651	4.80944	6.01863	2.67817	3.09122	10.0894	3.12771	4.49368	-4.08618	16.196
2006 Jan	4.63762	4.79133	2.42695	1.92738	-1.38918	2.4207	3.5514	6.00027	-1.72375	3.04655	1.35866	4.03253	5.33776	3.36197	4.28509	6.71473	6.00015	3.05071	3.84861	11.0148	2.52763	5.17546	-0.636354	9.4841
2006 Feb	8.28422	-0.104483	3.37192	5.00221	-0.445323	2.98925	4.58391	6.99733	-3.52034	7.24655	1.01568	4.09673	5.00364	2.93699	4.10685	6.2901	4.90277	0.901022	2.37932	12.8568	3.45738	7.0809	-1.76707	6.86328
2006 Mar	7.19933	0.560835	1.40967	1.08982	-2.66391	3.90448	4.05064	5.89174	-2.67981	6.43554	-0.241508	4.13392	4.1871	4.3699	3.50238	5.20873	3.73299	3.20351	4.20125	2.73357	4.38221	7.60193	-3.19415	5.79592
2006 Apr	14.284	1.46835	5.56053	2.36491	0.71464	4.18207	3.39887	3.70393	-1.56808	6.48239	-0.648516	2.65921	5.07761	5.4923	4.149	6.38116	7.88618	2.0423	2.91296	3.75015	2.95557	5.46476	-1.40904	3.30125
2006 May	11.0565	5.95377	5.17869	2.93296	1.03979	5.40685	2.73575	6.09332	2.07006	7.88279	0.0770819	5.91547	3.84089	7.10136	3.58949	6.40109	6.71728	2.32002	2.96538	4.47601	2.69986	6.10299	-2.14247	3.79753
2006 Jun	5.14932	6.77664	4.46034	3.11047	0.0286425	5.60506	2.94969	4.1755	1.42826	7.97536	1.47687	4.31791	3.18439	4.81182	2.96669	9.03205	8.31513	2.54454	3.22358	5.20457	2.47873	6.74477	-0.787114	3.36759
2006 Jul	4.64087	7.75704	4.27171	3.73273	-1.21551	4.23609	1.26412	3.55986	4.2652	8.57422	3.80052	3.24177	3.76394	3.98661	2.75047	5.26495	5.89716	2.14588	2.57376	4.22196	2.97765	7.67779	-0.444287	2.85762
2006 Aug	6.10068	6.33315	3.33335	3.16998	-0.531276	5.93115	2.17123	3.69795	3.96428	5.78062	4.17496	0.461226	4.2116	4.56145	3.63046	5.66125	4.25091	3.5293	3.38698	1.26083	3.93139	5.8038	0.135832	1.88308
2006 Sep	3.61962	6.88121	4.15633	4.09024	0.389965	5.8074	3.02798	2.68262	4.14324	6.40885	3.4606	3.59892	4.02863	6.15601	4.01254	4.19498	5.69608	3.07173	4.02607	1.65707	3.58791	5.35428	-2.34872	1.48443
2006 Oct	2.27739	7.79314	4.39144	2.75367	1.83178	6.43855	2.87843	3.11179	3.24104	6.31841	2.81874	3.04487	3.5868	7.52436	6.00845	5.6436	4.73392	3.22812	3.72836	-0.0762363	3.60034	5.53949	1.91001	4.53023
2006 Nov	1.31121	6.5379	3.12685	3.26394	0.70073	7.61014	2.91031	3.7845	3.65919	5.36691	8.57659	2.67606	3.67153	7.20808	6.01984	5.07202	4.971	3.46503	3.72038	0.553515	4.25625	4.97485	-0.0591574	5.6545
2006 Dec	1.08254	8.37029	3.44998	5.0676	1.33675	6.59209	1.77266	2.58579	1.68334	6.59502	7.39732	3.74898	4.17137	7.40959	4.8339	5.38124	3.41875	5.00359	5.06176	1.52709	4.01238	4.9481	-0.963267	2.24059
2007 Jan	1.15197	7.30416	6.65869	4.66704	4.61208	7.52429	3.49548	3.26481	7.12325	5.29952	5.40305	2.21795	4.34024	7.77006	5.94676	2.9478	-1.25974	1.63803	2.03721	0.0819997	3.96082	3.41612	6.16054	-0.306311
2007 Feb	-0.989227	7.52609	4.82215	4.81026	2.50342	5.23428	2.33682	2.82306	2.46937	3.3309	8.62403	3.36435	4.55072	5.8359	6.30445	5.20982	3.12554	2.64389	2.81549	-2.14474	3.5704	2.63376	4.9545	2.91325
2007 Mar	0.708249	6.01555	4.51562	6.81439	5.38581	6.15359	4.66273	2.99759	5.62403	5.50514	8.6018	4.18406	4.06679	7.24063	6.72975	3.03437	2.38419	2.21905	2.40841	1.6149	3.3298	2.93532	4.65369	2.66262
2007 Apr	-3.57872	8.78531	2.77859	4.11274	1.82134	3.64717	3.81516	2.63396	6.27576	4.18033	8.49105	6.52504	5.17569	4.95567	4.21836	3.49155	-0.483145	3.2759	3.26331	2.1348	3.56426	2.35213	4.05915	6.17625
2007 May	0.624935	10.0836	4.63329	3.30192	3.00614	2.63086	3.3039	1.31576	1.74696	3.06389	7.97501	3.48294	5.24201	5.49123	5.20844	3.13543	0.274689	4.41514	3.95039	2.28333	3.80419	2.76268	5.6843	11.0931
2007 Jun	-4.63913	11.1872	3.42742	7.89466	4.01313	4.53477	4.28904	2.29678	2.98705	3.95747	6.80225	4.95187	5.17487	6.70821	4.50934	3.23162	0.689293	4.33976	3.87673	0.876345	3.96664	1.38548	5.73439	10.0262
2007 Jul	-1.2109	11.055	6.44009	5.2311	5.95733	3.60172	5.35625	3.52729	3.91373	7.03634	8.89117	4.83811	5.94556	6.48899	3.85388	4.59209	3.24129	4.44207	4.15317	0.591905	3.89049	0.178486	6.64366	8.06945
2007 Aug	0.140688	16.0595	5.36665	7.82321	3.88816	1.75433	4.85042	2.21888	2.49909	8.52511	7.90281	6.693	6.7518	6.19754	3.57766	4.61607	2.46991	3.54345	3.86499	3.94235	3.43868	1.83831	8.79107	8.8364
2007 Sep	-2.10605	10.9317	3.46265	4.5934	3.70396	1.66329	3.5026	3.53607	3.85967	7.74715	7.44618	5.18723	2.47183	4.80719	3.19904	6.89478	2.08338	3.8139	3.08719	2.4481	3.94261	2.32407	9.99663	11.5629
2007 Oct	-0.172804	12.9284	5.25449	4.25661	2.863	2.64035	3.8276	2.97088	6.23719	5.81649	8.99552	3.69383	2.96463	3.74222	1.65445	5.30995	3.0499	4.13374	3.55857	2.17849	3.30402	2.36505	4.64054	9.54358
2007 Nov	1.64761	14.6921	5.04735	0.284652	4.18276	1.54234	3.93568	2.62916	3.88121	6.43497	2.54359	3.85547	4.32855	6.02457	1.51598	5.87599	4.50764	5.02724	4.86147	2.33657	4.93937	5.94203	5.99925	7.76553
2007 Dec	-0.674695	15.8512	5.67472	-0.543505	1.36476	2.19892	4.52068	2.83462	6.19469	5.71741	3.70587	2.54303	4.29771	2.57014	3.92324	3.57736	6.36406	5.06107	4.34672	1.89616	5.45669	4.04291	6.01082	5.26266
2008 Jan	2.98912	17.0659	1.6481	0.480596	1.51883	3.88434	4.47909	1.78669	4.64006	3.71851	6.60623	4.87108	2.87771	1.42742	2.14274	4.35759	9.53983	6.25145	6.30948	3.83425	3.37644	4.76039	6.66757	6.46717
2008 Feb	11.5023	18.0562	6.63599	3.63524	1.07415	4.881	4.12327	0.839109	9.42071	6.59501	4.03153	3.81778	3.48558	1.97757	2.82093	3.3315	7.18057	6.75474	6.63127	3.16811	3.67815	4.33726	9.33031	4.29878
2008 Mar	8.36916	14.67	7.32999	-0.85561	-3.2732	3.30142	4.26217	0.49437	8.23818	3.55155	4.29145	4.24021	5.06563	3.25364	3.63498	5.04598	6.58919	5.37	5.41228	2.21608	3.75131	3.86825	13.629	5.51695
2008 Apr	7.03341	9.18885	5.23098	-0.169921	1.4753	6.43806	4.8227	1.9881	2.7938	6.1268	4.56658	4.6542	3.5883	1.74345	4.96823	4.11447	9.38224	5.88247	5.84827	3.25953	3.18435	4.75047	8.23385	7.54037
2008 May	5.98761	9.61478	3.54325	-0.28732	-1.21142	6.7751	4.3614	2.56796	3.36682	5.20222	3.88462	4.33148	2.64633	1.78364	4.00487	3.34832	6.93852	4.22171	4.82668	2.57277	3.7026	3.43557	6.98862	1.90732
2008 Jun	10.8381	8.97542	6.3884	-6.85415	-0.29476	4.47502	3.32547	3.09806	1.71662	4.99668	4.05584	3.31859	2.26481	0.429736	5.3471	3.91476	6.68801	4.34389	5.30628	3.01363	3.05659	3.9424	1.456	-0.15195
2008 Jul	7.75953	8.2481	2.67761	-3.65487	-0.785784	6.98037	3.0967	2.94037	2.63435	0.640834	2.39468	2.26154	0.405788	0.0817252	5.61572	5.31047	7.50272	4.76088	4.93072	3.03468	3.27668	6.10866	2.77437	4.57011
2008 Aug	7.44323	2.99727	2.99532	-4.44543	-1.89406	7.02482	3.02165	3.20041	7.3171	-0.81129	3.06898	1.41726	-0.12738	1.89968	5.52266	3.49429	10.5621	6.50251	5.50211	1.19726	2.65608	7.88364	3.57707	1.52965
2008 Sep	12.1469	7.12668	4.11662	-2.42377	0.401482	7.2146	1.929	2.58675	4.85361	0.21826	5.25875	2.31531	2.2161	1.09951	4.48438	2.12708	7.08672	5.68378	5.81784	1.86467	2.852	5.36749	-1.32951	0.759791
2008 Oct	12.2956	3.81905	2.66581	-1.18922	-0.411196	4.82742	2.34793	2.61898	1.83397	2.70603	2.82385	3.04896	3.53047	-0.345727	5.21068	4.20632	8.87346	4.1531	4.76107	2.08867	3.59983	5.2347	3.99523	1.14276
2008 Nov	9.65915	2.77637	5.13327	3.81844	-2.269	6.52005	2.76801	3.47908	4.806	1.74734	4.10188	2.67919	1.93155	-4.22599	4.54593	3.01874	7.85622	3.80855	3.79409	3.44036	5.84534	1.7111	3.43422	0.493982
2008 Dec	12.438	4.47648	4.82274	1.39699	-0.100105	5.88209	2.84948	2.04186	2.89116	1.77165	4.36654	3.9575	0.723964	-1.71178	4.18219	3.92502	7.2546	2.31434	3.0927	1.44618	4.27476	3.74384	4.2718	2.62045
2009 Jan	7.461	2.67075	6.65713	1.84572	0.625298	-1.05932	0.322067	2.90918	1.21081	4.61975	2.42401	3.12199	1.65553	-0.663988	1.25451	5.03262	3.82197	4.99497	4.95462	0.889802	5.49407	3.36593	-4.67481	-0.0346401
2009 Feb	0.805326	4.26283	2.1012	-0.465978	0.0590423	-0.195251	0.286812	2.66466	0.190032	2.31544	3.02068	4.91959	0.779455	1.01646	2.165	4.51977	2.02202	3.87682	2.84239	5.04867	5.16997	2.59859	-4.41158	0.880932
2009 Mar	4.28243	6.28054	2.53578	2.63796	5.54935	0.275408	-1.41948	2.42518	-0.452153	3.97682	1.98749	3.66727	-0.949941	-2.28627	1.2555	3.19235	4.33994	4.12958	4.38701	2.71088	4.01961	2.82629	-6.19863	-1.43802
2009 Apr	1.83655	7.50802	2.53729	3.72109	3.98927	-0.704099	-1.15059	2.32882	3.72527	1.68297	0.819575	0.165335	-0.520013	1.63744	2.67374	5.34614	3.55321	2.3472	4.58456	2.28155	4.46193	3.74977	1.00128	-1.13424
2009 May	5.58494	3.41631	3.08023	2.75144	8.5521	-1.28351	-1.41008	2.8393	4.0166	1.52771	1.40106	2.02481	0.8889	0.609721	1.55925	4.45824	2.68036	3.48503	4.76191	3.57171	3.79014	4.77335	-2.15491	-5.82013
2009 Jun	4.72778	2.04534	1.65523	2.25292	10.018	0.521474	-0.817509	3.33449	5.27317	-0.672171	1.50404	2.66963	1.31803	0.118282	-0.727497	2.85849	0.958357	2.82472	4.77717	2.36855	4.77381	4.90551	3.64664	-6.72428
2009 Jul	1.08274	5.23175	1.62274	2.36875	9.45516	-2.67874	-1.8342	2.03045	2.95027	0.630871	1.43444	3.44256	2.49498	1.38574	-1.16434	2.1437	-1.27794	1.58059	4.04038	2.14255	4.84138	2.40036	-0.377325	-7.55006
2009 Aug	2.01795	3.55996	0.0708501	3.52512	10.6971	-1.14225	0.00416215	2.93609	0.339234	2.79356	1.61976	2.46701	2.99732	-1.309	-1.15549	4.88252	-3.55063	-0.211887	3.72321	2.86773	4.31141	-0.999791	-1.98708	-6.16309
2009 Sep	2.36645	3.7445	1.59619	1.28729	7.77609	-0.288961	0.855367	3.19334	2.81933	0.831283	0.948911	2.58191	3.18297	-0.525988	-0.133222	5.67651	0.969403	0.665098	0.58919	1.90095	3.83826	2.16012	2.46688	-4.88155
2009 Oct	-0.64244	4.43196	0.466128	3.80636	7.94264	0.818286	1.32429	2.82189	3.89465	1.17489	2.04669	2.95718	1.70167	0.373319	-1.33034	4.50545	-1.16694	1.41484	1.04167	2.51904	3.97633	1.62647	1.63803	-3.93587
2009 Nov	5.41798	4.89939	-1.26007	3.91001	8.73353	0.455915	0.973174	2.12113	2.99107	1.19936	2.09623	2.76566	1.47939	1.89009	-2.1248	8.22823	-1.3306	1.47821	0.677751	0.868971	-0.610509	0.945038	1.83443	-1.25366
2009 Dec	4.75188	2.31446	5.72778	6.9057	9.24325	3.09201	1.75188	3.65543	2.00265	1.83402	1.97647	2.00177	2.30953	1.67295	-3.70067	4.22857	-0.23307	2.94602	1.19155	1.3161	0.154027	1.20592	1.62916	0.956829
2010 Jan	2.34475	-0.728418	7.29696	6.7729	8.91752	1.96496	2.75413	3.89543	2.50803	1.42795	0.55834	1.98926	1.99711	2.63597	0.634446	4.92827	0.252289	1.90244	1.36833	3.72024	0.608431	0.372251	7.83539	7.90752
2010 Feb	3.79966	0.657699	3.98799	2.96998	9.13081	7.9441	3.23272	3.87819	3.35702	1.80668	-0.482181	1.30214	2.62832	2.8076	-1.11163	6.57385	6.39026	1.20267	-1.36115	-0.313917	0.557931	2.23779	5.95142	-1.7814
2010 Mar	2.99133	1.26257	6.30128	10.3418	7.35238	7.09012	4.64256	4.21167	3.50423	1.37776	1.41372	2.61447	3.56575	2.95817	-0.0759245	7.5338	4.28596	2.92941	0.596638	3.04227	1.3374	0.975871	5.04245	-3.13011
2010 Apr	1.56362	-1.82772	3.98458	5.51632	4.97631	6.06588	4.35255	3.92223	3.11017	1.29136	1.25482	2.67819	2.70389	1.78708	-1.37927	4.37321	1.73463	2.55135	-1.18662	2.71926	0.720854	1.10262	0.644552	-5.44951
2010 May	-5.89644	-2.34883	1.35313	5.85909	2.37981	7.15088	5.38674	3.05972	1.59236	0.444691	0.638219	1.73086	1.87497	0.948554	0.410693	6.40033	4.34455	1.64702	-0.368557	1.86981	0.587683	1.10975	2.83165	-3.19433
2010 Jun	-2.79625	-1.87346	3.36675	8.04756	0.70445	4.12655	5.12189	2.59465	1.71334	1.6229	-0.0241319	3.62332	1.83869	1.79737	1.61334	8.16608	5.2887	1.75225	-2.9689	2.93789	-0.00171642	0.658794	0.413737	0.286347
2010 Jul	3.91999	-1.26871	2.08513	8.2432	2.38641	8.20444	4.98683	3.27332	3.75174	-0.28344	0.823925	3.34698	3.3407	0.355875	3.42767	8.7357	7.36202	-0.536524	-3.35624	4.6375	-0.359242	1.15267	6.0574	-2.47349
2010 Aug	-2.70599	0.159513	4.76372	8.27691	1.47245	6.45936	4.59141	3.26734	1.36601	-1.01416	-0.124286	3.03691	2.66542	5.64263	3.5799	6.46434	7.13253	1.79531	-4.52421	2.70217	-0.246337	2.52514	8.55846	-2.61039
2010 Sep	-3.99931	-3.39657	1.7107	8.98295	1.4597	6.71096	5.06845	2.81645	1.25473	-0.342103	-0.47463	3.18989	2.57642	4.71496	2.453	5.5621	4.5862	2.28047	-1.51321	4.32961	0.570322	1.86917	9.2295	-3.30891
2010 Oct	3.66132	-2.58438	3.48467	5.59308	4.92081	4.55262	3.13532	2.51951	2.04853	-0.534516	-1.90537	1.29787	2.96398	6.38449	3.95755	6.35965	4.21087	1.86971	-1.29915	4.05431	-0.0603329	1.2802	6.58027	-5.92936
2010 Nov	3.26583	-2.72619	3.77067	4.08285	6.22814	4.32794	3.57702	1.97476	0.858206	-0.65858	-1.99139	3.19769	4.28774	2.11281	5.43157	3.01204	3.89646	2.80898	-1.7722	3.65935	1.01978	1.98292	5.36602	-5.32296
2010 Dec	1.10767	-4.0168	-3.27759	2.43261	5.01892	1.62938	3.01615	1.08687	1.41119	-2.44676	-3.23798	2.42253	3.35015	0.268663	5.87351	6.66274	4.29968	3.15803	-2.35567	3.89266	0.817952	1.28785	6.15333	-6.5723
2011 Jan	-4.2492	3.21295	-3.97059	1.28156	3.22133	4.47456	3.85108	-0.488971	0.618194	0.455532	-0.804665	2.21287	3.60997	1.8219	4.52409	8.89841	6.34527	2.72375	-2.02082	3.12981	1.06914	2.58146	3.61588	-12.963
2011 Feb	-4.36034	-2.4344	-1.07181	2.44403	3.8444	-0.825719	2.24325	-0.0490178	0.0571147	0.919859	-1.23348	0.894228	3.11632	0.797154	4.98581	5.92012	3.03865	3.65005	-1.10165	2.56925	1.60339	1.65991	1.78295	-3.17919
2011 Mar	-0.185072	-2.17299	-2.68808	-3.39482	3.02869	1.4646	1.90712	0.100816	-4.14783	1.12892	-1.81379	0.224899	1.34371	0.537886	3.63418	4.66263	4.82749	1.95889	-3.7666	2.75193	1.95565	2.29689	3.39515	0.168082
2011 Apr	-0.235284	0.0161339	1.54526	0.18283	3.4651	0.272267	1.23577	-0.565772	-1.03209	-0.560438	-0.546693	2.4328	2.98889	1.8222	3.69014	6.54265	5.75944	3.28565	-5.26138	2.74556	2.09268	0.87527	3.64957	0.125484
2011 May	-1.44179	4.53932	1.04387	2.21118	5.93602	1.13533	0.905877	0.197001	-1.77506	1.36082	0.701761	2.99169	3.33499	2.12307	3.29952	6.32708	4.18557	3.88309	-3.33296	2.94988	1.67769	0.753507	1.93283	0.000673546
2011 Jun	-6.04359	3.80752	-0.580054	1.60422	4.16437	3.04067	1.39409	-0.958118	-2.84648	2.19448	0.782787	0.502003	2.83643	3.40891	2.02061	4.46101	4.60127	3.10524	-0.266004	3.03405	1.84464	0.710378	1.70581	-1.23715
2011 Jul	-6.17439	2.65415	0.0703819	0.521417	4.18125	2.25362	1.98236	0.196032	-4.01403	2.79631	0.767484	0.392462	2.03336	3.09564	1.70955	2.89907	3.07324	6.43716	1.15184	0.985686	1.487	0.915924	-0.654083	-0.00990755
2011 Aug	-0.154163	2.47017	0.591884	-0.534693	6.34676	1.79052	0.512338	0.182374	-2.50472	3.31284	1.4355	0.656045	2.01358	-0.777081	1.59798	4.44337	3.06351	3.71407	1.26451	1.95764	2.14324	0.612356	-1.85422	-0.36134
2011 Sep	-3.8446	4.61131	3.31604	0.654425	5.29264	0.634723	1.04246	0.416675	-0.665261	2.63187	1.53102	-0.0310301	1.52298	-0.103339	2.33808	5.4361	2.96018	4.07531	0.364271	3.38577	1.1731	0.562671	-1.79846	-0.092185
2011 Oct	-6.12976	5.31717	0.535617	1.50676	1.65592	2.75987	2.31417	-0.184904	-0.695355	1.51077	3.49714	2.50435	1.70367	-2.38459	1.29053	5.99253	3.19536	4.84688	1.1429	1.8519	0.760257	0.823135	-0.768784	3.05378
2011 Nov	-9.79809	6.57976	2.59636	2.08467	1.15907	1.01232	2.7919	0.385257	0.392342	2.19073	3.6238	1.71449	2.863	2.21108	1.68041	6.22871	4.21112	3.43713	1.31556	0.95957	0.213032	0.826612	1.45968	1.87111
2011 Dec	-4.45142	6.29367	3.27553	2.11296	0.793074	0.377105	1.03262	1.18573	0.726814	2.72643	4.45051	1.53975	2.11935	2.61915	1.29464	5.73054	3.93519	3.19115	4.09303	0.919298	-0.0428933	1.17018	3.71117	1.60151
2012 Jan	-0.852683	5.3056	-1.02976	-0.702588	2.91926	1.83292	1.40097	0.371494	0.381579	0.69491	3.24768	1.38651	1.63689	4.66879	-0.282044	0.564601	0.760137	2.27541	3.77786	-0.30643	-0.490354	0.947052	3.17666	-0.616045
2012 Feb	1.26152	6.7531	0.623594	1.92017	1.34727	1.96778	2.1034	1.00694	-0.886464	0.49859	4.34429	2.59941	2.23933	3.73189	0.406719	1.66791	1.57085	1.54738	6.76525	0.805918	-0.638497	1.17796	6.80248	-4.97837
2012 Mar	-5.90653	6.93071	0.781049	0.466589	1.09085	1.59136	1.53531	1.87259	2.44009	2.46841	3.43213	2.99583	3.30457	1.89509	1.42771	2.40209	1.46531	2.55801	7.22847	1.1848	-0.773554	1.0086	1.88315	-7.72068
2012 Apr	-5.95083	7.42626	-2.29007	0.508846	3.06758	3.33504	2.88355	2.50147	2.58522	2.56522	4.04427	1.51401	3.3394	2.11767	0.866219	1.87897	1.37837	1.81154	7.74047	1.62556	-0.940843	1.21511	5.20593	-6.79875
2012 May	-1.81435	5.60081	0.332826	1.09985	1.02963	1.84241	3.40927	2.07124	3.07946	3.33655	3.57608	1.86588	3.69086	2.51727	0.3574	1.03301	0.0997797	1.50302	5.22164	1.18469	-0.366809	1.48939	7.20286	-5.39213
2012 Jun	4.76255	2.64575	2.26282	-0.120966	1.98668	-0.889032	3.17755	2.5037	3.72838	1.45037	4.28006	3.69067	4.20815	2.64302	0.226821	0.723689	0.734131	3.04079	3.20686	1.52596	0.164308	0.808572	11.3434	-6.47246
2012 Jul	6.40761	2.22167	1.72101	3.82817	1.72236	-0.209927	3.35403	1.26812	2.83412	1.38059	4.29588	2.9402	4.45835	3.5743	1.01494	0.87521	0.280292	1.20352	2.93084	2.19479	-0.0464723	1.45773	9.08293	-7.25731
2012 Aug	4.16305	3.05287	1.30704	3.94415	1.37843	-0.613816	3.59534	1.78837	3.53954	-0.383436	4.49644	1.90955	4.46629	3.82173	1.78855	1.21866	0.693468	1.76962	4.7217	1.96214	0.479748	1.57062	12.5845	-5.81067
2012 Sep	6.49218	3.43431	1.00462	4.38916	1.48781	-1.03371	3.15076	1.55063	1.8747	-0.542904	4.10578	2.40365	3.82371	3.51505	1.57879	0.464673	1.73655	0.164716	4.00136	0.494711	0.61507	0.961848	12.0052	-7.40066
2012 Oct	1.57658	2.82652	1.37397	3.32286	2.17455	-1.30545	2.65174	1.73555	2.8876	-0.354313	4.48227	2.16836	3.57436	2.12063	2.15071	-1.12485	1.17853	-1.28496	3.15006	1.35421	0.900877	1.16708	11.4564	-9.26347
2012 Nov	3.57682	3.16448	-0.639104	2.94516	3.27492	0.57968	0.851201	1.87784	1.94024	-0.206924	4.2835	1.69388	1.65026	2.95255	1.90781	-0.292253	-0.166043	-0.970653	3.71455	1.39115	1.22092	1.35197	9.19859	-8.32479
2012 Dec	-0.322399	2.31779	-0.0694812	2.87697	4.95777	2.70044	2.1725	1.80148	1.27583	-0.828639	3.33305	1.50519	2.83706	2.53825	2.77619	0.0908136	-1.55741	-1.96451	1.7818	1.3115	1.58428	1.1587	9.75898	-7.79988
2013 Jan	4.38344	-0.645861	2.77135	5.37759	4.42803	1.0996	1.83496	2.48422	1.01741	-2.56515	4.03157	1.20841	2.49178	-3.03227	3.05693	1.4301	-1.30177	-1.56589	-0.538158	2.11779	1.58251	1.88629	6.56855	-2.8082
2013 Feb	6.2105	2.13309	3.79322	4.55735	5.00585	-0.417212	2.89151	2.6293	3.13777	-0.544388	4.03863	-0.0898564	1.31255	-2.99199	2.8324	1.46996	-2.8296	-0.340755	-0.709001	-0.391514	0.713847	-0.346654	7.28202	-1.84586
2013 Mar	5.82085	0.976658	5.82629	6.28049	6.25101	-0.693602	2.1725	1.64783	2.11292	-2.04732	4.73275	0.541101	1.96573	0.173465	1.18243	1.41368	-2.78681	-0.237534	-2.23003	-1.23737	0.340621	0.293171	7.45505	-1.89087
2013 Apr	12.3207	-0.176002	5.02415	5.95765	2.78058	-0.836933	2.78118	1.84502	2.14604	1.23237	5.45189	0.715147	2.23958	-0.679469	3.38978	2.11965	-2.62774	-0.432627	-0.491563	-1.53341	0.652652	1.37273	7.0006	-0.301963
2013 May	11.7971	0.911883	5.44394	3.97665	2.66564	-1.52517	2.73256	1.43743	2.10437	-1.02464	4.82034	0.19484	2.08237	0.629619	3.55325	2.33038	0.137951	-1.94929	0.597793	-0.975214	1.10179	0.12834	6.61466	1.25366
2013 Jun	4.44195	5.32634	4.15758	5.88494	3.71191	-0.510364	2.83644	1.61732	3.24453	-0.890605	5.01766	1.0381	1.61398	-0.502216	5.39557	2.032	-0.310387	-3.10564	-0.331626	-1.46675	0.403309	0.393118	4.91441	2.62386
2013 Jul	1.87834	6.54529	3.91492	2.21413	3.26808	-1.85423	3.14591	1.84361	1.64788	-1.00071	4.48348	2.69637	0.749016	-0.119663	3.55293	2.20763	-0.53886	-1.10023	0.119284	-1.60429	1.01387	0.074613	4.54831	1.55214
2013 Aug	1.22508	6.90977	2.82109	1.25896	3.83705	-1.24435	2.37255	1.48983	2.67068	1.08519	4.40344	2.98159	0.0770001	-0.206155	2.92671	1.5918	1.02652	-2.05508	-0.563803	-1.01439	0.439773	-0.681484	0.817926	1.1995
2013 Sep	3.2972	8.74699	2.68304	2.28394	2.44736	0.518218	1.73266	1.45585	1.81669	1.15	4.09605	2.80825	1.1277	0.104564	2.18174	2.1711	-1.84873	-0.956808	-0.950046	-1.21129	0.628179	-0.00127357	-1.56961	2.22947
2013 Oct	6.25594	8.52919	3.87395	1.72066	2.65582	2.10901	1.77351	2.38632	0.604247	-0.0911845	4.13492	2.59359	1.78797	1.95273	2.82057	2.05384	-1.18777	0.582676	-1.5468	-1.59199	1.28299	-0.11702	-0.255548	7.07011
2013 Nov	1.17723	5.28356	5.34241	2.82949	0.799982	1.58092	3.67062	1.60351	1.65559	0.0979157	1.24207	2.8851	2.55516	1.15748	1.76172	1.38626	-2.71791	0.226236	-1.15288	-1.07328	1.10258	-0.819761	-2.32079	5.61452
2013 Dec	2.07796	6.96269	2.78096	-0.529146	-0.319681	2.32731	3.41815	2.35601	1.4938	1.56078	3.4169	3.6519	1.95485	1.42645	2.60156	1.69347	1.55596	1.02172	0.196	-0.499069	1.86623	-0.44407	-7.70039	5.73022
2014 Jan	1.22767	8.75543	5.06426	0.915376	-3.77228	0.411648	4.52604	2.59311	3.99381	4.71566	6.68703	3.97049	1.46645	3.99265	2.2424	0.887649	-0.453337	1.33388	0.718638	-0.20918	1.44151	-0.388511	0.395853	4.22808
2014 Feb	1.76209	6.00147	3.60676	-0.208084	-1.47389	2.44275	4.99749	1.618	3.52211	0.365381	1.50799	4.60167	15.8386	4.3257	1.95232	2.00957	0.298577	-0.925042	-1.61658	1.08611	2.48458	0.620991	-6.68752	8.41273
2014 Mar	3.4474	4.53596	-4.6787	-1.14037	-1.20662	1.89366	4.4914	1.35281	5.33658	-1.29659	0.335066	3.48547	1.57377	2.33121	1.72007	3.64738	1.21219	-0.839533	0.0880015	2.55724	2.23773	-0.134369	-6.94818	9.9727
2014 Apr	-1.65929	6.92172	-0.592627	-2.276	0.436237	0.939417	3.78375	2.11342	4.19296	-3.08125	-1.2635	4.02197	1.5277	2.3132	0.983051	1.70356	1.02641	-0.523953	-0.996793	1.85689	2.10864	-0.842061	-2.52638	4.98778
2014 May	-3.69698	6.98733	-1.07939	-2.88702	1.46757	2.43811	2.89593	2.87577	2.97095	-1.94304	-0.94081	4.82846	1.26785	1.55965	0.0183707	0.874267	-0.0434526	0.254015	0.0716494	1.65707	2.18157	-0.0356801	-4.61734	4.6561
2014 Jun	-0.783981	2.77625	-2.22195	-2.49614	-0.530581	3.20336	3.41591	3.1281	1.02504	-0.329095	-1.72271	2.84503	0.926666	0.308245	0.867356	1.72423	1.33949	0.463235	1.47003	1.66962	1.89916	0.24945	-4.69996	2.87313
2014 Jul	-0.311078	1.44155	-0.664986	-3.49778	-1.05309	3.75948	1.94349	1.82677	2.96165	1.29318	-2.34007	1.99516	1.40956	0.567159	1.64392	1.96063	0.737748	-0.168935	2.19503	1.45612	1.6981	-0.172776	-2.85492	4.83812
2014 Aug	-1.34469	0.757398	-0.0474915	-2.90432	-1.05488	3.32873	2.50994	2.0485	3.20053	0.0804283	-3.10473	3.26633	1.81736	0.452583	0.928927	6.20636	0.0103277	0.850538	3.72417	1.09108	2.1955	0.160056	-6.003	5.6902
2014 Sep	-2.76551	-1.06588	-0.635456	-3.81466	1.03669	3.81135	2.88918	2.28763	2.25371	0.693074	-0.891366	3.85406	1.40844	-0.689382	1.50228	6.86168	3.68854	0.650172	6.73875	1.37713	2.32258	0.990344	-5.13205	8.20682
2014 Oct	-1.28062	-1.69044	-1.52887	-2.69187	0.548228	2.80759	2.92997	1.50772	2.37224	1.82955	-2.63	4.01744	1.00449	0.683972	1.81799	7.04339	3.43058	1.39929	8.16786	2.89914	1.69115	0.78364	-5.63733	4.11888
2014 Nov	1.15143	-1.40739	-2.74108	-1.67163	-2.16883	2.34555	2.20482	1.62977	2.67662	1.50905	-0.540322	4.01328	1.506	0.0932501	2.07596	7.04756	4.68208	0.938458	5.6266	2.22558	1.63553	0.997358	-2.57141	-0.360795
2014 Dec	3.1762	-1.69825	-2.49352	3.26471	-3.16455	1.06436	3.04406	0.169687	1.88984	1.38721	-1.6902	4.26862	1.94034	0.644225	4.42867	7.09476	2.12499	0.874167	3.52668	2.59708	2.02699	0.601177	-2.75283	-0.5797
2015 Jan	-0.629807	-4.75212	-3.3746	1.15474	0.681079	1.88	2.33903	-0.447735	0.199903	-2.30442	-5.02079	6.06541	2.38345	2.75037	3.49541	8.0815	5.13616	0.977384	4.31355	1.25318	2.54952	0.372303	-4.26037	-1.66262
2015 Feb	-0.367273	-2.82547	-2.81041	2.15366	2.25778	1.24884	1.43848	0.585323	0.419108	1.35913	-0.902573	6.84532	-10.0987	2.20361	4.40348	7.15747	3.83857	2.44741	7.11072	1.4949	1.77288	0.767984	-2.42489	-4.13238
2015 Mar	1.89171	-1.36324	-0.296303	2.64416	2.21768	1.79528	2.36775	-0.348052	-0.807394	4.70074	0.439337	7.1174	1.63154	3.52013	5.91897	4.90841	1.96604	2.28787	7.90171	-0.134263	2.09114	1.17064	1.03786	-3.77632
2015 Apr	6.20973	-2.18767	-1.50261	2.14879	1.52154	3.10546	2.96184	0.129331	-0.615598	2.65477	-0.0423943	7.47495	1.20887	2.50702	4.77338	7.6457	1.91702	0.957961	10.2441	0.894834	1.71436	1.26406	-4.2977	-1.26644
2015 May	5.79175	-4.64357	-1.85517	1.73799	2.13967	1.78561	2.89405	-0.104734	2.14974	2.55446	1.60434	5.95889	0.994898	3.52358	4.945	8.01886	0.971071	1.28847	10.0401	0.925312	1.11946	1.34977	-1.98251	-1.06588
2015 Jun	3.59951	-0.595867	-2.13598	2.42484	2.2998	2.87042	2.23796	0.171146	3.18393	2.31293	1.29586	5.86979	0.897261	4.25061	3.56318	9.00553	0.836333	1.69373	9.51334	0.683691	1.88664	1.5998	2.36452	0.385999
2015 Jul	3.12729	-1.63849	-1.66624	3.43521	2.45088	4.1251	3.25894	2.56322	1.4418	2.89098	2.48761	6.14075	0.748093	4.88608	3.43921	8.33565	1.19266	1.64329	7.07783	0.85899	1.94136	1.57789	3.70783	0.245023
2015 Aug	7.18752	-0.998807	-1.81074	4.20784	2.91765	4.22442	2.74668	2.28872	0.930887	3.02528	4.11678	4.83145	2.1522	3.73499	2.57101	4.18167	1.40573	1.12309	5.63671	1.04579	1.44508	1.40625	3.99195	-1.67282
2015 Sep	6.57144	-1.55085	-1.03311	3.39977	4.16029	3.34577	2.79888	1.24949	1.12007	1.90688	-0.356765	3.96405	1.64608	4.06383	2.29651	3.56511	0.337353	1.3285	3.3025	0.859651	1.30514	0.797218	7.35715	-3.57229
2015 Oct	2.55627	-1.45567	0.321063	3.11003	3.27926	2.56224	2.31879	1.33561	0.686993	2.66474	-0.224573	4.14762	1.60048	4.65396	1.71645	3.55576	-0.427017	-0.565645	3.51524	0.34841	1.21385	0.358409	3.6439	-2.68387
2015 Nov	9.51747	-1.54255	0.592919	0.599667	4.82615	2.4721	2.26425	2.69473	-0.76072	3.08934	0.821016	4.40972	0.119889	4.30919	1.80818	4.10753	-0.372721	0.813335	5.35059	0.671599	1.94904	0.53388	3.19555	2.40174
2015 Dec	3.81197	-0.411329	1.95209	-0.0151761	5.67777	2.66359	2.53589	2.99429	1.48214	1.85642	2.30856	4.33803	-0.272277	3.26547	-0.80145	4.15824	-0.751479	1.73677	6.73898	-0.49174	0.795698	0.733261	6.21635	1.36552
2016 Jan	6.82787	2.24507	0.898503	1.278	5.13122	3.15584	2.5813	3.56913	0.889051	5.08153	1.6191	1.33508	1.70654	1.97082	0.457022	4.22821	-0.265807	1.99657	7.02927	0.88858	1.06957	0.513667	5.58412	6.73938
2016 Feb	7.39569	-0.172507	0.958678	-1.64787	2.16234	3.41655	2.02681	2.39376	2.73166	3.94399	5.0259	1.9382	1.2161	1.71101	-1.98098	4.07477	1.55517	0.34946	7.93098	0.92312	1.63164	1.2615	8.21543	6.5929
2016 Mar	6.73471	0.247956	3.5411	-3.53908	1.75147	2.35313	1.57534	3.77357	2.40019	1.8672	4.73601	1.73443	1.24022	0.915964	-2.04787	3.80305	2.30795	0.656395	5.73361	1.07271	1.70585	0.880181	8.52651	6.986
2016 Apr	3.90426	0.17211	3.25999	1.13554	4.58201	2.41688	2.03186	3.53217	2.88329	4.45208	6.62837	2.0863	0.190427	2.28946	-0.672337	3.55513	2.26089	2.50217	6.62341	1.59451	1.30026	1.11044	7.18938	10.3647
2016 May	4.41101	-0.378629	4.49549	0.859786	3.13563	3.17659	3.10978	2.96147	4.04425	3.83452	5.06101	2.59649	-0.233202	0.780619	-0.514379	3.65458	2.11231	0.739287	2.57661	0.863327	0.979829	0.683186	6.78878	9.70315
2016 Jun	5.10239	-2.02358	3.83814	-1.33827	4.77266	2.62126	2.96169	2.18519	5.13252	3.37971	5.24141	3.68322	2.09236	1.39064	-0.248296	2.6137	1.69107	0.334976	4.34633	1.85851	1.4898	1.04278	2.31298	8.28553
2016 Jul	4.67971	-0.416338	3.65378	-1.01959	5.7788	0.776794	3.72205	1.51897	4.78272	3.01723	4.4146	2.92684	1.38483	1.47102	-0.129521	3.97879	1.06866	-0.941323	4.77238	0.945686	0.695739	0.977025	8.03474	9.28768
2016 Aug	2.33668	-1.90993	3.67318	-1.98828	0.220763	1.31403	4.42499	0.902381	4.55009	3.92112	3.48225	4.22475	0.226024	2.81114	0.585994	2.68251	1.63883	-0.182408	4.36752	1.99402	1.34043	1.99741	4.91	9.32326
2016 Sep	8.03475	-3.93169	3.20473	-1.6413	-0.448582	1.61958	3.58166	2.02493	5.50376	4.54414	6.12573	4.24077	0.872653	3.82049	1.69823	2.83328	-0.680892	-0.519267	6.40564	1.45267	1.49224	1.34684	4.7678	10.316
2016 Oct	10.3142	-2.04872	3.55807	-1.42466	-1.13281	0.763911	3.6182	1.81778	5.35482	4.24355	6.48178	4.18783	0.42892	1.95725	1.56372	2.76266	0.452495	-1.22902	4.98002	1.92261	1.56693	2.09011	8.14055	11.5605
2016 Nov	1.39572	-0.744346	2.99004	0.36075	-0.400377	-0.147226	3.45793	0.769698	6.02346	4.31295	5.98807	5.06537	1.75792	1.72937	1.98258	2.42271	0.968519	-1.21991	5.99566	1.9284	1.0754	2.13283	10.0635	10.6467
2016 Dec	3.34603	-0.558505	1.89019	0.000753951	-0.0308061	-0.602416	3.27633	1.26454	4.54078	4.4091	3.58639	3.84846	1.08444	2.45375	2.01888	1.11116	0.642917	-2.23313	6.45953	2.20624	1.2946	1.85876	5.95414	13.0626
2017 Jan	4.26346	-1.0288	1.47307	1.53122	-1.49634	0.975325	3.21306	1.29473	5.21741	2.54962	7.54713	3.3497	-0.288245	1.37316	2.35848	0.805146	0.599657	-0.469746	3.92742	1.28598	1.29357	1.66529	2.88743	3.88168
2017 Feb	3.10769	-0.280622	1.39969	1.54485	0.98881	0.829763	3.02191	1.15782	3.24195	1.86892	3.02875	2.46011	1.19705	0.981973	2.80838	1.05966	-0.0236614	-0.367427	2.88686	1.45193	1.31639	1.40902	3.68978	4.69705
2017 Mar	1.36709	-0.225279	0.202517	4.58813	-0.0329122	1.19777	3.68584	0.897375	4.55095	1.15351	3.09653	2.69653	0.994904	2.97066	3.51113	1.8164	-0.775425	-0.906042	4.01883	1.47823	1.30276	1.4021	1.76504	5.03054
2017 Apr	3.50335	-0.19641	2.16718	1.61878	0.52353	1.14381	2.27334	0.176173	3.5938	0.743005	0.852389	3.51952	2.19748	2.22279	1.80199	1.24412	0.351085	-0.832328	2.40723	0.0983932	1.95219	1.58048	3.08996	2.32564
2017 May	4.96976	0.591556	0.981731	3.41867	-0.496544	0.98742	1.43903	0.764891	1.84761	1.68387	0.0962975	3.64888	2.84943	1.2235	2.59634	2.02976	1.50466	1.96386	4.9851	0.824963	2.65838	2.88838	4.39994	1.69072
2017 Jun	7.86659	1.017	2.39808	4.19526	-2.34786	-0.714769	2.31273	1.24167	-0.0363187	1.95323	0.283926	2.5702	0.828206	2.37502	2.25885	2.42432	-0.237331	1.79732	3.3815	0.448014	1.81439	1.74668	6.70025	1.96103
2017 Jul	5.31947	-0.378527	1.76381	4.82056	-3.37424	0.445775	1.87624	-0.128087	1.67157	2.13632	1.17234	0.697499	2.25378	1.67304	2.4955	1.78985	0.952678	3.26366	3.9975	1.43947	2.49493	2.16962	2.13888	1.31691
2017 Aug	9.92222	0.578504	2.41759	5.23193	3.80515	1.85096	1.58121	0.883964	1.07252	2.17634	1.58001	0.827164	2.37599	1.28345	3.21665	4.27299	-0.0564279	2.45824	3.56315	0.344002	2.93886	1.95326	5.34134	0.523264
2017 Sep	5.63073	2.93941	1.51908	4.17094	4.01959	-0.695261	3.06845	1.03924	0.993885	2.95303	0.60223	2.97209	2.10434	1.31022	1.83943	3.96808	1.49414	2.21313	3.67926	0.212617	2.56517	2.21601	4.66897	-1.43248
2017 Oct	2.92254	1.44685	1.67467	4.79489	4.44189	1.10352	3.01227	1.18206	0.678672	2.47269	0.347767	2.88376	2.49564	1.45086	2.87324	3.70115	1.98606	3.37202	2.97612	0.906402	2.95933	2.76995	4.1234	-5.85357
2017 Nov	4.22855	1.83647	1.49858	3.26001	5.86541	3.4992	3.25109	1.35872	0.141295	1.88034	2.62588	1.2949	2.06333	2.84631	2.99909	3.80576	0.546463	2.30253	3.15998	0.705545	2.85279	2.63191	3.28057	-3.7363
2017 Dec	2.61419	1.22026	0.794486	3.49859	5.26191	5.02006	3.55721	1.19578	1.78344	4.46947	3.7378	2.03921	2.26951	3.31696	2.97248	4.89539	2.30358	2.0255	2.24794	0.339721	2.8638	2.65258	4.26415	-3.75449
2018 Jan	3.34874	1.23825	2.17018	-0.166721	7.53837	1.01724	3.76881	1.32371	1.85465	3.95624	0.150722	3.03382	3.19549	2.42197	3.99592	6.06648	3.91004	0.0765801	2.28301	1.44011	3.03958	2.64322	-1.04755	0.88471
2018 Feb	0.374989	1.73249	1.63999	2.55453	4.53063	1.84253	3.96736	1.56529	0.968941	3.69861	0.762841	3.36629	2.27142	3.84661	2.90579	5.91758	4.73934	2.96076	2.06369	1.06953	3.2979	2.47366	2.77554	-1.64284
2018 Mar	-2.22567	2.00558	2.81788	1.45916	5.45302	1.45182	3.07605	2.10531	0.294157	5.14971	-0.40469	3.9624	2.26339	3.23144	2.33675	5.8634	4.49717	2.76271	0.83982	1.53284	3.08987	2.95248	3.16869	0.396683
2018 Apr	0.120788	0.284993	0.742808	2.20221	3.2602	2.20493	3.29187	2.67406	1.79421	6.11463	1.01371	2.19331	2.26457	4.12676	4.07948	6.19494	3.99709	1.51095	0.79565	2.03684	2.83338	2.88548	1.37105	-1.7235
2018 May	3.27477	0.381347	1.43843	1.55679	2.12279	1.33589	3.14655	2.35577	2.52663	5.82204	2.1817	2.8476	2.94036	5.59152	3.34856	5.53827	3.88099	1.22145	0.283553	1.98474	3.21813	1.92489	-0.223077	-1.77549
2018 Jun	1.40185	0.89073	0.848883	1.79314	3.3199	2.84745	2.65932	2.57211	1.52183	5.53529	2.52193	2.81181	3.44083	5.20606	4.5191	4.21228	5.05028	1.12036	1.38688	2.53542	3.45613	2.36097	-2.56019	-1.7645
2018 Jul	3.73245	1.81803	2.32844	1.59507	3.61499	1.32983	2.6974	3.63686	2.46216	4.08915	2.30616	6.05541	3.38315	5.22194	4.40852	5.08148	5.9098	0.788669	2.46178	1.61301	3.44689	3.07416	-6.59596	-0.983939
2018 Aug	1.28965	2.36729	0.933281	1.00148	1.40234	0.0885142	2.69471	3.38128	3.31325	3.99539	3.13655	5.47105	3.01515	6.32895	4.55908	4.22538	6.32764	0.895039	2.33436	1.80775	2.76214	5.3642	0.345194	-0.0719519
2018 Sep	-2.80223	2.73523	2.00085	2.62222	0.310483	2.03079	2.67841	2.25362	3.30677	2.98219	4.03486	1.9729	3.70405	5.38113	4.62626	4.30396	6.55153	2.57743	1.18637	2.21604	2.65158	3.20542	-3.9278	1.72425
2018 Oct	2.18352	1.36404	1.78538	2.61507	1.26373	1.48279	2.02656	3.32832	3.66706	3.00759	4.19356	2.70168	3.76562	5.76604	4.11491	4.6887	7.07156	2.9155	2.52631	1.2822	3.08672	3.41009	-0.777057	4.82275
2018 Nov	4.00876	1.94307	2.40167	1.94103	0.0813002	1.0697	2.42776	2.16907	5.00113	4.87144	1.76124	3.71812	4.31611	4.84286	3.75595	4.63361	8.39637	3.09291	1.98121	3.06965	3.26243	3.50411	-1.64966	2.80153
2018 Dec	2.0765	1.03646	2.6866	3.50434	-1.04228	0.242168	1.72815	2.14076	2.26572	3.87136	2.44835	3.38025	4.00833	3.78853	3.22847	4.73124	6.73976	3.91942	2.43738	2.51548	3.13274	3.81822	-0.173169	1.18611
2019 Jan	3.36397	0.329776	2.17064	4.46555	4.3864	2.83874	0.439236	4.05932	2.68073	3.99387	3.7532	1.89432	7.69784	5.34046	2.08868	3.0214	2.93285	4.76404	5.70626	1.46024	1.93054	4.07734	2.2784	1.89328
2019 Feb	2.44065	0.492798	2.04661	3.79192	3.89762	3.52251	1.01261	3.49792	3.63218	4.80404	3.14352	2.06655	4.82266	3.86634	3.65339	2.41352	2.47923	2.15009	4.734	3.50652	2.2932	3.20751	1.17146	0.251934
2019 Mar	6.99435	0.454379	0.834279	3.49767	4.20829	3.91335	1.67591	1.82648	2.39073	3.76127	2.72505	1.50511	4.94624	3.80628	3.28239	2.45521	3.86974	3.45386	6.06372	3.49662	3.16381	3.56161	2.13991	-3.32479
2019 Apr	3.77803	1.63777	2.06185	1.83046	7.11716	2.56238	1.58842	1.38248	2.03782	4.52027	3.62018	2.83408	4.30323	4.11247	2.73665	2.48711	5.43574	3.60793	4.69573	3.54405	3.45844	6.25919	1.84441	0.117061
2019 May	1.08934	1.27769	1.83895	3.5742	7.99774	3.73219	0.943788	2.44735	3.42063	5.26176	2.88365	3.20627	3.23533	3.8995	3.46289	1.8516	7.02236	4.13815	4.71925	4.09848	3.70095	4.54021	-0.432883	1.40454
2019 Jun	0.725085	0.933771	3.28441	2.77654	7.92525	4.16647	0.0940622	1.2357	2.8059	5.26634	3.79752	3.68367	2.60476	3.89378	2.1313	3.25525	6.65764	5.11289	5.41142	3.1753	3.25515	4.99243	0.247511	2.6328
2019 Jul	1.9702	1.05517	2.83822	2.71033	5.96211	3.50239	1.0743	1.22615	3.22158	5.70682	4.33746	3.55945	2.07627	2.91866	2.15082	2.67431	4.93309	4.97441	3.92015	3.79481	3.3681	4.21871	1.8261	1.3507
2019 Aug	2.5855	0.366283	3.96819	3.58996	6.51412	6.32063	1.51097	0.559047	4.23952	5.48523	3.92838	3.07753	3.7105	2.37614	2.19886	2.39614	6.57354	5.26113	4.19427	3.25692	3.24452	1.76447	-4.36931	2.1628
2019 Sep	3.98457	0.768158	3.12683	-0.398964	7.10546	4.9991	0.456726	1.52323	3.72858	5.44293	4.44294	4.3479	-0.473207	2.17553	2.43632	1.95491	8.21315	4.1391	5.4412	4.42808	3.37455	4.59297	-0.0802002	2.28365
2019 Oct	2.27009	2.14102	3.60308	0.797284	7.01965	4.05734	1.35715	1.11117	2.67488	5.11423	3.9172	0.86511	0.569588	0.925757	2.35545	2.31689	6.14919	5.17351	4.31688	4.06186	3.38622	3.74683	-2.5831	2.16699
2019 Nov	4.23682	1.9207	3.70521	1.04518	7.80545	5.86057	0.40543	2.17688	1.40774	3.22895	3.57269	0.488397	0.965378	2.1287	2.24369	2.23326	5.97978	5.22517	2.91411	2.63403	4.11747	3.13758	-3.90005	3.0458
2019 Dec	3.89599	1.63624	2.80702	-0.0179721	8.91547	4.76158	0.252478	2.10361	2.25618	2.04468	3.0492	0.929326	2.00892	1.80409	2.96966	2.02544	5.96042	4.9584	2.96198	4.14971	3.78043	3.37102	-1.93953	5.24632
2020 Jan	1.65758	3.48705	3.40942	4.79063	2.87757	2.85848	0.735238	-0.229529	3.07944	2.59268	2.36314	3.56658	-4.17096	3.84888	5.61154	1.98297	4.02373	3.88778	1.48238	4.07907	4.42759	3.35638	3.06738	4.2641
2020 Feb	1.51898	2.87235	2.84455	5.81552	3.74863	1.59794	0.891911	0.786991	1.66801	2.01618	2.81866	2.07472	-0.146735	2.86837	4.29139	2.70368	5.69773	5.33736	1.37784	0.727497	3.93765	3.33589	0.711956	8.58783
2020 Mar	-1.25256	2.43363	2.7047	4.77508	3.70629	0.895817	-1.4194	0.798593	3.27797	1.15687	2.70343	2.19645	1.0425	-0.830839	3.64109	3.13452	4.70782	3.56784	0.639289	-0.345402	3.035	3.35752	-0.67092	9.30287
2020 Apr	-0.773813	-3.39031	1.39259	1.24753	0.273779	-4.61003	-4.84083	-4.11134	1.72087	-8.44096	0.253808	-3.16639	-1.54307	-10.4329	4.3129	2.18436	1.51383	0.814815	0.447506	1.2715	3.7216	1.81234	-4.3678	5.44391
2020 May	1.24085	-5.52501	1.54552	1.32739	2.19654	-4.36303	-4.54935	-4.7712	-0.964808	-9.45411	-0.633637	-2.54524	-2.40392	-12.8998	2.62456	3.33696	0.799553	1.1864	-1.82434	1.42627	3.9876	4.52883	-3.0446	3.67247
2020 Jun	0.58659	-4.05364	2.01388	1.97173	1.92685	-4.60364	-3.82952	-2.48174	-0.118005	-8.04938	-0.216085	-0.869721	-1.83638	-12.3608	0.563242	3.01769	3.10803	0.388073	-3.27915	1.27451	4.38298	4.48449	-3.36125	2.85502
2020 Jul	1.22446	-3.54741	2.31337	4.90514	2.1267	-1.46082	-3.22584	-0.427383	1.04997	-4.81949	0.325357	-1.10517	-1.19373	-4.63355	1.32731	3.99379	3.55341	2.55554	-0.986987	1.61482	3.93632	4.31276	-1.88896	4.6629
2020 Aug	0.0452828	-3.46212	2.23912	6.04204	1.75898	-2.67667	-2.32556	1.83055	-0.189342	-2.40599	0.960505	-0.79543	-0.614998	-0.967696	1.30822	4.91607	4.21549	4.36162	2.57426	1.2453	3.20047	4.08107	2.50929	4.66508
2020 Sep	-1.97811	-2.97078	2.87073	10.2981	1.11936	-1.25329	-1.30433	2.00705	1.25677	-1.14234	1.67163	-0.0865904	3.83404	2.2088	3.18662	4.83731	5.2968	4.3985	3.91135	2.1111	4.86691	4.93243	3.02679	5.71121
2020 Oct	-3.80376	-1.06477	2.3957	9.62388	2.49621	0.304991	-0.510938	3.55471	2.71693	0.572359	3.84499	2.86407	0.924971	3.79009	3.56662	4.67747	3.91829	4.96305	4.26749	2.17247	4.93188	4.47528	12.9381	6.64903
2020 Nov	-5.05618	-0.773524	2.11858	11.0934	1.20962	-1.46558	0.646278	4.90566	3.20173	0.925186	4.19867	2.96864	1.37945	0.662344	5.39905	4.94826	4.05657	6.79455	5.81239	2.92783	4.9214	5.00995	16.026	7.12868
2020 Dec	-1.96035	-0.641982	2.04567	5.19942	1.42056	-0.30621	1.37047	7.05785	4.4255	2.76395	4.5197	4.04384	1.8571	-0.47897	4.67552	4.97609	4.18815	7.38664	6.79378	1.32833	4.41209	4.60428	17.8262	5.21757
2021 Jan	-4.19738	0.111066	2.46986	-2.34526	1.23544	0.776762	0.30294	4.9888	5.01991	1.44275	3.08478	1.32882	1.38906	-5.81828	2.57336	6.40043	6.59935	7.79703	6.48077	2.07268	4.69681	5.52917	10.9546	5.37736
2021 Feb	-0.609498	-0.368288	3.94642	1.18291	0.135988	1.21221	0.591736	3.09652	4.1036	0.590491	7.08709	2.39891	9.52722	-6.01269	4.84234	5.60481	6.58226	6.73602	7.3893	4.30448	4.59494	6.01331	12.5327	6.45788
2021 Mar	2.29824	0.417366	5.29836	0.814315	-0.131492	0.909866	2.03594	4.62183	3.05765	2.07351	8.42697	1.17819	-1.63308	-4.01141	5.34318	4.8156	5.38451	7.23469	7.87943	5.06456	4.35537	5.48293	18.0114	6.43059
2021 Apr	2.90976	6.67408	5.26113	2.25903	0.804609	7.54819	6.74137	10.6933	3.88054	12.3325	9.69009	6.02584	0.849549	8.05747	6.28352	7.22784	8.60675	11.3972	11.6492	2.99584	3.27368	3.48101	24.7844	7.72474
2021 May	0.564137	9.10049	5.8907	1.94678	-1.22058	6.06777	7.27566	10.4344	4.00919	13.4143	12.4161	3.98783	1.80574	16.4569	7.43599	7.32648	7.12607	10.417	12.4513	2.45187	1.97826	1.6748	26.3592	7.26219
2021 Jun (r)	1.41657	6.69008	4.95042	1.133	-2.58942	5.33647	6.37182	9.23844	5.47214	11.7373	10.5475	1.81079	2.31712	15.6197	10.0194	7.40357	4.50526	11.6467	12.8086	1.90674	1.39835	1.891	21.9894	6.82051
2021 Jul (p)	-0.0453478	6.44365	3.73485	-2.35551	-2.43371	4.29254	4.91883	6.46868	2.93163	7.27507	9.5946	2.20525	1.28489	7.61824	8.8745	6.51831	6.15464	10.4084	12.4502	2.29237	1.80554	1.94142	11.1962	4.25233
p = Provisional
r = Revised

## Sheet: 2b. NSA ind monthly growth xbxa
EARN03 Average Weekly Earnings - Not Seasonally Adjusted Average Weekly Earnings - Growth Excluding Bonuses, Excluding Arrears
Date of publication: 14 September 2021				Date of next publication: 12 October 2021				Source: Monthly Wages and Salaries Survey
Inquiries: Email: earnings@ons.gov.uk				Tel: 01633 456120
All figures are percentages (%)					Growth Rates : per cent change year on year
	Agriculture, Forestry and Fishing	Mining and Quarrying	Manufacturing - Food Products, Beverages and Tobacco	Manufacturing - Textiles, Leather and Clothing	Manufacturing - Chemicals and Man-made Fibres	Manufacturing - Basic Metals and Metal Products	Manufacturing - Engineering and Allied Industries	Other Manufacturing	Electricity, Gas and Water Supply	Construction	Wholesale Trade	Retail Trade and Repairs	Transport and Storage	Accommodation and Food Service Activities	Information and Communication	Financial & Insurance Activities	Real Estate Activities	Professional, Scientific and Technical Activities	Administrative and Support Service Activities	Public Administration	Education	Health and Social Work Activities	Arts, Entertainment and Recreation	Other Service Activities
	( A )	( B )	( C1 )	( C2 )	( C3 )	( C4 )	( C5 )	( C6 )	( D , E )	( F )	( G46 )	( G45 & G47 )	( H )	( I )	( J )	( K )	( L )	( M )	( N )	( O )	( P )	( Q )	( R )	( S )
	Single month growth	Single month growth	Single month growth	Single month growth	Single month growth	Single month growth	Single month growth	Single month growth	Single month growth	Single month growth	Single month growth	Single month growth	Single month growth	Single month growth	Single month growth	Single month growth	Single month growth	Single month growth	Single month growth	Single month growth	Single month growth	Single month growth	Single month growth	Single month growth
CDID	EQRL	EQRM	EQRN	EQRO	EQRP	EQRQ	EQRR	EQRS	EQRT	EQRU	EQRV	EQRW	EQRX	EQRY	EQRZ	EQSA	EQSB	EQSC	EQSD	EQSE	EQSF	EQSG	EQSH	EQSI
2000 Jan
2000 Feb
2000 Mar
2000 Apr
2000 May
2000 Jun
2000 Jul
2000 Aug
2000 Sep
2000 Oct
2000 Nov
2000 Dec
2001 Jan	4.56027	10.1627	6.60694	-1.85389	3.52154	-3.44422	6.50473	2.38197	7.34832	7.87032	4.103	1.37296	3.1051	5.88678	5.3604	4.07197	-1.72106	6.97355	6.19442	1.56123	3.16924	5.67833	-1.96079	7.95947
2001 Feb	8.83317	15.5057	6.49723	0.265202	4.14747	-3.45193	6.72386	2.93379	8.46789	6.40855	4.67804	1.48031	3.99416	5.86673	5.39242	6.39536	7.91186	4.10207	3.90146	0.869457	3.58653	5.60889	-3.04147	3.71576
2001 Mar	10.4351	15.9927	5.96147	2.33391	3.67411	-1.84492	5.95776	2.76447	8.44917	8.08374	6.1942	2.01346	4.64313	6.85034	7.80678	8.2977	10.6179	5.23153	4.999	2.92566	4.49682	6.2956	-0.953248	2.21455
2001 Apr	9.75741	15.8006	5.34431	0.138375	6.55594	-4.21185	6.30696	3.6366	4.63171	8.37182	3.92562	3.05207	4.80185	6.07665	10.2546	8.95458	6.68398	6.9394	6.75139	4.10001	6.26538	6.3269	-1.19871	4.88078
2001 May	13.2818	15.9404	4.63863	1.74709	5.10674	-1.77759	6.36994	3.40195	5.98016	8.67478	2.23531	1.1782	3.75141	6.48681	9.66584	7.26957	8.92509	4.35639	4.53857	4.55366	6.49753	6.82132	1.11906	4.35143
2001 Jun	8.44794	10.0304	4.95144	0.221179	5.28523	1.21447	5.18583	3.59808	4.74255	7.21356	3.71767	2.8214	3.63025	6.89376	6.98766	8.50843	6.64711	5.22637	4.95198	3.97389	6.63602	6.1137	-1.27448	2.81771
2001 Jul	12.4468	10.7724	5.86462	1.00944	2.00595	3.16329	5.07205	3.69993	4.78837	9.22704	6.07621	2.46974	6.05622	6.82326	7.83191	8.30009	6.2861	3.77448	3.85745	3.63799	7.42183	7.16015	-0.489013	-1.11395
2001 Aug	18.3699	11.1695	4.99321	1.4871	1.84165	4.72981	5.43942	3.74507	2.94503	8.63159	5.05355	2.99313	3.75174	6.97143	6.30186	7.13716	2.22286	6.61086	5.9945	5.82636	6.5924	6.85298	1.54599	3.52006
2001 Sep	12.6691	9.59545	4.07308	4.14879	0.593539	4.69654	5.12448	3.57836	-1.00823	8.61353	3.18194	1.90419	4.67883	8.67525	6.70656	5.11742	-4.61902	3.66247	3.50324	5.36003	6.34027	6.79645	5.88185	1.33348
2001 Oct	10.514	10.7494	4.84673	6.67864	1.89755	5.3175	3.63455	4.30756	-0.498288	7.46957	3.0132	3.02344	4.67732	5.57325	7.64631	3.00161	-7.26784	5.06543	4.32903	5.16648	5.95593	6.88517	8.06141	5.90933
2001 Nov	11.3659	5.3805	5.407	5.08436	4.19735	3.40508	3.55678	3.99106	-4.04934	6.8113	2.76468	3.40795	4.74869	3.36602	7.91258	3.46689	-6.40228	6.88348	6.27258	4.91718	5.7146	6.56153	9.21789	2.69875
2001 Dec	7.98813	8.80596	4.85024	4.62567	2.37704	2.56843	4.25882	4.18256	-3.81331	5.79405	1.48708	3.09035	3.77675	6.78561	8.75863	3.0899	-7.49292	5.76164	5.11521	4.85449	6.24818	5.95257	9.49295	1.09464
2002 Jan	7.95564	7.6993	5.78737	8.99212	0.646002	1.84384	2.11099	5.37556	-5.31203	3.65969	1.58343	2.45126	2.74904	7.006	5.50893	1.70227	9.69819	6.08084	6.05944	3.2772	5.5017	5.64752	11.3651	3.49663
2002 Feb	5.1176	1.37479	4.78578	10.4209	3.72333	3.11225	1.86696	5.00474	-6.05771	7.00444	1.39402	3.24335	2.32742	6.90619	7.251	1.55573	6.86008	9.51016	8.95074	3.11267	5.55457	6.20685	9.97233	4.87205
2002 Mar	1.89499	-0.561226	5.05844	7.72807	3.59745	0.893477	1.55118	5.24396	-8.56252	4.06774	-0.789663	4.46373	2.91867	9.98096	6.72979	-0.614033	5.02732	8.94291	8.15026	3.54681	5.3505	6.51014	11.4386	8.9933
2002 Apr	-1.00498	0.582437	4.31743	11.3306	1.50776	2.50291	0.808085	6.01388	-4.45893	4.11658	1.76692	4.16098	2.32138	6.07663	2.98369	-0.950323	4.13753	8.8737	8.47612	4.06272	3.78004	6.14699	9.95304	9.66101
2002 May	-6.38577	0.0152642	4.08089	9.45716	3.91846	1.27283	2.41263	7.36188	-7.73208	3.82733	3.68704	3.79728	2.66088	7.51806	3.79357	-1.26564	3.81822	7.78779	7.07532	3.50219	4.53034	5.33005	10.5717	7.60254
2002 Jun	0.214514	4.95278	4.80749	10.3828	1.50452	2.4141	3.58667	5.67472	-5.07339	3.01349	2.80885	5.90469	3.53421	7.25069	4.86889	-0.920088	6.93399	7.13833	7.57842	3.05895	3.91623	6.82378	8.3553	9.90633
2002 Jul	1.28391	0.102934	3.515	10.6564	6.87933	2.00481	3.32568	5.5686	-1.20036	1.72312	1.4902	5.83218	3.40053	6.11362	4.02645	-2.14448	8.41281	6.99285	7.19879	3.75741	2.35614	7.25215	5.83866	8.06731
2002 Aug	-0.0763597	0.326106	4.88324	8.67719	9.49052	0.520269	2.8655	4.1091	-0.837094	0.839559	2.42867	5.45299	2.64966	4.52306	2.68716	-1.22785	4.12415	5.49969	5.64627	1.75457	2.93709	5.46725	-1.10124	1.52192
2002 Sep	4.65731	1.11314	4.86194	5.96511	8.22199	2.14338	2.6677	3.14492	1.20397	1.94105	3.21902	5.54828	3.17159	2.36421	3.09957	0.29731	15.1386	5.27766	5.8457	1.40084	3.50952	5.9365	-2.82199	3.7613
2002 Oct	1.8765	-0.655912	4.2333	5.71148	6.8659	0.926887	3.49436	3.04585	0.403558	0.933901	2.33058	5.14757	1.87421	5.22905	2.37552	1.83466	10.0433	4.88338	5.38748	1.76431	4.51806	5.22982	-2.82006	-2.10958
2002 Nov	4.73851	0.268456	3.67449	5.6032	4.49373	1.37614	2.83928	2.33471	2.18278	2.52414	2.5237	4.56686	2.44507	4.95586	2.38022	1.32809	15.3807	2.82295	3.54051	2.56854	5.08598	4.81393	-9.47422	7.92533
2002 Dec	12.6936	1.24519	4.29194	7.50974	7.39394	4.54397	3.1646	2.20387	1.57784	1.75907	3.70113	3.59824	3.97063	6.05209	1.55636	0.968487	15.3666	0.907582	1.8089	2.69615	4.89346	5.68434	-10.4076	5.59342
2003 Jan	4.36778	1.62806	2.65315	4.07788	6.01991	3.56339	3.50015	0.770067	2.38399	4.48507	6.93139	5.08997	4.59066	5.82389	1.16856	2.94514	4.84406	3.98899	4.19473	2.90513	5.29062	5.36849	-10.8075	2.52049
2003 Feb	10.5819	0.91886	3.55326	1.06521	2.08334	5.41474	3.68205	0.628957	4.32831	3.06149	5.20095	4.27393	2.60686	6.02852	-0.947873	1.56004	6.8718	3.10296	3.67033	4.63848	5.2562	4.68246	-10.1897	9.33157
2003 Mar	9.71034	4.46571	2.65397	2.20464	2.89334	5.09221	4.20792	0.23941	4.33207	4.51675	5.67143	3.07946	2.73156	2.61132	-1.74678	2.07988	6.22166	2.98137	3.18733	5.07444	4.85457	4.73686	-8.50313	7.76957
2003 Apr	7.37073	1.27886	4.607	0.542717	2.30151	2.76266	4.81123	-0.552898	5.5451	4.10893	4.7101	2.64205	3.94896	5.84848	-0.591262	3.4016	6.48868	2.36152	1.96134	4.57546	6.17855	3.51383	-7.05928	5.21503
2003 May	8.31498	1.08601	4.06476	-0.00438717	2.21311	5.94856	4.07466	-0.76619	9.48665	3.51255	2.78876	5.28775	3.52239	3.82534	0.422917	5.11954	6.49201	2.94107	2.87077	4.24273	5.30408	3.37366	-6.20365	-2.15062
2003 Jun	3.40373	-0.356967	2.48861	2.31004	4.33968	5.95158	3.61926	0.711632	6.70195	4.87875	2.00888	2.05366	3.27306	2.6857	1.2908	3.68724	2.71749	2.26422	1.8633	5.1679	5.81593	3.1131	-4.16092	-4.08238
2003 Jul	6.65641	3.83159	3.96716	3.7557	1.96877	6.28867	3.31278	0.782108	2.78314	3.59369	1.39745	1.9456	2.78173	3.40078	2.33266	3.21531	5.02442	2.41583	2.35221	4.0052	6.44902	4.72246	-2.78445	-1.4812
2003 Aug	4.04914	4.23991	3.7501	4.95033	0.523098	6.67313	3.17221	2.77984	2.9831	4.0502	0.478681	2.0944	3.87785	3.96658	4.60615	2.38358	7.13349	2.63294	3.22661	7.35169	5.47709	4.94227	-1.31718	0.596784
2003 Sep	0.697864	5.89363	3.73432	2.97369	2.91848	6.65251	3.20806	4.02082	1.44422	5.00398	0.331276	2.85623	2.45681	5.34607	3.57774	4.09405	6.17009	2.17883	2.25978	8.12783	5.65251	4.76877	2.16198	4.05414
2003 Oct	4.31872	3.92946	3.47887	1.12704	2.4734	5.56684	3.57336	3.59733	3.74897	5.36524	0.83647	2.54404	4.76633	4.29471	4.05461	4.86984	14.2674	1.70336	2.68742	7.28525	4.50725	5.17154	1.5969	10.6057
2003 Nov	3.06177	4.70316	3.10245	2.37351	4.43491	6.8408	3.47803	4.36181	2.5952	3.97441	0.093621	2.45829	3.83948	6.10746	4.9885	4.84444	8.67047	1.38516	2.29389	7.07549	4.06267	5.7249	6.52722	9.60157
2003 Dec	3.65978	0.356636	4.55022	3.74577	2.91907	4.49626	3.31832	4.70275	3.3291	5.81939	1.01838	4.75312	3.85435	4.88212	4.17861	5.35458	8.57138	3.30489	4.20823	7.20565	3.70804	5.07645	7.78255	9.46619
2004 Jan	6.88988	3.08747	3.6939	3.80599	1.34415	6.80865	3.73952	5.50139	3.03703	4.53437	-1.24131	2.94285	4.17242	6.0165	4.02669	3.89518	6.96362	1.56172	1.54923	5.86646	3.3476	5.47162	9.05569	6.76445
2004 Feb	3.55187	4.58679	3.40231	4.18889	5.77383	4.52214	3.912	5.30102	1.82341	3.75108	0.248355	3.79263	4.83915	4.28872	3.58787	3.78327	0.158545	1.46655	1.22468	4.44147	3.63276	6.24507	5.17253	-1.51432
2004 Mar	2.68579	2.72927	3.49403	8.76213	6.62362	6.33892	3.76976	6.78208	3.60496	4.74571	-0.949513	4.55121	4.31689	5.17763	5.28083	5.02406	1.7495	1.38651	1.49103	3.85153	3.7292	5.56382	2.37493	-2.42538
2004 Apr	6.55343	4.33077	2.09287	6.35295	5.22652	4.42333	4.01856	5.58164	3.08882	4.23992	0.727088	5.52601	4.53949	3.25344	5.55648	4.188	0.684526	1.86878	1.99395	3.87933	2.75686	7.43606	1.59258	-1.41181
2004 May	3.63617	5.48131	4.30482	10.2612	5.49845	3.37095	3.63128	5.77629	0.902424	4.62573	2.83047	2.31542	4.56468	5.03294	5.32094	3.80958	2.09335	3.51707	3.20334	4.70874	2.7181	7.41887	4.36263	7.44988
2004 Jun	3.94772	7.98285	4.04551	9.11441	5.45124	3.47826	3.21638	6.03164	2.41585	1.89753	2.86361	2.81714	5.05139	5.47086	5.23972	5.10173	3.17682	2.70909	2.56183	3.16123	2.35413	8.27484	4.15363	5.71716
2004 Jul	-1.1589	7.84653	3.59264	8.98529	5.70482	3.0274	4.7897	5.79609	-0.201065	3.09563	2.27164	4.0198	6.51546	6.46066	4.63643	6.01986	0.920104	3.20812	3.14842	4.11999	1.92669	5.48854	6.79261	10.3625
2004 Aug	-2.54955	7.90537	1.91625	9.00704	4.9863	3.66701	5.42446	5.06291	2.82808	4.41503	2.48538	3.67686	6.57021	6.87591	4.30719	7.3549	5.44538	3.38363	3.09454	2.48759	3.21367	6.10797	8.53244	7.55812
2004 Sep	-0.844709	7.59347	4.02048	9.726	3.62368	2.37706	5.01941	3.9462	2.19089	1.69145	3.67212	2.91265	6.40189	5.84276	4.54185	4.53382	2.86699	4.59763	3.96122	2.42543	3.26216	6.69824	0.76028	5.12469
2004 Oct	0.0120822	-1.94134	5.02766	11.423	5.38438	2.92148	4.79762	4.9317	-2.41307	0.642699	4.36094	3.71962	5.81677	8.37965	4.60535	5.32677	-3.54946	4.70038	3.52252	3.11446	3.56347	6.72894	2.57484	5.13325
2004 Nov	3.02072	9.78734	4.79031	10.7331	4.24156	2.61761	4.82727	4.67619	-1.86772	1.16192	4.39669	3.67188	4.96672	4.44206	3.08453	4.72465	-3.43191	5.05718	3.70164	3.17229	3.39632	7.08197	2.46235	0.731438
2004 Dec	1.05602	9.66976	2.54357	8.67241	2.49037	3.53918	4.00556	4.23657	3.26706	0.25866	4.10169	3.53678	4.66034	6.33031	5.28055	6.55394	-2.89938	5.71126	3.67986	2.49073	4.36351	6.60274	7.10924	3.63109
2005 Jan	6.08706	5.98948	3.54397	8.14953	6.3072	4.97768	4.0571	1.8702	4.2849	2.91759	4.77878	4.59137	2.81645	5.16996	1.61137	5.61617	1.20379	5.58721	4.42978	3.03478	5.00806	6.52832	0.307005	12.4685
2005 Feb	-0.181863	8.53176	3.32245	7.66374	4.6001	3.86513	4.31561	2.64863	6.89074	-0.447908	4.3534	3.63301	4.54541	8.00413	2.26129	6.51885	3.3873	6.95106	5.21055	3.27016	3.92532	6.34294	2.14818	19.4803
2005 Mar	1.40683	10.6752	5.81683	6.44495	5.196	1.54665	4.20964	3.05151	6.42924	-1.40123	6.94833	2.68553	5.26188	6.639	1.42937	8.25847	3.25534	5.61348	4.23415	8.32443	3.67882	6.33734	3.21146	22.1901
2005 Apr	1.53125	12.3805	3.59065	9.48399	3.12141	4.71089	4.00551	4.96472	3.32129	-0.00390723	5.32359	3.09899	3.81205	5.19427	1.62167	6.82534	1.76688	5.83533	5.10636	6.70466	4.35336	5.44087	2.23102	17.5827
2005 May	5.31164	7.80396	1.79657	6.32435	2.45039	3.59717	4.88712	2.44267	4.1812	0.303575	4.35336	2.09461	5.01697	3.34217	1.81211	7.24807	2.46572	4.04749	3.99883	5.93615	4.93846	5.1245	1.64187	19.7207
2005 Jun	11.9559	5.24696	3.56834	7.27993	1.9468	3.39478	4.51483	2.65383	4.17444	1.64063	4.38711	2.1229	3.66038	4.77566	2.62693	4.91961	2.04385	5.75811	5.05763	6.74831	4.56587	4.32083	3.50183	25.6906
2005 Jul	9.10036	3.08359	4.77767	3.88423	1.11036	3.53625	4.36543	2.25752	5.29631	1.65019	2.06295	3.57245	3.3254	4.42753	2.49649	6.65932	3.44399	6.57994	5.96134	8.24323	4.24877	4.19581	-0.082702	20.2827
2005 Aug	8.53717	4.16158	6.85853	4.12887	1.4355	3.37903	4.02996	2.69439	1.31622	2.37113	1.72598	6.00404	2.69402	3.40819	2.44168	5.24059	2.90576	6.02549	6.06774	9.52769	3.08249	4.58028	-3.79962	22.3846
2005 Sep	8.96005	4.60748	4.95131	4.26788	1.9717	3.70838	4.26248	3.17424	2.42329	4.10035	1.5512	4.04914	4.60076	4.17709	3.11315	6.16312	3.82603	5.71372	5.19135	9.08774	3.45831	4.30643	3.94343	19.8484
2005 Oct	10.0804	17.9448	4.19748	3.84387	-0.213708	3.70602	3.99815	2.96514	4.91798	5.544	2.30829	5.20639	3.65799	2.27908	1.24375	3.9579	7.11411	5.38333	5.39663	9.78217	3.55598	4.58334	-1.84195	16.1214
2005 Nov	5.2449	5.39653	3.88177	3.85419	1.70585	2.86181	3.95684	2.90524	5.54601	5.46837	1.97965	5.29177	4.15575	4.95253	2.85857	4.2017	6.43936	4.83914	5.00322	8.94106	3.51084	4.82227	0.880732	14.2194
2005 Dec	5.25294	4.36393	4.48579	2.72253	3.76482	1.69403	4.45479	4.12422	1.83405	4.03745	1.42595	3.90088	5.67187	3.41913	1.32404	4.81367	6.17972	2.21269	2.86937	10.3105	3.15615	4.80013	-4.09067	16.635
2006 Jan	4.63679	4.78851	2.49803	1.91394	-1.42231	2.33406	3.83441	6.01239	-1.5424	3.01764	1.29962	4.05783	5.7553	3.37411	4.2605	6.72823	6.17783	3.06373	3.91519	10.8614	2.72178	5.05363	-0.649554	9.75158
2006 Feb	8.30762	0.920819	3.36725	4.98937	0.811852	3.07069	4.56948	7.02513	-3.35206	7.20108	1.04756	4.13997	5.06939	2.96607	4.02587	6.2202	4.95637	1.03427	2.35793	10.0008	3.57265	6.61577	-1.81121	6.86843
2006 Mar	7.19008	0.828148	1.3897	0.978182	-2.67504	4.18639	4.05396	6.18622	-2.57704	6.45595	-0.228937	4.12791	4.23125	4.37223	3.50739	5.09979	3.76602	3.17165	4.18623	2.49649	4.05927	6.92112	-3.32419	5.82293
2006 Apr	14.2907	1.29573	5.59731	2.35123	0.725087	4.43395	3.52347	3.67138	-1.28171	6.47137	-0.605942	2.64621	5.07991	5.65784	4.14284	6.54693	7.77545	2.09512	2.935	3.57154	2.90366	5.61312	-1.11038	3.08239
2006 May	11.0611	6.08172	5.1738	2.88586	1.08755	5.34623	2.85394	6.15246	2.45019	7.81179	0.104685	5.91118	4.22934	7.30599	3.48306	6.38365	6.72533	2.30099	2.96096	4.42845	2.50887	6.08246	-2.16003	3.2344
2006 Jun	5.19691	6.91579	4.60749	3.09307	-0.12768	5.70525	2.97748	4.13067	1.4112	8.0997	1.42183	4.32055	5.04387	4.86632	3.10592	9.07696	8.36257	2.49399	3.20272	5.15413	2.47797	6.54132	-0.764635	3.19153
2006 Jul	4.65393	7.75655	4.3474	3.78514	-1.30681	4.1294	1.44024	3.60374	2.88533	8.58662	3.78286	3.22193	3.7842	3.95177	2.71436	5.27749	6.07864	2.13779	2.54308	4.12622	2.83061	6.94593	-0.671259	2.71309
2006 Aug	6.09389	6.76239	3.35654	3.27144	-0.734528	5.86191	2.24492	3.71038	3.90429	5.7623	4.22613	0.36544	4.21024	4.53838	3.4912	5.6283	4.22423	3.51798	3.36748	1.26477	3.74826	5.63483	0.187861	2.19375
2006 Sep	3.62069	6.6935	4.32866	4.07644	0.417182	5.83651	2.97269	2.64952	4.02292	6.4524	3.47091	3.49942	3.53227	6.15907	4.00769	4.15904	5.73726	3.02477	3.91303	1.70952	3.57798	5.30799	-2.31087	1.48801
2006 Oct	2.27518	7.78614	4.33366	3.0238	2.05828	6.3984	2.93948	3.15943	3.69974	6.32045	2.85468	3.04164	3.4519	7.52637	6.00169	5.66799	4.70113	3.21807	3.68845	0.0148186	3.98378	5.44809	1.81489	4.04556
2006 Nov	1.31655	6.53174	2.95282	3.27908	0.464766	7.62791	2.88926	3.78988	4.00377	5.33614	8.57257	2.68894	3.64554	7.17722	6.08325	5.0775	5.13525	3.53107	3.77483	-0.06946	4.22327	4.75307	-0.000476232	5.7077
2006 Dec	0.906678	8.4823	2.79394	5.10982	0.99921	6.72304	1.76819	2.60977	1.78408	6.64124	7.39297	3.7711	4.17522	7.44675	4.94112	5.34676	3.21306	5.46721	5.30594	-0.117005	4.0524	4.85283	-0.981511	2.09756
2007 Jan	1.14784	7.26434	6.60874	4.67739	4.2106	7.29868	3.46579	3.28433	7.15494	5.26774	5.44783	2.20537	4.33521	7.74394	5.98433	2.99049	-1.27969	1.56845	2.04427	-0.0111919	4.01164	3.47527	6.19546	-0.274006
2007 Feb	-0.992541	7.2006	4.86795	4.35199	2.72737	5.21066	2.20532	2.82441	2.51053	3.36917	8.56675	3.37285	4.5641	5.80752	6.35999	5.27576	3.13778	2.6753	2.8214	-0.812375	3.61061	2.8408	4.94134	2.90837
2007 Mar	0.714834	6.00885	4.53265	6.80928	5.18593	5.47843	4.61263	2.84215	5.11359	5.50399	8.61231	4.17861	4.07846	7.01199	6.52614	3.16323	2.37632	2.24039	2.4055	2.05003	3.57832	3.51577	4.76049	2.37133
2007 Apr	-3.62232	9.04021	2.66492	4.10789	1.80848	3.6546	3.90149	2.62038	6.28908	4.17351	8.50313	6.54632	3.59201	4.89345	4.16338	3.49356	-0.436214	3.26385	3.25414	2.1029	3.54721	2.50573	4.20064	6.37899
2007 May	0.620026	10.0212	4.56809	3.35922	2.49379	2.49204	3.24398	1.27229	0.335319	3.05914	7.98384	3.47078	4.94227	5.53576	5.07727	3.21024	0.315702	4.40115	3.9273	2.21083	3.42126	2.8979	5.55761	11.7859
2007 Jun	-4.64628	11.0003	3.50078	7.03502	4.0918	4.27672	4.16594	2.35148	2.90403	3.90486	6.80253	4.93277	5.20841	6.71676	4.60265	3.20647	0.712901	4.31471	3.86933	0.866939	3.91526	1.64683	5.67757	10.1055
2007 Jul	-1.24361	11.0264	6.26102	5.22619	5.91232	3.68702	5.33054	3.4416	5.05098	7.00135	8.65761	4.85299	5.93011	6.50793	3.85257	4.46127	3.19593	4.499	4.20909	0.588767	4.07979	0.892339	6.8747	8.06818
2007 Aug	0.110893	16.0041	5.16332	7.79458	4.05412	1.72288	4.82945	2.06591	2.55391	8.53454	7.96579	6.77728	6.31065	6.22017	3.69913	4.64738	2.53699	3.51262	3.83456	3.93522	3.47752	1.96865	8.68115	9.00519
2007 Sep	-2.1053	11.4802	3.23075	4.58685	3.7113	1.60462	3.57597	3.51763	3.88971	7.69707	7.43708	5.29319	3.26281	4.83503	3.17196	6.87709	2.08608	3.84194	3.19278	2.30763	3.95467	2.43736	10.0597	11.5878
2007 Oct	-0.18554	12.9039	5.29947	4.24245	2.80947	2.24354	3.33688	2.88161	6.25573	5.81718	8.99464	3.71044	3.12298	3.70014	1.62566	5.29619	3.11558	4.17152	3.56908	2.18084	3.28538	2.61037	4.80705	9.95519
2007 Nov	1.65192	14.4559	5.35265	0.254851	4.21706	1.19949	3.72968	2.60258	1.65958	6.39688	2.46117	3.82837	4.26726	5.93695	1.51233	5.81677	4.22028	5.02757	4.85025	2.13664	3.50651	4.0585	5.87604	7.72344
2007 Dec	-0.502209	15.6557	5.63081	-0.52691	1.69986	2.28737	4.42488	2.75634	3.59045	5.66283	3.64087	2.52205	4.26727	2.54866	3.8405	3.60053	5.80796	5.06947	4.34475	2.93685	3.45209	3.27169	6.07871	5.37192
2008 Jan	2.95996	15.8663	1.69179	0.478655	1.89768	4.15039	4.1838	1.81252	4.65555	3.77866	6.57503	4.86328	2.8133	1.45895	2.10775	4.36211	9.39863	6.26863	6.27333	3.83688	3.24168	4.78859	6.63495	6.50201
2008 Feb	11.5111	18.337	6.6427	4.08412	0.602148	4.82499	4.30329	0.790959	8.96884	6.57761	4.08941	3.78572	3.43149	1.9944	2.78648	3.31851	7.09473	6.72684	6.63462	3.87651	3.59885	4.70717	9.41175	4.31385
2008 Mar	7.93012	14.3228	7.29264	-0.746208	-3.17858	4.0085	4.12077	0.59167	8.75731	3.52313	4.2335	4.16298	4.95959	3.47634	3.81979	4.98732	6.60217	5.12556	5.22849	2.23466	3.72375	3.98567	13.592	5.32161
2008 Apr	7.07559	9.18947	4.99549	-0.172058	1.24118	6.33455	4.72695	1.95724	2.80777	6.13227	4.58068	4.64226	5.13202	1.75905	5.02881	4.11686	9.45274	5.76868	5.8135	3.36985	2.99551	4.67071	8.14369	7.56057
2008 May	5.98911	9.43872	3.25936	-0.363358	-0.890689	6.87624	4.38196	2.57747	4.83078	5.27449	3.89719	4.35667	3.06946	1.77931	4.12807	3.31054	6.89851	4.20046	4.85326	2.68645	4.16372	3.37917	6.90008	1.79477
2008 Jun	10.7265	9.16985	6.15849	-6.09184	-0.267101	4.89396	3.30441	3.01657	0.719513	5.04215	4.0882	3.32623	2.19008	0.426096	5.26424	3.93259	6.75208	4.40695	5.32972	2.88723	2.90184	3.86165	1.54005	0.0826145
2008 Jul	7.79502	8.17946	2.84225	-3.79805	-0.720523	7.00509	3.24018	2.95238	1.39935	0.656486	2.62634	2.28063	0.465162	0.0983742	5.64968	5.4236	7.40466	4.58547	4.90318	2.81028	2.77711	5.93182	2.81958	4.12908
2008 Aug	7.42086	2.95713	2.97763	-4.56588	-2.13122	7.0524	2.95192	3.29882	6.58643	-0.805476	3.05563	1.47157	0.256838	1.89715	5.51492	3.49845	10.4805	6.53024	5.56014	1.1109	2.75667	5.65499	3.6805	1.12731
2008 Sep	12.1477	7.09602	4.34231	-2.40279	0.207992	6.87086	1.99797	2.59498	3.50036	0.242489	5.28984	2.25941	1.89279	1.08022	4.50656	2.1324	7.01667	5.6372	5.75942	1.96774	2.86623	5.51414	-1.39093	0.641549
2008 Oct	12.2965	3.51203	2.85758	-1.17163	-0.366468	5.17766	2.88303	2.6693	1.8401	2.69444	2.86737	3.04745	3.02294	-0.30454	5.22175	4.20165	8.77203	4.16188	4.69496	2.14256	3.6593	5.23671	4.02817	1.21074
2008 Nov	9.66039	2.93507	5.13192	3.85579	-2.10039	6.84071	2.93757	3.47142	7.11947	1.74167	4.20479	2.67599	2.00951	-4.13129	4.57507	3.06252	7.40776	3.71478	3.71235	2.71979	4.72162	3.91656	3.27182	0.408965
2008 Dec	12.4365	4.5519	5.57016	1.41187	-0.203971	5.91501	2.82704	2.13958	5.68958	1.77825	4.47615	4.01505	0.497595	-1.74935	4.275	3.29067	7.8205	2.31359	3.09339	0.882338	4.58337	4.50096	4.38945	2.62159
2009 Jan	7.49543	3.6659	6.6586	1.8588	0.514497	-1.04088	0.552552	2.69882	1.19827	4.60606	2.43419	3.14129	1.79406	-0.698335	1.08172	4.99189	3.82714	4.78818	4.90546	0.83067	5.01883	3.47909	-4.77371	-0.656718
2009 Feb	0.803075	3.86305	2.11231	-0.433393	0.470811	-0.121962	0.0754843	2.72011	0.555006	2.35387	3.02269	4.95504	0.0756036	0.992714	2.16825	4.52635	2.09817	3.84104	2.90357	2.56325	5.10791	2.63292	-4.44983	0.893207
2009 Mar	3.9443	5.97754	2.4426	2.64966	5.59502	0.283313	-1.27628	2.42588	-0.402096	3.94434	1.72092	3.65816	-1.36706	-2.30594	1.18465	3.0739	4.37046	4.41672	4.52337	2.4479	3.99952	2.78206	-6.21271	-0.996335
2009 Apr	1.83995	7.50897	2.90773	3.74839	4.28518	-0.661417	-0.974348	2.39132	3.70347	1.6831	0.825381	0.179852	-0.396186	1.56129	2.6464	3.58244	2.92236	2.50211	4.62649	2.23149	4.6772	3.90992	-0.923648	-1.12348
2009 May	5.58976	3.64514	3.54305	2.64956	8.81945	-1.08956	-1.41638	2.82527	4.12179	1.52561	1.39784	2.03162	0.893016	0.552399	1.67261	4.40655	2.69206	3.59055	4.76714	2.92739	3.85116	4.78022	-1.94092	-5.7081
2009 Jun	4.84256	1.92604	1.87564	2.26576	10.0144	0.570889	-0.741996	3.41161	6.41823	-0.666543	1.6241	2.68038	1.45676	0.144228	-0.611937	2.4483	0.84899	2.86288	4.8104	2.39015	4.93803	5.03923	3.62101	-6.79276
2009 Jul	1.08094	5.34282	1.36361	2.52562	9.50352	-2.69469	-1.83677	2.11808	4.02861	0.627588	1.42986	3.36266	2.52648	1.36312	-1.10695	2.11096	-1.17598	1.80435	4.09857	1.09575	5.16396	2.67208	-0.358765	-7.05661
2009 Aug	2.05047	3.66385	0.311681	3.68971	11.113	-1.07746	-0.324029	3.02531	1.18408	2.81532	1.6074	2.48045	3.14578	-1.32372	-1.0676	4.65349	-3.52486	-0.158927	3.73022	2.66049	4.33958	1.27407	-1.97007	-5.87716
2009 Sep	2.36483	3.56542	1.50114	1.28827	8.04994	0.0633274	0.880962	3.23825	4.21669	0.870383	0.932912	2.64045	3.61905	-0.541859	-0.0995083	5.59583	0.861512	0.726825	0.636389	1.77309	3.84	2.1835	2.07016	-4.7798
2009 Oct	-0.873513	4.76314	0.485057	3.8076	8.00606	0.94109	1.30449	2.89457	3.95515	1.19177	2.03296	2.87884	2.3276	0.382358	-1.37513	4.33493	-1.10205	1.44962	1.15222	1.28703	3.0611	1.55376	0.577667	-4.03683
2009 Nov	5.41795	4.33064	-1.20982	3.9111	8.55637	0.493401	1.06426	2.18084	2.95506	1.25175	2.11297	2.79927	1.56851	1.89348	-2.12283	6.22167	-0.715084	1.53259	0.682921	2.26929	1.72074	1.18401	2.13435	-1.33461
2009 Dec	4.75927	2.37251	5.78629	6.8047	9.39226	3.03591	1.89794	3.69416	1.92594	1.77238	1.92449	1.96347	2.68548	1.68168	-3.67849	4.81188	-0.0750093	2.92166	1.18737	2.47955	1.49387	1.47706	1.57115	0.967707
2010 Jan	2.3134	-0.638982	7.31937	6.7502	9.09262	1.97056	2.83405	4.10367	2.43416	1.41697	0.520066	1.98779	1.99086	2.63994	0.783166	5.0066	0.323045	2.11624	1.47825	3.89703	1.11175	0.505819	7.88888	8.56557
2010 Feb	3.79949	1.03791	4.05395	2.77925	9.1746	7.60727	3.36543	3.91804	3.32966	1.80416	-0.518884	1.29927	3.05032	2.79284	-1.10458	5.24119	6.2965	1.23872	-1.38359	2.52314	0.654405	2.30837	6.05123	-1.76354
2010 Mar	3.74885	1.87612	6.53737	5.66162	7.39002	7.04408	4.58832	4.34647	3.14315	1.38202	1.44245	2.65485	3.97558	2.90036	-0.0680249	7.5154	4.31945	2.45986	0.640757	3.70704	1.48413	1.09373	5.05387	-3.27718
2010 Apr	1.56684	-1.80071	4.04288	5.4079	4.91823	6.12073	4.22211	3.94613	3.01296	1.20456	1.24769	2.65827	2.37391	1.92607	-1.60923	6.15393	2.3352	2.53597	-1.18462	2.90627	0.772498	1.17492	2.71443	-5.47545
2010 May	-5.89561	-2.36043	1.37844	6.0391	2.38033	7.12487	5.38465	3.10071	1.5632	0.435413	0.633467	1.71864	1.6372	0.991673	0.35765	6.23846	4.34649	1.61789	-0.378352	2.50054	0.643163	1.22909	2.84825	-3.22571
2010 Jun	-2.79722	-1.80855	3.30551	8.02479	0.670432	3.92169	5.06779	2.59937	1.43218	1.59366	-0.0554815	3.60328	1.75643	1.73441	1.53405	7.88928	5.39643	1.7383	-2.96461	3.15472	0.0684332	0.697931	0.0663528	0.198299
2010 Jul	3.92236	-1.56975	2.45528	8.22914	2.32753	8.08701	4.92985	3.24571	3.6996	-0.291425	0.840519	3.3985	3.29521	0.365383	3.39322	8.52045	6.80922	-0.600722	-3.38802	5.89454	-0.181739	1.18812	5.73941	-2.47027
2010 Aug	-2.68307	0.0618888	4.57316	8.26909	1.43827	6.39983	5.04252	3.18219	1.10617	-1.01561	-0.0807221	3.0278	2.61354	5.60546	2.69346	6.6046	7.16705	1.7008	-4.53434	3.03503	-0.203789	2.57399	8.58321	-2.568
2010 Sep	-3.9963	-3.2025	1.81834	8.8326	1.29451	6.01268	5.07712	2.7571	0.825047	-0.372756	-0.517894	3.18939	2.5773	4.67951	2.23072	5.55789	4.70173	2.25491	-1.48815	4.45951	0.462039	1.87764	9.75154	-3.33603
2010 Oct	3.91331	-2.59605	3.46296	5.57196	4.76243	4.55227	3.18904	2.40324	1.90582	-0.562621	-1.88792	1.37577	2.99034	6.37832	3.99738	6.47136	4.30562	1.81817	-1.35306	5.36838	0.723614	1.41997	7.66749	-5.87352
2010 Nov	3.26486	-2.29928	3.71906	4.01332	6.26023	4.31494	3.41517	1.93298	0.831009	-0.715692	-2.05615	3.15892	4.18047	2.02637	5.30311	4.9355	3.97157	2.76475	-1.69247	4.12172	1.12595	1.9948	5.36862	-5.22758
2010 Dec	1.10884	-3.98382	-3.31152	2.51341	5.0281	1.68679	2.85477	1.06622	1.42379	-2.34831	-3.2066	2.33429	3.34288	0.190544	5.85071	6.73032	4.31069	3.14867	-2.38237	4.16491	1.16055	1.3203	6.31052	-6.61468
2011 Jan	-4.21859	3.20854	-4.55985	1.24359	3.23759	4.18941	3.82988	-0.470325	0.591613	0.438281	-0.727687	2.20017	3.63417	1.73154	4.33864	8.97628	6.19109	2.78555	-2.05461	3.38344	1.20567	2.57658	3.72219	-13.2093
2011 Feb	-4.36222	-2.44067	-1.14097	2.63197	3.94718	-0.583496	2.27141	-0.0630044	-0.304778	0.827661	-1.19579	0.862573	3.56877	0.755081	4.97244	7.22507	2.99448	3.62216	-1.13468	2.78382	1.54084	1.5378	1.59897	-3.43868
2011 Mar	-0.18475	-2.21795	-2.7369	0.728962	2.97168	1.54858	1.59584	0.0069948	-3.8752	1.15327	-1.51242	0.255408	1.44002	0.540442	3.61687	4.67676	4.75231	2.311	-3.85092	2.83513	1.9619	2.34975	3.48165	0.103216
2011 Apr	-0.237201	0.0109659	1.50757	0.276644	3.40957	0.252708	1.32728	-0.624777	-0.969448	-0.533035	-0.496136	2.39514	3.24481	1.8321	3.90881	6.59068	5.75332	3.25463	-5.27176	2.74964	2.07877	0.815313	3.61167	0.119378
2011 May	-1.55553	4.46947	1.06478	2.20883	5.84982	1.10252	0.640386	0.0208506	-2.55733	1.37707	0.626677	2.99845	3.50163	2.13657	3.27439	6.49696	4.213	3.91255	-3.33114	2.9838	1.68649	0.789578	1.41535	-0.167008
2011 Jun	-6.04231	3.84243	-0.530997	1.59674	4.16546	3.22199	1.46141	-1.0032	-2.91362	2.21162	0.540951	0.5161	2.30521	3.19321	2.00439	5.10308	4.55963	3.12672	-0.285988	3.12148	1.84896	0.75244	2.12881	-1.40592
2011 Jul	-6.17503	2.87867	0.0703628	0.52281	4.23183	2.34864	1.98973	0.0691453	-3.48383	2.80342	0.606051	0.407661	1.72566	2.89125	1.68354	3.13395	3.4555	6.47317	1.12979	1.20879	1.51089	0.936613	-0.39088	-0.148642
2011 Aug	-0.151698	2.56187	0.780375	-0.571161	6.20237	1.73168	0.419658	0.193701	-2.44555	3.27556	1.44818	0.66086	1.84354	-0.765563	2.3688	4.35052	3.04075	3.77608	1.26827	1.96272	2.16004	0.613542	-1.89604	-0.430591
2011 Sep	-3.84503	4.64852	3.25923	0.789717	5.23702	1.30157	0.815508	0.484316	-0.600905	2.62888	1.54332	-0.027411	1.23732	-0.0770605	2.48944	5.41232	3.02405	4.12226	0.336231	3.5015	1.28778	0.569622	-1.82086	-0.0863668
2011 Oct	-6.12531	5.33525	0.573026	1.51977	1.73513	2.61759	1.52212	-0.0886706	-0.553114	1.52602	3.46193	2.51217	1.6698	-2.53568	1.262	6.06258	3.16014	4.88718	1.14591	1.90529	0.916183	0.822731	-0.769284	3.06124
2011 Nov	-9.83233	6.70321	2.70843	2.01366	0.844705	0.912729	2.30931	0.387297	-0.465727	2.25461	3.50845	1.75536	1.71466	2.12799	1.80105	6.31014	3.69375	3.48751	1.30615	1.06965	0.262327	0.820475	1.52149	1.80725
2011 Dec	-4.45397	6.25877	3.30701	2.11286	0.26582	0.228671	0.983802	1.17423	0.346495	2.72778	4.45075	1.59716	1.90663	2.69849	1.25969	5.76363	3.70377	3.24444	4.11302	0.945438	-0.0732814	1.19341	3.70505	1.68887
2012 Jan	-0.862375	4.66602	-0.396295	-0.648921	1.4148	2.09004	1.29259	0.348733	0.431369	0.727136	3.21727	1.39839	1.6103	4.70498	-0.0832175	0.574046	0.986262	2.2404	3.80243	-0.316618	-0.555279	0.936388	3.21658	-0.606201
2012 Feb	1.24315	6.85703	0.62663	1.80901	1.0785	2.04078	2.11326	0.945851	-0.505522	0.571795	4.3173	2.59177	2.19867	3.74837	0.414777	1.57873	1.7272	1.52065	6.77026	0.818197	-0.584365	1.29272	6.9467	-4.73388
2012 Mar	-5.95099	6.75686	0.82792	0.514747	1.14767	1.565	1.86079	1.8742	2.45406	2.01541	3.40522	3.02541	3.39124	1.92648	1.3258	2.29926	1.56774	2.6552	7.32656	1.19599	-0.770309	0.995413	1.88393	-7.5144
2012 Apr	-5.99588	7.43952	-2.40973	0.457217	3.06635	3.22958	2.71338	2.53207	2.61713	2.59275	4.00635	1.36252	3.27464	1.84793	0.800368	1.86312	1.38775	1.83174	7.72576	1.63383	-0.839346	1.22494	5.16519	-6.79902
2012 May	-1.74151	5.6676	0.130722	0.995694	1.07145	1.65236	3.69458	2.24617	3.69247	3.31869	3.55057	1.85815	3.59836	2.42732	0.161841	1.08108	0.129626	1.48365	5.23343	1.18711	-0.361742	1.46929	7.73915	-5.23039
2012 Jun	4.76005	2.65906	2.23944	-0.112893	1.99303	-0.882767	3.08856	2.46434	4.06768	1.47503	4.50955	3.68003	4.54507	2.82536	0.100904	0.488234	0.798283	3.0396	3.21145	1.53421	0.124839	0.801797	11.3192	-6.14385
2012 Jul	6.40371	2.30555	1.71048	3.81855	1.24448	-0.201223	3.44621	1.41857	2.61795	1.36798	4.33237	2.9448	4.76698	3.73311	1.01233	0.904607	0.495364	1.18605	2.95231	2.20697	-0.0825199	1.45653	8.97875	-7.11813
2012 Aug	4.16305	3.03843	1.3088	3.97383	1.38282	-0.490355	3.59537	1.83656	3.66467	-0.363152	4.50435	1.89695	4.53941	3.79168	1.81426	1.37977	0.749106	1.77461	4.71304	2.00142	0.483959	1.57294	12.6357	-5.68362
2012 Sep	6.4922	3.38212	1.10435	4.38191	1.59328	-1.05686	2.76268	1.51383	1.98894	-0.514376	4.15285	2.3807	4.14691	3.52454	1.24694	0.587168	1.55666	0.120113	3.99845	0.291689	0.648697	0.970305	11.97	-7.39156
2012 Oct	1.28166	2.50949	1.36702	3.24094	2.2603	-1.20508	3.35654	1.74697	2.00977	-0.34711	4.43001	2.13479	3.5586	2.23392	2.12847	-1.11924	1.25384	-1.39124	3.14185	1.21374	0.901167	1.1517	11.4993	-9.30439
2012 Nov	3.58515	2.71663	-0.658534	3.03687	3.4574	0.413923	1.41406	1.84717	2.71263	-0.23463	4.38869	1.68557	2.76289	3.04303	1.80146	-0.362003	0.314329	-0.946624	3.66632	1.37764	1.27917	1.33206	9.12071	-8.2262
2012 Dec	-1.03604	1.96981	-0.0827959	2.87537	5.44003	2.09336	2.38613	1.76895	1.71601	-0.872466	3.25646	1.57644	2.7725	2.40311	2.78598	0.0905318	-1.30874	-2.00581	1.73861	1.04355	1.52034	1.16866	9.75596	-7.82746
2013 Jan	4.39256	-0.0130186	1.10393	5.37032	5.04129	0.0326399	1.96982	2.45192	1.02645	-2.65125	4.0313	1.21198	2.50705	-3.20873	2.90837	1.34486	-1.64775	-1.53689	-0.568868	1.94435	1.54467	1.90489	6.49046	-2.56795
2013 Feb	6.23818	1.84835	3.79797	4.67204	5.25938	-1.06995	2.91059	2.62003	2.53472	-0.620645	4.05412	-0.0543339	1.34455	-3.01923	2.72586	1.58277	-2.90864	-0.306914	-0.679582	-0.41134	0.798397	-0.351533	7.25706	-1.82944
2013 Mar	5.85903	0.895934	5.42613	6.37788	6.24995	-0.859119	2.26689	1.70286	2.13171	-1.68994	4.35181	0.399812	1.87271	0.182758	1.27253	1.7183	-2.99176	-0.413814	-2.26705	-1.30096	0.375	0.326853	7.37003	-1.91897
2013 Apr	12.3362	-0.313115	5.17446	5.99536	2.85028	-0.748443	2.94719	1.79816	2.08817	1.16304	5.46457	0.730217	1.42118	-0.410084	3.29399	2.08583	-2.60062	-0.650525	-0.548508	-1.52176	0.653971	1.33981	7.07414	-0.298134
2013 May	11.8427	0.921574	5.41621	4.05436	2.50356	-1.27155	2.78084	1.4306	2.33421	-1.12329	4.78725	0.0795124	2.15011	0.599337	3.61179	2.34158	0.0726439	-2.01848	0.601604	-0.990069	1.0991	0.128466	6.63749	1.30071
2013 Jun	4.44441	5.10639	4.0105	5.84101	3.76714	-0.535043	2.9278	1.71214	3.31832	-1.09566	5.035	0.915577	1.66728	-0.478285	4.85011	2.36417	-0.363887	-3.15778	-0.361636	-1.4664	0.438957	0.391606	4.9227	2.59289
2013 Jul	1.88329	6.50706	3.8287	2.14759	3.80348	-1.80292	2.92757	1.80899	1.88655	-1.06211	4.54825	2.59537	0.688603	-0.0250526	3.43947	2.19925	-0.617475	-1.35464	0.129299	-1.6428	1.04207	0.0293083	4.62839	1.53623
2013 Aug	1.10936	6.33579	2.83475	1.24231	3.98373	-1.23955	2.42851	1.40575	2.59099	0.957014	4.38543	2.86326	0.0899679	-0.166622	2.8182	1.61138	0.913525	-2.03344	-0.568857	-1.61192	0.194831	-0.691028	0.769423	1.13148
2013 Sep	3.29473	8.70636	2.65996	2.25907	2.40688	0.533373	2.32113	1.3701	1.76296	1.02307	4.06233	2.81346	0.997531	0.0746698	2.42174	2.19856	-1.65009	-0.958627	-0.977967	-1.06951	0.537185	-0.019801	-1.54665	2.22111
2013 Oct	6.56476	8.61053	3.82934	1.65723	2.51386	2.10843	1.73985	2.22095	1.25487	-0.26233	4.18083	2.58953	1.57497	1.95068	2.73033	1.98539	-1.19481	0.655539	-1.53656	-1.47949	1.07206	-0.111326	-0.325843	5.61285
2013 Nov	1.20643	5.71022	5.34483	2.87743	1.08539	1.86718	3.65276	1.34995	0.707072	-0.0185147	1.25179	2.88302	1.92147	1.18379	1.77432	1.39517	-2.66467	0.11548	-1.10275	-1.06048	0.984466	-0.796461	-2.24233	5.47089
2013 Dec	2.71262	7.3686	2.82008	-0.518615	-0.414592	1.30103	3.38111	2.37969	1.17479	1.47461	3.50966	3.63866	2.22325	1.43551	2.49315	1.65913	1.5337	1.06002	0.235773	-0.371092	1.73409	-0.448072	-7.64208	5.74571
2014 Jan	1.22758	8.56299	6.72931	0.833118	-2.95236	1.5397	4.06248	2.43549	3.87908	4.73501	6.58482	3.96992	1.4065	4.06289	2.12197	0.957562	-0.107639	1.30243	0.525222	-0.109991	1.47705	-0.386661	0.163131	4.08627
2014 Feb	1.76202	5.47583	3.5408	-0.205163	-1.4825	3.09874	4.71762	1.58697	4.02353	0.38662	1.51878	4.55582	2.53453	4.36422	1.83716	1.77568	0.356925	-0.840515	-1.61115	1.00517	2.45134	0.570486	-6.71429	8.36934
2014 Mar	3.19506	4.51793	-4.36208	-1.12527	-1.25414	2.10375	4.51071	1.32537	4.49338	-1.24061	0.62804	3.59304	1.52426	2.22652	1.59148	3.38485	1.16612	-0.784905	0.138865	1.88896	2.16062	-0.226324	-6.89627	9.40403
2014 Apr	-1.62376	7.03134	-0.614294	-2.30808	0.437019	0.983433	3.80642	2.04882	2.25945	-3.04756	-1.32216	4.18698	2.33402	2.29751	1.0042	1.68455	0.690385	-0.386474	-0.935657	1.39802	1.82984	-0.748975	-2.4654	4.98921
2014 May	-3.69625	6.91729	-0.997612	-2.87079	1.61776	2.33661	2.87163	2.73438	2.68568	-1.87371	-0.7888	4.94369	1.24286	1.66484	0.097807	0.850956	-0.0361653	0.194202	-0.00901419	1.589	1.60156	-0.0908649	-4.63468	4.42005
2014 Jun	-0.787089	2.98993	-2.06369	-2.44046	-0.540957	3.23908	3.03139	3.10786	0.934319	-0.187701	-1.68976	2.9742	0.725384	0.305789	1.35623	1.69067	1.06348	0.472852	1.48005	1.69289	1.88065	0.226399	-4.73536	2.83819
2014 Jul	-0.330093	1.37553	-0.617271	-3.45892	-1.13261	3.79554	2.14418	1.7903	2.49674	1.34696	-2.3732	2.08702	1.58132	0.420923	1.41266	1.77206	0.708607	0.0885518	2.14759	1.03895	1.68158	-0.132954	-2.83494	4.81421
2014 Aug	-1.23232	1.08492	-0.0876789	-2.8805	-1.07233	3.04069	2.3921	2.07611	3.12096	0.0846762	-3.19412	3.35686	1.90472	0.371294	0.895932	5.95478	0.0450372	0.786746	3.76667	1.58531	2.43815	0.15561	-6.07177	5.76237
2014 Sep	-2.76287	-1.0157	-0.642255	-3.7836	1.0987	3.16137	2.87733	2.31387	2.37068	0.728512	-0.907921	3.78317	1.47577	-0.839636	1.48486	6.80968	3.49837	0.649196	6.7771	1.36831	2.40131	0.952321	-5.16357	8.1272
2014 Oct	-1.28191	-1.46432	-1.53655	-2.60314	0.563117	2.83442	3.03241	1.59675	2.27107	1.95242	-2.65563	4.00792	1.23401	0.587182	1.86611	6.85696	3.28134	1.39784	8.17989	2.8357	1.86715	0.793256	-5.8101	5.62207
2014 Nov	1.14557	-1.35607	-2.75325	-1.70857	-2.13014	2.36497	2.12739	1.93686	2.60299	1.59811	-0.53089	4.02981	2.28889	-0.114185	2.00367	7.08767	4.64227	0.970155	5.61481	2.15263	1.70454	1.00122	-2.78674	-0.228215
2014 Dec	2.89038	-1.79547	-2.46465	3.24977	-3.05536	2.75672	2.80777	0.180662	2.11277	1.42782	-1.92614	4.28494	2.01879	0.53865	4.35572	6.87449	2.06449	0.712093	3.53222	2.59165	1.84623	0.591004	-2.93266	-0.566212
2015 Jan	-0.628695	-4.60948	-3.38596	1.15141	0.715353	1.88587	2.46869	-0.275556	0.196244	-2.27783	-4.92059	6.06333	1.947	2.77691	3.27695	7.97475	5.09726	0.950069	4.52189	1.19973	2.61811	0.364521	-4.12912	-1.53045
2015 Feb	-0.36711	-2.07618	-2.7264	2.15738	2.22339	0.0984618	1.6666	0.633955	-0.305084	1.36332	-0.91415	6.88927	1.56005	1.91757	4.3245	6.97154	3.7376	2.4582	7.0055	1.45228	1.78379	0.834926	-2.33326	-4.14029
2015 Mar	2.15155	-1.08366	-0.2907	2.64112	2.13648	0.697959	2.15766	-0.307028	-0.187606	4.7287	0.452488	7.05356	1.61398	3.31536	6.06846	5.15129	1.99877	2.37343	7.90758	0.583272	2.13037	1.23043	0.992241	-3.28965
2015 Apr	6.20965	-2.22384	-1.49616	2.04275	1.51372	3.08877	2.80709	0.244245	0.68939	2.65352	0.0300234	7.4406	0.664177	2.23399	4.93062	7.53484	2.02653	0.968888	10.1605	1.2398	1.90978	1.26625	-4.30835	-1.30576
2015 May	5.78795	-4.5675	-1.79394	1.75989	2.17839	1.68913	2.92326	0.0188525	2.22521	2.55885	1.55688	5.83749	1.15033	3.22059	4.91436	7.99711	0.980276	1.31698	10.0253	1.01806	1.70327	1.43099	-2.01438	-0.898994
2015 Jun	3.5994	-0.586947	-2.13277	2.40608	2.32276	2.82165	2.60622	0.164332	3.06421	2.34106	1.26522	5.81396	1.16909	4.02269	3.67717	8.24639	0.603476	1.70549	9.38744	0.666598	1.89758	1.62485	2.39568	0.401765
2015 Jul	3.14436	-1.62366	-1.68455	3.47762	2.33828	3.58839	3.23454	2.53881	1.71147	2.86926	2.6164	6.12204	0.705036	4.68043	3.83156	8.19669	1.19609	1.63758	7.05525	1.25808	1.90174	1.58421	3.63565	0.22697
2015 Aug	7.15342	-0.794986	-1.88009	4.2165	2.82705	4.33546	2.79994	2.33428	1.07748	3.09365	4.23989	4.73663	1.87102	3.83229	2.69711	4.29579	1.3619	1.01166	5.61831	1.0406	1.43837	1.42455	4.11024	-1.68722
2015 Sep	6.56223	-1.55549	-1.02908	3.39741	3.64361	3.96835	2.79144	1.27239	0.907339	1.94809	-0.283642	4.02094	1.52179	4.19801	2.21892	3.49125	0.542689	1.34968	3.24479	0.854706	1.31209	0.837726	7.41858	-3.50151
2015 Oct	2.55233	-1.49285	0.326627	3.16006	3.30985	2.48065	2.32386	1.27235	0.860447	2.63642	-0.171985	4.06202	1.66116	4.71326	1.75042	3.70477	-0.452457	-0.597028	3.5353	0.277469	1.186	0.350279	3.86831	-2.72489
2015 Nov	9.47783	-1.52441	0.514458	0.635547	4.83042	2.42259	2.39448	2.66966	0.22351	2.93793	0.785658	4.38723	0.0733778	4.54067	1.77456	4.00345	-0.362813	0.868659	5.38232	0.581448	1.65464	0.52542	3.36524	2.42005
2015 Dec	4.19933	-0.315315	1.39214	0.00416787	5.53593	2.69299	2.79765	3.03979	1.13484	1.88456	2.4526	4.33424	-0.295499	3.41719	-0.907868	4.15264	-0.730069	1.8533	6.73045	-0.359671	1.06072	0.660502	5.47043	1.31579
2016 Jan	6.82231	2.27704	0.883292	1.37364	4.87054	3.07835	2.75042	3.60765	0.936118	4.89634	1.65144	1.32465	1.92488	2.01241	0.891033	4.35	-0.221627	2.00106	6.94241	0.876402	0.965826	0.439945	5.70399	6.58499
2016 Feb	7.39138	-0.340172	0.923564	-1.659	2.21572	4.43047	2.05972	2.44716	3.06354	3.96464	5.02015	1.89828	1.07794	2.00238	-1.75735	4.02742	1.69654	0.315937	8.02261	1.02599	1.58542	1.11174	8.18766	6.65531
2016 Mar	6.72763	0.0862252	3.46526	-3.54601	1.84148	3.45566	1.77619	3.67977	2.47071	1.8179	4.7497	1.78244	1.35413	1.18239	-2.06553	3.27133	2.48047	0.382369	5.75319	0.867195	1.65773	0.793851	8.55973	6.96425
2016 Apr	3.90279	0.0761344	3.27827	1.27829	4.65445	2.45209	2.14995	3.56581	3.40912	4.48148	6.58796	1.95029	0.865201	2.57076	-0.825269	3.32482	2.50169	2.42708	6.72873	1.70957	1.34352	1.00648	7.20255	10.307
2016 May	4.3933	-0.538587	4.53584	0.860756	3.12721	3.29178	3.13634	3.00499	3.47224	3.81942	4.98583	2.57552	-0.385098	1.11613	-0.395272	3.6875	2.10326	0.828771	2.61719	0.847893	0.980235	0.598427	6.86718	9.72415
2016 Jun	5.10187	-2.08677	3.8595	-1.41638	4.70941	2.69357	3.00594	2.20496	3.63231	3.37306	5.14529	3.58781	1.10525	1.69638	-0.323042	3.29297	2.08426	0.357177	4.45251	1.76138	1.31988	0.937322	2.31186	8.30789
2016 Jul	4.5854	-0.366491	3.67794	-1.03285	5.97355	1.30033	3.72446	1.50814	4.75625	2.89124	4.39546	2.77066	1.18521	1.63744	-0.16419	4.18429	1.12083	-0.949608	4.81732	0.992367	0.645832	0.97324	8.12109	9.34975
2016 Aug	2.36736	-1.93492	3.65321	-2.00328	0.365057	1.49074	4.44642	0.88551	4.36906	3.91829	3.44539	4.15087	0.401491	2.75132	0.621982	2.6722	1.43644	-0.240922	4.38447	1.90484	1.34952	1.97936	4.87078	9.26586
2016 Sep	8.04121	-4.17735	3.23671	-1.65229	0.143603	1.5696	3.56907	2.00097	5.74355	4.55968	6.01274	4.1058	0.844923	3.84859	1.88041	2.76547	-0.678959	-0.659116	6.43425	1.48753	1.40723	1.34382	4.69655	10.3298
2016 Oct	10.3135	-2.07783	3.54612	-1.47588	-1.03054	0.602796	3.59432	1.89235	5.23386	4.26233	6.44643	4.11189	0.389566	1.96907	1.63812	2.84211	0.598611	-1.23389	4.9845	1.91785	1.4679	2.09134	8.15982	11.6046
2016 Nov	1.43581	-0.806711	3.02149	0.289617	-0.383733	-0.139287	3.40552	0.800271	6.04143	4.45273	6.05422	4.97172	1.54321	1.71177	2.16416	2.53438	0.987936	-1.20636	5.95222	1.98321	1.31257	2.02315	10.0082	10.434
2016 Dec	3.34783	-0.634719	2.42915	-0.00111457	0.159062	-0.519786	2.63178	1.17134	4.31128	4.3501	3.65098	3.74178	0.919749	2.47999	2.2299	1.30363	0.563611	-2.18501	6.36802	2.18896	1.30165	1.94384	6.84475	13.0963
2017 Jan	4.26737	-1.03806	1.53994	1.53399	-1.23613	0.76455	3.2744	1.22751	5.21531	2.70302	7.45169	3.24875	-0.203645	1.33337	2.34755	0.792144	0.561758	-0.443682	4.004	1.41989	1.3926	1.71128	2.86825	4.04125
2017 Feb	2.98602	-0.155398	1.49093	1.54993	0.190175	1.00684	2.96597	0.944179	3.54734	1.85063	3.00315	2.37216	0.731944	0.935223	2.81202	1.38838	-0.154149	-0.387981	2.9223	1.45001	1.35033	1.57173	3.68126	4.65158
2017 Mar	1.24183	-0.110919	0.296427	4.56674	-0.0493312	1.19108	3.59936	1.02718	4.52575	1.1085	3.11718	2.58363	0.881074	2.963	3.45717	1.87353	-0.816436	-0.585057	3.97499	1.65959	1.36502	1.46352	1.76536	5.05733
2017 Apr	3.47529	-0.15801	2.13612	1.60594	-0.0586692	1.11034	2.29761	0.0652445	3.63525	0.725727	0.866881	3.71798	2.15708	2.22156	1.96615	1.58679	0.316303	-0.713412	2.36677	0.0569511	1.95023	1.65314	3.0169	2.43251
2017 May	4.89506	0.74019	0.967956	3.41212	-0.598545	0.966687	1.40236	0.701514	1.89321	1.69133	0.108984	3.791	2.92769	1.0851	2.39667	1.33002	1.22909	1.94614	5.02739	0.776762	2.64256	2.79281	4.33796	1.67385
2017 Jun	7.75768	1.08705	2.26242	4.29012	-2.33404	-0.721236	2.24731	1.13615	1.44467	1.88916	0.343164	2.65452	1.96385	2.35379	2.37151	2.2503	-0.268417	1.7918	3.43551	0.532295	1.97143	1.83886	6.50809	1.76464
2017 Jul	5.39537	-0.350659	1.64532	4.76919	-3.47858	0.412883	1.68716	-0.0857204	1.69781	2.20607	1.11299	0.819697	2.4324	1.83111	2.48056	1.82876	0.839171	3.10947	3.87448	1.08403	2.5747	2.15473	2.11244	0.739401
2017 Aug	9.91657	0.624369	2.44579	5.22923	3.78098	1.7097	1.46106	0.832357	1.18925	2.21676	1.60546	0.942828	2.43144	1.34082	3.00413	4.03935	0.157801	2.63599	3.53097	0.355309	2.7631	1.94707	5.33742	0.548645
2017 Sep	5.6214	3.24449	1.44876	4.14924	3.86925	-1.00635	3.08181	1.12015	0.847602	2.94478	0.690464	3.0531	1.94361	1.29886	1.74787	3.94111	1.48581	2.35873	3.66164	0.0323673	2.47675	2.21214	4.64563	-1.4472
2017 Oct	2.88295	1.49043	1.40952	4.60018	4.35168	1.32438	2.93363	1.2328	0.772097	2.5085	0.397096	2.66506	2.47662	1.37812	2.4194	3.7257	1.99874	3.44491	2.96509	0.886503	2.99919	2.73848	4.09491	-5.84667
2017 Nov	4.15334	1.73993	1.20907	3.25781	5.7943	3.48894	3.11878	1.12969	0.221131	1.92224	2.58375	1.38411	2.24289	2.8604	2.93251	3.6797	0.471766	2.26119	3.18893	0.545433	2.68263	2.67944	3.3311	-3.59616
2017 Dec	2.56751	1.31277	0.345205	3.47154	5.22463	4.083	4.09828	1.20353	1.67011	4.51385	3.75568	2.12967	2.3834	3.2875	3.05882	4.62948	2.39609	1.99682	2.35486	0.27473	2.74382	2.63332	4.28158	-3.77746
2018 Jan	3.34827	1.21977	2.11733	-0.343641	7.51651	1.24362	3.80747	1.32042	1.69447	4.02617	0.17345	3.11482	3.39241	2.50271	4.02546	6.00872	3.93771	0.0521825	2.32172	1.26587	2.93677	2.65116	-1.09631	0.876968
2018 Feb	0.481678	1.72741	1.49862	2.52279	5.34435	1.85915	4.03718	1.76074	1.0983	3.71979	0.843152	3.48225	2.39314	3.97005	2.83034	5.88907	4.82901	2.96672	2.01881	1.06139	3.30384	2.45216	2.84068	-1.65687
2018 Mar	-2.11269	2.08201	2.67962	1.47507	5.52638	1.34046	2.92623	1.77541	0.123426	5.22993	-0.461543	4.0205	2.23529	3.30982	2.3908	6.1286	4.49411	2.74146	0.86176	1.38348	3.11435	2.97768	3.21114	0.390394
2018 Apr	0.143714	0.173412	0.761896	2.17377	3.81532	2.06855	3.23667	2.61279	1.43901	6.11365	1.01011	2.15468	1.93771	4.08701	4.08545	6.15237	3.85533	1.45653	0.796315	2.02706	2.85331	2.91431	1.42382	-1.71576
2018 May	3.36389	0.374281	1.39845	1.55229	2.23285	1.18049	3.15594	2.35206	2.3747	5.83825	2.25058	2.85024	2.95625	5.67288	3.44225	6.04014	3.94298	1.1535	0.305057	1.80581	2.94933	2.08018	-0.234271	-1.82539
2018 Jun	1.50312	0.687286	0.926459	1.78446	2.73226	2.68547	2.68101	2.66113	1.6162	5.58854	2.53273	2.85905	3.2168	5.16255	4.18043	4.35772	5.15651	1.02371	1.25707	2.06153	3.29058	2.34322	-2.45154	-1.68997
2018 Jul	3.74478	1.73263	2.17755	1.64459	3.71018	1.25487	2.77027	3.68083	2.08222	4.15412	2.2767	6.0939	3.19146	5.15396	4.38337	5.06253	6.01091	0.906961	2.26994	1.90775	3.46426	2.96471	-6.5749	-0.447862
2018 Aug	1.29665	2.35546	1.01369	1.00084	1.39788	0.0815563	2.83274	3.42691	2.9027	3.95433	3.13306	5.49417	2.96975	6.36045	4.18257	4.44677	6.31718	0.944016	1.62494	1.31154	2.89108	3.2575	0.2631	-0.0315924
2018 Sep	-2.80306	2.66945	2.06988	2.65553	0.450065	2.32219	2.62957	2.25773	3.2493	2.98839	3.9638	1.93427	3.90422	5.41655	4.74108	4.49842	6.48127	2.51387	1.22603	2.02875	2.74191	3.20541	-3.83769	1.74967
2018 Oct	2.22371	1.37313	2.08828	2.86332	1.27527	1.35973	2.10528	3.17607	3.70069	3.00448	4.14727	3.08251	3.64386	5.929	4.53328	4.57327	7.07235	2.80491	2.5253	1.26118	2.96816	3.4167	-0.881459	4.72794
2018 Nov	4.01372	2.09789	2.72736	1.98621	0.114225	0.837882	2.49444	2.31089	4.00821	4.85359	1.71559	3.71987	4.08368	4.89736	3.80793	4.67928	8.43754	3.12956	2.00464	2.79259	3.10855	3.37699	-1.81407	2.83056
2018 Dec	2.03934	1.03471	3.04665	3.44579	-1.03035	1.00727	1.39755	2.17849	2.92596	3.91168	2.44701	3.37055	3.74972	3.77798	3.1639	4.62839	6.62953	3.90235	2.42902	2.45955	2.96153	3.77713	-0.17281	1.21698
2019 Jan	3.35548	0.343908	2.21636	4.63925	4.32045	2.80471	0.481377	4.03519	2.8594	3.94236	3.79549	1.91052	7.51906	5.33753	2.14476	3.00183	2.93052	4.8181	5.70608	1.39157	2.02493	4.07877	2.36182	1.87751
2019 Feb	2.44071	0.162463	2.0127	3.83553	3.87643	3.39552	1.04286	3.43172	2.84387	4.80885	3.13219	1.98638	5.18879	3.83685	3.69118	2.41448	2.43257	2.11176	4.76401	3.43841	2.29686	3.2029	1.08576	0.309305
2019 Mar	6.96624	0.3823	0.943509	3.49849	4.20937	3.63827	1.88765	2.15275	2.61635	3.77058	2.51896	1.57971	4.94878	3.75844	3.30919	2.53211	3.92422	3.275	5.95256	2.62273	2.25363	3.53979	1.88651	-3.27903
2019 Apr	3.76808	1.39454	1.89442	1.88457	7.15047	2.74759	1.6887	1.54414	2.24817	4.56098	3.65142	2.73899	4.63856	4.07789	2.75608	2.4833	5.61243	3.69182	4.70167	3.58075	3.1449	6.05234	1.76881	0.142216
2019 May	1.05405	1.27693	1.84019	3.56528	7.98195	3.92595	0.933806	2.4157	3.10656	5.26503	2.8815	3.17393	3.12084	3.93605	3.57154	1.9539	7.19355	4.09725	4.72098	4.17419	3.5122	4.53245	-0.436284	1.44446
2019 Jun	0.695818	0.979442	3.33866	2.75228	8.03192	4.23439	0.0729036	1.27857	2.78819	5.31827	3.83445	3.69653	2.79148	3.85709	2.49371	3.22884	6.62254	5.16404	5.48903	3.41281	3.07961	4.98133	0.269689	2.64186
2019 Jul	1.91231	1.01798	2.95312	2.71442	5.92944	3.4403	1.17775	1.21175	3.56029	5.69914	4.4277	3.56336	2.19108	2.96407	2.20112	2.6313	4.96945	4.9918	4.27683	3.75517	3.35456	4.32858	1.79497	1.39398
2019 Aug	2.55169	0.382266	3.92982	3.60494	6.46521	6.33632	1.53373	0.532856	4.06979	5.54155	3.91042	3.06568	3.54143	2.36455	2.75013	2.43124	6.67745	5.17642	4.91935	3.8643	3.23249	3.66776	-4.32498	1.9168
2019 Sep	3.97342	0.746095	3.09715	-0.42541	7.07307	4.96964	0.429949	1.51486	3.43955	5.46153	4.41197	4.39063	-0.459769	2.16171	2.4141	1.92626	8.31712	4.19683	5.38405	4.18351	3.33217	4.27835	-0.102344	2.27781
2019 Oct	2.21913	2.07334	3.59465	0.792893	7.08726	3.9275	1.3536	1.19258	2.34476	5.0627	3.95055	0.85205	0.376073	0.906394	2.34004	2.40093	6.14844	5.25417	4.31313	4.13739	3.36097	3.71774	-2.52904	2.20329
2019 Nov	4.20436	1.77908	3.60164	1.04567	7.69605	6.06939	0.455933	2.13734	2.4054	3.28121	3.62299	0.509628	1.1397	2.07876	2.25176	2.19469	6.032	5.22357	2.92339	2.98307	4.08415	3.30434	-3.71152	3.12485
2019 Dec	3.97112	1.59224	2.87925	-0.0303722	8.90606	4.76147	0.633507	2.12185	2.30849	2.07179	2.99152	0.923357	2.30743	1.86398	3.01498	2.32015	6.02088	4.97048	2.98571	4.06689	3.94163	3.39247	-1.92793	5.07794
2020 Jan	1.64415	3.33509	3.32596	4.80029	2.9283	2.27422	0.715526	-0.195098	3.05655	2.63618	2.37304	3.03338	-4.19921	3.93381	5.54867	2.0156	4.03665	3.82895	1.47712	4.10584	4.39921	3.36571	3.05591	4.29919
2020 Feb	1.47785	3.23586	2.83792	5.80486	3.73811	1.65825	0.868519	0.813336	2.46678	2.02333	2.53841	2.15157	-0.0109708	2.87144	4.36046	2.68342	5.74199	5.40021	1.38223	0.600408	3.89046	3.34955	0.562338	8.38464
2020 Mar	-1.22803	2.49118	2.58967	4.77	3.70163	1.27017	-1.49478	0.686215	3.25844	1.17881	2.97944	2.19813	1.09597	-0.79345	3.51836	2.18868	4.80091	3.64084	0.729502	0.652051	3.92765	3.39982	-0.445719	9.26704
2020 Apr	-0.810387	-3.32634	1.54409	1.24553	0.283106	-4.80297	-4.81294	-4.10976	1.8094	-8.42333	0.218616	-3.06669	-1.50236	-10.3941	4.21002	2.19345	1.46217	0.830548	0.467751	1.21398	4.06622	2.01566	-4.30017	5.40815
2020 May	1.24125	-5.55049	1.54738	1.34693	2.23636	-4.39568	-4.52909	-4.67607	-0.839345	-9.42612	-0.642872	-2.49926	-2.37002	-13.0445	2.55258	3.41465	0.901347	1.16006	-1.84196	1.50486	4.41356	4.55845	-3.00795	3.64056
2020 Jun	0.612014	-3.90829	1.94484	2.01298	2.46807	-4.50665	-3.72631	-2.49126	-0.0629756	-8.06956	-0.300638	-0.851492	-1.83044	-12.2635	0.532282	2.96044	3.18965	0.506506	-3.25574	1.48288	4.72962	4.53125	-3.32289	2.72914
2020 Jul	1.28103	-3.45544	2.37752	4.91014	2.17975	-1.3003	-3.16115	-0.442227	1.17884	-4.77162	0.304133	-1.13612	-1.04826	-4.6198	1.35483	4.05803	3.47115	2.45075	-1.02434	1.29846	3.88179	4.32011	-1.80797	4.56164
2020 Aug	0.0774587	-3.61974	2.21799	6.04219	1.81045	-2.60429	-2.29599	1.84901	0.280402	-2.45122	0.981333	-0.73499	-0.889133	-1.08961	1.35985	4.7723	4.10431	4.39357	2.62399	1.30039	3.24908	4.18789	2.59889	4.93464
2020 Sep	-1.95647	-2.89262	2.87999	10.3324	1.03042	-1.30852	-1.26505	1.973	1.8123	-1.16792	1.40072	-0.0207433	3.9465	2.23574	3.26255	4.75719	4.63706	4.16808	3.972	1.4987	3.61891	4.89815	2.9083	5.72022
2020 Oct	-3.75825	-0.989978	2.36308	9.57687	2.36774	0.581065	-0.529899	3.60362	3.00144	0.266331	3.80359	2.90025	1.3147	3.72244	3.59448	4.60481	3.8347	4.79105	4.28166	1.66852	3.84172	4.36465	13.0453	6.73389
2020 Nov	-5.0452	-0.629074	1.97198	11.1154	1.26948	-2.43455	0.626683	5.01625	3.03979	0.882837	4.07223	2.91671	1.32791	0.287155	5.39861	4.59446	3.93678	6.30433	5.6233	2.09328	4.45862	5.00469	15.9915	6.94356
2020 Dec	-1.94799	-0.612928	2.06074	5.2839	1.39458	-0.404946	1.35234	6.90549	4.5268	2.59365	4.33869	4.02037	1.81896	-1.19544	4.58487	4.74245	3.61247	7.19576	6.79668	1.40386	4.26234	4.59203	17.2071	5.3223
2021 Jan	-4.18941	0.274595	2.57386	-2.42959	1.24586	1.44388	0.266686	4.85416	4.45454	1.42375	3.07909	1.87391	1.38089	-6.13774	2.62332	6.40466	6.60244	7.79506	6.48561	2.15476	4.72019	5.46796	11.0088	5.36661
2021 Feb	-1.70932	-0.352524	4.06024	1.18859	0.188011	1.27112	0.472672	3.15623	4.0559	0.450658	7.15538	2.37688	-0.755292	-6.47299	4.70701	5.37912	5.93937	6.62193	6.96822	4.40136	4.67561	5.96285	12.5944	6.52433
2021 Mar	2.31168	0.440371	5.24906	0.831821	-0.195441	0.917373	2.14027	4.63853	3.04918	2.04167	8.2899	1.14752	-1.56011	-4.4854	5.47797	5.86478	5.36826	7.27437	7.92147	3.59725	4.35782	5.44594	17.9948	6.47318
2021 Apr	2.92297	6.89394	5.21051	2.26886	0.681577	7.76262	6.63761	10.7138	3.89788	12.2815	9.6925	6.03377	0.78322	7.49265	6.2814	7.27811	7.95596	11.1838	11.6217	3.02242	3.24321	3.38049	24.8154	7.7566
2021 May	0.599028	9.08309	5.71778	1.93847	-1.23209	6.16809	7.23074	10.3988	4.2899	13.385	12.3974	3.88165	1.74813	16.2143	7.47588	7.33292	7.0968	10.496	12.4952	2.44884	2.01124	1.61785	26.3389	7.35112
2021 Jun (r)	1.42143	6.70095	4.93296	1.13368	-2.62655	5.33665	6.31678	9.24368	5.34499	11.5467	10.5801	1.78412	2.21303	15.069	10.0761	7.41447	4.55209	11.3894	12.8439	1.91483	1.42478	1.84224	21.4846	7.0955
2021 Jul (p)	-0.0373037	6.46166	3.84217	-2.41212	-2.44053	4.2497	4.71542	6.46155	2.90684	7.28223	9.13296	2.01407	1.32502	7.33624	8.86658	6.16835	6.00789	10.4145	12.51	2.4972	1.89934	1.94656	11.1848	4.3987
p = Provisional
r = Revised

## Sheet: 3. NSA ind monthly growth ibia
EARN03 Average Weekly Earnings - Not Seasonally Adjusted Average Weekly Earnings - Growth Including Bonuses, Including Arrears
Date of publication: 14 September 2021				Date of next publication: 12 October 2021				Source: Monthly Wages and Salaries Survey
Inquiries: Email: earnings@ons.gov.uk				Tel: 01633 456120
All figures are percentages (%)					Growth Rates : per cent change year on year
	Agriculture, Forestry and Fishing	Mining and Quarrying	Manufacturing - Food Products, Beverages and Tobacco	Manufacturing - Textiles, Leather and Clothing	Manufacturing - Chemicals and Man-made Fibres	Manufacturing - Basic Metals and Metal Products	Manufacturing - Engineering and Allied Industries	Other Manufacturing	Electricity, Gas and Water Supply	Construction	Wholesale Trade	Retail Trade and Repairs	Transport and Storage	Accommodation and Food Service Activities	Information and Communication	Financial & Insurance Activities	Real Estate Activities	Professional, Scientific and Technical Activities	Administrative and Support Service Activities	Public Administration	Education	Health and Social Work Activities	Arts, Entertainment and Recreation	Other Service Activities
	( A )	( B )	( C1 )	( C2 )	( C3 )	( C4 )	( C5 )	( C6 )	( D , E )	( F )	( G46 )	( G45 & G47 )	( H )	( I )	( J )	( K )	( L )	( M )	( N )	( O )	( P )	( Q )	( R )	( S )
	Single month growth	Single month growth	Single month growth	Single month growth	Single month growth	Single month growth	Single month growth	Single month growth	Single month growth	Single month growth	Single month growth	Single month growth	Single month growth	Single month growth	Single month growth	Single month growth	Single month growth	Single month growth	Single month growth	Single month growth	Single month growth	Single month growth	Single month growth	Single month growth
CDID	K59M	K59N	K59O	K59P	K59Q	K59R	K59S	K59T	K59U	K59V	K59W	K59X	K59Z	K59Y	K5EP	K5A2	K5A3	K5EQ	K5ER	K5A4	K5A5	K5A6	K5ES	K5A7
2000 Jan
2000 Feb
2000 Mar
2000 Apr
2000 May
2000 Jun
2000 Jul
2000 Aug
2000 Sep
2000 Oct
2000 Nov
2000 Dec
2001 Jan	5.4459	12.0706	6.20947	-3.02478	3.72755	-7.63377	6.88565	2.20965	6.17576	8.61703	5.57612	1.80611	2.99595	6.05677	5.59926	23.5714	14.5787	7.80948	5.99061	1.59383	3.50076	5.5886	-2.7946	10.332
2001 Feb	9.5066	21.7511	7.50759	0.804644	5.40894	-3.67429	8.53994	3.27706	8.88644	5.71088	6.19323	2.89954	3.86502	4.01942	9.6894	44.331	9.77088	4.16783	4.31054	-0.111619	4.63467	5.30906	2.19833	5.231
2001 Mar	9.32036	22.6913	6.57063	1.99581	5.30315	0.719307	6.07271	3.25623	9.32628	7.5088	13.4152	1.6543	5.37197	8.30519	4.714	4.97642	21.9577	5.78192	5.96477	3.00434	4.39777	4.90295	-1.68453	0.384734
2001 Apr	9.95002	20.2715	4.93923	-1.25252	5.41875	-12.8275	6.07761	4.55924	5.43077	8.41573	6.88815	3.19905	4.93881	7.21282	13.8649	12.7421	7.96988	7.3757	7.11566	4.03914	6.45879	5.47114	-0.593815	5.87486
2001 May	13.3213	18.4126	4.64008	-0.356287	2.20932	-2.91594	6.01125	3.61312	5.00297	8.94932	5.5602	2.21279	4.25043	6.32188	7.55823	5.75135	8.90656	4.76441	5.06891	4.21768	6.39114	6.43841	0.822156	3.39866
2001 Jun	8.20682	11.9345	4.3251	0.435452	3.74422	-0.0397748	4.48511	4.44876	6.8582	8.99991	6.47934	2.34507	3.63009	7.6306	10.3063	13.4208	9.47356	6.10604	5.98713	3.96047	6.59037	5.81649	-2.67757	1.93467
2001 Jul	12.6787	12.9809	5.33205	1.42286	1.12446	1.8877	4.26214	3.26476	3.54403	9.72498	6.20749	2.63838	5.52746	7.14463	5.47264	5.88156	9.04042	4.03315	4.45772	3.77789	8.26404	6.73984	-1.78459	-4.23844
2001 Aug	19.7415	10.8841	4.19797	1.58828	1.59469	3.97689	5.21811	3.79747	4.34993	9.18634	6.15634	3.28522	3.31559	6.6696	2.67186	4.06161	2.04154	5.97533	5.5105	5.41954	7.0777	6.56369	-1.73935	1.68457
2001 Sep	11.9868	16.1033	4.56352	4.13776	-0.757341	4.0143	4.88393	3.88431	-1.16569	8.59667	4.34409	2.50595	4.16242	9.05855	2.52836	6.48591	-3.97917	2.20687	2.64915	5.62038	6.67231	6.68277	2.26104	-0.780017
2001 Oct	10.7242	10.3867	3.76887	5.30211	1.74678	4.64288	3.74794	4.284	-0.19147	7.62181	1.09375	3.93277	4.16765	5.48862	8.62857	1.95373	-5.16256	5.81913	5.26722	5.1557	5.63267	6.48859	11.0817	5.51969
2001 Nov	11.7533	3.6827	4.71431	3.42155	3.03911	4.10616	3.10103	3.43082	-3.8413	6.90714	1.53805	4.83133	3.81862	3.92613	7.3278	-0.0847868	-2.80495	7.27359	6.79795	3.66537	5.45624	6.25456	7.35405	3.82146
2001 Dec	9.15224	9.23069	6.01127	3.26658	3.24018	2.14689	3.28382	2.73477	-3.0864	3.93792	2.31113	3.27577	1.56523	6.27344	8.26481	-6.49128	-11.3924	5.80555	4.99237	5.1498	6.03899	5.5639	8.81233	1.80655
2002 Jan	8.13131	3.35372	5.17644	9.57009	-1.52845	1.22686	1.65733	5.33931	-3.67175	2.35745	2.38464	2.80786	1.97648	7.38007	6.08834	-2.92006	-5.03591	5.94118	5.42057	3.45499	5.13783	5.42978	12.9726	1.86956
2002 Feb	5.20897	-9.78075	4.77753	11.0399	5.35293	2.63116	-0.0992183	4.33255	-8.57268	6.42334	-1.33766	4.4824	2.55496	7.588	2.62843	-9.43271	7.02431	9.80031	8.83641	2.77262	4.57735	5.6557	6.00125	2.32597
2002 Mar	2.75789	9.795	9.55323	9.48946	5.46927	-0.0293999	-0.369261	5.62657	-3.88251	6.26609	-5.72556	6.10397	1.32082	9.0716	3.87765	-13.9477	5.12383	9.0597	7.75021	3.1699	4.95992	6.19331	10.9204	6.01087
2002 Apr	-0.625819	-1.08568	3.71103	12.2134	3.63474	2.3464	1.02994	5.5949	-4.72414	5.3727	-1.04462	4.99173	3.05087	6.64105	0.129822	-4.78363	4.08802	8.54524	8.33606	3.80773	3.47584	6.13319	9.40524	8.56236
2002 May	-5.59267	-1.15095	2.39514	10.7879	2.72352	1.77421	1.85161	7.46951	-7.95201	3.22731	1.53408	3.73177	3.02662	8.26928	3.49026	-2.42264	6.14462	7.33976	6.64081	3.38217	4.26781	5.23581	7.04348	6.93262
2002 Jun	0.27822	5.32731	5.3231	10.935	1.77744	2.81638	3.05234	5.89531	-4.25924	1.32414	1.62529	7.74548	3.81254	7.10819	6.11839	-9.48797	8.64315	6.54684	6.33459	2.96445	3.59277	6.92907	6.28002	10.531
2002 Jul	0.799715	-2.83393	3.14264	10.1509	9.24915	2.4683	2.62746	5.75465	-0.595404	1.59874	-0.521747	6.13701	2.92187	5.99396	3.97766	0.17384	2.30765	7.00861	7.10067	3.459	0.636886	7.84522	5.52298	8.00108
2002 Aug	-1.1348	0.11939	4.31712	8.91553	9.94407	0.34237	2.38021	3.99728	-1.16832	0.681672	-0.265118	5.68093	3.05568	4.70195	4.0537	-0.487871	1.357	5.07665	4.99851	1.47909	2.26439	5.47504	-0.912718	1.49638
2002 Sep	5.24787	-2.93627	3.90278	6.14269	8.25768	2.42759	2.0471	3.48594	0.726903	1.43545	1.87594	5.88559	4.02656	2.29418	3.4	0.239102	13.6163	5.16133	5.67131	1.13457	3.13698	5.87842	-4.08301	3.15476
2002 Oct	1.98622	-2.36561	4.61833	6.16851	6.54954	1.20853	2.7128	3.13502	-0.0319707	-0.142865	3.03525	5.50033	2.34382	5.59215	1.36863	2.54994	8.59443	4.33034	4.95881	4.30106	6.53741	5.37659	-5.58288	-3.19013
2002 Nov	3.99362	0.169399	4.13304	5.93536	3.42824	1.57901	2.4118	2.87597	1.48375	1.20584	0.893585	4.04822	2.7732	6.47993	2.88172	3.07615	11.1505	1.94801	2.56314	7.07471	6.80415	5.08558	-9.92813	5.47778
2002 Dec	11.7281	0.215346	1.48968	8.2352	4.73262	5.16502	4.23016	3.42412	0.624107	1.5666	3.1503	3.35771	7.52009	5.47677	1.14254	-2.49347	14.2887	0.137748	1.33833	1.67553	5.23067	5.6942	-11.6757	3.79283
2003 Jan	2.83932	2.7359	4.13944	6.84449	6.20419	4.26878	3.57947	1.24874	0.889315	5.4835	6.95379	4.41458	5.4488	5.74013	0.216459	-5.92767	3.42805	3.20684	4.33866	2.58833	5.13712	5.41822	-9.71528	1.19375
2003 Feb	9.63987	3.42278	3.95576	0.414959	4.25702	5.973	4.4472	2.04383	2.72746	3.06181	4.86163	4.16208	2.49146	6.70651	-1.56696	-1.54153	0.437626	2.70665	3.41848	4.53414	5.19442	4.61189	-12.4912	12.4803
2003 Mar	10.4404	8.02431	6.50909	1.19265	13.0307	5.56373	9.16827	2.55136	3.5343	5.65017	2.04431	3.68804	4.71266	3.39613	5.13451	8.26288	3.17549	5.22477	4.19447	5.38239	5.12686	4.88302	-8.65273	10.8387
2003 Apr	6.0282	11.9739	6.81374	-0.0129021	3.09157	2.32066	3.48412	-0.931074	3.79862	2.73458	2.31073	1.83799	1.86145	4.72378	-0.860874	3.60013	5.47253	2.16456	1.09482	4.52163	6.15292	3.45689	-6.63109	8.55281
2003 May	6.71377	1.03814	3.89097	-0.0776374	2.25904	5.58674	4.13652	-1.49068	8.95322	3.05075	0.550235	4.21404	2.31407	3.59992	0.570522	4.50357	5.78005	2.88927	2.65819	5.04977	5.30191	3.42968	-5.02686	-2.0351
2003 Jun	3.29556	-1.43736	2.98229	1.75174	4.39016	5.16333	3.66911	-0.386903	8.63213	4.23871	1.53691	0.59109	4.94139	2.48463	1.29724	1.38384	-0.891665	2.70976	2.36582	5.04427	5.73664	2.97079	-3.17338	-3.96761
2003 Jul	8.36277	3.65212	6.70833	4.08036	0.820477	6.50943	3.57878	0.822245	4.08596	3.08209	1.34042	2.48332	3.55687	3.3748	2.88235	1.39023	4.5944	2.43796	2.04915	4.47702	6.31813	4.85402	-2.46153	-0.6392
2003 Aug	4.13894	4.8511	5.30873	5.16438	1.16208	7.1284	2.78733	2.46494	2.54995	3.38865	-2.07171	2.11882	4.06363	3.41164	3.1389	0.421725	6.98089	3.0254	3.78537	8.69258	5.51359	7.00426	-0.759872	0.348471
2003 Sep	0.182563	4.6673	7.58645	3.16755	3.69626	6.23381	3.31276	4.20984	2.14673	5.24151	0.183141	1.95127	3.66283	5.47726	5.16185	2.2226	5.85218	2.05241	2.14283	8.19535	5.57277	4.88803	2.9086	4.0785
2003 Oct	5.10747	5.53774	3.9382	1.57478	2.74189	5.9698	3.4922	3.48965	5.04679	6.42794	0.0539093	2.41844	4.84327	4.00088	6.63386	5.33226	17.9575	1.98863	2.8736	4.84147	2.30749	5.27612	2.62074	13.3208
2003 Nov	2.98182	6.28647	3.61602	2.63023	4.26446	5.57939	3.8301	4.20228	3.10938	4.92316	-1.64336	1.8839	3.93167	3.65322	6.07973	4.83329	9.75604	1.49426	2.49973	4.32519	2.55319	5.76768	8.23084	9.74865
2003 Dec	4.06432	-1.88065	5.37166	5.99898	2.6361	3.11091	3.15259	4.17733	2.21249	6.14335	0.393496	7.4904	4.14265	5.88966	5.21417	-4.79957	7.97803	4.20858	5.11363	7.09838	3.59239	4.98758	6.80956	14.2376
2004 Jan	6.70466	2.82247	2.18562	2.02087	1.22005	6.65928	3.37875	4.60251	1.56269	4.32698	-3.03271	2.97831	4.0264	5.54672	7.51553	56.8458	11.175	1.21224	0.747828	6.01267	3.34768	5.37761	7.42886	9.84787
2004 Feb	3.39131	13.1947	3.3342	3.63574	0.340406	4.98672	4.58385	3.87351	5.37825	3.69453	0.0927911	3.50594	5.92513	4.81167	4.24062	8.43248	7.43095	1.33196	1.56762	4.43246	3.65444	6.271	5.48295	-4.85344
2004 Mar	2.25319	-10.97	-0.5727	6.72485	9.29485	4.34749	4.41658	5.32981	0.987632	3.97374	-1.30091	3.84707	3.3854	4.21528	7.26927	13.0027	-1.10489	2.01821	2.26887	3.39798	3.63951	5.39038	1.20757	-4.06181
2004 Apr	6.59438	0.0895091	1.70214	5.94403	8.83421	5.35249	4.8854	5.72324	4.33836	4.17994	2.84224	6.27059	5.9229	3.02575	8.25023	2.77755	1.55616	3.31283	3.36442	3.91509	2.94738	7.3238	1.34082	-5.16116
2004 May	4.09814	4.51229	5.5049	10.5248	5.52716	3.81562	3.76407	6.59033	1.52749	5.99066	3.0903	2.55156	4.52167	4.94819	6.90463	8.57053	3.36764	5.23679	3.91123	4.10563	3.8808	7.59486	5.19627	8.97165
2004 Jun	5.47403	7.94439	3.86604	9.96613	5.98221	4.53043	3.80622	6.29361	0.102835	2.51208	3.19799	2.83558	5.10973	5.42711	5.45096	10.3157	5.81032	2.49207	2.38152	3.18456	2.53143	10.1946	13.3968	4.94231
2004 Jul	-1.82716	7.72741	2.9209	9.93333	7.04315	3.19999	4.71956	5.23811	-1.6578	3.43051	3.20653	3.35476	5.61399	5.88054	3.10931	6.44772	1.78958	4.00727	3.70055	3.71366	1.96206	5.48763	6.62043	9.49618
2004 Aug	-2.97522	6.49511	2.39777	11.4949	4.52124	3.2049	5.95674	5.22094	7.09247	4.04334	4.7544	2.83983	6.53255	6.89795	6.317	8.61846	5.02216	3.40731	2.8298	3.15903	4.09193	4.73889	8.61785	8.69094
2004 Sep	-0.428898	7.25995	4.01172	9.42125	3.76652	3.02422	6.12266	3.75452	2.51836	0.24572	4.94308	3.15566	5.29797	6.23306	4.45769	5.53624	1.05389	5.8905	4.95394	2.81414	3.75848	7.26235	3.91526	6.28423
2004 Oct	0.406628	4.90843	4.70708	11.4968	7.91944	3.10239	4.96317	5.01726	-2.10632	-0.350882	3.81332	3.2913	5.7492	8.80953	4.87281	10.3184	-8.73868	4.09505	2.91965	3.24482	3.74638	6.94491	2.75883	3.8452
2004 Nov	3.9786	11.2517	3.78406	9.88787	4.40016	3.4993	4.27187	4.0289	-0.120473	1.97723	4.58981	3.74745	5.82591	4.85174	3.65876	6.86898	-5.03528	5.53966	4.05081	2.05109	3.28795	7.37262	2.39517	0.908499
2004 Dec	-2.30493	12.0701	6.38151	6.5492	1.92796	6.73125	6.79512	5.26032	5.1669	-0.0665132	3.09481	1.10672	3.98646	6.60856	5.14392	9.53099	-8.19178	6.14783	3.33976	3.90228	4.02387	7.08356	8.4776	0.731097
2005 Jan	6.3777	10.5595	2.87879	7.43196	6.96162	5.77133	4.15916	2.12525	4.19538	3.15837	4.29365	4.96046	3.1293	7.09128	1.74297	7.79213	-4.48106	7.58209	5.99188	2.93393	5.12475	6.73669	2.55546	13.1349
2005 Feb	0.111225	12.9494	2.86021	8.80867	8.50647	4.52671	5.39392	2.51138	8.34744	0.0850587	5.56552	3.33339	4.04222	7.24238	1.0237	24.6358	-5.85136	8.24591	5.55639	3.31104	3.95853	6.60858	-0.0370813	22.3218
2005 Mar	1.50562	22.1656	7.70983	5.99119	2.17043	5.14867	1.6472	5.46481	2.52036	-0.279646	3.88058	2.07185	4.35785	9.49401	-0.735204	7.21314	9.31416	6.9344	4.22784	9.18873	3.40082	6.48037	6.36607	22.4672
2005 Apr	1.83988	11.2607	4.16699	10.0099	0.674689	5.52602	6.19506	4.88281	5.05639	0.466055	5.11554	2.62167	3.56389	5.5938	1.06524	6.70384	0.180066	5.58641	4.72342	6.73831	4.03557	5.94213	2.87371	18.9447
2005 May	5.10083	8.64574	0.69011	5.18711	2.06812	3.65069	4.2105	2.24434	6.08384	0.457351	5.17041	2.04215	13.9101	3.76142	1.11033	6.36391	-0.880944	3.14621	3.79829	5.89189	3.60797	5.1089	2.5483	19.4858
2005 Jun	9.79124	7.48543	3.6544	7.4967	1.23847	3.64397	4.51097	2.71444	2.26586	1.83788	4.47712	1.51714	4.71682	4.86955	3.66929	9.70651	1.92173	5.97778	5.38001	6.64551	4.24278	2.60211	-3.19148	25.8505
2005 Jul	8.97103	4.63846	5.91797	4.44078	-0.0839032	3.62155	4.14893	2.44485	8.21818	1.97628	1.52905	3.36699	5.92579	4.21887	3.83798	4.04577	6.51407	7.42227	7.50823	9.24004	4.19761	3.50398	0.246533	19.9511
2005 Aug	8.66665	6.35951	6.20671	2.42738	0.252564	3.4736	3.45003	3.07057	-0.563113	2.50211	0.0383613	6.06798	2.49456	3.65788	2.52759	13.3996	1.7082	6.89028	6.95614	9.57756	2.11034	4.10682	-3.67825	23.3953
2005 Sep	11.5629	6.70798	5.03935	5.91496	1.93741	3.12926	2.88356	2.77616	2.84818	5.10127	0.542029	3.59606	4.06173	3.243	2.4421	11.7399	4.56477	4.92948	4.81561	8.5821	2.89721	3.78713	1.46141	19.4285
2005 Oct	8.30143	10.7453	4.06371	7.57419	-1.87843	3.63943	3.6896	2.84758	5.91312	6.38772	2.28277	4.96976	3.24926	2.13513	0.556135	0.461986	7.87368	5.77024	5.8062	9.75822	3.7884	4.31388	-2.05702	15.0993
2005 Nov	7.30238	6.73176	5.70912	3.66143	1.02638	3.84408	3.80139	2.48855	4.45346	5.09772	1.10831	5.03135	3.85398	5.36508	2.11406	7.06625	5.82751	5.59593	5.93714	8.77444	3.29693	4.51997	-0.0213107	18.0902
2005 Dec	7.09785	5.70064	2.99826	1.80094	3.02359	1.17873	3.27581	3.53704	16.4508	7.42787	0.700444	3.96471	7.52225	4.32766	2.75463	5.08815	9.58125	3.7444	4.28108	11.0809	3.05604	4.47221	-5.50089	20.7682
2006 Jan	4.59205	5.95929	3.02871	3.15171	-2.50416	3.18583	3.27006	6.29583	-0.656213	2.8372	0.800022	3.76866	5.63434	2.00788	4.03765	2.94128	6.28913	2.55741	3.6235	11.2001	2.47986	5.18972	-3.51571	9.567
2006 Feb	8.4888	-5.21252	4.83842	3.68191	-2.93811	2.57016	7.7654	6.89461	-5.61322	6.99578	-0.983454	2.35492	4.62567	3.85737	4.24608	24.669	6.73068	1.17306	2.41839	13.1074	3.3301	6.98987	-0.796312	6.08671
2006 Mar	6.8086	4.6966	4.38868	2.17367	-4.37278	4.39622	5.49057	6.48462	1.09903	5.03794	1.34955	5.80667	5.26103	2.51845	3.68857	22.3572	1.35055	4.10846	4.7414	2.66329	4.32982	7.73647	-7.03021	5.57503
2006 Apr	14.5146	8.44452	6.69339	3.23467	0.684362	4.94703	3.3818	4.16562	0.272129	6.41015	-1.86786	2.89728	4.54599	5.43643	4.6121	7.19421	9.31721	2.98809	4.54635	4.06438	2.91051	5.51583	-1.08179	5.34793
2006 May	10.8917	8.82394	5.30494	2.94275	0.869077	6.86921	2.83049	6.07596	2.42774	6.82825	-0.216745	5.09251	7.4234	7.13726	3.76147	9.96274	9.1568	3.22844	3.9405	4.40557	2.74108	6.06509	-2.97535	4.63811
2006 Jun	5.61139	7.42088	5.26572	2.86939	2.02282	7.11465	2.64955	4.84481	3.26226	8.30279	0.735654	5.13926	3.90427	4.64208	5.20392	19.5097	11.9649	3.74979	4.33147	6.10819	2.46252	6.73032	-1.71878	3.26702
2006 Jul	3.90661	8.19401	1.78756	3.30642	-0.18453	5.16207	1.27528	3.84663	4.52658	8.2777	3.56278	5.2016	4.27938	3.73246	2.68877	14.3808	11.6359	1.90703	2.72867	5.29387	2.99168	7.80152	-0.54894	3.0206
2006 Aug	6.99462	5.14787	1.44005	2.78903	0.192162	6.72076	2.15752	3.50147	3.54602	6.56953	4.5501	0.476775	5.14622	4.22648	2.91998	4.97059	7.09945	4.63737	4.57253	1.44291	3.92798	5.75078	0.609635	0.553558
2006 Sep	1.66748	5.11376	4.15947	2.46014	1.63623	8.96277	3.09205	2.45621	5.00002	6.49524	2.05935	3.85658	5.16066	6.55188	4.24065	1.05666	7.38138	4.3607	4.87047	1.46415	3.52566	5.55048	-2.77325	2.14048
2006 Oct	2.32588	8.01677	5.16929	0.198979	1.53285	8.97169	3.71247	3.50408	3.7334	6.2263	2.34858	2.94656	3.61659	7.6056	5.53125	6.5009	6.73191	3.54479	4.26157	-0.108735	3.60659	5.43296	1.28231	4.09737
2006 Nov	1.34983	8.18491	1.63758	5.66968	0.711076	8.01802	3.13993	3.50203	4.35748	5.12878	8.42618	2.43401	3.21239	7.40422	6.013	6.3411	7.27139	3.81971	3.95443	0.443531	4.36515	4.96706	0.18283	4.27722
2006 Dec	4.31037	8.43384	2.34248	7.10664	2.9462	9.65839	0.305921	2.87309	-9.17278	6.09553	8.82189	2.06288	4.2053	5.79861	5.97808	25.8809	5.54181	5.72709	5.87975	1.64508	4.15385	4.94491	-1.05169	1.43594
2007 Jan	1.69513	7.18497	5.89803	3.7291	5.43684	6.35679	4.29323	3.40055	6.96687	5.02489	6.40237	2.16207	3.41819	8.10112	5.16033	20.8362	0.933585	2.0647	2.15472	-0.224942	4.03204	3.42546	7.80927	-0.318151
2007 Feb	-1.51978	9.07396	4.08714	6.7243	2.57889	7.83121	0.806685	3.91266	0.753444	5.95663	12.2724	4.11512	4.09382	5.59406	8.1438	21.6464	3.63347	2.06578	2.9383	-2.33249	3.68571	2.65238	3.94248	2.57645
2007 Mar	1.84873	10.3396	4.67414	9.98604	4.20475	5.42493	5.18475	3.97644	11.3527	5.7802	9.95877	6.89954	4.11451	9.75371	5.00952	1.1831	6.04938	1.4785	1.29993	1.46716	3.52423	2.76783	9.37039	4.78339
2007 Apr	-3.70081	2.11643	1.12372	3.62402	8.20678	3.64065	2.41364	2.60457	5.56699	4.81109	10.4847	7.39175	4.76074	4.9828	4.61623	2.78965	10.3731	2.21385	2.27077	1.9373	3.71186	2.27127	7.0743	2.7084
2007 May	2.13944	9.19447	4.20872	3.72549	3.40589	1.60689	4.33531	1.98364	1.20567	3.8458	8.81712	6.01563	5.36834	5.99975	4.858	4.72509	-0.0509123	3.46458	3.26898	2.30506	3.83929	2.76156	4.56137	8.5075
2007 Jun	-4.99498	14.6761	2.79981	10.14	5.64634	9.06363	4.43884	1.81518	3.03769	5.30589	9.59309	7.13792	6.62445	6.33336	4.94298	-4.71204	0.983013	4.35137	3.7493	0.876722	4.052	1.40988	7.80326	10.5047
2007 Jul	-1.32485	12.4452	6.58096	10.7587	5.3775	5.94729	5.69468	3.611	4.48382	6.99067	8.97149	6.7598	4.17193	6.31546	5.70454	0.321298	3.28516	4.49536	4.60101	-0.802727	3.9652	0.0811558	7.49367	11.6803
2007 Aug	0.951295	18.149	5.76489	12.5754	3.84278	1.38584	5.29768	2.44363	2.44011	8.2437	9.24303	7.02703	5.87494	6.44846	4.61294	3.92566	7.11064	2.98597	3.36728	3.88912	3.46952	2.07936	10.9815	9.37429
2007 Sep	-2.26347	15.6522	2.65885	13.8644	4.91545	0.438569	3.90838	3.35992	3.89733	9.55972	10.3231	5.98001	1.31983	4.71444	5.41127	14.681	2.33229	3.6831	2.94654	2.44284	4.01026	2.34736	11.792	11.5494
2007 Oct	-0.110043	13.4154	5.70078	5.8196	3.91507	0.370319	3.42444	2.93036	5.92678	6.19934	10.54	5.94588	2.7503	3.88776	2.73266	4.6608	1.47364	4.63741	3.76954	1.91267	3.36167	2.37471	5.04636	11.749
2007 Nov	0.16743	15.1947	4.76121	1.06611	4.91889	2.25684	4.18948	3.8284	5.26915	8.21463	6.06685	4.49247	3.88539	5.66087	4.26436	4.19385	2.26113	4.89993	4.67405	2.9547	4.9075	5.95995	7.03345	8.83893
2007 Dec	-2.73074	21.3	6.51398	-0.493462	0.367854	4.80096	6.53306	3.45311	4.9038	8.62709	3.67745	4.11857	4.05554	3.85943	3.87542	-13.4751	4.24614	6.57797	5.27732	1.2859	5.36784	4.05424	8.07759	6.14364
2008 Jan	4.55101	15.0192	2.02016	3.9092	1.09748	3.93817	4.51816	1.2354	4.55673	4.58746	8.06941	4.58428	3.23968	0.636024	2.33533	-0.102393	7.24163	6.12872	6.16389	3.90846	3.28253	4.67991	6.89683	4.86509
2008 Feb	11.5642	15.0881	10.2928	3.94115	1.06232	3.38107	3.78444	-0.0308639	8.73402	4.09302	4.93206	4.33876	3.46601	2.72502	3.10443	5.8881	4.87381	8.07338	7.01196	3.18876	3.6959	4.3071	10.6589	3.98868
2008 Mar	7.64897	35.1563	3.82222	0.979253	-2.29468	2.63438	5.48494	-1.55213	5.16977	3.81565	5.98751	3.59522	5.71417	3.0904	7.94072	8.42992	2.66915	5.59629	6.68326	2.26499	3.60033	3.938	14.0634	2.52377
2008 Apr	7.71914	5.48137	6.64818	0.430862	3.78696	6.85479	4.23581	2.98439	4.91877	5.45863	4.66694	5.16023	4.81612	1.7219	7.67619	2.79514	-0.0672728	6.71242	6.55799	3.34178	3.15289	4.70094	7.3189	8.76252
2008 May	5.06898	9.9297	12.8791	0.899458	-1.75724	8.67697	4.30106	2.41946	3.3586	4.55367	3.51765	4.76102	1.51419	1.72515	5.7331	8.1113	3.97574	4.93445	5.64066	2.58719	3.59302	3.4539	6.97716	1.66379
2008 Jun	11.1521	9.83831	8.04487	3.19236	-1.57997	0.132252	3.82418	3.56716	1.25894	2.77558	3.80727	1.31385	1.76451	0.688089	4.08519	8.23489	-1.59917	5.29935	6.41687	2.18547	3.01959	3.87403	0.328122	-0.86367
2008 Jul	8.02236	10.3887	5.68079	-7.67597	-1.05796	6.80715	3.14451	3.5975	2.25927	-0.228895	3.67928	-0.16202	0.183402	0.838857	5.10323	3.5809	2.29916	5.87418	4.64278	4.15286	3.31097	6.12211	2.66671	2.77292
2008 Aug	7.79963	1.04702	3.52685	-8.61605	-3.10381	7.71262	2.82478	3.00907	6.87365	-0.986851	2.94902	1.26156	0.469911	1.29543	7.65452	1.15111	1.99735	6.7353	5.53782	1.19085	2.50242	7.66726	1.88231	2.15405
2008 Sep	13.4523	5.29174	4.79854	-7.66417	-2.43829	6.05251	2.35998	2.80867	6.99921	-0.568319	3.724	0.83586	2.21162	0.767441	4.22169	1.58568	3.31849	4.63561	5.01055	2.21991	2.84312	5.10161	-3.0139	0.869773
2008 Oct	13.0568	2.89173	1.87805	-0.323332	-1.18577	5.98939	2.46763	2.47923	1.52572	1.73474	1.48029	0.699712	3.88498	-1.3266	7.23421	7.82312	5.87444	4.24807	4.7726	2.03828	3.55066	5.24261	3.80247	-0.239714
2008 Nov	8.12644	-0.447352	4.84808	3.22153	0.00779968	4.7528	1.79312	2.37909	4.19973	-0.285026	3.69488	1.99018	1.73701	-4.43532	3.05768	-0.400279	6.17769	3.3429	3.13473	3.28359	5.88964	1.85796	2.38885	-1.95889
2008 Dec	21.4654	-0.787348	3.95688	3.73835	-1.05957	0.361063	2.65187	2.0316	2.32106	-2.85931	2.65265	3.49344	0.0594446	-3.78958	3.5522	11.3455	2.46022	-0.657759	0.929414	1.03184	4.33722	3.74957	3.71495	1.52964
2009 Jan	6.92816	7.19876	6.46506	0.401206	-0.171211	-1.54808	0.550427	2.83774	1.22011	2.51346	3.22468	3.11518	1.70914	-0.911565	0.867594	-25.7519	1.36153	4.9635	5.50646	0.887011	5.50247	3.53031	-6.20799	2.75303
2009 Feb	3.95643	1.73277	-2.68786	0.801011	0.00161167	-0.0928426	-0.554186	1.60859	0.729486	0.72808	2.39139	5.32954	-0.48998	0.0778976	3.54169	-37.7664	-2.13065	3.24407	2.14094	5.28067	4.99643	2.78059	-5.12317	1.57295
2009 Mar	3.09711	-6.99495	6.1951	1.84957	6.258	2.75972	-1.43417	1.27512	-1.49741	2.06584	-1.16438	1.66555	-1.50537	-4.8507	2.95912	-15.4151	-1.79181	4.03532	2.73288	2.73023	4.10539	2.79923	-9.48923	1.70186
2009 Apr	0.629157	6.29353	0.969327	6.13266	4.67414	-2.41941	1.10062	1.16377	2.65313	1.52517	-0.235903	-0.69264	1.16585	1.32536	1.90709	8.79656	-0.576895	1.71185	3.68152	2.03048	4.38241	3.81824	-0.127821	-0.464903
2009 May	4.74874	2.18568	-5.41884	3.57872	8.43637	-4.07498	-1.4815	2.35075	3.26023	0.298942	0.760781	0.858802	0.77904	0.167335	0.379926	-2.99623	1.68595	2.09328	4.0999	3.52683	3.83231	4.8506	-2.15798	-3.85067
2009 Jun	4.40691	-2.08571	0.687243	-1.10842	9.10636	-0.563342	-1.37896	2.64283	8.41959	-1.17422	-1.11954	3.06008	-1.74485	0.0482767	-2.79442	6.01514	-0.939629	0.943237	1.62499	2.34301	4.69948	4.94561	2.56911	-5.61206
2009 Jul	3.60409	1.85963	-0.7617	2.30965	8.73176	-6.41253	-2.08074	0.818586	5.03979	-0.0743235	-0.519785	3.34369	0.76805	0.839471	-2.03593	1.89019	-7.79453	-0.150386	1.86709	0.772477	4.64079	2.37475	-0.406308	-7.9666
2009 Aug	0.326456	6.22342	-0.453677	4.31058	10.4657	-2.57659	0.204575	3.10004	0.508144	2.01115	0.767091	3.29707	1.72398	-1.35028	-1.63788	3.76601	-3.18214	-2.52736	2.7501	1.2712	4.42965	-0.956099	-3.74976	-6.23341
2009 Sep	2.16869	-0.101125	1.08098	0.522382	7.30167	-1.4662	0.613853	3.65439	0.395883	-0.858934	0.472532	3.15955	3.69845	-0.48681	0.490042	4.72491	3.25287	-0.34342	0.462798	1.54228	3.88072	2.28903	1.93081	-5.84499
2009 Oct	-0.444948	5.63025	0.459196	2.00341	8.10969	-2.76014	0.855445	3.03842	3.79953	0.874153	1.69311	3.68014	1.40024	0.729743	-4.05404	2.68141	0.620982	0.938582	0.596142	2.55581	3.89943	1.7868	1.89686	-4.13567
2009 Nov	5.60752	3.48959	-0.236677	5.46057	5.91642	2.14133	0.838658	2.31539	3.71286	1.12929	0.0633125	3.17254	1.41851	2.38988	-2.61257	10.9031	2.37266	0.551585	0.596315	0.69097	-0.717358	0.905806	5.56508	-0.696568
2009 Dec	1.81133	4.44066	7.27098	8.64101	10.6677	2.3979	0.418426	2.25369	1.16064	1.64742	2.41674	1.42517	-0.187542	1.78632	-3.15728	6.08697	1.23719	2.64361	-1.18464	1.89221	0.0592673	1.28378	4.12615	-1.73927
2010 Jan	1.04838	-2.17795	6.84721	8.18722	10.6668	2.21244	1.8676	3.76321	3.21857	1.86195	-1.14804	2.68072	1.59979	3.34439	0.451117	-4.80897	1.49241	0.774583	0.600026	3.79956	0.644955	0.406097	9.77168	5.74447
2010 Feb	7.77493	6.81138	3.20845	3.83264	12.9851	7.76892	2.6019	6.15765	3.44006	1.7056	-0.977214	2.94665	3.0125	3.15775	-0.768219	37.8594	5.96163	2.15404	-0.998025	-0.642036	0.548524	2.23379	5.53863	-2.20572
2010 Mar	5.59723	20.7387	12.1975	14.4633	12.6948	15.8314	6.0427	7.43143	4.82439	5.77439	13.7046	10.7761	5.46641	3.84147	2.94395	22.9375	8.03996	7.25454	2.20503	3.1791	1.37921	1.08385	10.542	6.09761
2010 Apr	2.83171	-4.11088	5.48554	4.56123	-2.85626	6.53468	3.47356	3.64392	1.41715	0.0103987	1.05728	4.77563	0.564996	2.39464	-5.79046	-1.67787	0.225122	2.59405	-0.69722	2.69623	0.682199	1.1506	-0.154054	-4.62243
2010 May	-5.89431	-2.30736	1.21496	6.11793	3.92937	8.11303	5.0124	2.36225	1.15856	0.370161	0.277245	1.32902	-8.36436	1.51967	-0.602839	16.8108	3.44208	0.973317	-1.10592	1.95753	0.561676	1.07619	3.07632	-3.74813
2010 Jun	-2.86144	-2.81421	2.8841	-0.498364	-0.571246	4.71792	4.57318	2.42337	3.91817	1.02129	-0.270187	2.46623	4.15182	2.02404	4.51694	15.1695	5.38523	1.21733	-2.76366	3.3649	-0.03895	0.667354	0.0381307	-0.479613
2010 Jul	1.77905	-2.22945	1.29218	9.72547	2.25579	8.30465	5.06466	4.40283	0.471027	-0.834358	1.32936	2.88839	3.34453	0.750695	1.94641	6.46772	4.70239	-0.377384	-2.23239	4.62708	-0.290447	1.17354	4.5756	-3.42991
2010 Aug	0.0453169	-1.63282	4.50416	9.33384	2.13499	6.81319	4.39807	2.93433	1.81813	-1.65158	-0.260911	1.83865	2.5772	5.70694	1.39764	4.24121	7.42467	2.59664	-4.22492	4.20142	-0.244366	2.50273	9.39703	-2.06902
2010 Sep	-5.46267	-1.33376	4.12815	7.97163	2.01436	7.13325	4.41923	2.69067	1.51303	0.162906	-0.881404	2.49512	1.8452	5.01963	0.96329	6.91433	3.83205	2.90471	-0.768462	4.42532	0.404155	1.89423	9.52105	-2.92543
2010 Oct	10.4404	-3.7596	3.35315	6.47976	5.83724	6.45004	3.56761	2.75432	2.16691	-1.81688	-1.42187	0.539569	3.13943	6.66157	3.28344	5.27235	3.93966	2.99405	-0.545031	4.08882	-0.0825293	1.21602	4.9997	-5.57552
2010 Nov	4.3957	-1.98781	2.68258	2.08902	6.84849	1.55056	3.69158	2.59429	0.933555	-1.77415	-3.34919	3.05565	4.31803	2.69131	4.70404	0.9247	2.45485	4.98476	-1.48643	3.70455	1.00437	1.92685	1.58937	-4.48884
2010 Dec	6.97557	-1.80093	-0.805379	-1.16971	2.76926	-0.0265565	2.94668	1.93615	4.4825	-4.5758	-1.47375	2.4033	2.21647	1.08967	5.19916	-4.67092	2.21856	5.20522	-1.54875	3.41448	0.839702	1.25781	3.48143	-6.79913
2011 Jan	-3.94421	2.67556	-4.41225	-0.503959	3.40247	4.5807	6.55954	-0.433186	1.7339	0.200655	-0.6056	1.70134	3.82757	2.24561	5.86479	26.6347	7.11431	3.55555	-1.52094	3.01898	0.954887	2.5221	2.2425	-12.95
2011 Feb	-10.1568	-0.189931	-1.67468	1.40789	-1.7767	-2.41453	2.06643	0.153484	0.257445	2.16268	-3.61412	-0.188474	2.93353	0.999721	2.69341	-1.49215	5.335	3.20086	-1.41757	2.67207	1.57899	1.61579	3.82381	-2.10854
2011 Mar	-0.419877	-0.167217	-5.47563	-3.16496	16.6388	-4.47398	1.7629	-0.561958	-3.89494	-0.955702	-7.45396	-2.73638	1.75566	1.03369	4.13495	7.26481	1.36241	8.37354	-0.43458	3.06408	1.97433	2.28138	-0.67985	-2.90441
2011 Apr	-1.67342	6.0329	2.84479	0.30108	4.10481	-0.167821	2.08853	0.14247	0.978582	-0.205622	0.00150896	0.539367	3.8681	2.16036	4.80386	7.85901	9.67097	3.26881	-4.77614	2.87034	2.03857	0.926365	4.00395	-0.807078
2011 May	-1.37996	5.83808	0.530671	1.00489	4.90682	1.92642	1.30671	0.138214	-2.3818	1.23252	0.918355	3.598	3.6188	2.1415	3.29982	0.735049	6.81714	5.97674	-3.40502	2.89534	1.67261	0.763545	2.31203	-0.078084
2011 Jun	-6.16429	4.39147	-0.268409	2.2504	4.50339	1.72837	3.71207	-0.20986	-1.16861	3.01443	4.92494	2.1439	-0.699075	3.29658	3.78307	9.41163	9.55023	4.65632	1.60295	3.47901	1.874	0.714522	1.11636	-1.07846
2011 Jul	-0.0886119	8.8475	-1.49625	-1.06689	6.5097	2.54495	2.26956	-0.120974	2.49249	2.48548	3.61561	0.705984	4.22352	3.89951	2.56742	9.3978	4.29545	9.9932	1.3701	1.29036	1.3015	0.98016	0.330317	1.15312
2011 Aug	-0.5319	1.48495	0.442344	-1.43269	6.23208	1.29971	0.377845	0.184894	-0.919398	3.25202	3.47052	0.475216	2.49756	-0.591263	6.76575	4.57077	4.64669	3.62976	2.24148	1.93554	2.05427	0.60844	0.341158	-1.45375
2011 Sep	-4.20419	3.19705	3.47359	1.48836	6.90184	0.41695	1.49827	-0.0895136	-0.942151	2.74377	2.46952	0.121089	1.97184	0.105064	1.92716	3.82858	2.87488	4.0135	0.196402	3.31412	1.16564	0.621217	0.00593601	0.141752
2011 Oct	-10.4692	4.07221	-0.220937	0.601887	0.938116	1.95254	1.85684	-0.502762	-1.11049	2.27539	4.20735	2.7729	1.50518	-1.88566	3.88516	4.79427	4.1545	4.81496	1.04783	1.86606	0.85481	0.870753	-0.615564	2.61983
2011 Nov	-10.1281	4.8217	1.93048	2.25266	0.675264	1.75517	3.02276	0.791953	-0.437575	3.26243	2.98681	1.17302	2.81322	3.05296	2.86277	4.92835	6.68856	3.99233	1.4066	0.799475	0.228726	0.808962	1.86468	1.87907
2011 Dec	-7.60139	3.91881	-0.0597469	2.71038	0.933758	3.29157	0.231613	1.01465	-1.13012	2.91159	4.70211	0.705779	2.10252	2.94535	1.04438	2.87607	6.64923	3.29585	7.11957	0.574189	0.0266984	1.19787	3.21046	2.52347
2012 Jan	-1.46672	19.0364	-0.622853	-2.05491	2.41173	1.61155	-0.0593284	1.11733	-0.120649	0.508897	5.5709	1.13496	1.76378	5.21994	1.09486	-12.089	0.0503322	3.48004	3.34727	-0.315135	-0.482442	0.94141	3.95403	-0.62997
2012 Feb	2.00344	4.56687	0.439883	2.80618	0.99966	2.27072	3.84031	0.0444629	0.509451	-0.650495	5.78027	1.95925	4.16866	4.26992	2.28324	-10.8847	4.08602	3.60507	6.74266	0.656169	-0.575493	1.17512	3.9517	-4.34791
2012 Mar	-5.13824	-2.81504	-6.54606	-4.30398	-5.37761	-1.26856	0.745116	2.5204	3.03246	1.42453	3.45907	1.26086	2.0192	1.02728	-0.0992324	-2.53755	14.7619	1.07357	8.03267	0.779955	-0.834611	1.16921	2.81064	-13.9293
2012 Apr	-5.82558	6.89742	-5.20561	-0.192462	5.2545	5.9202	2.2259	3.54544	1.37388	2.91925	4.80359	1.26228	3.92802	2.03733	2.80261	5.28334	1.22286	3.62859	7.31725	1.42937	-0.853776	1.12941	5.30658	-6.56671
2012 May	-0.884499	4.63333	1.71694	1.58063	1.49382	2.04208	3.42322	2.92725	2.93977	3.635	5.21056	1.87539	3.33581	2.4931	2.97342	-2.07977	1.18583	1.28552	5.65905	1.06995	-0.380168	1.49646	7.21768	-4.92126
2012 Jun	5.40043	2.3125	1.75599	1.37013	2.9381	0.396468	3.74134	2.19736	1.7397	2.0737	4.00318	1.79457	6.46117	2.72181	1.06589	-6.1328	1.38367	2.27422	1.67542	1.37047	0.113682	0.813359	15.962	-4.50881
2012 Jul	2.86895	-1.75134	2.31624	5.32235	0.506279	-0.659011	3.57296	0.580274	1.01397	1.99152	2.84408	2.2377	2.16151	3.20607	3.40755	-2.216	3.10087	1.85053	1.72793	2.2637	0.00388478	1.50114	7.98019	-6.64417
2012 Aug	3.13751	2.9644	1.15407	4.57856	2.58681	-0.464654	4.30731	2.10938	0.620445	-0.391718	5.14159	3.70708	6.64144	4.43468	-0.482718	3.15679	-0.481546	2.63299	3.29398	0.391941	0.481166	1.66775	9.59754	-4.38179
2012 Sep	7.63705	2.01874	-1.21065	4.79325	0.208246	-0.616862	2.54511	2.09612	1.36702	-0.834148	4.67956	2.99214	4.97739	3.38706	4.06012	-1.81906	3.80833	0.999329	3.94588	1.54888	0.601218	0.93011	11.8686	-7.57392
2012 Oct	-0.48321	3.6045	2.65322	3.63615	2.56557	-2.04531	2.37337	1.96897	2.98537	0.0770596	4.99399	2.84348	5.11098	2.07348	0.190204	-1.45771	2.21921	-2.07925	2.80183	1.55486	0.753776	1.20346	11.6014	-8.72286
2012 Nov	3.17617	4.95529	-0.550587	4.91471	3.94428	0.600853	1.09821	1.86546	2.34557	-0.971589	4.89433	2.71597	1.88351	1.59803	2.81318	-0.907457	-1.20602	-1.9189	3.18496	1.36148	1.09696	1.37722	10.009	-8.23534
2012 Dec	-3.03235	0.750054	-1.04215	4.30957	4.72308	1.528	2.56277	1.05385	0.731925	-1.17085	0.614333	3.22073	5.26492	2.25605	1.39071	-0.592483	-0.462829	0.0736341	0.611409	0.45304	1.41628	1.21447	9.44241	-7.61037
2013 Jan	5.40025	-3.20977	2.44827	5.70797	3.65004	-0.273973	1.8074	1.99108	0.261923	-2.67291	3.91192	1.59581	2.31498	-3.41994	2.15559	3.67477	2.81013	-3.62392	-0.871427	2.20717	1.60674	1.84468	6.2604	-3.5624
2013 Feb	5.78752	5.16389	5.13272	2.81781	5.75545	-0.292724	0.46959	2.31769	2.07609	-0.759178	5.19688	0.11448	0.840999	-3.84211	3.27976	3.00432	-3.58311	-2.21228	-0.809133	-0.484606	0.637996	-0.33628	6.61261	-4.07909
2013 Mar	1.28725	-0.0089637	5.2261	7.496	5.02781	-0.215508	3.72154	1.45807	-0.158392	-5.55718	0.315093	1.00534	1.9716	0.149958	-2.65119	2.99875	-11.1707	-6.14972	-2.53932	-1.07099	0.450635	0.239653	4.60595	-2.2236
2013 Apr	12.7515	11.6858	4.71075	7.02336	11.3497	-2.8362	4.17733	3.03731	3.94167	3.44264	12.8603	1.92999	2.83302	0.948669	7.02897	18.149	7.5286	1.70596	1.74712	-1.39054	0.507635	1.51088	9.10831	0.0544452
2013 May	11.1118	10.6493	3.86007	3.82221	3.03554	-2.07948	2.42171	1.50582	3.13663	-0.901863	4.96125	2.7482	2.12669	1.0775	0.812023	10.6594	3.21118	-1.53317	2.01416	-1.06292	1.05705	0.214808	9.05162	0.494
2013 Jun	4.20725	5.37208	3.46612	3.98721	2.28643	-0.400399	5.01227	1.08927	1.42637	-1.1463	4.35453	0.987651	2.98462	-0.302734	1.51343	4.97342	-0.804869	-1.55092	-0.559747	-1.81955	0.438398	0.489519	2.75646	0.0638615
2013 Jul	-1.63022	4.493	3.70662	0.456864	1.84281	-2.57937	4.00737	1.98972	0.770552	-0.98103	7.44228	3.7192	1.4413	-0.131616	1.10031	0.441068	2.15449	-2.91541	0.99231	-1.44585	0.92625	0.0413086	4.20352	0.527096
2013 Aug	-0.198843	7.48819	2.90473	2.20407	3.49245	-1.54732	2.68476	1.22349	4.14268	1.57636	5.51808	4.83977	-0.917279	-0.575253	1.29886	1.17413	4.47805	-2.43015	-0.442275	-1.30571	0.367705	-0.777428	1.57269	0.0084762
2013 Sep	2.40967	9.92522	1.56622	3.36369	3.44918	0.989465	1.59723	1.51184	0.845179	2.16185	4.80454	2.8272	-0.228817	0.547478	1.4219	2.29584	0.0527363	-0.100344	-0.783726	-1.12087	0.568983	0.0629895	0.116422	1.77874
2013 Oct	5.74786	9.14084	3.51931	1.68095	2.54856	2.15264	2.3299	1.65017	0.376125	-0.479265	3.86369	3.48658	0.584638	1.37988	3.02304	2.42361	0.903394	0.655997	-1.54636	-1.76903	1.31524	-0.134202	-0.841886	6.07563
2013 Nov	0.709179	3.99886	5.14702	0.891516	0.643688	2.10428	3.47323	1.63259	-0.0111081	-0.00985416	3.34947	2.55256	2.5338	1.10314	-0.502463	2.66459	-1.33811	-0.7304	-1.08512	-1.33436	1.24459	-0.636037	-2.15207	4.34602
2013 Dec	8.99914	6.57496	6.0495	0.970511	-1.50621	3.99659	2.61599	2.90488	1.1071	1.50681	6.20492	2.95121	4.04337	1.61816	2.18256	4.54762	1.18859	0.151608	1.59849	-0.54128	1.88105	-0.40061	-7.50407	4.32991
2014 Jan	0.193881	-2.17724	4.95991	0.332631	-3.76073	0.793091	6.16052	2.79305	3.77311	5.22126	6.47678	3.98503	1.57089	4.55523	1.80214	0.49795	-2.17837	1.07121	2.92655	-0.282628	1.39477	-0.291376	-0.802303	4.46555
2014 Feb	1.69407	0.297462	4.19349	-1.03969	-2.55679	2.84524	4.24558	1.90227	2.0592	0.585924	-1.16064	2.60143	19.9686	3.98117	0.939684	7.99451	0.399753	-1.20206	-0.537834	1.12035	2.4942	0.670561	-6.35463	27.8548
2014 Mar	3.08265	5.24677	-3.01157	-3.78959	7.69598	0.391759	3.74937	2.6191	6.13645	0.78396	5.12715	4.02246	2.07179	2.59125	1.92762	5.96246	4.93053	1.18263	-0.710136	2.39264	2.54781	-0.285412	-8.23559	11.9719
2014 Apr	-1.93933	2.47421	-1.58882	-3.05008	-3.9575	-0.35826	2.96231	2.40448	4.00482	-4.68001	-4.60883	4.84746	1.31662	1.4596	1.67068	-11.2124	-1.87696	-1.91798	-1.80688	2.94487	2.17197	-0.83057	-3.56755	5.21628
2014 May	-3.81353	6.95318	-1.0774	-3.8085	0.277187	1.70002	3.40662	3.20826	2.76064	-2.09757	-2.7964	4.78577	2.02111	2.10222	1.13069	-0.755103	1.25394	1.68983	-0.885186	1.7348	2.20987	0.0240575	-6.22902	5.00312
2014 Jun	0.0159505	4.50414	-0.652568	-3.23402	-0.54775	3.2575	3.68566	3.51846	1.147	-0.0354999	-1.33103	2.17952	0.561011	2.02982	1.13419	-5.55096	1.99721	3.12009	2.71683	1.65229	1.88489	0.251311	-5.41848	3.16598
2014 Jul	2.78674	3.18327	-0.418337	-3.38319	2.1318	3.93551	1.91406	1.93777	3.20288	3.39465	-4.07633	1.06339	3.81525	0.977916	-0.440628	0.0634101	2.7713	-0.238839	1.57901	1.07407	1.73017	-0.21864	-3.67061	5.44032
2014 Aug	-1.59823	0.698659	-0.228727	-4.45785	0.564519	3.18435	1.28175	2.55789	3.52565	0.665348	-4.35934	0.522574	0.488505	0.55892	1.47896	5.936	-1.2338	1.32742	3.77594	1.3255	2.36262	0.229805	-7.62607	6.40429
2014 Sep	-2.0938	-0.777158	-0.457561	-5.36788	1.56067	3.82334	3.3664	2.614	3.28794	1.63352	-1.04235	3.77839	1.41447	-0.593293	-2.03274	6.56313	0.366366	0.204964	6.74217	1.3399	2.39655	0.940422	-5.76508	8.47538
2014 Oct	-1.15002	-0.722484	-2.30874	-2.49289	0.408018	3.04243	2.52858	1.73867	1.59967	2.11236	-2.21505	3.66311	2.24473	1.00367	2.25511	6.82654	1.41044	1.64344	8.70405	2.84656	1.77606	0.72003	-4.38054	4.8747
2014 Nov	1.11911	-1.61092	1.14382	-2.15062	-2.48295	2.06916	1.54982	1.04255	3.25868	2.45871	-1.23478	4.65257	1.37256	0.933346	3.27633	6.73065	2.7322	1.3133	6.04795	2.27673	1.63349	0.877664	-4.02586	-0.315845
2014 Dec	-0.00186212	-0.895909	-2.63908	0.0766956	-2.57326	2.00859	5.75316	1.15986	0.766235	2.94069	-1.43606	4.04055	1.1827	2.13107	5.42442	12.3352	5.53749	3.43484	3.56079	2.53177	2.36716	0.630446	-1.31335	0.714936
2015 Jan	2.36609	-5.20452	-2.59166	2.25223	1.26965	2.29427	-0.0683437	0.703397	0.466131	-2.25409	-4.62301	7.13659	2.57731	2.08022	4.25513	4.35288	3.83566	0.911168	2.75583	1.17326	2.73745	0.373523	-3.44316	-0.816651
2015 Feb	-0.765045	-3.79641	-3.03848	2.40032	4.4148	-0.110374	0.284389	0.333967	3.33222	0.925655	2.26828	6.69827	-12.6959	3.07089	5.04315	-3.87944	4.91448	5.34007	8.92443	1.77547	1.76856	0.667107	-1.04018	-17.4539
2015 Mar	3.28253	-6.64805	-0.581979	5.47267	1.07321	3.52924	3.0072	2.98567	0.0751393	5.22773	10.525	6.59822	-0.271314	4.4381	8.41033	10.2833	11.6633	4.8867	7.37005	-0.113895	2.14792	1.20057	3.66436	-2.32
2015 Apr	6.37974	-6.66517	-0.609042	4.4497	1.74244	3.63462	2.53716	0.833567	0.538274	2.93469	-0.797974	7.16615	1.10044	3.11824	0.963203	12.625	-3.49251	0.925491	10.0106	-0.224306	1.71173	1.1548	-1.02552	-0.0960895
2015 May	6.4567	-10.6241	-1.00131	3.1749	1.96165	0.70343	2.3752	-0.450583	2.16921	5.53943	2.99244	6.00221	0.849863	3.71834	5.75326	6.64852	3.03481	0.336379	10.1909	0.924763	1.06384	1.31052	-2.44477	-0.478212
2015 Jun	4.42429	-1.07261	-3.49796	2.39456	2.51694	2.0886	3.71522	1.34066	2.63282	1.80273	0.818581	6.71167	1.70593	3.06714	2.10018	1.1011	3.03332	-0.0313285	9.21968	0.481009	2.11869	1.51842	3.34029	1.51366
2015 Jul	4.33833	-3.6117	-2.00706	4.42314	3.73001	3.66459	2.31276	4.36297	0.443493	3.12643	3.91258	7.28098	-1.52182	4.35845	7.50112	11.8069	3.93847	2.07648	6.86486	0.850466	2.06399	1.58356	6.44286	1.21104
2015 Aug	9.2851	-1.50594	-2.23347	3.91883	0.98426	4.17711	2.86724	3.33895	1.33184	2.75572	3.45279	5.61404	2.9334	3.75238	5.26645	6.65203	0.311477	2.19481	5.69782	0.956211	1.49611	1.31687	8.00085	-0.554092
2015 Sep	6.88726	-0.988667	-1.21682	3.65513	3.30827	3.05723	2.45118	0.785703	0.719849	1.45116	-0.690133	5.16572	2.30205	4.25475	3.75864	3.19075	0.367353	0.347101	3.50102	1.11236	1.38743	1.0148	10.976	-2.81904
2015 Oct	3.58823	-2.54135	1.05005	2.97823	4.51619	2.33493	2.21996	1.63095	0.312822	3.03322	-0.722889	4.38177	0.301858	4.90499	4.17106	4.41874	-1.40879	-0.03512	3.36039	0.619841	1.26615	0.353048	4.20552	-2.32187
2015 Nov	9.32689	-0.0205973	-1.90233	1.23	4.95607	2.48634	2.11215	2.87435	-0.938522	2.62599	1.22294	4.38347	0.726384	4.2	1.83146	3.31219	-1.82098	0.47879	5.48378	0.611053	1.91823	0.655725	2.81532	2.45201
2015 Dec	-3.29391	-2.24223	0.92838	2.30319	7.04672	2.16778	0.091087	3.53976	1.40419	1.73053	3.22545	5.15761	-0.0650365	3.22408	0.699127	4.04769	-5.59393	0.836061	5.08	-0.61501	0.574688	0.700673	4.85028	2.17036
2016 Jan	8.4349	4.58521	0.775896	0.361542	3.4555	1.79246	2.94303	3.21365	0.056153	5.98974	0.0263913	1.31987	1.53217	2.08681	1.94983	6.63871	-1.11767	2.56461	7.64822	0.880195	1.20628	0.609998	4.16425	8.79008
2016 Feb	7.35837	15.2221	0.917232	-2.32539	-0.28975	4.57879	2.00709	2.89761	2.07453	5.02407	5.59744	2.69734	1.46813	1.16488	-3.322	-8.13467	0.930637	0.907085	7.09762	0.671231	1.73419	1.25341	7.86613	7.39499
2016 Mar	6.35943	7.54062	8.55715	-4.38534	9.2107	1.46557	-0.0319982	-0.292768	2.26592	2.55787	-3.81124	0.0748119	3.87496	1.7333	-3.95888	7.95797	8.75772	1.33688	5.8934	1.00128	1.06374	0.856494	5.81603	5.7844
2016 Apr	5.90583	0.768125	3.7043	-0.413157	0.337099	2.97752	2.62432	2.56025	5.64593	5.61618	4.61529	3.40471	0.702566	1.68378	-0.794462	1.30186	6.94242	5.61483	6.46168	2.53388	1.3666	1.10013	10.1639	12.3525
2016 May	4.44569	-3.97967	4.65217	0.53859	4.47241	6.43902	2.98204	3.37164	3.00119	5.2605	3.36177	3.17038	-0.667877	0.366057	-0.319073	5.77575	2.42597	0.104415	4.36246	0.90152	1.22492	0.665368	8.27573	9.6009
2016 Jun	3.42772	-1.91777	3.4806	-1.20308	4.51489	3.51606	1.8765	2.26422	3.97727	3.77159	3.38158	2.72692	0.430417	1.47247	-2.14219	8.26094	0.193407	0.0773488	5.43916	1.7294	1.39244	1.04341	2.57443	10.0341
2016 Jul	3.58164	1.17353	3.65052	-2.36929	2.99795	-0.445826	4.42649	0.487387	6.15264	3.8443	1.51882	4.08203	1.4637	1.44591	0.0987938	6.77587	0.366999	0.965615	5.71686	0.490095	0.695623	0.977401	7.19309	8.59793
2016 Aug	0.507081	-1.43658	4.01999	-2.20577	0.362018	1.96523	4.89814	0.0623654	3.78877	3.96868	2.59886	3.67226	1.44177	2.77968	-1.08484	0.448882	0.193243	-0.251113	4.04346	3.09542	1.20204	2.00828	8.86484	9.47477
2016 Sep	6.60023	-4.4153	4.76576	-2.34404	-0.48659	1.41625	3.72355	2.45507	5.15322	5.28942	5.66081	3.87561	1.05825	3.88329	1.66108	1.10909	0.242309	-0.0955842	6.15852	0.21404	1.44617	1.10066	3.24668	11.0621
2016 Oct	9.84057	-2.76448	2.76233	-1.83699	-0.631057	-0.0549994	3.92623	1.50887	5.45364	8.93105	7.73575	4.50123	0.503988	1.47903	-0.134754	3.59057	-0.384983	-1.24557	5.47	1.78202	1.53193	2.11276	8.60838	12.0001
2016 Nov	1.18429	-0.676837	1.85722	0.409575	1.28067	0.0724291	3.53058	1.79603	6.40466	5.38693	6.10385	5.43394	2.06588	1.54099	2.28414	3.3372	0.496682	-0.41976	5.61922	1.9963	1.08617	2.33514	10.796	12.6261
2016 Dec	8.65451	-0.320712	-0.352114	-0.922208	0.64146	-0.0438372	4.12751	0.707651	5.37564	5.26227	1.10858	4.49873	1.57462	1.58118	1.29417	2.0075	0.259151	-5.86864	6.58852	2.17173	1.27367	1.74802	6.33607	13.3261
2017 Jan	-0.230242	-1.49994	0.987585	1.03162	0.766864	1.74414	2.73083	1.03685	5.67977	1.41772	5.73049	3.88023	0.0565494	0.969812	2.31579	0.210631	1.37462	0.018575	3.23243	1.27711	1.15773	1.59142	5.55848	1.96581
2017 Feb	3.4194	7.15459	1.41039	2.18477	2.41254	1.44244	4.09911	1.44323	2.29004	2.41031	4.08099	1.97245	1.31887	1.82	3.17675	5.51146	-0.165105	-2.63801	4.13766	1.41194	1.18746	1.58462	26.0457	3.60787
2017 Mar	0.186363	-13.9248	0.731781	6.34829	-13.9138	1.92312	6.32172	-0.399665	2.90301	1.26466	5.17533	2.09135	0.124031	2.62575	3.56146	11.0437	-4.92273	-4.25167	9.13271	1.44554	1.40651	1.49065	4.1482	3.71775
2017 Apr	2.10402	4.96493	3.16567	1.15888	3.63871	1.25458	2.05281	0.455113	5.04264	-0.139821	0.662297	3.50776	1.41934	2.08127	2.70225	3.15761	-4.22694	-4.42979	2.7532	0.223732	1.97352	1.77569	-1.65109	2.2655
2017 May	4.79426	0.392511	0.776574	2.6816	0.761665	-0.129444	1.31263	0.62806	2.2574	-1.25457	0.170918	4.01107	4.48297	1.87735	0.55889	2.41186	0.822209	2.12687	3.04635	0.741129	2.41688	2.90102	4.02623	1.73285
2017 Jun	8.22503	-1.19285	2.83312	4.78381	-1.25107	-1.17976	1.42789	1.10396	2.00112	1.66494	-0.714962	3.26939	0.713783	2.62313	5.75866	9.34264	-0.23194	2.51341	4.68726	0.333081	1.72301	1.87711	8.45697	-0.373745
2017 Jul	5.46798	-0.489649	1.93888	10.8355	-2.62167	3.64022	2.90484	0.702306	-0.189456	0.518713	0.510691	-0.302396	2.48613	1.91563	1.05399	-0.759045	0.0820217	2.65543	2.57105	1.40921	2.61783	2.32872	5.19794	2.74078
2017 Aug	11.0075	-1.07289	2.33802	5.52382	3.35768	1.02984	1.97115	0.687453	-0.409213	2.4107	1.85365	1.09725	2.58532	1.84167	3.04245	5.55477	0.104387	1.8559	4.98244	-0.00704092	2.94342	1.96222	1.29252	0.383847
2017 Sep	5.98847	3.31347	1.47948	4.8953	3.02477	-1.21494	3.37274	1.0938	1.42509	3.85655	0.0507771	3.6127	2.84178	1.42672	1.44317	9.72231	0.723283	3.53565	4.32599	0.387221	2.60452	2.39635	3.33679	-2.6304
2017 Oct	2.49701	2.62313	1.84967	4.55633	2.89342	1.19367	4.81214	1.46793	0.288809	0.272839	-0.289926	2.68571	2.33745	2.12957	3.46212	4.29459	1.43642	3.4559	2.90063	1.13628	3.04129	2.87546	3.63573	-4.93569
2017 Nov	4.93881	0.816752	1.58722	2.22447	6.75617	3.28259	3.85449	1.53655	-1.0533	1.78551	3.56207	2.16288	1.63711	2.8841	3.11129	3.13252	0.838842	2.62887	3.32981	0.846728	2.99514	2.62335	3.55057	-4.62434
2017 Dec	2.36528	0.397022	0.377401	5.59908	4.68732	4.44613	4.44106	0.860162	0.738847	2.61933	5.48559	1.04871	1.44973	3.42971	4.52638	8.0522	1.34077	4.14176	3.0206	0.382242	2.97796	2.69475	4.10743	-4.60942
2018 Jan	3.1466	3.29283	2.05809	0.0959656	4.57384	0.738732	4.81242	1.37617	1.18026	4.62504	1.5595	1.66141	3.08675	2.28687	2.55239	6.30904	3.96997	1.18167	2.37667	1.47448	2.97654	2.76611	-2.96661	0.319965
2018 Feb	-0.38284	-1.72328	-0.702504	3.32844	4.1612	0.57532	4.01543	1.01136	1.25306	2.88317	-1.25279	4.82149	1.75263	3.28626	3.06258	5.75471	4.52429	2.20118	1.58061	1.06636	3.3587	2.2811	-15.4585	-1.11373
2018 Mar	-1.82167	3.27445	-3.60791	2.21697	1.33101	1.68776	7.4234	2.72997	0.320505	5.90564	2.21065	2.57129	2.41728	3.53704	3.27303	1.36876	5.51816	3.47902	-1.0836	1.41907	3.32166	2.9894	4.31915	-0.168414
2018 Apr	1.48758	-3.63783	0.636235	2.83769	10.7035	2.25782	3.54887	1.50537	1.99213	5.65705	5.00251	0.793313	1.78395	3.48815	1.85405	4.70559	4.73167	2.55529	1.11222	1.96225	2.80513	2.9142	-0.39159	-3.27687
2018 May	2.97398	0.741667	1.34507	1.06462	0.198349	1.26494	4.22582	2.68163	1.97649	5.1379	4.12839	5.94989	1.8997	4.94349	2.55698	1.05245	3.7285	0.655518	0.736414	2.02463	3.31917	1.90894	-1.66685	-2.20266
2018 Jun	0.907769	5.08942	0.169092	1.39913	2.36519	3.18739	2.94426	1.97745	-0.292984	4.86642	1.70173	1.98772	2.39908	4.74555	4.80508	1.36124	6.36474	0.291715	-1.3222	2.54374	3.41981	2.28682	-4.82036	-1.04937
2018 Jul	0.313028	0.412004	3.52451	-2.48919	0.337348	0.0300161	2.71337	3.86019	1.99686	3.15569	2.17674	5.01728	3.83495	5.03632	4.63151	4.16609	5.1628	1.18636	5.3421	1.72125	3.36763	3.04408	-6.15239	0.872483
2018 Aug	0.703692	3.22783	1.80202	1.50124	1.44914	0.644651	1.73709	3.35558	3.00486	4.39951	2.05659	4.85253	3.62239	5.98855	4.48402	3.8738	6.33103	1.37555	1.48758	0.999523	2.77369	5.35364	0.246826	-1.3003
2018 Sep	-2.61302	1.07344	1.32232	3.13098	1.79333	2.30588	2.26855	2.07036	1.8615	2.8621	3.60505	1.11501	3.07396	5.26392	6.39167	0.764987	6.13896	2.79406	0.453898	1.989	2.57674	3.01834	-0.674831	2.44346
2018 Oct	2.62448	0.25991	2.30668	2.19406	-0.612891	1.69975	1.7048	3.03601	3.42886	3.34834	6.92956	2.35364	3.65101	5.10015	9.59378	6.47854	7.37636	3.08345	4.78562	1.37082	3.06005	3.36609	0.3385	3.96399
2018 Nov	3.67283	2.96789	2.60811	3.61648	-1.64395	0.571949	1.95021	1.39699	5.32809	4.29395	-0.1305	3.07656	3.808	3.80419	3.32022	4.53403	9.06687	4.35476	2.51923	3.12951	3.38131	3.20426	-1.3985	3.08972
2018 Dec	-1.22744	-0.176136	5.25864	7.07037	-0.437272	-2.40474	1.4806	2.52689	2.90644	5.48879	0.671071	3.02353	4.51746	5.12638	4.37823	2.4629	8.60589	4.70763	0.34123	2.52614	3.05748	3.85094	-0.624965	0.538497
2019 Jan	3.06847	-0.846522	2.34944	4.2329	4.34117	3.20869	-0.507465	5.24864	2.27227	3.83215	2.46558	2.25985	7.2556	5.26091	3.30709	4.13511	1.9822	4.65924	7.71734	1.70321	1.92055	3.94147	10.7008	2.77224
2019 Feb	2.59121	1.72753	1.80409	3.77171	2.48751	3.97132	0.113623	3.60381	3.10619	5.26329	4.15492	1.68969	4.96779	2.91965	5.38655	0.0564918	1.49501	4.508	3.8466	3.66349	2.27684	3.28905	2.15864	-0.542942
2019 Mar	9.09273	-2.20011	0.893221	1.18727	-0.0942173	3.55281	-0.815564	2.5545	0.254142	3.11154	-3.64678	0.858915	6.0217	4.09798	6.13441	0.605777	3.54565	3.31947	4.48833	4.10106	2.8547	3.67844	1.47795	-2.86723
2019 Apr	3.45496	0.599331	8.77935	2.52243	-1.42439	2.45136	1.10636	1.48428	3.26148	6.54446	-0.78751	2.22961	4.2917	4.26084	2.93073	0.617657	5.88347	3.89766	4.60734	3.47607	3.51237	6.33623	2.9302	-0.469005
2019 May	3.9577	-0.11343	1.97376	3.51229	9.83843	2.94592	0.396092	2.42769	3.75832	6.06226	1.78907	1.80257	2.93205	2.72368	4.68862	2.93163	4.47857	4.87963	7.53086	4.53955	3.71271	4.4606	0.178425	1.09966
2019 Jun	1.92119	-4.12619	5.43143	3.10551	16.7458	3.12946	-1.44639	2.04967	1.70404	5.47111	5.67366	3.27263	0.641226	4.40144	0.505803	2.44855	3.63412	5.54792	6.03665	3.17598	3.26571	4.99168	1.32996	3.60284
2019 Jul	1.69937	2.08924	4.3093	1.76722	6.3553	4.07664	0.237405	0.817318	3.85817	7.10057	4.3166	2.67022	3.92792	2.78771	4.60749	1.93267	2.96232	5.23022	3.73779	4.3554	3.48482	4.07601	2.02536	-1.87973
2019 Aug	1.95825	-0.207458	4.36037	2.97132	10.3352	5.88213	1.35144	0.345542	4.23322	4.66329	4.37999	2.77008	1.31453	2.41214	1.71193	1.44775	7.20652	5.26963	4.40263	3.5685	3.15517	1.8103	-5.07224	3.25049
2019 Sep	3.85108	-0.230858	2.75686	-1.32096	7.37829	4.60545	0.523215	1.17831	3.91465	6.2441	4.65662	4.55	-0.815702	2.09095	4.28327	3.02462	7.94847	4.75264	5.97894	4.41768	3.38689	4.54769	-1.05081	2.98434
2019 Oct	2.68751	2.75459	4.40806	1.02792	8.12487	4.2233	0.594651	1.41187	3.44859	4.18084	2.94743	-0.262148	2.78236	0.923003	-3.84288	0.779614	5.72567	4.41807	3.5662	3.76547	3.36468	3.66303	-3.75132	3.55398
2019 Nov	4.14518	-1.57641	3.82308	0.21789	8.98805	4.69725	0.98426	1.93494	1.38593	3.35294	5.20036	-0.809097	2.44145	2.98585	3.85388	0.934182	5.97078	5.72381	3.38952	2.58634	3.94202	3.0741	-4.64699	4.06885
2019 Dec	3.35066	2.25607	2.16131	-6.01721	9.45199	3.87238	0.184797	1.61273	2.13879	1.84767	2.8813	1.12607	2.62624	0.496948	-1.45296	-0.711597	4.38877	6.01757	3.44684	4.38541	3.82267	3.35741	-1.2754	5.23736
2020 Jan	2.24001	1.55202	3.30341	9.25642	4.02759	2.14651	0.288124	-0.460138	3.93379	3.77028	6.39228	2.73556	-3.04183	4.64704	6.93798	8.95821	3.87058	2.37455	-0.478572	4.14968	4.51259	3.36865	0.63309	2.95378
2020 Feb	1.97254	-8.84382	3.66614	5.75788	4.89821	1.42811	1.40298	0.273297	2.6714	2.49519	0.424897	1.57749	-1.28022	2.81584	4.37817	2.16453	6.12667	2.91175	2.88451	0.819939	3.98912	3.31638	0.595824	8.05974
2020 Mar	-1.64848	3.9118	3.41349	2.14099	13.946	0.00922196	-1.94086	-0.0209987	1.54214	0.23708	2.01947	1.42751	-0.261819	-1.79012	3.26141	-1.66243	1.80669	1.33593	-1.62157	-0.615592	3.38778	3.34222	-2.82793	8.02278
2020 Apr	-0.458119	-2.28891	-4.06477	0.358065	-1.96293	-4.94478	-3.87634	-4.92412	-2.57615	-11.0038	-0.586308	-4.61523	-1.19808	-11.4005	4.09059	3.13165	-1.81278	-1.83318	-0.394808	1.20529	3.80241	1.64628	-6.1846	6.465
2020 May	0.984143	-6.82904	1.52381	1.12805	0.69047	-2.54233	-4.64562	-6.16392	0.0795861	-10.8743	-0.535571	-7.12945	-2.98718	-14.126	3.04331	1.13023	-1.49027	1.55278	-4.34852	1.02345	3.88547	4.50462	-4.15337	2.68736
2020 Jun	0.7053	-3.69241	-0.294592	1.1321	-1.69856	-4.87749	-5.35886	-4.38654	-1.91495	-8.62437	-0.723497	-2.07183	1.10158	-13.4786	-1.4586	-3.0746	-0.537882	-3.11696	-4.18084	1.31688	4.32943	4.56018	-3.18647	1.52366
2020 Jul	1.6148	-3.55661	0.635531	4.98246	4.05107	-2.84923	-3.7635	-1.59778	4.32228	-5.3486	-0.277176	-1.42409	-3.63178	-5.55754	-0.943818	1.79521	0.419051	-0.616377	-2.88751	1.56074	3.74276	4.4223	-3.16162	4.16414
2020 Aug	0.162605	-4.30164	1.58056	6.43234	2.08977	-2.88628	-2.30492	1.84691	-0.219228	-2.52429	0.841295	-0.184188	-0.320509	-1.62122	3.13422	5.01813	1.95395	3.34557	3.19055	0.87644	3.14417	4.11419	9.48617	3.37922
2020 Sep	-1.44044	-3.34198	-0.42433	12.9032	0.591537	-0.428465	-1.20957	2.6433	1.11773	-3.66797	1.82818	-0.792061	3.53498	1.82367	1.69253	3.31852	4.56132	4.42494	3.41643	2.12843	4.80244	5.08214	5.93328	4.62831
2020 Oct	-1.68673	-0.651413	0.873505	9.50965	3.3422	0.0291103	-1.59187	3.06188	1.78443	0.0455026	3.30471	4.29155	-1.28784	3.06395	3.52924	4.08625	2.82127	8.59679	4.68671	2.37661	4.71443	4.4936	13.0174	6.6455
2020 Nov	-4.89466	-1.45011	4.1894	12.9784	1.50433	-1.33257	2.86275	4.59757	3.65332	1.39568	4.3153	4.87096	1.00089	-0.495201	6.34924	8.49469	2.94126	9.71643	5.06032	3.23409	4.88167	5.18005	17.1086	4.6666
2020 Dec	-1.76661	1.65959	0.739267	3.46106	-0.0440379	0.58519	0.499617	6.95123	5.38141	4.91091	7.0375	3.95629	2.4542	-2.2499	9.3003	8.8543	6.24497	9.14918	6.95983	1.23492	4.38192	4.95632	20.025	5.62239
2021 Jan	-3.83944	-3.32765	2.32406	-6.44506	2.95896	0.50352	0.810589	4.39181	5.19552	1.89005	1.07556	2.78298	0.462305	-6.87352	0.421643	7.61973	6.52188	9.50237	6.84501	1.88117	4.57939	5.50216	7.53905	6.23373
2021 Feb	-1.02744	-5.52476	5.38568	0.869319	3.0153	0.594576	0.279574	2.82442	3.17419	-0.0565867	6.37277	2.38857	9.54067	-8.03617	6.33968	-3.78247	5.01709	7.12005	6.90549	4.2195	4.52289	6.66444	14.3434	4.75308
2021 Mar	12.2209	-4.17679	4.30004	0.632046	-2.21439	1.25865	1.8002	4.51581	3.74981	1.83499	10.4851	0.790439	-0.337017	-4.99884	2.88462	-1.84857	-0.22333	11.396	8.38075	5.18082	4.37323	5.34684	18.1099	7.7619
2021 Apr	1.27307	8.49298	7.2601	0.438809	4.05179	7.54653	5.83707	10.5469	6.0738	14.0972	14.8222	6.36519	1.95352	8.47661	6.92784	8.82133	16.1669	15.4675	12.843	2.80325	3.18781	3.572	28.2558	5.08213
2021 May	-2.43154	9.12612	5.22744	3.55913	2.34617	4.59039	6.2975	11.9546	2.69955	15.0509	16.4694	7.61598	2.2824	16.4426	10.4428	6.15789	8.04997	17.9742	12.3088	2.52006	1.97536	2.78055	27.6419	8.92205
2021 Jun (r)	0.221971	7.46415	5.2353	2.76716	-3.39213	5.6027	10.3663	11.1311	8.16069	14.5376	13.696	6.07899	-1.06129	14.9995	15.6394	4.98481	13.5398	16.6267	14.4487	2.00866	1.38084	1.98295	24.7778	5.96969
2021 Jul (p)	0.174229	4.63983	9.31363	-1.19319	3.77164	3.68254	8.22335	7.31584	-0.229099	6.49015	12.1445	4.07501	1.67363	7.86937	8.4568	7.15164	8.82523	14.0857	13.3532	2.40289	2.43952	1.97299	13.7854	4.43397
p = Provisional
r = Revised

## Sheet: 3b. NSA ind monthly growth ibxa
EARN03 Average Weekly Earnings - Not Seasonally Adjusted Average Weekly Earnings - Growth Including Bonuses, Excluding Arrears
Date of publication: 14 September 2021				Date of next publication: 12 October 2021				Source: Monthly Wages and Salaries Survey
Inquiries: Email: earnings@ons.gov.uk				Tel: 01633 456120
All figures are percentages (%)					Growth Rates : per cent change year on year
	Agriculture, Forestry and Fishing	Mining and Quarrying	Manufacturing - Food Products, Beverages and Tobacco	Manufacturing - Textiles, Leather and Clothing	Manufacturing - Chemicals and Man-made Fibres	Manufacturing - Basic Metals and Metal Products	Manufacturing - Engineering and Allied Industries	Other Manufacturing	Electricity, Gas and Water Supply	Construction	Wholesale Trade	Retail Trade and Repairs	Transport and Storage	Accommodation and Food Service Activities	Information and Communication	Financial & Insurance Activities	Real Estate Activities	Professional, Scientific and Technical Activities	Administrative and Support Service Activities	Public Administration	Education	Health and Social Work Activities	Arts, Entertainment and Recreation	Other Service Activities
	( A )	( B )	( C1 )	( C2 )	( C3 )	( C4 )	( C5 )	( C6 )	( D , E )	( F )	( G46 )	( G45 & G47 )	( H )	( I )	( J )	( K )	( L )	( M )	( N )	( O )	( P )	( Q )	( R )	( S )
	Single month growth	Single month growth	Single month growth	Single month growth	Single month growth	Single month growth	Single month growth	Single month growth	Single month growth	Single month growth	Single month growth	Single month growth	Single month growth	Single month growth	Single month growth	Single month growth	Single month growth	Single month growth	Single month growth	Single month growth	Single month growth	Single month growth	Single month growth	Single month growth
CDID	EQQN	EQQO	EQQP	EQQQ	EQQR	EQQS	EQQT	EQQU	EQQV	EQQW	EQQX	EQQY	EQQZ	EQRA	EQRB	EQRC	EQRD	EQRE	EQRF	EQRG	EQRH	EQRI	EQRJ	EQRK
2000 Jan
2000 Feb
2000 Mar
2000 Apr
2000 May
2000 Jun
2000 Jul
2000 Aug
2000 Sep
2000 Oct
2000 Nov
2000 Dec
2001 Jan	4.45791	11.7842	6.20175	-2.95572	3.82576	-7.3085	6.70384	2.2324	5.77027	8.49752	5.57322	1.77522	3.01105	6.09466	5.56063	23.3461	16.2792	7.85816	6.00606	1.54044	3.34971	5.51324	-2.92588	9.87238
2001 Feb	9.50856	21.6241	7.46012	0.711704	5.54154	-3.60307	8.63653	3.12419	8.82393	5.11918	6.26989	2.83279	3.91645	4.18614	9.54643	43.9572	4.06244	4.14522	4.18482	1.08486	4.41468	5.51515	0.888367	5.06316
2001 Mar	9.313	22.3156	6.5547	2.28009	5.3147	0.587075	6.15527	3.20408	9.08804	7.49934	13.4493	1.62415	4.15131	8.29432	4.55937	4.9973	23.2453	6.01098	5.97355	2.82971	4.14462	6.24505	-2.64272	1.08803
2001 Apr	9.96952	20.2377	4.8346	-1.15073	5.35618	-12.4687	5.97058	4.53169	5.28277	8.42769	7.04188	3.09968	4.9058	7.28953	13.8459	12.3494	7.99472	7.36952	7.03165	3.9097	6.20583	5.77594	-0.80232	5.7692
2001 May	13.3413	17.9932	4.65025	-0.226513	2.41032	-2.72688	5.96548	3.71812	5.02437	8.8495	5.56802	2.2348	4.14997	6.32018	7.50747	5.45173	8.85538	4.784	4.98332	4.43368	6.51934	6.7351	0.814709	3.8484
2001 Jun	8.19814	11.1054	4.30725	0.367549	3.72579	0.174723	4.87625	4.27615	6.33382	8.97264	6.55296	2.30917	3.57455	7.63952	10.3841	13.3309	10.3206	6.19235	5.88818	3.83391	6.54188	6.11468	-2.77123	1.90788
2001 Jul	12.8292	12.5116	5.32128	1.40111	1.1371	2.12443	4.37514	3.35979	3.66294	9.55455	6.21696	2.62078	5.68203	7.16333	5.4779	5.90983	9.59355	4.08808	4.4073	3.53543	7.04753	7.10514	-1.83025	-3.88324
2001 Aug	19.7854	10.899	4.07174	1.60081	1.66283	3.7249	5.63047	3.76426	3.70146	9.26459	6.31715	3.32069	3.39312	6.6385	2.61648	4.17783	2.51938	5.88397	5.49444	5.6915	6.53132	6.7357	-1.39985	2.04145
2001 Sep	11.9976	15.9194	4.50488	4.16669	-0.845587	3.9942	4.85643	3.88368	-1.28261	8.47645	4.39546	2.49858	4.47272	8.94791	2.4284	6.53335	-3.75173	2.06647	2.73921	5.18997	6.35025	6.73982	2.50254	-0.336873
2001 Oct	10.7438	9.77644	3.8031	5.40758	1.76186	4.88908	3.78686	4.29829	-0.293072	7.66033	1.11737	3.98431	4.52047	5.53173	8.66892	1.9931	-4.48085	5.90251	5.17633	5.07164	5.55854	6.67252	10.7041	5.62391
2001 Nov	11.9327	3.69132	4.59265	3.55773	3.24104	4.06891	3.14503	3.44997	-3.88343	6.92924	1.48882	4.86599	3.76998	3.92963	7.37788	-0.0136349	-2.65275	7.19436	6.68485	4.63464	5.62382	6.51818	7.51628	3.72874
2001 Dec	9.18561	7.81425	5.92543	3.41344	3.41938	2.32771	3.40764	2.8567	-3.92468	3.87158	2.42763	3.29624	2.16336	6.2277	8.30563	-6.37822	-11.7649	5.81097	5.02566	4.56135	6.13806	5.99729	9.03043	1.58678
2002 Jan	9.31435	3.67951	5.01688	9.57602	-1.59846	1.22989	1.91475	5.31443	-3.33562	2.45906	2.44537	2.86124	2.12903	7.34843	6.12207	-2.8572	-6.31532	5.96058	5.50374	3.16922	5.21265	5.70169	13.0543	2.19853
2002 Feb	5.22109	-9.51023	4.71307	11.0682	5.31162	2.62252	-0.0948869	4.47702	-8.42249	7.03472	-1.56544	4.57869	2.42132	7.61236	2.76969	-9.2697	12.7952	9.93083	8.96645	2.83956	4.76125	6.23211	7.178	2.57259
2002 Mar	2.67784	9.69089	9.41073	9.36267	5.61886	-0.0333746	-0.352266	5.65337	-3.97229	6.11272	-5.80806	6.13145	2.77081	9.06613	3.97582	-13.8589	5.08328	9.03775	7.77121	3.45758	5.18923	6.47613	12.3294	6.46317
2002 Apr	-0.647313	-1.24351	3.81427	12.1893	3.70248	2.26003	1.08716	5.6622	-4.59999	5.3228	-1.09139	5.10152	2.89716	6.57526	0.141003	-4.44145	3.27594	8.53398	8.34893	4.00506	3.73317	6.1972	9.63631	8.72936
2002 May	-5.60006	-0.733409	2.28654	10.8064	2.81913	1.819	1.96516	7.48497	-7.91235	3.31503	1.55624	3.71339	2.94831	8.30006	3.47884	-2.13697	6.36318	7.28333	6.6799	3.39199	4.38956	5.21421	7.46144	7.05889
2002 Jun	0.288567	6.00519	5.17895	10.9522	1.86622	2.85565	3.11311	5.91124	-3.95599	1.44703	1.56149	7.7798	3.44234	7.15178	6.17434	-9.41631	8.97128	6.48389	6.47617	3.03192	3.98508	6.76756	6.70341	10.2497
2002 Jul	0.767318	-2.45765	2.89043	9.98071	8.67786	2.61477	2.49746	5.64844	-0.645846	1.77591	-0.499357	6.21326	3.07803	6.00291	3.95181	0.173879	1.88277	6.95689	7.08143	3.73373	2.22828	7.54214	5.66254	8.15885
2002 Aug	-1.16862	-0.128259	4.48301	8.85857	9.96915	0.596857	2.32289	4.02005	-0.542655	0.665529	-0.432848	5.70627	2.85643	4.60334	4.13217	-0.478769	1.12808	5.04323	5.13945	1.62944	2.94681	5.50327	-0.924982	1.49504
2002 Sep	5.25429	-2.90141	3.73316	6.07004	8.4224	2.49995	2.125	3.43532	0.879248	1.57731	1.80281	5.91544	3.61962	2.40712	3.42395	0.269257	13.0986	5.1609	5.70204	1.39679	3.39033	5.94916	-3.77671	3.21108
2002 Oct	1.93337	-1.77147	4.25951	6.08895	6.53219	1.41072	2.75408	3.11926	-0.0504364	-0.101129	3.03619	5.52535	2.04625	5.58557	1.30124	2.50588	8.06504	4.26773	4.91758	1.74063	4.49723	5.17169	-5.64947	-2.9154
2002 Nov	3.9904	0.20056	4.16511	5.89121	3.39034	1.65833	2.44332	2.77069	1.4533	1.22329	1.02672	4.04484	2.91767	6.4457	2.87697	3.0433	10.8011	1.92906	2.69537	2.54844	5.14924	4.87059	-9.92527	5.77441
2002 Dec	11.712	1.559	1.07912	8.16915	4.53627	4.9985	4.19032	3.01584	1.01962	1.58013	3.14879	3.34095	6.33908	5.40387	1.07741	-2.48399	14.1864	-0.023107	1.32668	2.47954	4.90554	5.58271	-11.4343	4.19798
2003 Jan	2.81791	2.74327	3.84564	6.55043	6.19741	4.27843	3.45921	1.131	1.02197	5.46125	6.97162	4.41635	5.19687	5.70486	0.165216	-5.84596	3.311	3.02837	4.24807	2.86592	5.11594	5.3559	-9.90645	1.41487
2003 Feb	9.61752	3.3995	3.78673	0.44821	4.15693	5.98115	4.41919	1.88918	2.79709	3.07151	5.08005	4.14694	2.56974	6.66263	-1.49567	-1.52879	0.12668	2.63494	3.42993	4.52217	5.12825	4.64523	-12.2395	12.1647
2003 Mar	10.342	7.96791	6.53015	1.24225	13.1667	5.72723	9.04834	2.10076	2.02555	5.661	1.97042	3.64343	3.9713	3.40709	5.19584	8.27033	2.83374	5.37628	4.05719	5.05589	4.92143	4.79952	-8.70004	10.2031
2003 Apr	5.8704	11.9804	6.80752	0.0394782	3.01595	2.44998	3.43882	-0.921229	3.81518	2.68603	2.26701	1.83315	2.36933	4.78074	-0.963801	3.61855	6.32763	2.06983	1.16347	4.5033	6.06526	3.47049	-6.67774	8.01766
2003 May	6.59494	1.02216	3.86784	-0.105677	2.18915	5.5841	4.10392	-1.34202	8.9823	3.05201	0.357738	4.21811	2.61989	3.56646	0.599008	4.56248	5.84018	2.86332	2.67197	4.31119	5.24231	3.46226	-5.15143	-2.27313
2003 Jun	2.88004	-1.52292	3.21214	1.69528	4.37667	5.14067	3.65979	-0.327892	8.47957	4.23738	1.17489	0.543998	4.76034	2.48368	1.32801	1.44242	-1.1889	2.67981	2.25333	4.99871	5.70121	3.08475	-3.36374	-3.62952
2003 Jul	8.41463	3.58259	6.74654	4.25376	1.32431	6.4097	3.63244	0.489325	3.45274	2.97577	1.26507	2.42323	3.20894	3.29141	2.85382	1.41697	4.30058	2.38603	2.01814	3.89958	6.36776	4.49434	-2.6896	-1.19367
2003 Aug	4.03231	4.87072	5.31004	5.16348	1.01931	7.0602	2.78658	2.52408	2.25449	3.42045	-2.07199	2.11218	3.87184	3.53037	3.06659	0.42368	6.74175	3.11181	3.71188	8.1145	5.41398	4.97807	-1.09626	0.296884
2003 Sep	0.167508	4.50288	7.51076	3.11717	3.48661	6.22185	3.25502	3.82425	1.98866	5.17231	0.254806	1.93424	2.53259	5.47737	5.1412	2.27889	6.22904	2.08361	2.19131	8.06268	5.6124	4.73159	2.80003	4.0927
2003 Oct	5.1776	5.20182	4.21513	1.59566	2.74586	5.56737	3.46874	3.50686	4.80253	6.38749	0.0139287	2.4144	4.97471	4.01309	6.71513	5.35299	18.6785	2.03948	2.92177	7.37824	4.39846	5.20898	2.89118	12.8464
2003 Nov	2.99224	6.23002	3.80135	2.61723	4.33303	5.55754	3.81105	4.3056	3.02989	4.82775	-1.6737	1.88929	3.6582	3.73294	6.16698	4.83944	10.003	1.37787	2.45409	7.10517	4.0562	5.79888	8.12408	9.44739
2003 Dec	4.09812	-1.8814	5.60498	5.85481	2.79909	3.29615	3.31024	4.58741	3.49455	6.00303	0.38604	7.52409	4.20157	6.0312	5.2751	-4.71965	7.75557	4.32922	5.05006	7.29108	3.58158	5.09647	6.93994	13.4992
2004 Jan	6.71365	2.82175	2.39077	2.19046	1.16323	6.3816	3.46783	4.79854	1.50171	4.19365	-3.13543	2.9242	3.86944	5.56661	7.63494	55.9732	11.573	1.22453	0.909125	5.84554	3.34317	5.45318	7.64186	9.37194
2004 Feb	3.38292	12.999	3.07134	3.69752	0.234236	4.83367	4.65117	4.07523	5.15298	3.69276	0.106515	3.50127	5.656	4.86226	4.19686	8.38102	8.24072	1.32175	1.53341	4.36802	3.65109	6.23851	5.41452	-4.39017
2004 Mar	2.45839	-10.7295	-0.573129	6.91517	9.13166	4.32768	4.55687	5.66228	2.67269	4.09422	-1.23274	3.91096	3.93635	4.14754	7.26055	12.7898	-1.37195	2.10145	2.20569	3.72401	3.65758	5.3772	1.12914	-3.71784
2004 Apr	6.76076	0.150056	1.71596	5.97795	8.95359	5.25341	4.98516	5.72961	4.04841	4.2767	2.85965	6.27405	5.48586	3.00355	8.37735	2.75431	1.62733	3.50188	3.24913	3.81936	2.69038	7.2885	1.33769	-4.63404
2004 May	4.21081	4.54892	5.407	10.5076	5.52009	3.5745	3.61204	6.48791	1.48299	5.98012	3.24005	2.56708	4.47626	5.00671	6.89434	8.51441	3.47917	5.40124	3.84305	4.71675	2.68233	7.38357	5.01	8.77954
2004 Jun	5.90218	8.14478	3.84175	9.87105	5.89614	4.51534	3.84136	6.39219	0.315664	2.06799	3.55042	2.884	5.04512	5.42376	5.23874	10.2154	5.87574	2.52226	2.3877	3.15948	2.31689	8.31568	12.6734	4.98444
2004 Jul	-1.91287	7.84873	2.87026	9.85919	6.78427	2.9116	4.67245	5.70775	-1.09307	3.49675	3.2408	3.41499	5.91698	5.95349	3.11829	6.44282	2.2156	4.16514	3.73152	4.26808	1.84863	5.39546	6.89987	9.98225
2004 Aug	-2.87092	6.54625	1.55604	11.323	4.19796	3.04808	5.87767	5.16075	4.90125	3.95636	4.80227	2.83782	6.71226	6.89919	6.36252	8.59487	4.42107	3.39169	2.88667	2.65718	3.29023	6.03136	8.72713	8.42735
2004 Sep	-0.421699	7.55279	4.23146	9.53487	3.93767	2.64282	6.17532	4.15144	2.51825	0.251053	4.88697	3.16076	6.24594	6.20955	4.49913	5.47917	0.814087	5.85084	4.72246	2.66574	3.17703	6.75055	3.51358	5.99994
2004 Oct	0.393669	-1.62121	4.69825	11.4881	7.83354	2.88564	4.96293	5.00674	-2.46749	-0.316314	3.85035	3.29356	5.52018	8.80895	4.91159	10.2726	-9.20964	4.09009	3.01702	3.19353	3.60424	6.72985	2.60094	3.85477
2004 Nov	3.95651	10.3931	3.76658	9.87525	4.44595	3.45299	4.2302	3.82632	-0.973027	2.01365	4.60834	3.7283	5.44252	4.76595	3.68713	6.8134	-5.29289	5.69629	4.0101	3.28393	3.37162	6.93289	2.35259	1.16614
2004 Dec	-2.36043	12.072	6.5724	6.63986	1.9018	6.64059	6.72796	5.04691	4.76697	0.0897831	3.06176	1.05137	4.12007	6.5657	5.09913	9.52245	-8.69641	6.28849	3.41654	3.51745	4.32734	6.62345	8.21253	0.921156
2005 Jan	6.38561	10.4527	3.0556	7.52985	7.07084	6.03088	3.91957	2.04032	4.15187	3.30789	4.39161	4.98774	3.01033	7.14944	1.74275	7.98483	-5.19213	7.77421	5.71058	3.11753	4.92449	6.53506	2.3728	12.8049
2005 Feb	0.091123	11.7962	3.28551	8.69156	7.38498	4.58135	5.39384	2.5045	8.12456	0.0956666	5.55292	3.30594	4.13823	7.22303	1.0712	24.5404	-6.79854	8.18133	5.50675	3.40458	3.88224	6.40135	0.179102	21.9192
2005 Mar	1.50772	21.7674	7.76415	6.02179	2.36763	4.81894	1.63391	4.83518	2.62561	-0.288128	3.84577	2.06694	4.60145	9.57668	-0.675116	7.38962	9.86861	7.0661	4.26919	8.52742	3.54741	6.42173	6.3269	22.4786
2005 Apr	1.84016	11.2036	4.11104	9.96028	0.622904	5.36858	5.90325	4.91335	4.94867	0.476537	5.10785	2.62545	3.72431	5.4553	1.09492	6.55516	0.0206342	5.54843	4.77901	6.8045	4.29363	5.51392	2.45496	18.7791
2005 May	5.09787	8.47191	0.823284	5.31624	2.03907	3.81925	4.2405	2.28153	5.67341	0.466568	5.18712	2.04253	11.3816	3.51497	1.18748	6.35997	-1.24311	3.10839	3.84922	6.00344	4.90705	5.14265	2.57059	19.6817
2005 Jun	9.71436	7.28092	3.57519	7.61693	1.31752	3.37153	4.48914	2.73236	2.27855	2.14754	4.52616	1.52209	3.41055	4.86802	3.64947	9.65333	2.00405	5.99051	5.40223	6.74424	4.47948	4.33066	-2.63428	25.7743
2005 Jul	9.04096	4.60824	6.10602	4.34191	0.286886	3.97634	3.94706	2.39485	8.04468	2.04898	1.54903	3.36832	5.32736	4.21651	3.87691	4.06569	6.71377	7.45343	7.30736	9.06213	4.31119	4.21594	0.203257	20.1496
2005 Aug	8.67484	6.06772	7.21554	2.43	0.664963	3.7276	3.55885	3.06457	1.7234	2.5876	-0.0211699	6.04743	2.64219	3.65368	2.54883	13.3396	2.41	6.99812	6.86522	10.3332	2.98463	4.66071	-3.51619	23.0891
2005 Sep	11.6131	6.28469	4.98408	5.79068	1.91186	3.52769	2.79739	2.83156	3.04676	5.11411	0.601302	3.61124	4.33036	3.22863	2.46416	11.7207	4.59271	5.04375	4.99158	9.01573	3.4959	4.2833	1.78786	19.6558
2005 Oct	8.29541	18.4316	4.0294	6.98546	-2.04106	4.23182	3.58197	2.81756	6.01681	6.39373	2.23743	4.96362	3.66033	2.11751	0.568872	0.48939	7.86899	5.77047	5.76664	9.83665	3.4929	4.62845	-1.85971	15.5274
2005 Nov	7.36654	7.53631	5.59826	3.74511	0.99238	3.8962	3.8531	2.81687	5.0895	5.17403	1.10352	5.03074	4.37547	5.42274	2.01349	7.04483	5.67669	5.64179	5.82233	8.98276	3.31896	4.79881	0.147183	17.57
2005 Dec	7.12233	5.55088	3.00407	1.8556	3.03684	0.98848	3.29338	3.65478	15.6347	7.39867	0.709686	3.96121	7.09179	4.33241	2.75008	5.08905	10.1019	3.44117	3.88421	11.1707	3.08314	4.7795	-5.37392	20.5441
2006 Jan	4.59023	5.93156	3.09616	3.03938	-2.55033	3.08917	3.54824	6.27299	-0.541182	2.80406	0.73911	3.79061	5.94965	2.01633	4.00699	2.96672	6.48517	2.52642	3.72853	11.0258	2.67313	5.06689	-3.25922	9.80665
2006 Feb	8.52227	-4.197	4.82919	3.76807	-1.94119	2.65854	7.76317	6.93778	-5.34918	6.94351	-0.978221	2.38113	4.78482	3.88864	4.16426	24.5456	6.97379	1.31178	2.38845	10.2762	3.44292	6.53524	-0.924687	6.20125
2006 Mar	6.79055	4.86842	4.36103	1.94717	-4.40113	4.68084	5.49944	6.72808	0.989957	5.06479	1.37933	5.8138	5.02217	2.516	3.69708	22.1894	1.1602	4.15589	4.66253	2.44013	4.00585	7.0456	-6.78062	5.63146
2006 Apr	14.5271	8.14022	6.72461	3.14886	0.692831	5.20376	3.50185	4.07263	0.442394	6.39746	-1.84364	2.88688	4.68764	5.60259	4.61515	7.33481	9.36666	3.11543	4.38163	3.84832	2.85775	5.65888	-0.870557	4.84407
2006 May	10.8947	8.90089	5.29976	2.88176	0.909599	6.79445	2.94822	6.14357	2.76477	6.74894	-0.194582	5.08189	6.89166	7.34028	3.65297	9.91029	9.42782	3.29026	3.82146	4.36819	2.55067	6.04826	-2.91054	3.98193
2006 Jun	5.68064	7.55498	5.40772	2.86616	1.91122	7.21223	2.6758	4.71286	3.14765	8.44775	0.675883	5.14814	5.4255	4.69627	5.39265	19.4492	12.3799	3.81029	4.17777	5.9416	2.46147	6.52898	-1.61376	3.11212
2006 Jul	3.91069	8.1837	1.86655	3.40547	-0.251301	5.04429	1.44983	3.86002	3.22802	8.29311	3.54359	5.19825	4.16551	3.69676	2.6494	14.2969	12.3476	1.87979	2.67488	5.06257	2.84504	7.06008	-0.719703	2.85741
2006 Aug	7.00117	5.6264	1.46948	2.94729	0.0184621	6.64004	2.23097	3.53955	3.5124	6.54497	4.60347	0.385002	4.8987	4.20247	2.75782	4.94821	7.38048	4.72323	4.4109	1.42342	3.7448	5.58749	0.606311	1.03665
2006 Sep	1.63647	4.95005	4.32309	2.5698	1.68101	8.96762	3.0371	2.44744	4.83594	6.54625	2.0522	3.76266	4.39441	6.5561	4.24017	1.05667	7.60225	4.43153	4.63491	1.54054	3.51463	5.48551	-2.70225	2.04879
2006 Oct	2.32388	8.00429	5.11036	0.720673	1.73386	8.909	3.77718	3.50867	4.14282	6.22904	2.37643	2.9427	3.48133	7.60785	5.51413	6.51517	6.91467	3.56374	4.15084	-0.015477	3.99034	5.35209	1.26562	3.69355
2006 Nov	1.35711	8.14255	1.47309	5.49937	0.495013	8.03331	3.11996	3.54293	4.65095	5.09377	8.42065	2.44434	3.30793	7.37401	6.08121	6.3331	7.67787	3.90802	3.99244	-0.152311	4.33412	4.74666	0.207182	4.52134
2006 Dec	4.14346	8.54858	1.73384	7.00389	2.67642	9.77574	0.296335	2.86466	-8.57692	6.14828	8.83427	2.06966	4.20021	5.83026	6.11599	25.6585	5.57366	6.17626	6.07331	0.0478469	4.19649	4.85028	-1.05803	1.41578
2007 Jan	1.69907	7.14728	5.8526	3.81413	5.08778	6.1324	4.26637	3.40549	7.006	4.98845	6.45602	2.14963	3.65553	8.07577	5.18336	20.766	1.14656	2.04129	2.1495	-0.276735	4.08421	3.48354	7.6805	-0.286154
2007 Feb	-1.53305	8.71973	4.13267	5.98966	2.77535	7.78442	0.679337	3.78066	0.88697	5.99357	12.2624	4.12909	4.22531	5.56563	8.24033	21.6073	3.6971	2.04303	2.93116	-1.00992	3.72805	2.85707	4.02755	2.61973
2007 Mar	1.87611	10.2567	4.68843	9.738	4.04418	4.74646	5.14037	3.69948	10.5975	5.77798	9.98344	6.915	4.11295	9.53342	4.7764	1.25501	6.38327	1.43604	1.42177	1.91121	3.77706	3.36029	9.01456	4.2102
2007 Apr	-3.75829	2.46087	1.02233	3.65591	8.28988	3.64835	2.48931	2.59318	5.61833	4.80082	10.5203	7.41863	3.37893	4.92029	4.56656	2.79828	11.5732	2.11327	2.37472	1.93153	3.69754	2.43197	6.90255	3.38404
2007 May	2.15899	9.14848	4.14632	3.76565	2.94684	1.46979	4.27994	1.85311	-0.0809939	3.83799	8.83538	6.02428	5.07975	6.04545	4.71271	4.77706	-0.0475097	3.37126	3.32034	2.23119	3.4569	2.89647	4.56693	9.51793
2007 Jun	-5.01017	14.4031	2.8731	8.87356	5.74304	8.7666	4.31774	1.9341	2.95983	5.2398	9.62909	7.13684	6.28639	6.34095	5.04334	-4.66029	1.03198	4.33088	3.75518	0.867521	4.00208	1.66806	7.56221	10.5128
2007 Jul	-1.36869	12.3837	6.40634	10.3207	5.32806	6.01884	5.6709	3.50607	5.51433	6.95006	8.75532	6.78902	4.6124	6.33402	5.74227	0.249541	3.25319	4.54853	4.61574	-0.628537	4.15573	0.800736	7.5985	11.1586
2007 Aug	0.927167	18.0425	5.56218	12.1658	3.99213	1.35548	5.27835	2.24551	2.49531	8.25575	9.31932	7.11095	5.69145	6.47194	4.76564	3.96065	7.657	2.9119	3.38853	3.88905	3.50895	2.18646	10.6859	9.45966
2007 Sep	-2.26517	16.1554	2.44161	13.124	4.94099	0.387861	3.98363	3.36118	3.92369	9.49443	10.3492	6.08905	2.35755	4.74219	5.42833	14.5826	2.36112	3.69607	3.08922	2.30572	4.02354	2.45793	11.6707	11.5752
2007 Oct	-0.125308	13.3784	5.7438	5.67963	3.88285	-0.0160012	2.9377	2.83651	5.96151	6.19877	10.5578	5.97981	2.95605	3.84597	2.72417	4.65468	1.368	4.71452	3.75757	1.94935	3.34407	2.61852	5.14221	11.8335
2007 Nov	0.14823	14.9416	5.06054	0.968219	4.96338	1.8918	3.98756	3.65014	3.06961	8.16428	6.03143	4.47166	3.94382	5.57274	4.31841	4.15737	1.76034	4.88923	4.68244	2.68348	3.47452	4.08018	6.83526	8.64548
2007 Dec	-2.55851	20.98	6.47495	-0.47686	0.637105	4.87179	6.448	3.29471	2.55079	8.55635	3.61919	4.11151	4.08922	3.84143	3.78809	-13.3277	3.55918	6.70977	5.1703	2.3545	3.36373	3.28471	7.93893	6.12287
2008 Jan	4.54042	13.8494	2.06159	3.64062	1.42809	4.21584	4.22775	1.33146	4.5763	4.65576	8.05766	4.57454	3.08322	0.665341	2.30242	-0.079858	6.8769	6.13291	6.13775	3.90155	3.14606	4.71571	6.84954	5.12456
2008 Feb	11.5765	15.4139	10.2861	4.48312	0.651019	3.3357	3.95201	0.0221463	8.34545	4.08154	4.99375	4.31258	3.42055	2.74356	3.07479	5.87433	4.55951	8.16307	6.97207	3.88011	3.61691	4.67864	10.5981	4.04717
2008 Mar	7.09289	34.5193	3.801	0.977187	-2.21126	3.35599	5.35991	-1.21804	5.7495	3.78311	5.957	3.52185	5.44801	3.30542	8.21749	8.38203	2.32876	5.41595	6.32303	2.277	3.56999	4.04828	13.9961	2.7533
2008 Apr	7.78483	5.55624	6.41732	0.381214	3.63127	6.74493	4.13942	2.82837	4.81368	5.46735	4.6811	5.15296	5.96128	1.73751	7.79685	2.81025	-0.903594	6.68525	6.43368	3.43921	2.96351	4.62622	7.33341	8.60417
2008 May	5.05537	9.73765	12.577	0.709447	-1.47833	8.7726	4.32097	2.44808	4.72983	4.64018	3.52501	4.78806	2.1481	1.72072	5.90241	8.02926	3.62716	4.97771	5.57796	2.6967	4.05162	3.39589	6.9068	1.59067
2008 Jun	11.0143	10.0201	7.81375	3.46797	-1.57554	0.565737	3.80573	3.41942	0.380372	2.8343	3.83344	1.30542	1.82329	0.685097	3.98008	8.20898	-2.35357	5.43587	6.31698	2.16862	2.86419	3.80018	0.498315	-0.53713
2008 Jul	8.07247	10.2697	5.83456	-7.54949	-1.00377	6.83326	3.28643	3.53062	1.13827	-0.20791	3.91241	-0.163136	0.296339	0.857788	5.12779	3.69883	1.7487	5.81905	4.64335	3.79028	2.81293	5.94456	2.7126	2.61153
2008 Aug	7.77753	1.04662	3.50834	-8.45011	-3.33824	7.73665	2.75478	3.14181	6.20508	-0.979375	2.93516	1.31219	0.676141	1.29132	7.69107	1.17897	1.07905	6.77928	5.60286	1.10848	2.60006	5.47068	2.12009	1.67655
2008 Sep	13.4754	5.29907	5.01342	-7.25709	-2.65358	5.70014	2.43038	2.79037	5.59675	-0.537981	3.73462	0.7708	1.90689	0.747169	4.23969	1.59557	2.85636	4.50517	5.03484	2.27512	2.8572	5.27316	-2.9028	0.740669
2008 Oct	13.0711	2.58641	2.06662	-0.367905	-1.15786	6.34934	2.99973	2.55208	1.54871	1.72464	1.50467	0.680205	3.31143	-1.2885	7.28839	7.78067	5.46336	4.26394	4.69207	2.09767	3.60922	5.24384	3.84741	0.0220751
2008 Nov	8.10229	-0.223024	4.84779	3.31376	0.200577	5.09494	1.95421	2.50534	6.40041	-0.285813	3.7829	1.98147	1.86149	-4.34167	3.05763	-0.326387	5.56936	3.22139	3.1137	2.60015	4.76737	4.04543	2.3572	-1.69168
2008 Dec	21.6133	-0.612694	4.65317	3.57976	-1.16339	0.435359	2.6297	2.1377	4.96792	-2.83941	2.72998	3.54405	0.0219553	-3.83183	3.63576	10.7452	2.44316	-0.899014	1.17174	0.537456	4.64813	4.50338	3.85899	1.68192
2009 Jan	7.02657	8.18894	6.4788	-0.0728851	-0.437634	-1.38925	0.670546	2.50134	1.08746	2.52159	3.22572	3.09624	1.70042	-0.947151	0.81989	-25.4507	1.3083	4.8392	5.32928	0.758908	5.02552	3.54737	-6.23623	2.15911
2009 Feb	4.04951	1.35045	-2.6431	0.155096	0.15219	0.128039	-0.869741	1.64315	0.983183	0.791094	2.3469	5.30835	-1.06417	0.0471666	3.60736	-37.3984	-2.15113	3.22443	2.15915	2.74611	4.9291	2.72451	-5.20283	1.61519
2009 Mar	2.93105	-6.62228	6.17308	1.49534	5.8402	2.93343	-1.42937	1.77516	-1.01149	2.08279	-1.47871	1.5678	-1.26625	-4.87912	2.83696	-15.1099	-3.01498	3.88316	3.12771	2.40782	4.08145	2.6819	-9.07172	2.26389
2009 Apr	0.702209	6.25311	1.34008	5.35455	4.553	-2.21876	1.17195	1.28172	2.80807	1.54482	-0.225269	-0.737628	1.37483	1.24924	1.93579	7.17499	-1.35953	1.91605	3.62049	1.94637	4.59264	3.88421	-1.97779	-0.553621
2009 May	4.83851	2.28464	-4.99459	2.73899	8.53118	-3.73521	-1.59287	2.29008	3.35574	0.315096	0.777503	0.809773	3.48243	0.106517	0.572543	-3.04101	1.91466	2.26419	4.01771	2.83418	3.89034	4.76841	-2.15993	-3.99515
2009 Jun	4.64403	-2.25089	0.916299	-0.99162	8.91055	-0.369678	-1.41145	2.69478	9.68899	-1.14731	-1.02249	3.01609	-0.298116	0.0724677	-2.69342	5.68666	-1.04333	0.955821	1.71515	2.30318	4.85908	4.98657	2.5952	-5.90706
2009 Jul	3.69304	1.86153	-0.980991	1.77265	8.60858	-6.26429	-2.18704	0.925548	6.12951	-0.0545137	-0.521333	3.21739	1.04365	0.81447	-1.89448	1.77779	-8.61199	-0.0344916	1.99694	-0.103718	4.95312	2.56092	-0.360641	-7.49441
2009 Aug	0.433083	6.12838	-0.209394	3.63738	10.708	-2.38243	-0.220406	3.00843	1.21446	2.05087	0.777616	3.27315	1.88939	-1.36567	-1.48079	3.4655	-2.96967	-2.40723	2.62004	1.26665	4.455	1.22568	-3.75285	-6.04941
2009 Sep	2.22333	-0.369534	1.01498	-0.142976	7.40935	-0.971088	0.5329	3.49352	1.71075	-0.794558	0.487428	3.18914	3.80212	-0.503029	0.644253	4.61161	3.44033	-0.0777992	0.215136	1.38863	3.8778	2.21561	1.31243	-5.83532
2009 Oct	-0.590247	5.79835	0.487491	1.38945	8.02287	-2.49055	0.730046	2.97814	3.77368	0.908931	1.71115	3.5671	1.7889	0.73876	-4.00605	2.44379	0.89638	1.13117	0.517151	1.2488	2.98213	1.62042	0.70944	-4.40198
2009 Nov	5.70029	2.81093	-0.178403	4.72719	5.56055	2.31463	0.822643	2.19192	3.60439	1.21404	0.0695941	3.16784	1.28825	2.39101	-2.48572	8.89861	3.2954	0.772927	0.360901	2.05119	1.60496	1.0697	5.62759	-0.929741
2009 Dec	1.73608	4.38598	7.35845	8.16533	10.5833	2.49732	0.436879	2.62311	1.0276	1.63167	2.3607	1.34728	1.06345	1.79271	-3.03605	6.64161	1.291	2.52446	-1.07255	3.12689	1.39109	1.47318	4.08228	-1.37815
2010 Jan	1.01779	-2.10104	6.86882	8.16548	10.8407	2.21794	1.94411	3.96625	3.14687	1.85137	-1.18371	2.67951	1.59347	3.34892	0.586697	-4.77053	1.56177	0.974709	0.704452	3.97637	1.14753	0.539532	9.82718	6.34963
2010 Feb	7.77499	7.18515	3.27122	3.65007	13.0319	7.44754	2.72506	6.19781	3.41377	1.70315	-1.00993	2.94426	3.43291	3.14377	-0.761718	37.1507	5.87102	2.18993	-1.01955	2.16936	0.644829	2.30423	5.63469	-2.18883
2010 Mar	6.35685	21.2601	12.4146	10.0811	12.7277	15.7949	5.99596	7.56382	4.50462	5.78168	13.7755	10.8214	5.87152	3.78577	2.9541	22.9491	8.07312	6.83293	2.24859	3.84293	1.52553	1.20172	10.5595	5.96526
2010 Apr	2.83495	-4.08724	5.5428	4.45737	-2.90804	6.58766	3.34881	3.66702	1.32557	-0.073663	1.05052	4.75735	0.247388	2.533	-5.99999	-0.247985	0.786995	2.57933	-0.6951	2.88286	0.733667	1.22289	1.82824	-4.64721
2010 May	-5.89348	-2.31833	1.23969	6.29278	3.93045	8.08798	5.00985	2.40168	1.13042	0.361078	0.272612	1.31743	-8.58075	1.56227	-0.651604	16.6771	3.44329	0.944922	-1.1158	2.58726	0.617	1.19531	3.09264	-3.77851
2010 Jun	-2.8624	-2.75431	2.82441	-0.518864	-0.605198	4.52024	4.51974	2.42787	3.66997	0.992808	-0.299488	2.44734	4.07336	1.96203	4.44819	14.9739	5.4877	1.20351	-2.75937	3.58267	0.0310253	0.706473	-0.296321	-0.566017
2010 Jul	1.78128	-2.51656	1.64669	9.71177	2.19816	8.19203	5.00903	4.37627	0.405692	-0.842313	1.34528	2.93634	3.29961	0.760417	1.91449	6.27056	4.19938	-0.438461	-2.26281	5.87676	-0.113365	1.20898	4.2716	-3.42753
2010 Aug	0.0687537	-1.72436	4.31618	9.32617	2.10135	6.75478	4.83986	2.85098	1.56677	-1.65304	-0.219975	1.82989	2.52572	5.67022	0.598145	4.36474	7.45764	2.5049	-4.2346	4.5383	-0.201941	2.55151	9.42158	-2.02704
2010 Sep	-5.45978	-1.14286	4.23587	7.82511	1.85141	6.4431	4.42751	2.63262	1.09736	0.133199	-0.922534	2.49448	1.84559	4.98487	0.759716	6.91294	3.93824	2.88008	-0.743475	4.55529	0.296126	1.9027	10.036	-2.9519
2010 Oct	10.705	-3.77072	3.33181	6.45913	5.68238	6.45015	3.62083	2.64105	2.02873	-1.84431	-1.40516	0.612588	3.16571	6.65569	3.31973	5.37258	4.02781	2.94486	-0.597315	5.4015	0.699647	1.35549	6.03726	-5.52024
2010 Nov	4.39474	-1.57699	2.6314	2.02247	6.88154	1.53739	3.53279	2.55352	0.907399	-1.82936	-3.40959	3.01871	4.21204	2.6076	4.58449	2.63958	2.52237	4.94448	-1.40822	4.16467	1.11024	1.93869	1.58761	-4.39427
2010 Dec	6.97671	-1.76979	-0.835212	-1.09905	2.77728	0.0270541	2.79314	1.91676	4.50018	-4.48658	-1.44416	2.31903	2.20805	1.01436	5.17825	-4.62974	2.22716	5.19837	-1.57405	3.67991	1.18141	1.29017	3.62182	-6.84036
2011 Jan	-3.91389	2.67149	-4.99138	-0.540248	3.41813	4.30655	6.53977	-0.41492	1.70905	0.183795	-0.53479	1.68917	3.85158	2.15721	5.69624	26.7071	6.97051	3.61609	-1.55345	3.27163	1.09089	2.51722	2.34106	-13.1862
2011 Feb	-10.1589	-0.193514	-1.74206	1.58442	-1.68947	-2.18835	2.09282	0.140119	-0.0908288	2.07304	-3.58274	-0.217701	3.37811	0.95944	2.67963	-0.98433	5.29576	3.17397	-1.44944	2.88644	1.5165	1.49391	3.64584	-2.35779
2011 Mar	-0.419571	-0.193746	-5.51643	0.550405	16.6004	-4.40833	1.48601	-0.647845	-3.65493	-0.935591	-7.23753	-2.71256	1.84752	1.03684	4.12165	7.27752	1.29654	8.70759	-0.511519	3.14729	1.98056	2.33408	-0.606956	-2.96467
2011 Apr	-1.67529	6.02883	2.80908	0.39188	4.05488	-0.18661	2.17804	0.0851562	1.04088	-0.178461	0.0490289	0.504208	4.12225	2.17023	5.01179	7.90387	9.66802	3.2391	-4.786	2.87447	2.02463	0.866491	3.96726	-0.813512
2011 May	-1.49307	5.77237	0.55099	1.0025	4.82315	1.89525	1.0486	-0.0345906	-3.13648	1.24838	0.847768	3.60458	3.78347	2.15455	3.27671	0.861615	6.84571	6.00678	-3.40327	2.92911	1.68139	0.799586	1.809	-0.240712
2011 Jun	-6.16302	4.42502	-0.220243	2.24322	4.50488	1.8997	3.78205	-0.253474	-1.21974	3.03159	4.70099	2.15782	-1.20101	3.08415	3.77087	9.92398	9.51317	4.67848	1.58424	3.56645	1.87832	0.756556	1.52217	-1.24325
2011 Jul	-0.0892125	9.08201	-1.49664	-1.06576	6.5621	2.63666	2.27719	-0.243721	3.03666	2.49226	3.46669	0.720464	3.9236	3.69941	2.54391	9.63393	4.65736	10.0309	1.34913	1.51302	1.32521	1.00086	0.588181	1.01805
2011 Aug	-0.529536	1.57154	0.628188	-1.46827	6.0901	1.24157	0.286654	0.196018	-0.857424	3.21535	3.48351	0.479799	2.32917	-0.57966	7.51744	4.48373	4.62597	3.68965	2.24574	1.9405	2.07099	0.609624	0.301446	-1.52176
2011 Sep	-4.20461	3.23146	3.42073	1.62256	6.85033	1.07215	1.2744	-0.0237566	-0.881404	2.74092	2.48212	0.12463	1.6883	0.131231	2.06652	3.80558	2.93492	4.05908	0.169084	3.4295	1.28014	0.628177	-0.0154311	0.147618
2011 Oct	-10.4653	4.08921	-0.184646	0.614308	1.01373	1.81542	1.0805	-0.409593	-0.97409	2.29069	4.17447	2.78044	1.47152	-2.03394	3.86059	4.8577	4.12206	4.85346	1.05066	1.91938	1.01064	0.870359	-0.615936	2.6267
2011 Nov	-10.1616	4.93559	2.04004	2.18348	0.367053	1.65772	2.55016	0.794161	-1.25996	3.32541	2.87777	1.21157	1.67825	2.97387	2.97742	5.00302	6.20562	4.04126	1.3975	0.908693	0.277939	0.802825	1.92536	1.81761
2011 Dec	-7.60359	3.88733	-0.0345274	2.71038	0.433599	3.14809	0.183486	1.00368	-1.49131	2.91291	4.70241	0.759361	1.89387	3.02269	1.01236	2.90253	6.4359	3.34488	7.14136	0.599789	-0.00355768	1.22107	3.2042	2.60947
2012 Jan	-1.47627	18.4685	0.00499287	-2.004	0.970907	1.85794	-0.163438	1.09527	-0.0737271	0.54018	5.54383	1.14618	1.73757	5.25626	1.27852	-12.0872	0.259306	3.44731	3.37064	-0.32531	-0.547289	0.930756	3.99277	-0.620576
2012 Feb	1.98536	4.65251	0.44265	2.69963	0.741791	2.34196	3.85146	-0.0141424	0.881722	-0.58121	5.7565	1.95186	4.12941	4.28645	2.29238	-10.935	4.23862	3.58293	6.74747	0.668362	-0.521318	1.28969	4.08296	-4.11354
2012 Mar	-5.18076	-2.92017	-6.51193	-4.26729	-5.34428	-1.29324	1.03095	2.5228	3.04519	1.01356	3.43691	1.28587	2.09924	1.05636	-0.181836	-2.59435	14.8694	1.15066	8.12241	0.790925	-0.831416	1.15611	2.81165	-13.7633
2012 Apr	-5.87034	6.90893	-5.31936	-0.242373	5.25642	5.82099	2.06338	3.57606	1.4025	2.94634	4.76859	1.12066	3.86561	1.77335	2.74397	5.27006	1.23149	3.64922	7.30294	1.43755	-0.752302	1.13915	5.26716	-6.56681
2012 May	-0.811034	4.69487	1.51773	1.47881	1.53516	1.86021	3.70015	3.1007	3.53292	3.61755	5.1886	1.86812	3.24465	2.40631	2.79687	-2.04152	1.2145	1.26698	5.67082	1.07233	-0.375115	1.47638	7.73715	-4.76331
2012 Jun	5.39795	2.32497	1.7329	1.37839	2.94546	0.403239	3.65659	2.1589	2.02257	2.09778	4.20851	1.78422	6.80227	2.90172	0.961083	-6.30859	1.44233	2.27254	1.6789	1.37857	0.0742755	0.80659	15.9392	-4.18052
2012 Jul	2.8653	-1.67833	2.30597	5.31313	0.0480153	-0.651126	3.66307	0.724792	0.8198	1.97944	2.87425	2.24181	2.44906	3.35983	3.40728	-2.19269	3.30449	1.83487	1.74745	2.27581	-0.0320752	1.49994	7.87963	-6.5081
2012 Aug	3.1375	2.95048	1.15571	4.60801	2.59346	-0.342699	4.30832	2.15695	0.731622	-0.37176	5.14915	3.69525	6.71885	4.40567	-0.462873	3.31199	-0.430652	2.63858	3.28482	0.429067	0.485369	1.67009	9.64372	-4.25518
2012 Sep	7.63707	1.969	-1.12105	4.7862	0.307177	-0.639487	2.16233	2.06004	1.4754	-0.806751	4.72431	2.97008	5.30103	3.39627	3.75359	-1.71511	3.6407	0.95626	3.94301	1.34638	0.634791	0.938546	11.8346	-7.56516
2012 Oct	-0.768879	3.29811	2.64661	3.55613	2.64995	-1.94904	3.06487	1.98016	2.13434	0.084196	4.94552	2.81165	5.09718	2.18428	0.167764	-1.4527	2.28995	-2.18142	2.7936	1.41471	0.754031	1.18811	11.6437	-8.7625
2012 Nov	3.1842	4.52573	-0.569837	5.00667	4.12693	0.439338	1.65017	1.83575	3.0946	-0.998422	4.99505	2.70834	2.98667	1.6817	2.71546	-0.973411	-0.772159	-1.89725	3.13774	1.34801	1.15493	1.35733	9.93381	-8.14027
2012 Dec	-3.67269	0.433	-1.05534	4.30828	5.17861	0.952496	2.7687	1.02255	1.15107	-1.2126	0.545418	3.29097	5.20977	2.12543	1.39845	-0.5929	-0.234858	0.0368217	0.570404	0.188133	1.35243	1.22443	9.43924	-7.63681
2013 Jan	5.40939	-2.7225	0.809213	5.70089	4.22869	-1.30237	1.93779	1.95952	0.270005	-2.75696	3.91162	1.59933	2.32994	-3.59213	2.02216	3.61566	2.48664	-3.59844	-0.90121	2.03402	1.56897	1.86324	6.18595	-3.33425
2013 Feb	5.81453	4.91925	5.13877	2.92488	6.0015	-0.925095	0.485098	2.30848	1.504	-0.83344	5.2117	0.147726	0.871582	-3.86912	3.18686	3.06506	-3.6564	-2.18416	-0.780864	-0.504421	0.722304	-0.341146	6.5876	-4.06453
2013 Mar	1.32144	-0.0622334	4.86229	7.58929	5.02669	-0.369132	3.80904	1.50795	-0.143879	-5.24612	-0.0031217	0.880594	1.88303	0.158959	-2.5867	3.15889	-11.332	-6.29957	-2.57269	-1.13433	0.484962	0.273169	4.52665	-2.25007
2013 Apr	12.7671	11.5658	4.85576	7.06065	11.423	-2.75678	4.34006	2.99313	3.88826	3.37648	12.8761	1.94664	2.04235	1.21728	6.94839	18.1261	7.56064	1.5021	1.69346	-1.37886	0.508924	1.4781	9.18288	0.0583774
2013 May	11.1564	10.662	3.82959	3.89768	2.87837	-1.8385	2.46815	1.49919	3.36262	-0.998148	4.93085	2.64042	2.19342	1.04901	0.856387	10.6748	3.15059	-1.59903	2.01858	-1.07777	1.05436	0.21497	9.07503	0.539044
2013 Jun	4.20969	5.16359	3.32193	3.94478	2.33806	-0.424066	5.10343	1.18073	1.48775	-1.34333	4.36969	0.871994	3.03925	-0.278899	1.05118	5.23843	-0.853158	-1.59971	-0.589068	-1.81932	0.474019	0.488029	2.76344	0.0335295
2013 Jul	-1.62564	4.45676	3.62178	0.392444	2.35372	-2.53072	3.79557	1.956	0.985044	-1.04065	7.50692	3.62384	1.38288	-0.0391039	0.996453	0.432663	2.08488	-3.14942	1.00253	-1.48395	0.954323	-0.00391762	4.28048	0.511147
2013 Aug	-0.31193	6.93468	2.91832	2.18797	3.63443	-1.54264	2.73991	1.14111	4.06708	1.45032	5.50186	4.72853	-0.90638	-0.536966	1.20004	1.1919	4.37239	-2.40967	-0.447118	-1.90022	0.123264	-0.78697	1.52575	-0.0574167
2013 Sep	2.40724	9.88663	1.54358	3.33964	3.41096	1.00473	2.17794	1.42798	0.78999	2.0392	4.77332	2.83222	-0.356626	0.518431	1.63695	2.32067	0.241225	-0.101421	-0.810837	-0.980574	0.478097	0.0444957	0.140011	1.7703
2013 Oct	6.0517	9.22071	3.47562	1.61913	2.41011	2.1521	2.29735	1.48919	1.00407	-0.645818	3.90603	3.48318	0.375145	1.37717	2.9392	2.35934	0.897274	0.726371	-1.53641	-1.65727	1.10458	-0.128522	-0.911143	4.65394
2013 Nov	0.737834	4.39594	5.14934	0.93647	0.92155	2.38477	3.45563	1.38699	-0.927007	-0.122688	3.36064	2.55045	1.90864	1.12865	-0.494321	2.6742	-1.28778	-0.837333	-1.03608	-1.32173	1.12668	-0.612656	-2.07627	4.20675
2013 Dec	9.63032	6.9481	6.08937	0.980525	-1.59722	3.02841	2.58015	2.92801	0.799028	1.42454	6.29233	2.93849	4.30868	1.62737	2.08174	4.51837	1.16854	0.185238	1.63746	-0.413861	1.74921	-0.404593	-7.44776	4.3437
2014 Jan	0.193776	-2.33457	6.59963	0.252496	-2.96584	1.89839	5.71253	2.63956	3.66199	5.24072	6.38505	3.98449	1.51176	4.6256	1.69272	0.545568	-1.873	1.04069	2.74065	-0.183826	1.43018	-0.289509	-1.0257	4.32864
2014 Feb	1.69401	-0.154454	4.13033	-1.03696	-2.56546	3.48257	3.97797	1.87253	2.52922	0.606863	-1.15278	2.55829	7.03268	4.01779	0.83739	7.87902	0.454181	-1.12247	-0.532061	1.03947	2.461	0.620161	-6.38061	27.8183
2014 Mar	2.83253	5.23649	-2.71595	-3.77586	7.66479	0.582978	3.7657	2.5952	5.38868	0.839719	5.39903	4.11777	2.02526	2.48981	1.82045	5.82956	4.90027	1.23527	-0.665057	1.72756	2.47113	-0.377038	-8.1878	11.4385
2014 Apr	-1.90432	2.55533	-1.61014	-3.08114	-3.95996	-0.317344	2.98264	2.34355	2.21659	-4.64986	-4.66067	5.00165	2.08982	1.44423	1.69095	-11.2345	-2.16198	-1.79492	-1.7501	2.4872	1.89337	-0.737676	-3.51047	5.21779
2014 May	-3.81281	6.89289	-0.996542	-3.79304	0.419844	1.60233	3.38339	3.07088	2.48626	-2.03017	-2.6592	4.89143	1.99777	2.20431	1.20655	-0.775145	1.2615	1.63472	-0.962825	1.66683	1.6307	-0.0309906	-6.24595	4.7735
2014 Jun	0.0128675	4.71035	-0.493378	-3.18018	-0.557909	3.29182	3.32684	3.49886	1.06603	0.101305	-1.30095	2.30049	0.371243	2.02935	1.5582	-5.57787	1.74794	3.13242	2.72766	1.67543	1.86641	0.228302	-5.45237	3.13187
2014 Jul	2.76785	3.12035	-0.371044	-3.34503	2.05473	3.9705	2.10745	1.90232	2.77694	3.44924	-4.10789	1.1484	3.98978	0.835005	-0.656887	-0.110001	2.7478	0.000674689	1.53325	0.661124	1.71369	-0.178908	-3.6519	5.41755
2014 Aug	-1.48715	1.01249	-0.268608	-4.43531	0.548291	2.89985	1.16585	2.58557	3.44987	0.67038	-4.44125	0.602891	0.571822	0.478988	1.45	5.70338	-1.20371	1.2662	3.81735	1.82009	2.60536	0.225381	-7.69377	6.47534
2014 Sep	-2.09116	-0.728991	-0.463965	-5.33853	1.62178	3.18745	3.35491	2.64011	3.40647	1.66869	-1.05784	3.71024	1.48124	-0.740525	-2.05506	6.51621	0.191615	0.203673	6.77949	1.33116	2.47531	0.902459	-5.79535	8.39734
2014 Oct	-1.15129	-0.504589	-2.31682	-2.40612	0.422315	3.06877	2.62854	1.82631	1.4992	2.23287	-2.23864	3.654	2.47566	0.908728	2.3008	6.65116	1.27581	1.64229	8.71616	2.78321	1.95199	0.729615	-4.54976	6.36454
2014 Nov	1.11329	-1.562	1.13323	-2.18661	-2.44536	2.08791	1.47344	1.338	3.19369	2.54665	-1.22668	4.66858	2.14372	0.732466	3.21036	6.768	2.69533	1.3447	6.03669	2.20389	1.70233	0.881479	-4.23357	-0.186703
2014 Dec	-0.251474	-0.985853	-2.61269	0.0628404	-2.46736	3.6143	5.52803	1.17102	0.977183	2.98169	-1.64511	4.05602	1.25534	2.03253	5.35831	12.151	5.48491	3.28937	3.56596	2.52626	2.18776	0.620309	-1.48561	0.728876
2015 Jan	2.36723	-5.07642	-2.60217	2.24998	1.30319	2.30001	0.0442041	0.873515	0.46306	-2.2282	-4.53246	7.13488	2.14711	2.10436	4.06005	4.27791	3.79958	0.88468	2.94946	1.11981	2.80618	0.365755	-3.31369	-0.687654
2015 Feb	-0.764885	-3.14278	-2.95813	2.40397	4.38263	-1.21984	0.499715	0.38056	2.6351	0.929376	2.25951	6.73989	-2.14971	2.79529	4.97544	-3.98942	4.82122	5.35225	8.82485	1.73323	1.77944	0.733812	-0.948364	-17.4679
2015 Mar	3.54448	-6.47907	-0.577172	5.46975	1.01934	2.49901	2.82078	3.02648	0.627312	5.25409	10.5517	6.54213	-0.291129	4.24149	8.54112	10.4124	11.7147	4.96499	7.37516	0.601338	2.18691	1.26026	3.62198	-1.86273
2015 Apr	6.37966	-6.69632	-0.602277	4.3481	1.73592	3.61871	2.38952	0.943363	1.76705	2.93372	-0.73423	7.13449	0.575336	2.85323	1.09133	12.5337	-3.41501	0.935654	9.93098	0.111066	1.90688	1.15697	-1.03485	-0.133077
2015 May	6.45294	-10.5634	-0.939355	3.1968	1.99942	0.608809	2.40293	-0.331377	2.24197	5.54554	2.94819	5.89077	1.00128	3.42897	5.72679	6.62932	3.04442	0.36142	10.1768	1.01736	1.6463	1.39149	-2.47569	-0.315097
2015 Jun	4.42421	-1.0644	-3.49593	2.37613	2.53957	2.04153	4.06473	1.33478	2.52475	1.82934	0.790809	6.65887	1.96538	2.84562	2.19477	0.481977	2.831	-0.0224394	9.0982	0.463991	2.12971	1.54338	3.37079	1.53011
2015 Jul	4.35499	-3.59965	-2.02529	4.46507	3.62425	3.14578	2.2886	4.34113	0.68533	3.10591	4.03189	7.26367	-1.56487	4.15723	7.88539	11.6855	3.9445	2.07151	6.8429	1.24668	2.02451	1.58987	6.37397	1.19456
2015 Aug	9.25125	-1.31146	-2.30264	3.92732	0.896021	4.28679	2.92002	3.38436	1.47344	2.82191	3.56539	5.52411	2.65553	3.84809	5.38667	6.76424	0.270205	2.08918	5.67994	0.950892	1.48943	1.33512	8.1232	-0.567762
2015 Sep	6.87821	-0.992862	-1.21311	3.65282	2.80854	3.66421	2.44363	0.807499	0.512195	1.48981	-0.622403	5.22166	2.17944	4.38671	3.68801	3.12378	0.559743	0.366643	3.44499	1.10769	1.3944	1.0554	11.0381	-2.74863
2015 Oct	3.58434	-2.57658	1.05612	3.02681	4.54799	2.25532	2.2249	1.56935	0.481026	3.00588	-0.674578	4.30139	0.359603	4.96376	4.20661	4.56153	-1.43365	-0.0647413	3.37968	0.549327	1.23839	0.344923	4.42584	-2.36168
2015 Nov	9.28758	-0.00274746	-1.97844	1.26537	4.96029	2.43821	2.23998	2.85	0.0151251	2.48017	1.19043	4.3622	0.681345	4.42313	1.80041	3.21395	-1.81274	0.531476	5.51473	0.521004	1.62453	0.647313	2.98	2.46987
2015 Dec	-2.97287	-2.15596	0.414009	2.3219	6.91208	2.19462	0.329278	3.58286	1.06411	1.75686	3.35493	5.15419	-0.0868778	3.36824	0.604665	4.04291	-5.58028	0.937273	5.07102	-0.483449	0.837226	0.62813	4.14151	2.12301
2016 Jan	8.42956	4.61505	0.76088	0.453304	3.2039	1.71738	3.10925	3.25049	0.100137	5.8104	0.0545214	1.31004	1.74615	2.12774	2.34708	6.72824	-1.07723	2.56965	7.56499	0.868013	1.10289	0.536421	4.27665	8.64363
2016 Feb	7.35411	15.0741	0.883384	-2.33625	-0.241221	5.58274	2.03906	2.94964	2.38164	5.0451	5.59274	2.65959	1.33468	1.44212	-3.13101	-8.19636	1.05983	0.87645	7.18246	0.77331	1.68807	1.10381	7.83911	7.45501
2016 Mar	6.35248	7.43249	8.49255	-4.39184	9.27877	2.47373	0.141331	-0.377654	2.32718	2.51257	-3.81242	0.115364	3.98987	1.99225	-3.97567	7.70784	8.89898	1.10724	5.91131	0.796486	1.01561	0.770369	5.84455	5.76369
2016 Apr	5.90437	0.686055	3.72226	-0.280091	0.395446	3.0117	2.73859	2.59126	6.14469	5.64549	4.57841	3.28055	1.35697	1.95362	-0.932824	1.10856	7.17521	5.5483	6.56184	2.64988	1.40987	0.996297	10.1772	12.2997
2016 May	4.42824	-4.12709	4.69188	0.539525	4.46479	6.55842	3.00779	3.41422	2.44768	5.24696	3.29069	3.15193	-0.816484	0.684499	-0.211135	5.80556	2.41821	0.18814	4.40407	0.886118	1.22538	0.580795	8.3528	9.62107
2016 Jun	3.42715	-1.97692	3.50127	-1.2798	4.45301	3.5867	1.91595	2.2833	2.62686	3.76538	3.29344	2.63618	-0.494831	1.77148	-2.21053	8.89153	0.531447	0.097825	5.54374	1.63256	1.22314	0.938056	2.57345	10.0571
2016 Jul	3.49181	1.22313	3.67434	-2.38222	3.17512	0.0561504	4.42947	0.475715	6.13124	3.72539	1.50079	3.93641	1.26794	1.60874	0.0676485	6.97073	0.409518	0.959557	5.76137	0.536038	0.645878	0.97362	7.27438	8.65654
2016 Aug	0.536388	-1.46054	4.00065	-2.22055	0.503391	2.14128	4.91995	0.0456892	3.61487	3.96596	2.56446	3.60163	1.61835	2.72084	-1.05493	0.436024	0.00314066	-0.306828	4.05978	3.00847	1.21107	1.99024	8.82929	9.41983
2016 Sep	6.60644	-4.64808	4.79788	-2.35479	0.0894116	1.36703	3.71121	2.43199	5.38551	5.30468	5.55523	3.74711	1.03134	3.91086	1.83134	1.04511	0.244607	-0.230941	6.18604	0.247252	1.36134	1.09758	3.18032	11.0759
2016 Oct	9.83987	-2.79261	2.75002	-1.88691	-0.531656	-0.213319	3.90283	1.58112	5.3351	8.95358	7.70335	4.43039	0.465128	1.48983	-0.0697244	3.66605	-0.2512	-1.25024	5.47458	1.77702	1.43315	2.11399	8.62742	12.0435
2016 Nov	1.224	-0.735694	1.88656	0.340369	1.29742	0.0802651	3.47899	1.82632	6.42325	5.52421	6.16513	5.34553	1.85563	1.52376	2.4528	3.4443	0.514712	-0.405701	5.57688	2.05117	1.32286	2.22584	10.7425	12.4208
2016 Dec	8.65656	-0.392012	0.13557	-0.923948	0.821705	0.0339842	3.50838	0.620401	5.1555	5.2074	1.16239	4.39777	1.41955	1.60456	1.48331	2.16537	0.186309	-5.82922	6.50228	2.15446	1.28065	1.83274	7.19309	13.3584
2017 Jan	-0.226767	-1.50819	1.05258	1.03431	1.0277	1.53781	2.7896	0.971914	5.67836	1.56282	5.64337	3.78525	0.141006	0.93021	2.30606	0.201405	1.33934	0.044242	3.30475	1.4109	1.25614	1.63721	5.54172	2.11182
2017 Feb	3.2991	7.26147	1.4983	2.18985	1.63862	1.6148	4.04569	1.23774	2.57439	2.39295	4.05922	1.88917	0.870505	1.77581	3.18054	5.72843	-0.285984	-2.65883	4.17188	1.41	1.2212	1.74746	26.0532	3.5647
2017 Mar	0.0629532	-13.8698	0.813145	6.32829	-13.931	1.91711	6.24642	-0.283879	2.87833	1.2234	5.1949	1.9901	0.0162574	2.61801	3.51669	11.0946	-4.95463	-3.99479	9.09381	1.62629	1.46877	1.55204	4.15014	3.74114
2017 Apr	2.07675	5.00537	3.13585	1.14641	3.12225	1.22261	2.07553	0.350069	5.0819	-0.15679	0.675421	3.68801	1.38022	2.08003	2.85299	3.45267	-4.25885	-4.32844	2.71469	0.182755	1.97158	1.84848	-1.71832	2.36491
2017 May	4.72062	0.533832	0.762956	2.67521	0.663564	-0.150143	1.27682	0.566619	2.30499	-1.24958	0.183001	4.14131	4.56281	1.74514	0.377065	1.83055	0.580738	2.1101	3.08455	0.692995	2.40107	2.80567	3.96704	1.71659
2017 Jun	8.11699	-1.12894	2.69992	4.87748	-1.23632	-1.18603	1.36656	1.00242	3.37696	1.60317	-0.661643	3.35083	1.79087	2.60249	5.86702	9.20443	-0.259688	2.50883	4.74002	0.417043	1.87941	1.96936	8.27552	-0.562011
2017 Jul	5.54114	-0.463177	1.82214	10.7862	-2.72208	3.60808	2.72297	0.744394	-0.17005	0.581237	0.45556	-0.191196	2.66197	2.07092	1.03935	-0.728884	-0.0133722	2.5145	2.45226	1.05465	2.69751	2.31388	5.1742	2.18535
2017 Aug	11.0019	-1.02976	2.36588	5.52119	3.33402	0.890868	1.85376	0.63704	-0.301688	2.45033	1.87762	1.20777	2.63951	1.89887	2.85164	5.34081	0.307022	2.0231	4.95153	0.00320431	2.76803	1.95604	1.28604	0.408003
2017 Sep	5.9792	3.60478	1.41273	4.8741	2.87813	-1.52143	3.38618	1.17275	1.28293	3.84914	0.132832	3.69109	2.68551	1.41575	1.3571	9.7097	0.715163	3.67885	4.30936	0.207563	2.5163	2.39255	3.31357	-2.64526
2017 Oct	2.45792	2.66594	1.58768	4.36579	2.80636	1.4115	4.73611	1.51775	0.379143	0.304534	-0.244952	2.48066	2.31851	2.05902	3.04506	4.31785	1.448	3.52571	2.88997	1.11688	3.0812	2.84405	3.60794	-4.92834
2017 Nov	4.864	0.724959	1.30078	2.22158	6.68779	3.27253	3.72486	1.31615	-0.979143	1.82544	3.52365	2.24812	1.81119	2.8978	3.04997	3.01386	0.768219	2.5896	3.35817	0.687113	2.82559	2.67064	3.60016	-4.49277
2017 Dec	2.32279	0.482674	-0.0488739	5.57398	4.65237	3.5737	4.96273	0.867081	0.620739	2.65836	5.50266	1.13269	1.55478	3.40161	4.60766	7.84079	1.42411	4.11634	3.12254	0.31732	2.85857	2.67554	4.12396	-4.63183
2018 Jan	3.14614	3.27665	2.00598	-0.0777933	4.55275	0.958493	4.85145	1.37303	1.02388	4.69378	1.58197	1.73562	3.27998	2.36575	2.57659	6.26862	3.99572	1.15932	2.41402	1.30037	2.874	2.7741	-3.01445	0.312301
2018 Feb	-0.278565	-1.72825	-0.839252	3.29763	4.93601	0.590752	4.08267	1.19761	1.37782	2.90293	-1.18475	4.93351	1.86657	3.40343	2.99609	5.73776	4.60715	2.20597	1.53857	1.05823	3.36469	2.25963	-15.4183	-1.12681
2018 Mar	-1.70859	3.3315	-3.72943	2.23194	1.38067	1.58485	7.29917	2.42675	0.168948	5.98026	2.1684	2.62131	2.39089	3.61236	3.31967	1.46904	5.5171	3.46108	-1.06563	1.27003	3.34618	3.01454	4.35976	-0.174689
2018 Apr	1.51053	-3.73274	0.654475	2.81037	11.2202	2.12758	3.49666	1.44593	1.67998	5.65576	5.00136	0.757907	1.46741	3.44923	1.85725	4.66936	4.60163	2.50487	1.11307	1.95254	2.82499	2.94295	-0.34322	-3.27041
2018 May	3.06165	0.735013	1.30579	1.06017	0.30067	1.11578	4.23596	2.67827	1.8252	5.15309	4.19591	5.95326	1.91392	5.01972	2.64095	1.43911	3.78261	0.590416	0.757467	1.84593	3.05074	2.06386	-1.67854	-2.25104
2018 Jun	1.00739	4.8952	0.243804	1.39061	1.79561	3.03148	2.96493	2.06226	-0.21414	4.91697	1.71112	2.03163	2.18569	4.70293	4.51354	1.46795	6.46228	0.201113	-1.44572	2.07033	3.25457	2.2691	-4.72367	-0.974998
2018 Jul	0.324192	0.330465	3.37811	-2.44573	0.42388	-0.0418575	2.78314	3.90254	1.64311	3.21661	2.14922	5.05244	3.64809	4.9698	4.60878	4.14785	5.24679	1.29559	5.16151	2.01577	3.38488	2.93491	-6.13238	1.39282
2018 Aug	0.710533	3.21638	1.88324	1.50069	1.44478	0.638574	1.86968	3.4001	2.60365	4.35971	2.05299	4.87385	3.5791	6.01908	4.14553	4.07476	6.32117	1.42293	0.804452	0.506785	2.90236	3.24867	0.168906	-1.26244
2018 Sep	-2.61382	1.01098	1.38704	3.16365	1.93305	2.59505	2.2202	2.0743	1.80012	2.86786	3.53788	1.07754	3.26688	5.29834	6.50284	0.926742	6.07303	2.73359	0.491547	1.80201	2.66673	3.01825	-0.585253	2.46881
2018 Oct	2.66449	0.268194	2.60739	2.43634	-0.603669	1.57871	1.78043	2.88748	3.46139	3.34552	6.88741	2.7092	3.53043	5.25797	10.0021	6.37346	7.37721	2.9779	4.78591	1.35008	2.94185	3.37267	0.238236	3.87243
2018 Nov	3.67748	3.11706	2.93094	3.66211	-1.61381	0.346387	2.01437	1.53137	4.3542	4.27657	-0.173957	3.07789	3.57832	3.85571	3.36755	4.57704	9.10648	4.39159	2.54233	2.85355	3.22839	3.07744	-1.55788	3.11807
2018 Dec	-1.26284	-0.177835	5.61359	7.01795	-0.425798	-1.71139	1.16764	2.56287	3.56024	5.52863	0.66914	3.01415	4.2732	5.11876	4.32087	2.37677	8.50524	4.69277	0.332275	2.47029	2.88677	3.80996	-0.624922	0.567507
2019 Jan	3.06003	-0.834522	2.39471	4.40263	4.27623	3.17567	-0.467523	5.22637	2.44561	3.78226	2.50305	2.27546	7.07962	5.25792	3.35879	4.12224	1.97969	4.71034	7.71779	1.63514	2.01471	3.94283	10.7928	2.75758
2019 Feb	2.5913	1.48246	1.77026	3.81385	2.46648	3.84795	0.142032	3.54	2.35214	5.26822	4.14507	1.61461	5.32302	2.89098	5.42364	0.0529621	1.45104	4.47414	3.8742	3.59554	2.2805	3.28447	2.07563	-0.489013
2019 Mar	9.06515	-2.25275	0.992874	1.1877	-0.0943531	3.29852	-0.644517	2.85522	0.447202	3.11964	-3.81669	0.926168	6.02636	4.05257	6.16049	0.636932	3.5845	3.16588	4.38942	3.22963	1.94903	3.65674	1.2426	-2.82398
2019 Apr	3.44528	0.391629	8.62112	2.5749	-1.40235	2.62796	1.20072	1.63899	3.45129	6.58529	-0.762397	2.14167	4.61749	4.22711	2.94872	0.612481	6.04581	3.97614	4.61292	3.51231	3.19944	6.13008	2.85776	-0.445438
2019 May	3.92292	-0.114607	1.97514	3.5035	9.82396	3.12988	0.386014	2.39705	3.45542	6.06583	1.78635	1.77362	2.82001	2.75736	4.79164	3.02276	4.62308	4.84163	7.53365	4.61628	3.52441	4.45282	0.175603	1.13799
2019 Jun	1.89217	-4.09404	5.48734	3.08181	16.908	3.19286	-1.46784	2.09175	1.68577	5.52164	5.70977	3.28469	0.815945	4.36602	0.810598	2.42664	3.59976	5.59664	6.11292	3.41324	3.09048	4.98059	1.35222	3.61323
2019 Jul	1.64181	2.0543	4.42583	1.77102	6.32321	4.01736	0.334738	0.803315	4.17761	7.09417	4.40057	2.67351	4.04571	2.832	4.65622	1.89251	2.99159	5.24639	4.07364	4.31649	3.47137	4.18541	1.99655	-1.84227
2019 Aug	1.92483	-0.192116	4.32286	2.98589	10.2887	5.89692	1.37372	0.319817	4.0671	4.71724	4.36323	2.75853	1.14793	2.40078	2.20455	1.47822	7.3052	5.18905	5.10751	4.17629	3.14311	3.71315	-5.03126	3.01218
2019 Sep	3.84003	-0.252794	2.7283	-1.34666	7.347	4.57576	0.496835	1.17002	3.62981	6.26194	4.62752	4.59113	-0.803214	2.07737	4.2643	2.99942	8.04573	4.80829	5.92357	4.17362	3.34458	4.23342	-1.07148	2.97899
2019 Oct	2.63727	2.68966	4.40018	1.02361	8.19316	4.09604	0.590662	1.49198	3.1244	4.13171	2.9769	-0.275104	2.5958	0.903953	-3.86242	0.853133	5.72483	4.49371	3.56225	3.83986	3.33946	3.63395	-3.70167	3.59124
2019 Nov	4.11292	-1.71064	3.72096	0.218118	8.8823	4.89789	1.03489	1.89639	2.36163	3.40326	5.24941	-0.789748	2.62036	2.93761	3.86272	0.896249	6.01977	5.72285	3.39865	2.93376	3.90803	3.24042	-4.46636	4.14582
2019 Dec	3.42104	2.21418	2.22753	-6.03272	9.44334	3.87106	0.545534	1.62955	2.18954	1.87294	2.82941	1.12047	2.90982	0.551092	-1.41816	-0.486455	4.44113	6.02942	3.46982	4.30308	3.9835	3.3788	-1.26381	5.07488
2020 Jan	2.22669	1.41728	3.2212	9.2664	4.07856	1.57711	0.268682	-0.427474	3.9124	3.81333	6.40325	2.23021	-3.0675	4.73168	6.88302	8.98683	3.88263	2.31776	-0.48415	4.17657	4.48432	3.37798	0.621581	2.9863
2020 Feb	1.93182	-8.61042	3.66119	5.74758	4.88879	1.48625	1.38052	0.298137	3.44734	2.50234	0.177775	1.64903	-1.15102	2.81879	4.43831	2.15141	6.16865	2.9666	2.88924	0.69327	3.94202	3.33001	0.451899	7.86506
2020 Mar	-1.62478	3.95569	3.30927	2.13586	13.9446	0.352342	-2.00638	-0.123404	1.52193	0.256735	2.24542	1.42872	-0.214339	-1.7556	3.16266	-2.08649	1.87168	1.39359	-1.54356	0.371732	4.28182	3.38432	-2.62322	7.98891
2020 Apr	-0.493694	-2.22974	-3.93832	0.356082	-1.95552	-5.12922	-3.849	-4.92292	-2.50987	-10.9881	-0.618949	-4.52492	-1.15824	-11.3636	3.99628	3.14047	-1.86094	-1.81981	-0.376107	1.14837	4.14647	1.84843	-6.12216	6.43113
2020 May	0.984432	-6.85407	1.5256	1.14728	0.727674	-2.57243	-4.62603	-6.07342	0.213807	-10.848	-0.544143	-7.09089	-2.95519	-14.2671	2.97777	1.19316	-1.40092	1.52845	-4.36598	1.10086	4.30994	4.53419	-4.11887	2.65567
2020 Jun	0.730306	-3.55136	-0.362658	1.17202	-1.2289	-4.78377	-5.26304	-4.39623	-1.86852	-8.64404	-0.801778	-2.05483	1.10929	-13.3853	-1.48766	-3.12837	-0.469127	-3.01093	-4.15909	1.52514	4.67526	4.60692	-3.15012	1.40091
2020 Jul	1.67142	-3.46869	0.693559	4.98736	4.10498	-2.69752	-3.70161	-1.61286	4.45032	-5.30341	-0.297229	-1.4537	-3.49776	-5.54474	-0.920997	1.84997	0.346265	-0.715082	-2.92358	1.24703	3.68838	4.42968	-3.08758	4.06635
2020 Aug	0.194641	-4.45519	1.55911	6.43251	2.13877	-2.81493	-2.27568	1.86499	0.240216	-2.56854	0.860791	-0.125828	-0.589853	-1.74125	3.18283	4.88522	1.84909	3.37446	3.23911	0.930643	3.19267	4.22094	9.57972	3.63457
2020 Sep	-1.41889	-3.26625	-0.418183	12.9376	0.505277	-0.481497	-1.17065	2.6102	1.66478	-3.69255	1.57245	-0.729903	3.64524	1.84961	1.75988	3.24554	3.94036	4.20705	3.47466	1.51747	3.55626	5.04839	5.82507	4.63647
2020 Oct	-1.64088	-0.579561	0.840864	9.46349	3.21612	0.299044	-1.61122	3.10911	2.05819	-0.247024	3.26676	4.32701	-0.919333	2.99675	3.55496	4.01894	2.74231	8.43514	4.70042	1.87457	3.62676	4.38306	13.1216	6.72653
2020 Nov	-4.8836	-1.31006	4.0483	13.0004	1.56226	-2.28927	2.84619	4.70443	3.4956	1.35511	4.19934	4.82203	0.949656	-0.860296	6.34956	8.16086	2.82853	9.25926	4.87795	2.40307	4.42014	5.1749	17.0757	4.48985
2020 Dec	-1.75487	1.6882	0.752444	3.53868	-0.0687607	0.490677	0.481429	6.80733	5.48225	4.75183	6.87702	3.93389	2.419	-2.93929	9.22008	8.66771	5.71541	8.98044	6.96266	1.30996	4.23266	4.94433	19.4352	5.72432
2021 Jan	-3.83147	-3.18547	2.42633	-6.52455	2.96977	1.15559	0.775368	4.26231	4.64582	1.87199	1.06979	3.31109	0.452256	-7.18579	0.462992	7.62321	6.52475	9.50254	6.8498	1.96243	4.60261	5.44106	7.58648	6.22367
2021 Feb	-2.11382	-5.51317	5.50016	0.874781	3.06762	0.651156	0.164403	2.88203	3.12741	-0.191243	6.43224	2.3678	-0.5163	-8.48407	6.22407	-3.93652	4.41524	7.01235	6.51256	4.31585	4.60335	6.61425	14.4072	4.81363
2021 Mar	12.2356	-4.1608	4.25364	0.648919	-2.26017	1.26581	1.89019	4.53094	3.74314	1.80544	10.3733	0.761943	-0.265629	-5.45438	2.98774	-1.39808	-0.236155	11.4379	8.41962	3.72024	4.37567	5.30998	18.094	7.80297
2021 Apr	1.28507	8.68496	7.21294	0.448108	3.94272	7.75217	5.73867	10.5666	6.09337	14.0479	14.8277	6.37281	1.88976	7.91871	6.92696	8.86547	15.5607	15.2653	12.8172	2.8294	3.15743	3.47174	28.2877	5.11086
2021 May	-2.39904	9.10911	5.05712	3.55094	2.33592	4.68396	6.25315	11.9199	2.95539	15.0225	16.455	7.51681	2.22648	16.2043	10.4838	6.16237	8.02313	18.0649	12.3509	2.51712	2.00829	2.72388	27.6226	9.01094
2021 Jun (r)	0.226632	7.47472	5.2184	2.76788	-3.42722	5.6029	10.3145	11.1369	8.04676	14.353	13.73	6.05398	-1.1622	14.4563	15.6972	4.9897	13.5908	16.3786	14.4841	2.01681	1.40723	1.93432	24.3032	6.23431
2021 Jul (p)	0.182234	4.65638	9.42674	-1.24836	3.76712	3.64079	8.02715	7.30964	-0.255789	6.49676	11.7138	3.89369	1.71327	7.59047	8.44939	6.82511	8.69766	14.0989	13.4115	2.60656	2.53373	1.97813	13.7749	4.57588
p = Provisional
r = Revised

[truncated: 5 more sheets: 4. NSA ind index xbia, 5. NSA ind index ibia, 6. NSA pub sec ind monthly figs, 7. Emp weights_IND, 8. Emp weights_PUB]
