# Supplementary material for: Evaluating the Brexit and COVID-19’s influence on the UK economy: A data analysis
Source: PLoS One. 2023 Jun 15;18(6):e0287342. doi: 10.1371/journal.pone.0287342 (PMC10270588; doi:10.1371/journal.pone.0287342)
Supplement: S1 Dataset — (ZIP) [file pone.0287342.s002.zip › DataSet/Earnings_Region.xls]

## Sheet: Note
IMPORTANT NOTE:
Labour Force Survey (LFS) responses have been reweighted to new populations derived using growth rates from HM Revenue and Customs (HMRC) Real Time Information (RTI), to allow for different trends during the coronavirus (COVID-19) pandemic. The reweighting will give improved estimates of both rates and levels.

## Sheet: People
EARN05: Average (mean) gross weekly earnings of full-time1 employees, by region: People (not seasonally adjusted)
Date of publication:	2021-08-17										Date of next publication:			2021-11-16
Inquiries: Email:	labour.market@ons.gov.uk										Telephone:				+44 (0)1633 455400
	Mean averages (£ per week)
	United Kingdom	Great Britain	England	North East	North West	Yorkshire and The Humber	East Midlands	West Midlands	East of England	London	South East	South West	Wales	Scotland	Northern Ireland
	K02000001	K03000001	E92000001	E12000001	E12000002	E12000003	E12000004	E12000005	E12000006	E12000007	E12000008	E12000009	W92000004	S92000003	N92000002
Jan-Mar 1995	..	..	..	..	..	..	..	..	..	..	..	..	..	..	..
Apr-Jun 1995	..	..	..	..	..	..	..	..	..	..	..	..	..	..	..
Jul-Sep 1995	..	..	..	..	..	..	..	..	..	..	..	..	..	..	..
Oct-Dec 1995	..	..	..	..	..	..	..	..	..	..	..	..	..	..	..
Jan-Mar 1996	..	..	..	..	..	..	..	..	..	..	..	..	..	..	..
Apr-Jun 1996	..	..	..	..	..	..	..	..	..	..	..	..	..	..	..
Jul-Sep 1996	..	..	..	..	..	..	..	..	..	..	..	..	..	..	..
Oct-Dec 1996	..	..	..	..	..	..	..	..	..	..	..	..	..	..	..
Jan-Mar 1997	329	330	335	307	301	296	305	307	348	390	369	331	295	307	264
Apr-Jun 1997	338	339	345	312	313	307	313	313	355	410	391	317	291	304	283
Jul-Sep 1997	334	336	341	292	307	304	317	310	360	418	374	306	289	311	285
Oct-Dec 1997	340	342	347	304	311	309	317	311	364	412	389	324	303	318	264
Jan-Mar 1998	344	346	352	308	312	311	313	318	369	432	392	327	302	307	285
Apr-Jun 1998	350	352	358	314	329	317	317	328	375	429	398	331	307	320	271
Jul-Sep 1998	350	353	358	307	311	325	325	324	376	438	397	328	315	325	270
Oct-Dec 1998	356	358	363	326	322	324	336	327	374	429	408	335	321	329	276
Jan-Mar 1999	362	363	369	304	328	338	324	328	384	458	411	338	317	332	308
Apr-Jun 1999	368	371	376	331	336	334	354	333	403	452	414	341	311	350	284
Jul-Sep 1999	365	367	372	329	334	325	339	325	396	451	416	340	315	339	299
Oct-Dec 1999	368	370	375	316	333	343	343	337	398	444	417	352	328	343	290
Jan-Mar 2000	378	380	385	317	351	342	340	346	393	479	429	356	325	356	303
Apr-Jun 2000	386	389	394	329	354	346	362	351	420	486	426	365	348	360	294
Jul-Sep 2000	386	388	395	331	340	340	354	349	427	498	433	373	318	354	315
Oct-Dec 2000	391	393	399	341	357	345	363	361	432	488	434	373	332	360	320
Jan-Mar 2001	..	..	..	..	..	..	..	..	..	..	..	..	..	..	..
Apr-Jun 2001	404	406	412	350	363	358	375	371	436	523	439	378	369	368	308
Jul-Sep 2001	404.15	406.393	413.981	347.117	369.325	347.718	369.349	369.661	431.634	529.422	452.118	385.327	347.44	363.629	321.963
Oct-Dec 2001	412.492	414.25	420.257	343.17	376.376	356.217	373.289	376.842	442.638	525.892	472.018	385.633	354.159	386.253	342.765
Jan-Mar 2002	410.831	412.762	419.043	357.765	366.248	380.175	370.395	376.052	445.138	510.901	467.78	383.6	356.702	378.888	335.677
Apr-Jun 2002	419.289	420.866	426.448	372.581	376.588	374.124	375.335	391.317	443.235	531.599	468.345	390.622	386.233	383.578	357.717
Jul-Sep 2002	421.74	423.68	429.302	360.006	385.38	372.66	386.879	390.27	453.195	530.18	473.207	398.581	368.379	397.684	347.68
Oct-Dec 2002	422.401	424.504	430.685	365.417	380.875	373.833	389.22	381.627	459.029	540.936	478.654	390.762	359.092	399.828	340.193
Jan-Mar 2003	425.526	427.651	433.111	362.94	391.548	386.739	380.547	389.296	441.489	538.044	485.428	399.725	386.447	396.973	349.373
Apr-Jun 2003	432.152	434.268	440.147	377.764	382.536	390.345	402.507	393.883	470.469	540.659	497.348	399.624	391.1	401.348	352.654
Jul-Sep 2003	432.816	435.089	441.69	373.641	390.71	393.768	385.012	387.592	457.273	583.549	476.324	403.109	383.581	400.273	346.233
Oct-Dec 2003	435.559	437.469	444.388	375.988	393.268	394.638	405.355	392.975	465.151	551.433	497.713	404.128	374.087	403.65	365.216
Jan-Mar 2004	438.273	440.156	445.171	361.257	400.681	392.431	396.425	410.54	480.659	546.711	483.527	415.895	393.829	414.973	365.303
Apr-Jun 2004	450.695	452.895	460.76	400.234	402.297	403.425	421.93	418.018	492.529	561.233	521.699	418.292	388.489	414.066	363.972
Jul-Sep 2004	443.805	445.551	452.463	374.36	406.734	409.507	412.583	411.953	478.987	551.545	503.392	406.563	391.683	408.196	371.894
Oct-Dec 2004	449.62	451.487	458.6	391.245	413.195	397.024	421.491	413.994	479.153	574.663	493.632	430.17	398.688	412.667	379.327
Jan-Mar 2005	454.587	456.303	462.225	388.641	403.282	409.269	430.828	425.772	492.28	562.001	507.476	429.403	405.593	426.03	387.101
Apr-Jun 2005	463.462	466.024	473.443	397.054	419.375	409.264	443.088	434.605	497.258	590.615	519.921	435.073	406.875	428.146	368.209
Jul-Sep 2005	462.972	464.699	470.908	408.784	426.7	415.25	429.326	411.401	498.148	579.435	517.242	443.29	412.32	432.739	397.503
Oct-Dec 2005	465.759	467.214	473.892	409.05	428.593	414.931	429.391	420.146	500.793	603.075	508.985	436.656	420.608	428.468	411.829
Jan-Mar 2006	476.893	479.673	487.512	407.383	440.486	433.68	456.249	436.995	499.327	597.56	539.766	455.261	404.835	444.56	377.336
Apr-Jun 2006	475.456	478.577	484.893	406.782	432.635	436.952	461.707	441.843	504.151	572.75	535.417	462.326	436.934	439.209	362.424
Jul-Sep 2006	481.59	483.696	491.23	431.367	439.466	423.587	450.409	455.196	499.514	604.033	529.01	478.888	425.119	443.807	404.161
Oct-Dec 2006	484.125	484.889	491.507	424.295	438.612	427.893	457.305	454.749	535.579	598.286	518.655	470.135	405.943	463.81	455.365
Jan-Mar 2007	493.753	496.2	502.921	418.561	450.254	446.203	440.162	464.381	528.711	604.381	570.63	460.604	439.966	463.275	402.301
Apr-Jun 2007	496.873	499.423	508.069	433.042	450.615	442.654	463.933	456.968	516.86	635.532	556.978	485.857	444.337	449.175	402.48
Jul-Sep 2007	494.795	497.41	505.15	454.536	456.582	421.559	447.453	468.838	534.548	621.142	538.824	490.172	432.446	459.643	404.899
Oct-Dec 2007	498.325	499.47	504.542	432.193	441.333	439.949	463.25	462.363	523.131	620.295	566.023	462.422	424.706	490.089	456.737
Jan-Mar 2008	511.26	513.716	521.537	447.577	450.466	470.159	443.59	476.807	531.039	672.732	578.451	458.355	432.219	481.315	422.177
Apr-Jun 2008	513.991	515.693	523.229	437.455	448.325	464.569	463.741	466.853	536.458	669.44	576.226	487.631	447.953	479.5	453.251
Jul-Sep 2008	513.242	515.585	522.659	457.934	478.391	443.634	469.874	485.659	550.358	631.985	567.61	498.042	451.476	481.446	425.91
Oct-Dec 2008	520.376	520.941	529.009	451.917	465.084	457.997	483.961	470.565	552.304	662.565	575.554	495.411	462.642	475.984	497.706
Jan-Mar 2009	520.368	523.231	529.329	437.104	476.951	470.222	487.466	471.097	546.304	667.083	572.209	484.719	441.598	507.133	411.859
Apr-Jun 2009	530.634	532.732	540.819	457.419	468.017	473.976	493.483	469.186	577.701	663.942	608.764	498.441	453.637	495.981	452.747
Jul-Sep 2009	523.968	526.251	533.322	451.373	488.803	471.144	467.547	477.352	562.129	663.158	584.286	486.815	471.857	484.617	436.617
Oct-Dec 2009	533.942	536.813	544.06	466.838	475.683	485.964	496.592	485.232	570.005	679.358	594.369	504.625	483.715	494.87	426.655
Jan-Mar 2010	533.287	536.177	543.184	476.202	504.147	459.985	483.155	463.951	559.447	688.532	594.943	496.198	454.329	509.432	429.122
Apr-Jun 2010	540.966	542.772	550.866	462.137	488.259	483.35	517.84	493.455	559.417	691.742	602.352	512.412	455.227	508.634	476.176
Jul-Sep 2010	535.273	537.394	545.081	458.253	490.796	477.951	509.618	494.64	555.093	679.184	575.593	526.981	474.567	494.087	458.89
Oct-Dec 2010	541.048	543.855	552.763	478.665	483.514	478.297	488.489	488.818	568.78	691.916	610.57	530.773	465.161	498.856	438.636
Jan-Mar 2011	540.629	543.312	549.698	501.303	482.619	468.625	517.009	471.507	551.031	694.731	600.481	522.509	475.528	514.045	441.513
Apr-Jun 2011	543.368	546.185	554.036	470.788	480.062	481.079	513.799	497.137	564.775	707.495	596.153	522.188	465.105	513.224	440.116
Jul-Sep 2011	545.769	548.655	556.645	512.682	481.497	479.713	504.376	500.253	559.225	711.65	610.89	516.748	487.736	504.084	446.25
Oct-Dec 2011	543.018	545.017	551.208	496.95	469.073	475.758	525.959	485.557	576.531	696.657	584.607	519.13	483.369	518.201	470
Jan-Mar 2012	543.079	546.068	552.435	479.835	495.88	486.411	492.57	516.707	570.76	675.58	590.592	528.196	462.448	523.525	440.244
Apr-Jun 2012	552.409	554.356	562.252	463.597	509.182	487.09	499.83	508.776	585.631	711.471	607.313	510.268	473.071	521.298	477.825
Jul-Sep 2012	558.704	560.758	568.813	528.663	495.41	493.341	529.456	520.899	589.229	690.805	621.909	531.106	458.449	535.991	482.965
Oct-Dec 2012	558.355	560.823	569.821	456.281	499.077	493.859	530.236	505.817	583.968	728.193	615.282	530.476	479.931	517.198	470.307
Jan-Mar 2013	558.264	560.042	566.959	489.86	504.412	498.886	504.636	525.378	576.037	695.606	629.148	512.48	473.212	538.755	488.93
Apr-Jun 2013	569.118	572.452	581.488	493.168	509.029	514.139	526.2	517.288	599.02	750.828	626.271	522.875	484.785	535.168	447.992
Jul-Sep 2013	563.772	565.57	573.759	485.11	517.912	494.586	535.533	515.084	582.536	708.668	621.874	527.177	492.668	523.16	497.067
Oct-Dec 2013	561.256	563.07	567.597	458.115	499.884	491.048	519.285	509.741	590.468	686.609	639.059	529.158	491.894	555.252	493.63
Jan-Mar 2014	564.755	568.32	573.986	453.723	530.232	516.363	537.81	527.34	581.44	671.233	634.851	543.55	488.376	553.58	432.639
Apr-Jun 2014	565.811	568.632	574.887	501.988	498.415	492.759	491.183	509.844	575.418	728.211	640.72	559.822	506.768	539.918	455.489
Jul-Sep 2014	567.838	570.261	580.558	483.999	523.714	503.429	522.898	505.372	580.868	734.07	634.046	541.221	476.291	518.205	477.607
Oct-Dec 2014	569.125	571.148	573.963	477.776	510.099	492.579	503.454	492.671	615.44	685.142	653.667	549.618	521.705	567.819	497.807
Jan-Mar 2015	574.461	577.265	582.664	474.241	520.298	522.051	533.568	537.89	600.808	690.809	655.448	535.68	509.643	560.192	476.668
Apr-Jun 2015	580.737	583.612	589.367	494.645	508.494	523.608	546.249	524.299	606.116	721.594	652.341	548.54	528.987	556.733	473.648
Jul-Sep 2015	574.874	578.085	586.604	497.55	528.387	517.713	507.655	514.268	620.395	716.657	646.72	545.287	512.036	528.019	460.186
Oct-Dec 2015	580.64	582.766	588.696	497.99	511.339	510.468	526.127	523.733	577.91	746.258	655.725	553.006	514.454	558.589	505.019
Jan-Mar 2016	586.691	589.435	594.7	494.697	539.077	517.385	530.628	538.828	588.915	758.626	644.119	547.792	489.903	589.369	484.968
Apr-Jun 2016	594.45	597.47	607.961	496.125	532.228	526.255	537.674	556.27	634.755	754.657	674.973	554.318	498.596	545.362	484.381
Jul-Sep 2016	591.61	594.506	599.769	519.479	523.878	530.663	548.735	533.936	628.175	737.544	653.709	547.386	515.588	585.598	484.798
Oct-Dec 2016	585.178	588.165	593.314	507.78	543.135	518.455	535.629	535.627	622.882	704.005	647.828	562.093	521.663	570.661	477.428
Jan-Mar 2017	599.261	601.832	612.074	507.35	549.183	525.4	540.314	572.73	626.203	775.259	650.127	567.576	527.671	541.539	503.192
Apr-Jun 2017	605.981	608.692	615.842	503.784	547.604	540.634	523.596	534.874	649.865	756.526	678.745	602.527	528.331	578.858	501.387
Jul-Sep 2017	591.8	594.165	600.127	527.486	548.109	545.332	515.648	534.841	614.205	742.2	651.282	555.308	522.944	571.12	502.829
Oct-Dec 2017	604.582	606.478	613.67	502.753	553.292	530.646	528.265	565.099	642.469	747.546	681.619	563.63	541.232	565.184	531.485
Jan-Mar 2018	609.376	611.891	620.096	525.645	560.719	533.65	514.983	562.333	654.138	780.212	674.759	562.012	542.059	566.888	512.292
Apr-Jun 2018	619.17	621.442	630.935	549.617	537.402	533.142	551.577	567.625	652.307	796.606	711.076	574.64	527.768	578.152	531.794
Jul-Sep 2018	616.766	618.874	628.828	493.64	558.999	568.671	554.142	553.781	654.707	780.228	690.422	576.099	527.11	569.51	539.066
Oct-Dec 2018	636.929	639.494	644.667	522.617	563.788	561.462	564.046	579.457	655.557	845.815	685.138	584.955	563.991	627.819	545.176
Jan-Mar 2019	622.962	625.961	633.95	560.422	575.391	563.747	573.687	565.058	673.813	761.945	691.49	571.347	553.406	586.058	513.025
Apr-Jun 2019	639.942	642.443	650.194	537.19	574.888	574.297	553.888	576.763	653.489	831.495	718.237	602.528	576.116	600.774	544.558
Jul-Sep 2019	645.605	648.368	657.569	551.454	594.5	550.065	583.593	590.641	684.524	830.213	710.043	595.017	527.003	621.653	541.626
Oct-Dec 2019	647.114	650.106	654.742	529.555	594.793	576.883	580.416	594.962	668.256	805.356	728.223	582.157	566.452	648.473	536.899
Jan-Mar 2020 (r)	647.29	650.236	659.363	593.206	580.803	606.592	586.351	583.738	647.501	839.376	699.038	604.217	541.11	614.513	540.578
Apr-Jun 2020 (r)	647.985	650.364	662.098	552.596	605.784	579.259	555.91	603.27	678.844	821.014	715.973	609.262	526.109	606.007	554.952
Jul-Sep 2020 (r)	664.673	667.002	675.912	536.826	609.78	597.301	609.029	611.677	690.409	840.707	720.296	624.828	572.695	627.511	577.773
Oct-Dec 2020 (r)	667.218	669.976	677.668	553.474	604.091	564.503	635.569	612.573	698.511	847.603	724.012	623.031	616.411	620.79	565.534
Jan-Mar 2021 (r)	677.001	679.217	684.791	581.943	607.384	592.137	578.077	627.246	670.971	848.596	757.549	656.536	605.691	659.896	591.521
Apr-Jun 2021	674.536	676.572	685.636	550.442	615.428	583.959	611.361	617.844	741.043	823.009	754.798	628.876	582.752	634.87	602.499
IMPORTANT NOTE REGARDING LFS EARNINGS ESTIMATES															Source: Labour Force Survey
The data on individual’s earnings captured by the LFS is thought to be of a lower quality than ASHE or AWE as LFS information is self-reported by employees. ASHE and AWE however, gather information from the employer which is thought to be more accurate as employers can consult payroll records. Individuals may not have such records to hand and their responses may therefore be subject to higher lev…
Estimates of gross weekly and hourly earnings from the LFS are based upon 2/5 of the quarterly sample and are therefore subject to high sampling variability. For this reason, ONS recommends that any short term measurement of change be made with caution.
1 Full-time is based on respondents' self assessment. The estimates relate to an individual's main job only.
Note: As the estimates are not seasonally adjusted, it is best practice to only compare the same quarter for different years (e.g., compare January-March 2018 with January-March 2019 but do not compare July-September 2018 with January-March 2019).
