# Supplementary material for: Evaluating the Brexit and COVID-19’s influence on the UK economy: A data analysis
Source: PLoS One. 2023 Jun 15;18(6):e0287342. doi: 10.1371/journal.pone.0287342 (PMC10270588; doi:10.1371/journal.pone.0287342)
Supplement: S1 Dataset — (ZIP) [file pone.0287342.s002.zip › DataSet/total_trade.xls]

## Sheet: data
Title	BOP:EX:CVM:NSA:Total Trade in Goods
CDID	BQKP
Source dataset ID	UKEA
PreUnit
Unit
Release date	30-09-2021
Next release	22 December 2021
Important notes
1948	23386
1949	25949
1950	29642
1951	29345
1952	28750
1953	29952
1954	31525
1955	34324
1956	36540
1957	37060
1958	35945
1959	36812
1960	38614
1961	39777
1962	40492
1963	43131
1964	44541
1965	47011
1966	48916
1967	48393
1968	54983
1969	60269
1970	62805
1971	66662
1972	66518
1973	75392
1974	80736
1975	77172
1976	84868
1977	91633
1978	93786
1979	97881
1980	98788
1981	97842
1982	100443
1983	102624
1984	110891
1985	116993
1986	122093
1987	129307
1988	132035
1989	139787
1990	148578
1991	150175
1992	153877
1993	159715
1994	175570
1995	192873
1996	207614
1997	236546
1998	237452
1999	243066
2000	266078
2001	273717
2002	275120
2003	270312
2004	274730
2005	295349
2006	336400
2007	306069
2008	306868
2009	273982
2010	301897
2011	321337
2012	318412
2013	315899
2014	320124
2015	331932
2016	334405
2017	357280
2018	357961
2019	371955
2020	318923
1955 Q1	8704
1955 Q2	7639
1955 Q3	8631
1955 Q4	9350
1956 Q1	9090
1956 Q2	9374
1956 Q3	8496
1956 Q4	9580
1957 Q1	9442
1957 Q2	9410
1957 Q3	8833
1957 Q4	9375
1958 Q1	9228
1958 Q2	8671
1958 Q3	8833
1958 Q4	9213
1959 Q1	8885
1959 Q2	9289
1959 Q3	8806
1959 Q4	9832
1960 Q1	9981
1960 Q2	9747
1960 Q3	9018
1960 Q4	9868
1961 Q1	10199
1961 Q2	10045
1961 Q3	9404
1961 Q4	10129
1962 Q1	9950
1962 Q2	10542
1962 Q3	9607
1962 Q4	10393
1963 Q1	10704
1963 Q2	11024
1963 Q3	10186
1963 Q4	11217
1964 Q1	11313
1964 Q2	11506
1964 Q3	10197
1964 Q4	11525
1965 Q1	11239
1965 Q2	11966
1965 Q3	11330
1965 Q4	12476
1966 Q1	12423
1966 Q2	11663
1966 Q3	11584
1966 Q4	13246
1967 Q1	12921
1967 Q2	12879
1967 Q3	11496
1967 Q4	11097
1968 Q1	13764
1968 Q2	13513
1968 Q3	13304
1968 Q4	14402
1969 Q1	13900
1969 Q2	15502
1969 Q3	14856
1969 Q4	16011
1970 Q1	15436
1970 Q2	16123
1970 Q3	14187
1970 Q4	17059
1971 Q1	15307
1971 Q2	17641
1971 Q3	16490
1971 Q4	17224
1972 Q1	16293
1972 Q2	17388
1972 Q3	13859
1972 Q4	18978
1973 Q1	18122
1973 Q2	19080
1973 Q3	18300
1973 Q4	19890
1974 Q1	19650
1974 Q2	20930
1974 Q3	19867
1974 Q4	20289
1975 Q1	18866
1975 Q2	19776
1975 Q3	18269
1975 Q4	20261
1976 Q1	20593
1976 Q2	21736
1976 Q3	20356
1976 Q4	22183
1977 Q1	22500
1977 Q2	23232
1977 Q3	23136
1977 Q4	22765
1978 Q1	22616
1978 Q2	24737
1978 Q3	22595
1978 Q4	23838
1979 Q1	21384
1979 Q2	26512
1979 Q3	24045
1979 Q4	25940
1980 Q1	26019
1980 Q2	24725
1980 Q3	23319
1980 Q4	24725
1981 Q1	23584
1981 Q2	24200
1981 Q3	24088
1981 Q4	25970
1982 Q1	24400
1982 Q2	25394
1982 Q3	24189
1982 Q4	26460
1983 Q1	25254
1983 Q2	25142
1983 Q3	24687
1983 Q4	27541
1984 Q1	27438
1984 Q2	26795
1984 Q3	26298
1984 Q4	30360
1985 Q1	28962
1985 Q2	29714
1985 Q3	27443
1985 Q4	30874
1986 Q1	28437
1986 Q2	31221
1986 Q3	28913
1986 Q4	33522
1987 Q1	31662
1987 Q2	31407
1987 Q3	31117
1987 Q4	35121
1988 Q1	31965
1988 Q2	33483
1988 Q3	31861
1988 Q4	34726
1989 Q1	33572
1989 Q2	34545
1989 Q3	32895
1989 Q4	38775
1990 Q1	36313
1990 Q2	37483
1990 Q3	34509
1990 Q4	40273
1991 Q1	34879
1991 Q2	38063
1991 Q3	36065
1991 Q4	41168
1992 Q1	36885
1992 Q2	38516
1992 Q3	36219
1992 Q4	42257
1993 Q1	39419
1993 Q2	39240
1993 Q3	38140
1993 Q4	42916
1994 Q1	42328
1994 Q2	43216
1994 Q3	42309
1994 Q4	47717
1995 Q1	47701
1995 Q2	47106
1995 Q3	46628
1995 Q4	51438
1996 Q1	50942
1996 Q2	51096
1996 Q3	50145
1996 Q4	55431
1997 Q1	57175
1997 Q2	59402
1997 Q3	57436
1997 Q4	62533
1998 Q1	59541
1998 Q2	59236
1998 Q3	57750
1998 Q4	60925
1999 Q1	57646
1999 Q2	58917
1999 Q3	61286
1999 Q4	65217
2000 Q1	64625
2000 Q2	65743
2000 Q3	64434
2000 Q4	71276
2001 Q1	71253
2001 Q2	68166
2001 Q3	64938
2001 Q4	69360
2002 Q1	67530
2002 Q2	72300
2002 Q3	67400
2002 Q4	67890
2003 Q1	67666
2003 Q2	66902
2003 Q3	65232
2003 Q4	70512
2004 Q1	66620
2004 Q2	67882
2004 Q3	67808
2004 Q4	72420
2005 Q1	66111
2005 Q2	74082
2005 Q3	74320
2005 Q4	80836
2006 Q1	89612
2006 Q2	95909
2006 Q3	73941
2006 Q4	76938
2007 Q1	74424
2007 Q2	77473
2007 Q3	74725
2007 Q4	79447
2008 Q1	75663
2008 Q2	78908
2008 Q3	76965
2008 Q4	75332
2009 Q1	66550
2009 Q2	66328
2009 Q3	67806
2009 Q4	73298
2010 Q1	70821
2010 Q2	75473
2010 Q3	75696
2010 Q4	79907
2011 Q1	82334
2011 Q2	78465
2011 Q3	77334
2011 Q4	83204
2012 Q1	82385
2012 Q2	77724
2012 Q3	78667
2012 Q4	79636
2013 Q1	76326
2013 Q2	80078
2013 Q3	78683
2013 Q4	80812
2014 Q1	78274
2014 Q2	81111
2014 Q3	76818
2014 Q4	83921
2015 Q1	80220
2015 Q2	85299
2015 Q3	80624
2015 Q4	85789
2016 Q1	82330
2016 Q2	86085
2016 Q3	78845
2016 Q4	87145
2017 Q1	88203
2017 Q2	90171
2017 Q3	86990
2017 Q4	91916
2018 Q1	89716
2018 Q2	89685
2018 Q3	87936
2018 Q4	90624
2019 Q1	92038
2019 Q2	84732
2019 Q3	90684
2019 Q4	104501
2020 Q1	83937
2020 Q2	75759
2020 Q3	74012
2020 Q4	85215
2021 Q1	73052
2021 Q2	80851
