# Supplementary material for: Evaluating the Brexit and COVID-19’s influence on the UK economy: A data analysis
Source: PLoS One. 2023 Jun 15;18(6):e0287342. doi: 10.1371/journal.pone.0287342 (PMC10270588; doi:10.1371/journal.pone.0287342)
Supplement: S1 Dataset — (ZIP) [file pone.0287342.s002.zip › DataSet/total_trade_non_eu.xls]

## Sheet: data
Title	non-EU:BOP:Balance:NSA:Total Trade in Goods
CDID	L87J
Source dataset ID	UKEA
PreUnit
Unit
Release date	30-09-2021
Next release	22 December 2021
Important notes
1999	-22354
2000	-31263
2001	-31265
2002	-27507
2003	-25054
2004	-31334
2005	-32904
2006	-47382
2007	-47626
2008	-52060
2009	-46603
2010	-53200
2011	-58932
2012	-52531
2013	-54931
2014	-54266
2015	-37552
2016	-43029
2017	-44646
2018	-47375
2019	-39161
2020	-42694
1999 Q1	-5433
1999 Q2	-5303
1999 Q3	-5150
1999 Q4	-6468
2000 Q1	-6894
2000 Q2	-7136
2000 Q3	-8649
2000 Q4	-8584
2001 Q1	-8321
2001 Q2	-9194
2001 Q3	-7512
2001 Q4	-6238
2002 Q1	-6457
2002 Q2	-7401
2002 Q3	-6042
2002 Q4	-7607
2003 Q1	-5847
2003 Q2	-6335
2003 Q3	-6513
2003 Q4	-6359
2004 Q1	-7646
2004 Q2	-7659
2004 Q3	-8432
2004 Q4	-7597
2005 Q1	-9158
2005 Q2	-7522
2005 Q3	-8293
2005 Q4	-7931
2006 Q1	-11739
2006 Q2	-11295
2006 Q3	-12808
2006 Q4	-11540
2007 Q1	-12659
2007 Q2	-9650
2007 Q3	-13334
2007 Q4	-11983
2008 Q1	-13109
2008 Q2	-12505
2008 Q3	-13526
2008 Q4	-12920
2009 Q1	-14619
2009 Q2	-11230
2009 Q3	-11432
2009 Q4	-9322
2010 Q1	-12619
2010 Q2	-11798
2010 Q3	-13459
2010 Q4	-15324
2011 Q1	-11638
2011 Q2	-17669
2011 Q3	-16257
2011 Q4	-13368
2012 Q1	-12751
2012 Q2	-13821
2012 Q3	-13229
2012 Q4	-12730
2013 Q1	-12870
2013 Q2	-13547
2013 Q3	-13740
2013 Q4	-14774
2014 Q1	-13033
2014 Q2	-10013
2014 Q3	-14701
2014 Q4	-16519
2015 Q1	-13878
2015 Q2	-5737
2015 Q3	-9416
2015 Q4	-8521
2016 Q1	-10266
2016 Q2	-7518
2016 Q3	-16843
2016 Q4	-8402
2017 Q1	-11318
2017 Q2	-9818
2017 Q3	-13664
2017 Q4	-9846
2018 Q1	-11060
2018 Q2	-8938
2018 Q3	-13288
2018 Q4	-14089
2019 Q1	-24885
2019 Q2	-11236
2019 Q3	-8890
2019 Q4	5850
2020 Q1	-10053
2020 Q2	1519
2020 Q3	-12850
2020 Q4	-21310
2021 Q1	-21337
2021 Q2	-15167
