# Supplementary material for: Evaluating the Brexit and COVID-19’s influence on the UK economy: A data analysis
Source: PLoS One. 2023 Jun 15;18(6):e0287342. doi: 10.1371/journal.pone.0287342 (PMC10270588; doi:10.1371/journal.pone.0287342)
Supplement: S1 Dataset — (ZIP) [file pone.0287342.s002.zip › DataSet/Trade.xlsx]

## Sheet: Annual Exports
OFFICIAL-SENSITIVE until 7.00am on Thursday 12th August 2021
UK Trade in Goods - All Countries - Annual Exports1
£ million, seasonally adjusted, current price		1997	1998	1999	2000	2001	2002	2003	2004	2005	2006	2007	2008	2009	2010	2011	2012	2013	2014	2015	2016	2017	2018	2019	2020
	European Union (EU)
AT	Austria	1122	1173	1160	1121	1256	1289	1284	1113	1341	1703	1403	1478	1295	1466	1698	1564	1658	1662	1554	1799	1864	2048	1896	1723
BE	Belgium	8012	8050	8742	9612	9485	10012	10845	10305	11204	13312	12042	13392	10791	13193	15749	14334	13689	12094	11571	11514	13997	14408	12943	10593
BG	Bulgaria	80	82	76	89	123	134	156	155	219	219	207	254	201	249	330	313	404	455	347	493	457	449	380	362
HR	Croatia	106	109	80	78	89	96	141	131	119	149	167	214	216	174	152	148	119	150	141	166	192	256	220	214
CY	Cyprus	268	260	263	328	298	281	321	334	359	1065	414	543	628	567	708	489	457	458	372	322	374	398	437	501
CZ	Czech Republic	740	722	736	950	1071	1031	1012	987	1084	1611	1432	1554	1448	1821	1929	1749	1960	2100	1966	2122	2134	2256	2227	1993
DK	Denmark	2089	2081	2063	2303	2322	2796	2233	2059	2299	3857	2199	2607	2497	2764	3036	2849	3020	2860	2291	2455	2740	2796	2724	2332
EE	Estonia	67	70	52	68	78	94	85	98	111	475	236	221	143	195	282	291	335	278	221	232	256	277	260	223
FI	Finland	1500	1425	1349	1425	1606	1437	1518	1375	1525	1849	1995	1910	1332	1496	1667	1557	1563	1630	1325	1312	1366	1437	1332	1237
FR	France	16221	16208	16672	18127	19390	19255	19350	18666	20605	29672	17649	18085	17286	19120	22008	20991	20955	18859	17740	19303	23752	24088	24575	18375
DE	Germany	20204	20302	20369	22534	22760	21128	19788	21015	22344	26856	24378	27943	24404	28253	33862	32311	29538	30911	30413	32134	36066	35946	36592	32051
GR	Greece	1041	1083	1162	1222	1144	1225	1268	1409	1377	1494	1385	1669	1613	1354	1165	870	1102	1009	880	914	998	1201	1044	914
HU	Hungary	450	507	493	610	614	756	887	947	840	850	880	1010	849	1075	1196	1111	1263	1239	1272	1351	1455	1492	1366	1227
IE	Ireland	9756	9974	11219	12752	14682	16065	12994	14410	16525	17668	18315	19230	15989	16898	17893	17423	18764	18310	16582	16990	19697	21417	21919	21460
IT	Italy	7941	8441	7745	8303	8307	8447	8541	8416	8674	9526	9214	9412	8368	8827	9986	8019	8521	8858	8401	9662	10155	10613	10064	8616
LV	Latvia	88	90	69	88	89	81	115	94	101	580	150	171	110	169	238	257	390	348	219	239	341	395	388	415
LT	Lithuania	107	121	94	136	142	148	192	145	167	240	318	284	173	224	270	380	334	306	272	332	597	488	549	426
LU	Luxembourg	110	145	125	222	294	364	324	277	205	1676	344	204	194	247	273	225	243	219	198	210	265	249	246	236
MT	Malta	264	193	200	207	205	214	238	251	231	318	380	463	409	405	469	422	469	429	390	406	532	668	1449	505
NL	Netherlands	13666	12791	13421	14757	14721	14043	13521	12337	12918	16939	15500	20012	18470	22359	24393	25039	24916	22900	17356	19026	22299	26898	24596	20044
PL	Poland	1417	1250	1193	1339	1312	1334	1492	1441	1665	2834	2428	3017	2798	3863	4307	3492	3750	3924	3619	4217	4956	5399	5393	4598
PT	Portugal	1727	1708	1708	1636	1607	1543	1464	1595	1722	2365	1513	1647	1544	1834	1749	1381	1373	1361	1262	1434	1558	1604	1595	1520
RO	Romania	213	237	243	391	340	435	510	551	577	592	679	759	690	784	957	952	955	961	988	1036	1231	1331	1298	1097
SK	Slovakia	139	108	113	161	195	204	241	227	260	282	391	456	380	465	554	535	485	477	442	527	603	620	1095	934
SI	Slovenia	147	135	143	159	156	178	157	164	169	200	209	225	177	221	244	220	212	248	203	241	273	335	286	294
ES	Spain	6561	7032	7373	8106	8700	8744	9060	9302	10928	12824	10152	10240	9299	9909	9729	8465	8837	8955	8825	9328	10203	10316	10670	8414
SE	Sweden	4333	4345	3994	4153	3999	3872	3823	4383	4600	5256	4997	5223	4220	5653	6272	5800	5787	5582	4410	4544	5268	5583	5034	4398
B5	Total EU	98369	98642	100857	110877	114985	115206	111560	112187	122169	154412	128977	142223	125524	143585	161116	151187	151099	146583	133260	142309	163629	172968	170578	144702
	Extra EU (Rest of World)
AF	Afghanistan	11	12	0	2	3	2	10	14	15	20	37	70	81	107	129	85	61	24	18	18	23	32	79	21
AL	Albania	9	6	12	7	18	20	11	10	17	15	19	16	18	21	19	21	22	20	17	19	19	18	19	13
DZ	Algeria	95	114	105	108	120	131	196	174	148	171	169	269	344	308	388	363	447	490	343	430	347	361	386	217
AS	American Samoa	0	0	0	0	0	0	1	0	1	0	0	0	0	0	0	0	0	0	0	1	0	0	0	0
AD	Andorra	29	12	10	8	14	3	8	8	9	6	5	9	9	6	16	10	10	7	12	12	11	9	15	9
AO	Angola	108	43	68	98	101	69	108	125	163	220	285	293	346	549	390	421	557	627	483	389	400	209	243	289
AI	Anguilla	5	6	1	2	0	1	0	1	0	0	1	0	0	0	0	0	1	6	0	1	0	0	0	0
AQ	Antarctica	0	0	0	0	0	0	0	0	0	0	0	0	0	0	0	0	0	0	0	0	0	0	0	0
AG	Antigua & Barbuda	49	37	35	26	18	18	19	13	13	36	25	14	31	13	15	11	14	14	26	16	19	19	16	25
AR	Argentina	524	493	291	279	264	132	142	188	175	221	234	301	242	338	394	367	361	305	299	317	364	387	412	300
AM	Armenia	6	3	3	1	6	3	4	3	1	11	13	10	9	12	19	14	18	14	15	16	11	15	14	11
AW	Aruba	63	62	46	28	30	29	13	10	26	35	26	22	36	33	38	80	42	16	19	19	39	17	13	8
AU	Australia	2606	2354	2202	2394	2268	2105	2316	2454	2541	2435	2539	3002	2838	3196	4144	4453	3870	3591	3804	4035	4707	4788	4521	4286
AZ	Azerbaijan	60	60	28	37	38	60	144	268	214	482	245	310	278	446	473	506	358	326	676	407	237	366	320	371
BS	Bahamas	22	31	33	28	15	56	30	45	32	66	19	45	20	37	17	43	17	21	33	26	35	60	37	34
BH	Bahrain	164	143	117	124	133	127	155	165	182	174	176	279	236	223	244	292	270	296	289	378	515	516	528	279
BD	Bangladesh	86	90	64	80	67	67	58	70	87	79	55	64	68	114	136	104	140	133	144	213	248	314	430	252
BB	Barbados	39	44	46	54	54	42	48	43	60	50	51	40	40	41	42	38	45	34	36	47	46	41	47	47
BY	Belarus	35	34	27	38	33	33	39	54	57	62	69	86	75	112	126	125	91	80	64	54	134	167	147	74
BZ	Belize	13	12	12	11	16	14	16	9	10	8	11	13	8	6	7	11	8	8	6	14	19	5	6	7
BJ	Benin	50	44	60	46	33	43	49	41	34	39	49	52	90	252	542	72	55	64	72	20	20	18	29	20
BM	Bermuda	81	42	191	341	35	32	23	24	21	20	19	194	23	24	19	56	19	17	25	23	120	60	29	157
BT	Bhutan	0	0	1	0	0	0	1	3	0	0	0	0	0	0	0	0	0	1	0	0	0	0	0	1
BO	Bolivia	15	18	12	9	11	9	7	4	12	7	8	16	15	16	20	21	22	18	24	18	20	42	21	12
BQ	Bonaire, Sint Eustatius & Saba	20	30	51	35	33	21	19	25	21	133	85	92	53	52	88	250	0	0	5	3	0	1	0	11
BA	Bosnia & Herzegovina	9	15	19	23	13	17	13	16	23	19	20	21	21	21	22	21	23	22	24	24	29	27	27	28
BW	Botswana	19	18	20	20	22	18	14	16	14	10	19	150	163	299	422	836	670	26	20	50	31	35	34	13
BV	Bouvet Island	0	0	0	0	0	0	0	0	0	0	0	0	0	1	0	0	0	0	0	0	0	0	0	0
BR	Brazil	951	938	752	780	786	879	836	779	842	913	1114	1677	1759	2169	2416	2605	2703	2336	2231	1993	1890	2041	2038	1871
IO	British Indian Ocean Territory	0	0	0	0	0	1	0	0	0	0	0	0	0	0	0	0	0	0	0	0	0	0	0	0
VG	British Virgin Islands	4	2	4	13	4	31	15	6	21	17	17	10	7	23	10	17	29	13	52	54	26	19	15	24
BN	Brunei	568	242	116	91	54	39	47	49	35	48	64	61	59	136	54	49	81	60	76	95	67	49	59	110
BF	Burkina Faso	4	1	7	5	7	0	3	1	4	0	1	6	7	12	12	15	15	10	11	10	12	18	42	14
BI	Burundi	1	0	1	1	1	0	1	0	0	0	0	0	1	2	1	1	0	2	1	0	1	3	5	1
KH	Cambodia	0	4	2	4	2	2	1	2	2	1	1	1	2	4	20	12	18	12	17	19	38	42	48	38
CM	Cameroon	31	39	25	25	35	38	35	27	28	25	25	29	32	42	51	60	68	49	43	45	46	46	50	48
CA	Canada	2159	2122	2435	3138	2848	2921	3013	3071	3147	3695	3175	3426	3512	4301	4992	4287	4110	4029	4013	4893	5400	6266	5737	6130
CV	Cape Verde	5	2	5	2	4	7	7	4	4	4	1	42	3	2	2	2	14	21	2	3	0	0	2	0
KY	Cayman Islands	12	12	12	9	12	11	11	14	13	13	15	10	11	11	11	22	14	28	19	237	40	17	20	41
CF	Central African Republic	0	0	0	0	1	1	0	0	0	0	0	0	0	0	0	0	0	0	1	1	0	5	1	4
TD	Chad	1	0	0	2	3	3	0	4	3	1	5	11	15	14	6	7	12	8	0	1	6	23	30	8
CL	Chile	224	175	116	118	142	120	130	144	157	196	193	266	491	597	758	679	1134	509	463	468	635	616	726	411
CN	China	898	943	1391	1707	1856	1571	2056	2818	3047	3667	4832	6062	5587	8114	10267	11241	13506	15216	12820	13344	17540	19410	30599	17694
CX	Christmas Island	0	0	0	0	0	0	0	0	4	2	0	0	0	0	0	0	0	1	0	0	0	0	0	0
CC	Cocos Islands	0	0	0	0	0	0	0	1	1	0	0	0	0	0	0	0	0	0	0	0	0	0	0	0
CO	Colombia	186	224	112	108	107	86	117	121	121	136	148	158	169	224	308	309	335	339	393	288	524	446	601	475
KM	Comoros	0	0	0	0	0	0	0	0	0	0	0	0	0	0	0	0	0	0	0	0	0	0	0	0
CD	Congo (Democratic Republic)	14	5	0	1	8	6	9	7	11	16	12	14	13	16	24	26	37	34	27	20	24	29	28	26
CG	Congo (Republic)	29	40	13	20	17	18	12	18	19	28	47	55	80	83	58	54	69	79	155	134	61	32	30	26
CK	Cook Islands	0	0	0	0	0	0	0	0	0	0	0	0	2	0	0	0	0	0	0	0	0	0	0	0
CR	Costa Rica	46	38	39	36	44	56	54	47	44	35	47	51	27	36	49	49	54	51	78	66	71	69	61	48
CU	Cuba	21	33	23	20	14	14	22	12	17	20	15	15	10	17	16	27	24	21	27	26	27	12	15	8
CW	Curacao	0	0	0	0	0	0	0	0	0	0	0	0	0	0	0	0	14	21	22	11	13	13	8	7
DJ	Djibouti	16	17	19	21	10	14	24	9	4	5	5	7	6	5	5	24	6	13	12	8	12	11	20	21
DM	Dominica	12	14	20	11	10	10	6	6	5	5	6	6	9	5	4	5	4	2	6	10	9	11	12	7
DO	Dominican Republic	41	45	39	51	48	52	42	32	52	52	55	62	86	114	77	76	73	80	148	106	105	109	102	87
TL	East Timor	0	0	0	0	2	1	0	0	0	0	0	0	0	0	1	0	0	0	0	0	0	0	0	0
EC	Ecuador	45	40	21	27	34	46	33	33	31	45	35	41	61	55	74	342	297	124	85	41	111	100	100	76
EG	Egypt	529	536	548	516	450	453	472	719	564	575	680	931	1014	1187	1117	928	947	1083	1031	1277	1280	1273	1406	1103
SV	El Salvador	22	19	13	18	13	14	19	25	37	26	10	10	9	13	16	15	13	15	18	18	21	30	49	21
GQ	Equatorial Guinea	11	9	6	30	27	40	149	36	40	45	40	46	45	119	64	57	50	60	34	22	26	29	46	37
ER	Eritrea	5	10	4	3	4	1	5	2	4	0	0	0	1	1	1	2	9	2	0	0	0	3	1	1
ET	Ethiopia	64	44	34	35	31	38	45	35	30	37	52	52	72	53	140	120	107	122	169	188	250	288	513	307
FK	Falkland Islands	18	44	16	27	19	18	27	25	26	23	26	24	23	59	65	62	51	72	136	49	50	57	63	54
FO	Faroe Islands	9	7	5	7	29	6	13	7	5	12	22	21	13	19	14	14	11	13	12	9	14	41	28	33
FJ	Fiji	11	6	6	3	0	1	3	7	1	2	4	4	3	4	1	2	5	10	8	11	16	18	14	7
PF	French Polynesia	4	4	2	1	3	7	12	8	11	6	8	8	2	5	6	1	1	5	7	8	9	8	9	6
TF	French Southern Territories	0	0	0	0	0	0	0	0	0	0	0	0	0	0	0	0	0	0	0	0	0	0	0	0
MK	North Macedonia	15	25	34	24	27	19	18	19	20	16	18	27	33	236	284	332	432	548	543	680	825	878	1255	1145
GA	Gabon	27	22	16	17	32	24	35	48	30	29	33	47	45	46	54	55	63	54	36	24	43	31	45	43
GM	Gambia	20	14	16	14	19	17	17	16	16	14	15	16	17	16	16	41	26	20	20	21	30	30	35	26
GE	Georgia	10	22	14	15	20	17	27	50	29	37	34	39	29	40	51	56	46	59	64	107	103	65	84	65
GH	Ghana	284	228	181	192	144	143	158	175	157	192	221	280	264	371	441	551	412	355	326	629	402	384	393	339
GI	Gibraltar	98	101	111	160	146	168	196	199	207	305	250	495	434	492	631	653	519	571	550	432	422	447	666	766
GL	Greenland	0	2	1	3	2	0	0	1	0	0	0	25	0	41	73	0	3	0	0	1	2	1	2	1
GD	Grenada	9	12	9	12	9	6	9	8	13	8	5	7	5	7	3	4	4	6	8	9	11	14	12	8
GU	Guam	0	0	0	0	0	1	2	0	1	4	1	0	1	0	1	2	0	1	2	0	1	0	0	0
GT	Guatemala	35	39	34	30	37	35	27	38	26	29	24	32	25	26	30	31	29	34	34	29	37	36	66	31
GN	Guinea	19	13	15	25	23	32	29	14	28	40	26	22	114	42	50	110	198	43	21	22	23	22	26	30
GW	Guinea Bissau	0	0	1	1	1	0	0	0	0	0	0	0	0	0	0	0	0	48	0	0	0	0	0	0
GY	Guyana	29	25	22	20	24	20	25	17	19	20	27	23	24	30	30	30	27	27	23	33	33	29	52	83
HT	Haiti	10	9	8	6	11	14	16	5	5	4	4	8	7	17	13	12	8	8	6	13	18	13	11	10
HM	Heard & McDonald Islands	0	0	0	0	0	0	0	0	0	0	1	0	0	0	0	0	0	0	0	0	0	0	0	0
HN	Honduras	15	20	13	11	14	12	16	11	12	7	11	11	8	13	9	11	13	11	14	13	13	14	12	9
HK	Hong Kong	3290	2853	2509	2927	2976	2691	2785	2843	3335	3107	2967	3846	3848	4511	5608	5519	5740	4842	5569	6268	7399	7805	8629	8011
IS	Iceland	164	167	169	174	155	149	141	169	188	190	210	199	136	131	149	192	159	168	212	574	435	344	321	310
IN	India	1559	1246	1544	2164	1772	1688	2244	2459	2815	2904	3726	4826	3013	4417	6362	5273	6197	5265	3941	3372	4207	5258	4576	3215
ID	Indonesia	622	291	278	324	314	319	461	414	372	307	276	377	354	442	627	633	684	511	460	547	875	717	684	574
IR	Iran	431	343	252	307	440	417	496	465	479	448	412	421	386	288	183	100	79	95	91	149	236	173	85	62
IQ	Iraq	4	25	35	52	62	47	132	87	129	79	125	150	138	197	209	294	417	406	293	234	349	382	415	365
IL	Israel	1198	1078	1303	1536	1350	1416	1320	1363	1333	1268	1221	1243	1046	1297	1511	1372	1323	1067	992	1139	1252	1158	1544	1687
CI	Ivory Coast	61	51	47	56	65	42	43	70	60	40	43	71	57	52	48	87	75	83	129	88	124	97	75	107
JM	Jamaica	65	71	61	64	76	85	67	56	62	74	66	55	47	69	56	49	46	40	48	55	77	52	58	45
JP	Japan	4350	3318	3360	3795	3772	3632	3732	3869	3853	4037	3844	3777	3489	4198	4661	4966	4948	4532	4363	4864	5924	6572	6821	5830
JE	Jersey	N/A	N/A	N/A	N/A	N/A	N/A	N/A	N/A	N/A	N/A	N/A	N/A	N/A	N/A	N/A	N/A	N/A	N/A	N/A	N/A	N/A	N/A	N/A	N/A
JO	Jordan	147	121	116	133	166	135	173	158	185	157	162	203	239	220	256	224	234	273	273	273	415	257	298	249
KZ	Kazakhstan	57	102	68	69	95	91	105	144	159	175	305	212	265	203	286	336	377	347	341	261	241	328	375	211
KE	Kenya	243	226	193	167	171	161	174	190	195	202	218	195	270	262	373	391	446	401	372	321	358	402	360	278
KI	Kiribati	0	0	0	0	0	0	0	0	0	0	0	0	1	0	0	0	0	0	0	0	0	0	0	0
XK	Kosovo	0	0	0	0	0	0	0	0	0	0	0	1	3	2	3	4	1	2	1	4	2	8	10	10
KW	Kuwait	352	318	258	277	291	306	358	352	450	455	486	574	468	582	530	614	542	542	573	527	655	580	571	412
KG	Kyrgyz Republic	1	1	1	4	1	0	1	2	0	0	1	1	2	4	13	12	0	2	4	2	4	4	1	4
LA	Laos	1	1	5	3	0	0	0	0	1	0	2	0	0	1	6	1	2	0	6	4	7	9	11	1
LB	Lebanon	196	183	164	146	199	173	229	218	214	222	222	315	344	419	419	437	512	526	398	359	397	370	325	182
LS	Lesotho	5	0	0	0	1	1	0	0	0	0	0	0	1	0	1	0	0	0	0	2	0	1	0	0
LR	Liberia	14	9	17	16	10	6	3	9	13	13	14	17	16	13	19	20	18	15	12	15	16	15	8	6
LY	Libya	278	241	173	184	179	218	244	218	212	201	230	281	425	372	87	182	261	150	101	161	197	142	170	124
LI	Liechtenstein	10	3	3	7	2	2	4	9	2	22	3	8	5	10	13	11	3	21	10	3	16	21	22	71
MO	Macao	23	36	19	41	19	14	16	15	21	27	23	21	26	32	37	46	63	54	46	44	56	65	98	124
MG	Madagascar	9	6	6	8	6	0	4	8	7	2	7	15	14	11	20	14	14	9	11	14	29	13	12	6
MW	Malawi	18	12	16	13	8	18	10	13	13	13	16	18	25	19	19	18	15	15	12	14	14	15	17	13
MY	Malaysia	1197	705	748	927	1038	884	938	934	844	830	950	1125	1027	1258	1426	1501	1614	1509	1366	1327	1505	1356	1397	1396
MV	Maldives	10	2	5	3	4	0	4	9	8	7	9	12	4	7	9	9	11	14	18	15	14	18	27	15
ML	Mali	26	17	16	19	17	18	17	14	5	1	2	6	6	6	8	11	12	15	34	21	42	56	40	63
MH	Marshall Islands	6	2	2	6	0	4	4	0	0	0	2	46	28	0	0	0	0	5	3	0	0	2	3	0
MR	Mauritania	8	9	4	8	7	20	33	27	57	24	12	28	11	47	17	49	60	13	20	9	17	8	26	9
MU	Mauritius	71	72	51	54	47	47	45	43	48	45	52	53	55	59	72	70	62	58	57	68	85	81	83	53
MX	Mexico	458	612	614	719	690	731	737	671	683	810	834	933	750	965	975	1106	1119	1047	1305	1302	1647	1597	1480	1092
FM	Micronesia	0	0	0	0	0	0	0	0	0	0	0	0	0	0	0	0	0	0	0	0	0	0	0	0
MD	Moldova	3	3	4	4	11	4	5	3	11	18	13	21	31	44	45	39	45	42	38	40	42	41	26	24
MN	Mongolia	4	1	1	1	1	2	2	0	4	0	1	7	2	12	16	12	22	12	10	6	30	21	19	16
ME	Montenegro	0	0	0	0	0	0	0	0	0	0	9	9	4	4	7	11	16	13	11	17	14	18	49	20
MS	Montserrat	1	0	0	0	0	0	2	0	0	0	0	0	0	0	0	0	6	4	0	15	1	1	0	0
MA	Morocco	379	362	360	416	373	338	367	351	258	319	346	529	301	547	547	624	445	581	493	870	812	725	672	497
MZ	Mozambique	16	14	11	18	12	12	17	11	11	11	11	11	15	36	39	42	46	43	32	15	23	26	116	54
MM	Myanmar	18	17	9	10	11	9	4	1	1	2	3	1	1	4	2	10	20	19	17	32	28	39	33	34
NA	Namibia	2	15	17	13	12	8	12	19	17	14	11	84	80	136	117	145	58	49	39	31	48	47	44	52
NR	Nauru	0	0	0	1	0	0	0	0	0	0	0	3	0	0	0	0	0	0	0	0	0	0	0	0
NP	Nepal	8	10	4	6	4	5	4	4	3	1	2	4	2	7	11	6	5	7	11	12	11	15	19	8
NC	New Caledonia	17	9	11	9	8	10	9	15	10	11	17	17	15	28	20	19	12	13	19	13	15	18	17	15
NZ	New Zealand	418	374	345	317	323	333	385	438	456	408	374	370	343	407	554	588	619	640	572	733	916	954	874	752
NI	Nicaragua	0	4	7	7	1	3	2	0	0	0	1	1	0	3	0	3	5	1	9	8	6	4	2	3
NE	Niger	2	1	1	4	5	5	6	6	7	4	3	0	2	2	3	0	1	5	7	3	6	0	3	2
NG	Nigeria	448	478	473	570	700	757	785	837	878	854	1072	1543	1310	1411	1602	1431	1477	1532	1084	1110	1473	1809	1594	1147
NU	Niue Island	0	0	0	1	0	0	0	0	0	0	0	0	0	0	0	0	0	0	0	0	1	4	7	0
NF	Norfolk Island	0	0	0	0	0	0	0	0	0	0	0	0	0	0	0	0	0	0	0	0	0	0	0	0
KP	North Korea	27	13	13	18	31	20	11	0	0	0	0	0	0	0	0	0	0	0	0	0	0	0	0	0
MP	Northern Mariana Islands	0	0	0	0	1	0	0	0	1	0	0	0	0	0	0	0	0	0	0	1	0	0	0	0
NO	Norway	3060	2962	2198	2307	1952	1867	2023	2074	2342	2238	2828	2821	2661	2966	3292	3442	3349	3702	3317	3226	3179	3793	4074	4735
PS	Occupied Palestinian Territory	0	0	0	0	0	0	0	0	0	1	0	3	0	0	2	4	2	0	5	5	5	8	2	1
OM	Oman	224	243	199	210	268	189	240	264	241	192	249	419	337	408	399	426	425	430	457	501	1912	1089	571	446
PK	Pakistan	273	246	222	213	241	258	293	348	477	474	410	471	465	446	533	564	479	532	525	639	715	783	773	539
PW	Palau	0	0	0	0	0	0	0	0	0	0	0	0	0	0	0	0	0	0	0	0	0	0	0	0
PA	Panama	82	90	64	50	64	75	93	74	78	111	192	163	120	179	173	188	175	177	179	133	142	174	175	109
PG	Papua New Guinea	13	8	6	5	3	13	8	3	3	4	6	6	14	29	20	47	22	15	16	56	24	10	13	7
PY	Paraguay	67	45	30	26	25	14	17	17	13	13	13	17	17	29	39	32	36	35	27	32	34	40	34	19
PE	Peru	95	71	49	46	43	46	50	43	48	52	70	90	80	120	146	163	158	163	189	160	183	182	176	128
PH	Philippines	649	317	249	283	398	358	393	328	291	245	259	233	263	280	285	324	374	358	392	417	555	564	792	497
PN	Pitcairn	0	0	0	0	1	0	0	0	0	0	0	0	0	0	0	0	0	0	0	0	0	0	0	0
QA	Qatar	802	233	142	172	173	201	274	286	338	488	575	685	795	1057	1159	1369	1706	1765	1903	1960	2521	2420	2688	2658
RU	Russia	1240	964	561	703	919	1013	1396	1484	1840	2064	2894	4072	2328	3276	4502	4791	4279	3684	2530	2666	2982	2605	2767	2285
RW	Rwanda	4	1	0	1	3	2	2	2	4	1	4	8	9	6	7	15	10	6	8	7	11	14	17	14
WS	Samoa	1	0	1	0	4	1	0	0	0	0	0	1	0	0	0	1	0	0	0	0	13	0	0	0
SM	San Marino	14	15	14	9	8	10	6	8	11	6	9	11	10	7	3	0	3	1	3	0	6	7	4	1
ST	Sao Tome & Principe	1	0	5	0	3	1	0	0	0	0	0	0	0	0	0	0	0	0	0	0	3	0	0	1
SA	Saudi Arabia	1806	1564	1395	1448	1462	1405	1700	1594	1691	1811	1978	2279	2430	2549	2628	2988	3374	5025	4638	4573	4138	3572	3434	2723
SN	Senegal	25	28	26	36	46	49	71	84	136	274	186	624	350	630	743	1133	394	367	113	124	299	259	243	108
RS	Serbia	34	41	27	27	47	59	61	63	55	73	96	112	91	88	105	117	129	123	132	133	152	188	169	174
SC	Seychelles	19	19	13	15	14	16	12	13	12	14	12	14	17	21	20	19	20	25	18	22	24	92	29	22
SL	Sierra Leone	36	24	52	106	67	33	32	26	31	18	18	29	21	41	66	72	75	53	34	32	34	31	37	29
SG	Singapore	2110	1660	1669	1678	1632	1517	1630	1770	2218	2441	2807	3228	3238	3803	4216	5070	4836	4038	3802	4547	5167	4916	5531	4512
SX	Sint Maarten	0	0	0	0	0	0	0	0	0	0	0	0	0	0	0	0	11	3	4	4	7	7	9	7
SB	Solomon Islands	0	0	2	0	0	0	0	0	0	1	0	1	2	0	0	0	4	1	0	0	0	0	0	0
SO	Somalia	0	0	1	12	5	9	3	6	0	0	0	0	0	0	2	8	14	8	6	12	14	15	13	14
ZA	South Africa	1663	1575	1280	1440	1521	1599	1842	1861	2070	2199	2165	2368	1949	2364	2838	2590	2406	2407	2397	2442	2394	2076	1953	1401
GS	South Georgia	0	0	0	0	0	0	0	0	0	0	0	0	6	6	4	0	0	0	0	0	0	0	0	0
KR	South Korea	1253	695	901	1211	1263	1505	1492	1486	1667	1715	1830	2441	2042	2222	2542	4666	5012	4220	4747	4470	6539	7111	4176	4711
SS	South Sudan	0	0	0	0	0	0	0	0	0	0	0	0	0	0	0	0	0	1	2	0	0	0	5	4
LK	Sri Lanka	201	146	142	167	146	129	125	144	115	106	95	126	120	130	153	152	184	169	258	221	199	310	293	140
KN	St Kitts & Nevis	12	13	8	12	9	5	9	10	7	10	10	8	8	6	6	6	2	5	8	4	8	4	7	6
LC	St Lucia	15	14	16	12	16	13	16	15	18	30	13	15	15	14	14	14	13	12	14	19	21	20	21	20
VC	St Vincent	9	10	11	7	11	10	10	11	10	10	12	10	11	10	11	11	16	13	11	12	14	15	15	13
SH	St. Helena	13	6	8	10	11	14	5	8	17	8	11	11	12	20	18	15	18	12	23	19	15	19	22	24
SD	Sudan	54	78	89	61	85	77	98	100	146	160	122	147	132	145	129	148	108	77	99	75	85	85	94	85
SR	Suriname	13	16	11	12	7	10	12	10	8	10	10	7	12	11	15	14	15	9	11	12	12	7	14	10
SZ	Swaziland	2	0	0	2	3	1	1	3	5	6	4	3	5	6	2	1	0	0	0	0	0	0	1	0
CH	Switzerland	2892	2613	2505	3055	3571	2981	2655	2616	4685	3779	3128	3927	3248	4623	5290	5416	5038	4809	8786	8371	7117	6946	11089	12088
SY	Syria	91	89	89	76	69	91	86	93	108	81	75	92	151	145	90	27	18	12	5	3	9	14	10	3
TW	Taiwan	1069	911	888	1051	890	870	925	986	951	925	971	858	767	1110	1412	1112	1177	1098	1189	1182	1219	1381	1532	1375
TJ	Tajikistan	0	0	0	0	0	0	1	1	4	4	0	0	5	0	0	0	1	0	0	1	0	2	4	0
TZ	Tanzania	81	63	64	59	68	63	59	71	72	81	86	95	99	121	225	180	174	168	124	105	91	117	117	100
TH	Thailand	914	411	480	603	610	537	581	625	663	571	611	720	869	1087	1359	1919	1900	1442	1258	1132	1306	1612	1291	1184
TG	Togo	12	20	21	22	36	29	52	33	134	196	45	51	20	21	123	346	110	179	40	227	38	71	23	50
TK	Tokelau Islands	0	0	0	0	0	0	0	0	0	0	0	0	0	0	0	0	0	0	0	0	0	0	0	0
TO	Tonga	3	0	0	0	1	0	0	0	1	1	0	0	0	0	0	1	0	0	1	0	1	0	1	0
TT	Trinidad & Tobago	108	98	149	80	105	85	110	103	105	102	123	119	106	103	121	119	132	113	143	129	114	164	113	174
TN	Tunisia	112	104	108	135	144	138	148	155	141	133	109	225	154	186	142	159	163	162	144	188	167	174	192	176
TR	Turkey	1798	1598	1268	1949	1215	1378	1714	1973	2210	2517	2424	2512	2310	3222	3833	3556	3918	3499	3500	4535	5652	4964	5435	4714
TM	Turkmenistan	8	10	16	10	5	7	7	11	13	15	16	20	28	50	58	72	34	44	29	37	38	30	15	13
TC	Turks & Caicos Islands	1	1	0	0	0	1	0	0	1	0	0	1	1	1	1	0	0	0	0	0	1	4	2	2
TV	Tuvalu	0	0	0	0	0	0	0	0	0	0	0	0	0	0	0	0	0	0	0	0	0	0	0	0
UG	Uganda	51	47	37	40	35	34	37	39	38	41	47	52	50	58	63	66	52	46	49	45	46	42	41	44
UA	Ukraine	166	175	150	160	204	186	246	222	267	334	437	579	554	445	522	551	558	354	287	395	432	554	552	432
AE	United Arab Emirates	1449	1456	1489	1579	1583	1618	2117	2762	5627	3735	2796	3723	3673	4258	5220	5754	6754	6227	6151	6726	7188	6476	7056	4342
US	United States inc Puerto Rico	21818	22966	25642	30219	30569	28724	28533	28216	31494	32269	32539	35472	34014	37753	40062	40779	39536	38623	46229	47792	49019	51872	61215	45752
UY	Uruguay	80	72	66	62	49	31	33	31	39	41	37	62	56	76	117	110	164	118	230	125	191	143	144	89
UM	US Minor Outlying Islands	0	0	0	0	0	0	0	0	0	0	0	0	0	0	0	0	0	0	0	0	0	0	0	0
VI	US Virgin Islands	9	18	4	2	0	2	14	2	1	0	0	1	2	6	83	4	3	0	1	0	3	2	7	27
UZ	Uzbekistan	48	36	32	18	23	15	20	21	21	28	38	29	43	55	41	44	33	26	19	35	30	33	40	38
VU	Vanuatu	0	0	0	0	0	0	0	0	0	0	0	0	4	0	0	0	0	0	0	0	0	1	0	0
VA	Vatican City	0	0	0	0	0	0	0	0	0	0	0	0	1	2	0	2	0	0	0	0	1	1	0	0
VE	Venezuela	237	256	220	232	322	241	149	199	239	239	254	267	284	263	310	393	303	208	225	117	79	84	24	10
VN	Vietnam	76	71	89	89	91	81	99	109	81	95	161	188	227	298	349	301	315	353	390	501	599	660	635	574
WF	Wallis & Futuna	0	0	0	0	0	0	0	0	0	0	0	0	0	0	0	0	0	0	0	0	0	0	0	0
YE	Yemen	77	81	66	56	74	73	83	69	64	61	68	67	75	74	57	93	110	73	30	38	38	39	49	29
ZM	Zambia	47	31	24	29	25	18	23	26	31	35	37	47	43	46	72	92	93	66	68	48	61	80	69	61
ZW	Zimbabwe	100	79	74	40	36	34	31	28	22	19	24	19	19	30	57	60	53	41	42	31	30	49	41	44
D5	Total Extra EU (Rest of World)	71884	65582	65880	76604	76080	72622	77006	79493	91073	92053	94711	110684	102149	122683	140681	147215	148811	142470	148429	155246	172579	178164	202376	161698
Earliest date for revisions to trade in goods is April 2021.
1These data are our best estimate of these bilateral UK trade flows. Users should note that alternative estimates are available, in some cases, via the statistical agencies for bilateral countries or through central databases such as
UN Comtrade.
Some data for countries have been marked with N/A. This is because Trade in Goods do not collate data from these countries.

## Sheet: Annual Imports
OFFICIAL-SENSITIVE until 7.00am on Thursday 12th August 2021
UK Trade in Goods - All Countries - Annual Imports1
£ million, seasonally adjusted, current price		1997	1998	1999	2000	2001	2002	2003	2004	2005	2006	2007	2008	2009	2010	2011	2012	2013	2014	2015	2016	2017	2018	2019	2020
	European Union (EU)
AT	Austria	1401	1455	1483	1426	2236	3180	3301	2427	2244	2625	2487	2366	2372	2633	2951	2636	2848	3001	2972	3162	3295	3810	3855	3350
BE	Belgium	9032	9475	9823	10515	12088	12480	12749	13192	13915	15229	15340	16629	15326	17353	19208	18605	20984	21675	21337	24150	25862	26652	25999	22856
BG	Bulgaria	98	85	82	98	112	131	135	156	172	209	230	202	174	220	282	292	369	350	362	410	449	513	598	450
HR	Croatia	36	44	45	45	57	51	53	56	60	77	79	98	83	103	108	78	177	68	95	99	117	141	171	191
CY	Cyprus	131	179	203	220	246	260	243	201	268	2638	150	131	75	83	121	154	135	132	150	168	151	167	204	186
CZ	Czech Republic	481	604	632	882	1232	1511	1658	1368	1992	2466	2993	3553	3344	4076	4392	4646	4587	4579	4705	5233	5447	5833	5970	4451
DK	Denmark	2333	2214	2280	2418	2804	2986	3029	3082	4552	6437	3409	4064	3764	4054	6058	5822	5313	4443	3387	3888	4926	6655	6619	4713
EE	Estonia	181	179	206	360	306	406	317	448	403	589	246	153	125	160	219	210	150	155	183	234	226	212	247	206
FI	Finland	2137	2313	2398	2959	4092	4712	3410	2540	3104	3511	2654	2737	2078	2108	2493	2162	2497	2416	2055	2185	2488	2494	2439	2106
FR	France	17390	17695	18542	18662	20444	20853	20634	20617	21388	23386	22959	24418	21870	22677	24200	23739	24946	25202	24434	25544	27813	29071	31317	23963
DE	Germany	24931	24788	26728	28262	30798	33480	34107	35592	39585	43929	44487	44535	40156	45993	50178	51931	55202	59112	59850	63044	67873	67500	65355	54898
GR	Greece	386	364	415	441	494	617	627	645	688	674	630	601	533	644	630	667	709	686	690	786	852	902	944	885
HU	Hungary	510	572	671	734	808	1049	1340	1882	2544	2540	2374	2472	2487	3207	3064	2630	2591	2413	2478	2652	2738	2795	3013	2568
IE	Ireland	7696	7855	8584	9842	10005	10301	10181	10142	10408	11151	11280	11974	12197	12587	12894	12764	11694	11656	12316	12904	14307	13580	13753	13141
IT	Italy	9687	9980	9590	9588	10434	11128	11769	12084	12054	13013	13167	13962	11966	13932	13993	14189	15015	16371	15458	16809	18362	19108	19778	16998
LV	Latvia	352	307	288	455	477	535	575	759	808	893	657	364	299	394	417	307	528	389	478	679	605	771	770	715
LT	Lithuania	157	157	174	256	260	302	310	264	262	285	302	346	368	562	620	872	933	1013	792	785	736	871	853	926
LU	Luxembourg	69	70	72	125	319	529	625	977	998	2607	682	809	593	921	880	646	357	447	449	403	387	410	591	376
MT	Malta	87	88	138	137	154	183	186	177	165	153	180	132	105	189	185	132	117	127	178	197	138	112	90	57
NL	Netherlands	12302	13348	13719	15699	16826	17763	16465	18845	21913	24486	23563	25909	22416	26119	28823	31805	34687	32410	30724	34531	39751	41951	42585	35584
PL	Poland	652	724	748	1003	1293	1437	1644	1891	2322	3900	3743	4231	4582	6052	7040	7352	7798	7644	7998	9092	10397	10686	11012	10536
PT	Portugal	1762	1797	1830	1717	1642	1727	1957	1921	2009	4207	1466	1690	1395	1710	1770	1737	1936	2235	2318	2643	2996	3098	3173	2391
RO	Romania	212	249	275	373	521	580	739	828	831	902	949	790	773	1224	1269	1258	1379	1463	1525	1699	1964	2388	1997	1447
SK	Slovakia	78	82	117	159	215	272	291	274	368	666	1273	1592	1568	1588	1494	1555	1798	1903	1973	2492	2484	2341	2546	2345
SI	Slovenia	103	110	115	137	170	198	185	176	199	285	318	310	247	349	355	338	327	314	321	390	411	420	435	376
ES	Spain	6381	6979	7229	7476	8581	10045	10385	10185	11945	14221	11547	12077	11484	12049	12691	12057	13356	14147	14798	16146	16451	16665	17311	14703
SE	Sweden	4532	4596	4703	5062	4902	4556	4732	5211	5476	6440	5308	7027	5611	6659	7789	9438	7569	7800	6888	6280	6914	7170	6487	5364
B5	Total EU	103117	106309	111090	119051	131516	141272	141647	145940	160673	187519	172473	183172	165991	187646	204124	208022	218002	222151	218914	236605	258140	266316	268112	225782
	Extra EU (Rest of World)
AF	Afghanistan	1	1	2	10	2	0	0	2	0	27	0	0	0	2	0	3	1	0	0	2	0	0	2	3
AL	Albania	2	0	1	2	0	2	3	0	0	0	0	0	0	0	1	0	8	7	0	0	4	6	6	8
DZ	Algeria	119	116	194	535	253	388	294	425	484	948	903	868	547	700	1521	2070	3325	3397	1815	690	1389	2239	2016	479
AS	American Samoa	0	0	0	0	0	0	0	0	0	0	0	0	0	0	0	0	0	0	0	0	0	0	0	0
AD	Andorra	0	0	0	0	0	0	0	0	0	0	0	0	0	0	0	0	0	0	0	0	0	2	0	0
AO	Angola	16	7	9	6	73	27	10	10	18	17	152	573	294	81	347	811	648	423	700	310	130	88	49	12
AI	Anguilla	0	0	0	0	0	0	0	0	0	0	17	0	0	0	0	0	0	0	0	0	0	0	0	1
AQ	Antarctica	0	0	0	0	0	0	0	0	0	0	0	0	0	0	0	0	0	0	0	0	0	0	0	0
AG	Antigua & Barbuda	4	0	0	4	3	2	23	22	10	6	9	96	14	7	1	3	4	1	7	29	8	17	5	45
AR	Argentina	268	213	202	196	230	250	281	285	295	373	449	567	653	653	591	613	622	576	605	656	712	650	693	783
AM	Armenia	0	0	1	0	0	0	0	0	0	2	0	0	0	0	0	0	1	0	1	0	0	1	0	0
AW	Aruba	0	0	15	42	18	8	21	23	35	1	54	175	45	0	5	42	0	1	0	0	0	0	0	0
AU	Australia	1334	1424	1403	1632	1915	1750	1835	1884	2046	2088	2258	2333	2177	2222	2374	2346	2033	1629	1927	2041	2276	2181	3934	2462
AZ	Azerbaijan	10	8	11	11	13	12	18	15	43	244	99	123	39	28	120	657	229	119	82	138	104	291	208	119
BS	Bahamas	60	66	67	45	4	16	1	4	44	53	3	7	5	0	3	2	1	3	6	9	6	7	5	4
BH	Bahrain	25	56	35	113	135	80	92	79	203	210	116	108	21	182	211	334	238	204	200	129	245	336	327	140
BD	Bangladesh	246	276	288	414	481	508	594	644	608	774	743	869	1070	1187	1405	1616	1700	1610	1850	2228	2759	2759	3061	2364
BB	Barbados	30	30	22	24	44	25	32	23	23	22	21	22	14	12	13	14	9	4	5	7	8	12	10	13
BY	Belarus	14	21	22	38	19	45	23	106	419	1041	916	154	25	46	63	78	94	70	25	33	51	56	83	90
BZ	Belize	37	34	43	43	35	33	43	45	46	38	33	55	67	59	53	75	71	59	83	54	54	72	77	57
BJ	Benin	0	0	0	0	0	6	3	6	0	0	0	0	0	0	0	0	0	0	0	0	0	1	1	0
BM	Bermuda	26	0	1	0	8	13	83	5	1	13	5	3	0	0	13	0	0	0	27	24	1	13	14	73
BT	Bhutan	0	0	0	2	3	0	0	5	0	0	0	0	0	0	0	0	0	0	0	0	0	6	0	0
BO	Bolivia	20	23	21	15	15	13	10	12	16	12	6	9	10	13	21	17	15	32	12	19	22	19	24	14
BQ	Bonaire, Sint Eustatius & Saba	7	6	3	7	9	28	8	2	39	36	23	2	0	0	32	0	0	0	0	0	0	0	0	0
BA	Bosnia & Herzegovina	0	0	4	1	0	1	2	1	3	10	10	26	12	12	13	12	19	20	16	17	23	21	15	19
BW	Botswana	109	77	240	347	1041	970	1064	1127	1125	1178	1571	482	218	558	2377	1788	2315	21	24	19	20	13	0	0
BV	Bouvet Island	0	0	0	0	0	0	0	0	0	0	0	0	0	1	0	0	0	0	0	0	0	0	0	0
BR	Brazil	909	894	869	1049	1284	1377	1524	1551	1731	1910	1951	2863	2438	2997	2629	2382	2550	2247	2025	1933	1797	2012	2310	1881
IO	British Indian Ocean Territory	0	0	0	0	0	0	0	0	0	1	0	0	0	0	0	0	0	0	0	0	0	0	0	0
VG	British Virgin Islands	3	3	0	5	9	31	115	64	89	48	63	22	30	26	15	14	10	15	15	14	12	12	16	43
BN	Brunei	346	174	67	75	29	19	30	38	14	30	40	8	37	6	10	13	10	16	16	43	12	113	7	2
BF	Burkina Faso	0	0	0	0	1	0	0	0	1	0	0	0	0	0	1	0	0	2	0	2	3	5	1	2
BI	Burundi	8	0	0	0	0	0	0	0	4	0	0	0	0	0	0	0	0	0	0	0	0	0	0	0
KH	Cambodia	22	27	45	57	85	94	99	107	74	93	100	120	172	260	356	449	542	634	761	856	904	880	874	661
CM	Cameroon	44	41	44	48	41	65	103	208	174	67	63	80	102	93	53	134	101	152	112	69	53	47	58	44
CA	Canada	2379	2347	2739	3639	3346	3187	3352	3865	3948	4460	5479	5682	4305	5647	5968	5422	5631	4585	6101	5312	5390	6335	8359	4352
CV	Cape Verde	0	1	3	3	4	7	2	0	0	0	1	0	0	0	0	0	0	0	0	0	0	0	2	1
KY	Cayman Islands	1	0	0	34	3	3	1	0	12	1	0	43	16	63	96	20	153	118	0	177	1	0	0	4
CF	Central African Republic	0	0	0	0	0	0	1	0	0	0	0	0	0	0	0	0	0	0	0	0	0	0	0	0
TD	Chad	0	0	0	0	0	0	1	0	0	0	0	0	1	0	0	0	0	0	0	1	0	0	0	0
CL	Chile	379	356	346	480	510	479	410	529	493	541	540	580	620	577	608	586	687	650	602	655	719	954	859	543
CN	China	2692	3379	4010	5452	6680	8050	9534	10997	13704	16679	19074	22683	25097	30322	30047	30034	33481	34850	36048	39646	42245	43025	47032	53999
CX	Christmas Island	0	0	0	0	1	0	0	0	1	0	0	0	0	0	0	0	0	0	0	0	0	0	0	0
CC	Cocos Islands	0	0	0	0	0	0	0	0	0	0	0	1	3	1	0	0	0	0	0	0	0	0	0	0
CO	Colombia	174	209	204	232	302	232	226	288	304	314	375	644	506	657	924	1007	834	781	645	485	481	443	476	394
KM	Comoros	0	0	0	0	4	0	0	0	0	0	0	0	0	0	0	1	0	0	0	0	0	0	0	0
CD	Congo (Democratic Republic)	7	1	2	0	0	1	1	4	5	0	0	0	0	3	1	1	1	0	0	1	3	0	3	1
CG	Congo (Republic)	5	8	8	5	2	4	7	3	9	10	18	11	17	56	24	99	226	79	24	31	15	27	18	43
CK	Cook Islands	0	0	0	0	0	0	0	0	0	0	0	0	0	0	0	0	0	0	0	0	0	0	0	0
CR	Costa Rica	72	180	373	581	142	331	458	578	574	518	510	476	257	208	204	179	183	210	207	212	247	240	270	243
CU	Cuba	14	14	16	12	10	8	9	13	6	6	2	15	9	4	79	47	163	59	22	11	11	8	8	4
CW	Curacao	0	0	0	0	0	0	0	0	0	0	0	0	0	0	0	0	0	0	5	0	0	0	1	0
DJ	Djibouti	0	0	0	0	0	0	0	1	0	0	1	4	2	0	0	0	0	0	0	5	18	11	16	8
DM	Dominica	18	14	14	13	13	16	11	10	14	13	6	5	25	25	0	0	0	0	0	0	0	0	0	0
DO	Dominican Republic	35	25	27	32	34	56	50	42	52	82	85	81	99	100	135	137	141	131	132	164	130	108	113	103
TL	East Timor	0	0	0	0	1	0	0	0	0	0	0	0	0	0	0	0	0	0	0	0	0	0	0	0
EC	Ecuador	38	41	29	30	37	39	32	43	43	46	63	106	89	73	113	145	155	126	112	111	164	155	143	179
EG	Egypt	282	304	295	430	390	474	443	522	367	626	582	631	672	638	789	624	765	886	665	658	657	830	893	771
SV	El Salvador	13	10	11	15	9	9	47	8	6	3	12	5	13	7	9	11	14	12	7	19	13	14	14	10
GQ	Equatorial Guinea	0	8	0	0	3	7	6	15	16	17	18	8	16	21	254	47	1101	1201	267	124	59	23	34	15
ER	Eritrea	0	0	0	0	0	0	0	0	0	0	0	0	0	0	0	0	0	0	0	0	0	0	0	0
ET	Ethiopia	18	16	10	13	11	13	12	13	14	16	14	22	33	34	100	119	86	51	151	166	359	179	332	329
FK	Falkland Islands	10	12	23	7	7	5	10	6	4	3	3	1	2	5	9	15	14	6	9	96	6	8	6	2
FO	Faroe Islands	111	93	88	84	115	103	114	103	100	105	93	104	100	118	150	141	206	195	149	225	215	209	254	202
FJ	Fiji	61	65	68	69	55	50	67	67	64	76	63	89	86	33	55	33	49	61	26	22	28	11	20	26
PF	French Polynesia	0	0	0	0	0	0	0	0	0	0	0	0	0	0	0	0	0	0	0	0	0	0	0	0
TF	French Southern Territories	0	0	0	0	0	0	0	0	0	0	0	0	0	0	0	0	0	0	0	0	0	0	0	0
MK	North Macedonia	10	14	17	20	20	18	25	28	27	26	34	36	28	37	38	36	47	43	31	43	42	71	111	125
GA	Gabon	5	2	5	4	3	6	22	7	11	6	6	3	19	9	6	9	83	114	47	83	29	3	3	15
GM	Gambia	2	1	0	3	7	2	0	2	2	3	1	0	2	4	4	4	1	4	2	2	3	2	3	2
GE	Georgia	0	3	1	17	4	1	6	11	22	233	154	102	188	189	12	104	41	11	56	11	32	13	20	13
GH	Ghana	134	154	154	106	139	123	150	143	133	152	161	202	193	252	298	221	296	265	210	244	206	430	291	175
GI	Gibraltar	5	26	15	21	33	29	47	14	130	34	61	41	150	39	87	171	1	330	3	68	16	37	10	108
GL	Greenland	8	1	1	0	3	1	0	0	0	0	2	0	0	2	21	27	0	0	0	3	2	0	2	0
GD	Grenada	0	0	0	0	0	1	2	0	12	0	0	13	0	0	0	0	0	0	0	0	0	0	0	0
GU	Guam	0	0	0	0	0	0	0	0	0	0	0	0	0	0	0	0	0	0	0	15	0	0	0	0
GT	Guatemala	16	24	25	23	12	15	16	15	14	19	14	19	26	39	38	42	54	54	84	90	91	81	91	87
GN	Guinea	0	1	6	0	0	3	0	2	4	0	2	0	0	1	2	10	0	0	0	0	0	1	0	0
GW	Guinea Bissau	0	0	0	0	0	0	0	0	0	0	0	0	0	0	0	0	0	0	0	0	0	0	0	0
GY	Guyana	81	75	79	72	68	58	58	46	47	38	42	81	77	36	46	67	71	64	59	29	56	30	33	30
HT	Haiti	0	0	0	0	0	0	0	0	0	0	1	0	1	0	0	2	1	2	0	1	6	3	7	2
HM	Heard & McDonald Islands	0	0	0	0	0	0	0	0	0	0	0	0	0	0	0	0	0	0	0	0	0	0	0	0
HN	Honduras	33	34	26	28	33	20	25	26	25	19	21	40	54	93	61	51	66	69	129	129	129	127	131	115
HK	Hong Kong	4111	4301	5024	6014	5965	5746	5514	5724	6420	7340	7192	7591	7272	8115	7118	6684	6844	6311	6326	6541	7676	6955	7122	7179
IS	Iceland	249	270	293	294	310	310	311	335	351	379	419	445	453	464	411	384	365	464	447	463	523	483	489	457
IN	India	1639	1502	1645	1783	2132	2438	2680	2463	3133	3913	4243	4965	5412	6368	6461	6424	9517	7964	5870	6280	7402	7562	8245	6026
ID	Indonesia	1008	1014	1065	1213	1229	1108	956	978	906	1052	1009	1163	1203	1356	1261	1207	1163	1084	1058	1252	1141	1162	1213	1022
IR	Iran	38	43	40	35	31	36	31	45	38	73	67	72	195	186	358	115	33	38	25	39	26	27	18	9
IQ	Iraq	0	21	0	0	1	0	0	0	0	0	1	0	0	0	1	0	2	1	52	7	5	2	1	36
IL	Israel	907	925	1022	1065	960	859	829	887	982	970	1000	1085	1045	1500	2172	2280	1879	1137	994	1026	1130	1118	1240	1416
CI	Ivory Coast	63	84	78	84	86	95	109	88	74	83	107	103	173	214	87	157	126	136	152	244	262	195	231	315
JM	Jamaica	139	115	123	133	125	112	134	97	102	134	131	132	102	51	54	30	56	52	55	41	64	40	41	41
JP	Japan	9183	9904	9782	11123	10017	8951	8939	8881	9241	8671	8167	8049	6402	7537	8145	7919	7654	6736	6536	8036	9246	9742	9724	7069
JE	Jersey	N/A	N/A	N/A	N/A	N/A	N/A	N/A	N/A	N/A	N/A	N/A	N/A	N/A	N/A	N/A	N/A	N/A	N/A	N/A	N/A	N/A	N/A	N/A	N/A
JO	Jordan	16	25	20	17	13	18	16	17	18	17	24	17	16	24	48	23	40	23	55	56	200	28	35	109
KZ	Kazakhstan	10	42	53	131	89	39	52	51	55	112	195	106	175	114	153	324	327	287	540	528	414	341	358	491
KE	Kenya	191	206	195	198	214	213	215	214	217	254	256	314	365	347	399	350	393	293	306	336	461	439	321	350
KI	Kiribati	0	0	0	0	0	0	0	0	0	0	0	0	0	0	0	0	0	0	0	0	0	0	0	0
XK	Kosovo	0	0	0	0	0	0	0	0	0	0	0	0	0	0	0	0	0	0	0	0	0	0	0	4
KW	Kuwait	186	161	150	506	458	424	535	638	461	1086	1165	1745	1173	1475	2306	2304	2368	1926	954	867	987	689	745	317
KG	Kyrgyz Republic	2	2	0	0	0	0	0	0	0	6	0	8	10	0	1	0	0	0	1	0	0	0	0	0
LA	Laos	7	6	8	9	10	12	10	16	4	0	0	24	36	44	55	40	44	31	23	31	12	12	16	14
LB	Lebanon	16	17	16	18	16	20	16	15	20	21	46	49	31	47	40	34	42	28	37	31	31	30	40	47
LS	Lesotho	0	0	0	0	0	0	0	0	0	0	0	0	0	0	1	0	0	0	0	0	0	0	0	0
LR	Liberia	0	1	0	2	2	2	15	0	3	9	7	9	0	0	0	0	2	1	0	33	1	6	1	3
LY	Libya	448	326	235	324	299	317	352	309	486	720	771	993	867	1410	434	1664	1266	326	69	248	856	632	200	69
LI	Liechtenstein	28	23	23	24	28	27	27	19	15	41	41	34	23	9	6	1	1	7	6	8	1	4	4	1
MO	Macao	57	47	37	46	49	39	46	44	29	33	35	19	13	15	22	16	16	15	13	9	6	11	12	13
MG	Madagascar	24	20	22	20	25	20	17	16	17	28	33	25	29	30	28	23	24	35	38	33	33	32	32	26
MW	Malawi	12	11	11	13	15	13	17	20	16	12	13	17	22	24	36	32	25	14	21	12	14	13	18	24
MY	Malaysia	2054	2026	2203	2446	2132	1852	1870	1898	1724	1900	1778	1892	1659	1848	1725	1672	1616	1685	1735	1819	1877	2047	2044	1907
MV	Maldives	9	10	4	6	10	11	8	12	13	14	16	14	10	12	13	13	12	8	11	8	11	14	13	8
ML	Mali	0	0	1	2	1	5	15	5	5	16	5	0	2	2	1	0	0	0	0	0	1	1	65	0
MH	Marshall Islands	0	0	1	0	0	0	0	2	1	0	2	1	1	0	0	13	2	0	0	0	0	0	1	0
MR	Mauritania	20	12	20	6	5	0	0	6	11	14	13	4	3	2	4	0	5	45	6	5	3	1	3	7
MU	Mauritius	353	334	314	297	352	355	332	350	355	379	354	391	329	253	237	243	251	206	184	169	167	142	124	93
MX	Mexico	349	371	401	680	748	506	483	407	434	462	575	782	753	1009	1041	697	736	892	948	1058	1233	1286	1620	1099
FM	Micronesia	0	0	0	0	0	0	0	0	0	0	0	0	0	0	0	0	0	0	0	0	0	0	0	0
MD	Moldova	0	0	0	3	2	1	0	0	7	13	16	20	31	45	34	44	48	50	44	46	52	45	34	34
MN	Mongolia	9	5	3	9	7	5	0	1	0	4	3	1	6	6	4	5	6	5	9	1	5	6	9	3
ME	Montenegro	0	0	0	0	0	0	0	0	0	0	0	2	0	1	1	2	1	0	0	0	18	5	5	1
MS	Montserrat	1	0	0	0	0	0	0	0	0	0	0	0	0	0	0	0	0	0	0	0	0	0	0	0
MA	Morocco	353	379	411	473	493	488	480	531	426	391	458	432	335	338	400	463	525	610	589	972	691	686	661	580
MZ	Mozambique	7	5	2	5	8	3	7	1	7	4	47	63	50	78	83	64	98	90	73	70	84	106	32	10
MM	Myanmar	17	25	24	53	71	67	68	77	37	28	27	33	41	46	35	41	57	86	101	150	221	270	333	270
NA	Namibia	21	24	78	61	306	175	103	218	278	339	246	123	116	214	438	268	78	40	34	30	29	27	32	28
NR	Nauru	0	0	1	0	0	0	0	0	0	0	0	0	0	0	0	0	0	0	0	0	0	0	0	0
NP	Nepal	2	0	12	12	12	10	10	12	11	12	10	12	14	14	14	13	14	13	17	18	20	21	16	12
NC	New Caledonia	6	1	0	0	0	0	0	1	0	1	0	0	0	0	0	0	0	0	0	0	8	7	8	3
NZ	New Zealand	573	561	565	564	577	592	612	618	613	633	708	747	832	828	807	904	849	923	948	866	916	909	879	867
NI	Nicaragua	12	5	1	6	9	6	6	2	5	11	3	10	9	13	17	28	21	26	23	32	50	42	40	59
NE	Niger	11	8	2	0	12	0	3	0	0	0	0	3	3	0	0	0	0	2	0	0	1	1	0	0
NG	Nigeria	117	137	131	74	69	95	89	107	149	205	336	862	594	812	2215	3819	3153	2509	1482	921	1329	2429	1462	1076
NU	Niue Island	0	0	0	0	0	0	0	0	0	0	0	0	0	0	0	0	0	0	0	0	0	0	0	0
NF	Norfolk Island	0	0	0	0	0	0	0	0	0	0	0	0	0	0	0	0	0	0	0	0	0	0	0	0
KP	North Korea	15	4	0	0	0	0	1	0	0	9	7	2	0	0	3	0	1	0	0	0	0	0	0	0
MP	Northern Mariana Islands	0	0	0	0	0	0	0	1	0	0	0	0	0	0	0	0	0	0	0	0	0	0	0	0
NO	Norway	5117	3829	3991	6140	6190	5895	6883	8914	12539	15092	14832	20785	15260	19661	26094	24675	20444	17685	13426	13841	19535	20362	16158	11189
PS	Occupied Palestinian Territory	0	0	0	0	0	0	0	0	0	0	0	0	0	0	0	0	0	0	0	0	0	1	0	3
OM	Oman	92	78	68	68	58	85	86	112	66	79	76	164	107	123	159	95	96	198	138	106	281	183	250	171
PK	Pakistan	378	357	347	393	458	527	553	576	502	509	518	611	687	801	864	807	878	1076	1040	1164	1261	1282	1327	1250
PW	Palau	0	0	0	0	0	0	0	0	0	0	0	0	0	0	0	0	0	0	0	0	0	0	3	0
PA	Panama	6	6	6	6	9	10	7	7	20	17	18	12	32	26	23	30	41	26	28	35	32	29	32	30
PG	Papua New Guinea	75	50	51	45	40	52	64	64	62	43	39	67	58	62	129	115	124	132	108	104	118	77	77	85
PY	Paraguay	3	0	0	0	0	1	0	0	0	0	0	3	0	3	0	4	5	4	12	32	13	25	26	12
PE	Peru	139	114	134	149	181	156	126	142	128	208	134	160	164	224	243	219	223	243	252	305	348	395	469	389
PH	Philippines	741	904	971	1219	1244	1032	753	676	730	777	744	625	415	523	449	436	382	392	414	481	540	581	513	382
PN	Pitcairn	0	0	0	0	0	0	0	0	0	0	0	0	0	0	0	0	0	0	0	0	0	0	0	0
QA	Qatar	12	31	24	23	32	26	54	80	60	181	180	115	791	2394	4985	3134	2907	2215	2479	2077	2594	1464	2339	1497
RU	Russia	1513	1363	1292	1751	2201	2096	2705	3899	5522	6402	6084	7113	4677	5897	8290	8990	7902	7220	4956	4484	5391	8011	8321	7463
RW	Rwanda	0	0	0	0	0	0	0	0	0	0	0	0	0	0	0	0	1	1	2	3	3	5	5	10
WS	Samoa	0	0	0	0	0	0	0	0	0	0	0	0	0	0	0	0	0	0	0	0	0	0	7	2
SM	San Marino	5	10	11	9	5	6	4	4	1	3	8	9	3	4	1	3	0	6	7	0	3	0	0	3
ST	Sao Tome & Principe	0	0	0	0	0	0	1	0	0	0	0	0	0	0	0	0	0	0	0	0	0	0	0	0
SA	Saudi Arabia	901	841	895	1146	1162	845	997	1451	2046	1408	1049	907	857	903	1169	1965	3156	2938	2165	1684	2338	3177	3058	1481
SN	Senegal	7	9	8	14	11	11	7	9	8	9	16	12	11	13	22	21	27	34	27	39	37	42	44	46
RS	Serbia	31	32	17	15	25	32	35	41	43	63	76	85	71	92	91	77	112	105	159	210	246	235	281	264
SC	Seychelles	0	18	37	39	51	65	56	60	60	54	47	46	69	51	55	48	76	68	64	66	61	66	64	56
SL	Sierra Leone	3	2	0	0	1	1	2	0	0	3	2	2	10	7	13	7	7	6	0	0	6	1	0	0
SG	Singapore	2577	2355	2302	2638	2301	2148	2911	3532	4020	3972	4298	4257	3850	4278	4442	4268	3355	2815	1924	2596	3193	2287	2918	2196
SX	Sint Maarten	0	0	0	0	0	0	0	0	0	0	0	0	0	0	0	0	0	15	0	23	0	0	0	0
SB	Solomon Islands	5	9	10	4	0	0	0	0	0	0	3	0	0	2	2	0	0	0	0	0	0	0	0	0
SO	Somalia	0	1	0	0	0	0	0	0	0	0	0	0	0	0	0	0	0	0	0	0	0	0	0	1
ZA	South Africa	1410	1423	1654	2661	2995	2758	3033	3335	4009	4003	3179	4494	3651	4148	2842	3137	2365	2357	2846	2996	2902	3468	4674	3611
GS	South Georgia	0	0	0	0	0	0	0	0	0	0	0	0	16	3	1	0	0	0	0	0	0	0	0	0
KR	South Korea	2317	2522	2952	3741	3085	3046	2699	3152	3065	3210	3184	3739	2958	2492	2585	3168	3426	4123	4506	4761	4553	4195	4185	3855
SS	South Sudan	0	0	0	0	0	0	0	0	0	0	0	0	0	0	0	0	0	0	0	0	0	0	0	0
LK	Sri Lanka	248	292	339	439	424	432	414	461	444	515	544	668	733	729	721	753	745	989	1065	1143	743	701	757	695
KN	St Kitts & Nevis	9	5	7	7	8	4	6	1	2	0	0	0	0	0	0	0	0	0	0	0	0	0	0	0
LC	St Lucia	34	38	34	34	17	26	14	20	13	16	13	17	17	13	50	11	11	4	4	4	8	5	5	0
VC	St Vincent	16	21	19	19	13	14	12	19	10	8	4	2	3	2	0	0	0	0	0	0	0	0	0	0
SH	St. Helena	0	0	1	0	0	0	0	0	0	0	0	0	0	0	0	0	0	0	0	0	0	0	0	1
SD	Sudan	8	14	5	6	10	8	5	14	17	10	20	4	18	11	7	5	10	3	8	7	10	8	16	5
SR	Suriname	15	13	20	27	20	3	0	0	0	0	0	0	3	0	0	0	0	0	0	1	0	0	0	0
SZ	Swaziland	45	41	33	37	37	37	33	36	35	36	29	42	12	14	10	4	6	14	3	21	2	10	2	27
CH	Switzerland	4588	4571	5201	5325	4341	3719	3144	2973	3185	3543	3826	4470	4525	6064	6803	6140	7810	7201	6856	9971	7831	6518	8360	5326
SY	Syria	40	27	86	60	90	150	64	50	129	275	58	117	83	27	23	9	4	4	4	5	5	3	2	0
TW	Taiwan	2340	2401	2731	3697	3084	2558	2337	2420	2314	2537	2516	2619	2246	3123	3367	3514	3484	3278	3146	3184	3465	3560	3656	3279
TJ	Tajikistan	0	0	0	0	0	0	0	0	0	0	12	0	0	0	1	0	0	0	0	0	0	0	0	0
TZ	Tanzania	36	31	22	31	34	39	34	38	34	30	32	24	15	22	25	38	49	32	27	29	16	15	17	20
TH	Thailand	1244	1359	1383	1646	1636	1519	1560	1650	1620	1866	2051	2299	2260	2433	2422	2346	2496	2465	2362	2806	3064	3052	3041	2595
TG	Togo	2	1	1	0	0	0	0	0	0	0	11	0	0	0	0	0	0	0	3	0	0	2	0	2
TK	Tokelau Islands	0	0	0	0	0	0	0	0	0	0	0	0	0	0	0	0	0	0	0	0	0	0	0	0
TO	Tonga	0	0	0	0	0	0	0	0	0	0	0	0	0	0	0	0	0	0	0	0	0	0	0	0
TT	Trinidad & Tobago	67	40	54	62	62	58	78	75	73	189	125	199	357	309	198	75	123	156	121	67	127	163	107	296
TN	Tunisia	62	84	88	121	127	116	142	171	196	159	198	404	476	654	233	348	458	323	151	145	156	159	193	152
TR	Turkey	1062	1198	1347	1589	1880	2465	2791	3411	3630	4191	4903	4849	4594	5329	5335	5524	5852	6467	6733	7337	7991	8754	9013	8166
TM	Turkmenistan	1	0	3	2	1	7	0	5	2	35	5	39	8	15	32	43	161	186	35	17	2	3	1	1
TC	Turks & Caicos Islands	1	0	0	0	0	0	0	0	0	0	0	0	0	0	0	0	0	7	0	0	0	2	2	0
TV	Tuvalu	0	0	0	0	0	0	0	0	0	0	0	0	0	0	0	0	0	0	0	0	0	0	0	0
UG	Uganda	20	18	11	9	11	12	12	14	13	15	17	19	12	13	12	14	19	12	13	12	12	12	13	12
UA	Ukraine	37	50	52	78	82	137	99	112	103	122	117	148	150	273	353	275	390	404	256	301	414	533	618	560
AE	United Arab Emirates	536	547	652	697	791	941	1223	1285	1654	1146	1137	1013	1185	1757	2537	2762	3627	3050	2072	2936	4022	3671	2956	1948
US	United States inc Puerto Rico	22018	22813	23088	27647	27817	22304	20437	20154	20423	22628	22047	24604	23978	26228	28909	29471	28163	28495	32171	36239	38477	41217	46434	36597
UY	Uruguay	76	57	43	38	38	47	43	44	58	65	65	102	118	108	109	111	91	76	69	76	56	62	52	46
UM	US Minor Outlying Islands	0	0	0	0	0	0	0	0	0	0	0	0	1	0	0	0	0	0	0	0	0	0	0	0
VI	US Virgin Islands	2	17	0	4	9	2	0	2	30	0	0	25	53	32	1	2	1	1	0	5	1	0	1	1
UZ	Uzbekistan	16	5	26	13	32	25	32	26	25	18	25	34	42	41	31	19	5	0	0	0	1	0	50	75
VU	Vanuatu	0	0	0	0	0	0	0	0	0	0	0	0	0	0	0	0	1	1	6	2	0	0	0	0
VA	Vatican City	0	0	0	0	0	0	0	0	0	0	0	3	0	0	0	0	0	0	0	2	0	0	0	0
VE	Venezuela	158	124	141	281	224	263	127	226	494	701	594	788	483	491	468	551	253	284	235	152	110	40	46	35
VN	Vietnam	193	250	317	398	466	515	625	725	731	827	874	1039	1110	1231	1525	2336	2717	2380	3071	3807	4224	4400	4648	3893
WF	Wallis & Futuna	0	0	0	0	0	0	0	0	0	0	0	0	0	0	0	0	0	0	0	0	0	0	0	0
YE	Yemen	4	1	3	4	4	3	9	12	27	10	18	0	6	42	150	26	78	2	1	0	0	0	0	0
ZM	Zambia	32	24	14	16	14	13	13	15	15	22	22	19	18	21	24	28	40	38	16	18	16	5	3	11
ZW	Zimbabwe	128	125	130	120	106	84	61	58	51	37	23	40	48	23	53	16	26	25	27	41	72	73	63	6
D5	Total Extra EU (Rest of World)	80896	82009	86841	106363	106066	98377	100655	109271	122581	137711	140342	160445	146742	174001	194933	196805	200904	187854	178897	193782	213453	221659	235645	200060
Earliest date for revisions to trade in goods is April 2021.
1These data are our best estimate of these bilateral UK trade flows. Users should note that alternative estimates are available, in some cases, via the statistical agencies for bilateral countries or through central databases such as
UN Comtrade.
Some data for countries have been marked with N/A. This is because Trade in Goods do not collate data from these countries.

## Sheet: Monthly Exports
OFFICIAL-SENSITIVE until 7.00am on Thursday 12th August 2021
UK Trade in Goods - All Countries - Monthly Exports1
£ million, seasonally adjusted, current price		1997Jan	1997Feb	1997Mar	1997Apr	1997May	1997Jun	1997Jul	1997Aug	1997Sep	1997Oct	1997Nov	1997Dec	1998Jan	1998Feb	1998Mar	1998Apr	1998May	1998Jun	1998Jul	1998Aug	1998Sep	1998Oct	1998Nov	1998Dec	1999Jan	1999Feb	1999Mar	1999Apr	1999May	1999Jun	1999Jul	1999Aug	1999Sep	1999Oct	1999Nov	1999Dec	2000Jan	2000Feb	2000Mar	2000Apr	2000May	2000Jun	2000Jul	2000Aug	2000Sep	2000Oct	2000Nov	2000Dec
	European Union (EU)
AT	Austria	98	95	98	95	89	95	86	87	89	91	102	97	97	93	90	97	105	95	97	108	104	96	96	95	91	97	84	91	85	102	95	99	97	105	100	114	94	91	91	99	93	88	95	95	93	89	97	96
BE	Belgium	684	725	695	742	655	659	625	648	622	656	649	652	642	671	636	711	610	645	666	687	680	715	705	682	722	679	717	653	738	668	767	759	769	742	770	758	791	787	801	771	819	819	789	813	804	798	790	830
BG	Bulgaria	7	4	5	6	6	9	6	5	6	9	8	9	5	7	7	7	6	8	6	7	7	5	7	10	5	6	7	6	6	10	6	7	7	5	7	4	7	7	7	7	8	7	6	6	8	9	7	10
HR	Croatia	10	10	8	7	10	8	7	8	9	7	9	13	8	10	8	10	10	8	13	10	9	8	8	7	7	7	7	5	6	8	8	7	7	5	6	7	7	6	5	6	5	5	5	6	7	9	8	9
CY	Cyprus	24	26	20	23	23	23	25	19	19	24	21	21	19	20	21	23	21	19	22	19	21	27	24	24	19	21	25	23	21	26	21	19	20	23	24	21	20	28	27	25	22	28	21	28	29	39	42	19
CZ	Czech Republic	73	71	56	72	54	76	56	54	60	62	54	52	57	58	67	56	66	65	62	63	58	53	57	60	54	53	54	58	62	59	67	70	65	63	66	65	68	74	73	70	69	78	75	79	82	88	94	100
DK	Denmark	183	175	173	180	173	166	184	163	174	177	164	177	173	179	179	153	163	174	173	178	184	168	174	183	174	168	169	166	169	167	158	168	175	172	187	190	171	175	175	155	185	194	196	216	196	222	216	202
EE	Estonia	4	4	4	7	6	6	4	6	7	6	6	7	4	5	9	6	6	7	7	6	5	4	6	5	3	3	4	3	4	6	3	9	3	3	6	5	4	5	6	5	5	5	4	6	5	5	8	10
FI	Finland	128	134	131	124	118	121	131	112	122	121	143	115	116	121	125	123	126	134	118	111	119	111	115	106	116	106	110	109	114	103	108	123	112	110	114	124	113	111	106	119	133	109	112	121	121	124	116	140
FR	France	1428	1393	1360	1336	1356	1301	1357	1314	1305	1390	1291	1390	1357	1413	1265	1381	1384	1391	1303	1308	1390	1341	1324	1351	1282	1276	1320	1348	1320	1319	1423	1443	1470	1428	1490	1553	1459	1469	1545	1453	1477	1535	1396	1572	1512	1516	1612	1581
DE	Germany	1736	1711	1724	1680	1674	1665	1739	1544	1689	1666	1661	1715	1718	1775	1742	1699	1685	1707	1636	1633	1674	1640	1693	1700	1617	1599	1594	1598	1668	1616	1667	1766	1764	1794	1892	1794	1765	1751	1763	1878	1771	1911	1890	2054	1877	1976	1923	1975
GR	Greece	98	84	83	91	89	90	86	80	86	82	81	91	90	96	93	93	87	88	88	88	88	90	92	90	84	91	100	93	79	87	90	121	102	95	103	117	101	85	98	81	99	132	107	109	99	112	98	101
HU	Hungary	38	36	30	38	37	45	37	39	37	38	37	38	40	42	44	41	42	43	43	40	42	45	41	44	38	40	40	39	40	40	42	43	41	40	46	44	44	48	46	49	52	49	49	50	56	55	56	56
IE	Ireland	813	818	832	842	802	787	796	820	811	808	813	814	801	840	831	813	845	830	841	831	824	824	849	845	885	875	875	904	905	943	964	921	953	999	986	1009	1004	990	1022	1026	1040	1065	1038	1060	1086	1185	1105	1131
IT	Italy	638	651	643	668	649	649	639	638	730	676	681	679	697	727	731	686	729	709	677	685	686	699	734	681	632	630	600	595	671	583	643	624	666	694	712	695	683	656	684	690	682	689	705	717	696	693	698	710
LV	Latvia	4	6	6	5	5	8	6	9	7	11	13	8	9	8	10	8	9	9	7	6	8	5	6	5	3	4	4	5	5	6	6	6	6	5	8	11	3	5	6	4	7	8	7	9	9	11	10	9
LT	Lithuania	9	5	8	7	8	8	9	8	10	11	11	13	11	8	12	9	10	13	10	11	9	10	9	9	5	7	8	8	8	9	8	7	9	7	9	9	20	8	8	8	10	20	9	10	7	10	14	12
LU	Luxembourg	9	11	10	11	8	10	7	7	9	11	9	8	10	16	11	17	14	13	15	7	10	10	12	10	8	15	13	11	8	8	9	13	14	9	8	9	11	12	14	16	20	20	19	23	29	19	19	20
MT	Malta	26	25	16	30	22	22	22	19	19	19	18	26	17	17	16	13	16	17	16	17	14	17	17	16	15	13	18	17	16	22	16	16	17	15	17	18	17	17	24	16	17	16	17	16	17	16	17	17
NL	Netherlands	1230	1223	1097	1221	1129	1079	1079	1053	1106	1140	1147	1162	1061	1132	1093	1086	1106	1099	1082	1062	1028	1012	997	1033	1027	1021	1054	1094	1044	1113	1142	1168	1185	1200	1206	1167	1145	1160	1226	1126	1224	1217	1211	1426	1254	1084	1367	1317
PL	Poland	173	118	103	109	101	113	113	114	106	136	114	117	108	106	105	97	102	103	100	112	110	101	105	101	99	92	105	99	108	94	91	112	97	88	96	112	103	118	110	114	110	129	112	103	113	110	113	104
PT	Portugal	135	140	126	141	127	147	174	151	132	161	135	158	134	137	151	133	146	138	140	142	155	140	149	143	161	149	126	155	143	133	142	145	136	137	149	132	142	147	141	160	110	144	136	121	142	124	137	132
RO	Romania	22	20	15	17	19	13	15	17	20	17	18	20	18	20	23	22	17	18	19	19	23	21	18	19	20	20	17	18	19	21	21	24	19	19	23	22	26	27	31	26	29	37	26	30	31	45	48	35
SK	Slovakia	8	13	13	13	11	13	11	9	8	13	15	12	7	8	12	9	9	10	9	7	8	11	10	8	4	13	9	8	8	7	8	11	10	9	14	12	7	10	13	11	12	14	11	12	13	20	20	18
SI	Slovenia	13	8	11	13	12	13	13	13	12	11	15	13	10	9	15	11	11	14	10	10	10	11	12	12	7	9	11	12	10	18	10	13	11	12	16	14	9	12	14	11	11	11	20	19	10	14	13	15
ES	Spain	501	557	550	575	520	567	552	557	551	549	523	559	567	567	594	551	585	568	572	575	625	599	617	612	617	594	581	591	594	575	592	719	607	628	608	667	687	653	663	667	647	693	687	692	667	687	688	675
SE	Sweden	339	340	359	372	375	372	369	357	360	376	376	338	458	395	366	357	361	341	356	338	354	344	346	329	323	337	322	340	330	321	323	340	340	337	340	341	331	321	345	337	337	350	352	368	353	356	339	364
B5	Total EU	8362	8418	8328	8387	8088	8103	8120	7816	8108	8217	8120	8302	8279	8514	8345	8143	8339	8222	8086	8151	8214	8018	8150	8181	8167	7937	7963	8007	8209	7966	8454	8705	8692	8829	8943	8985	8999	8708	9127	8975	8926	9356	9210	9509	9314	9428	9624	9701
	Extra EU (Rest of World)
AF	Afghanistan	3	0	0	0	1	1	1	1	1	1	1	1	1	0	2	1	1	1	1	1	1	1	1	1	0	0	0	0	0	0	0	0	0	0	0	0	1	0	0	1	0	0	0	0	0	0	0	0
AL	Albania	3	0	1	0	1	0	0	2	1	0	0	1	1	1	1	0	0	1	1	0	0	1	0	0	1	1	1	2	2	1	3	0	0	0	1	0	0	1	1	0	1	1	0	0	1	0	1	1
DZ	Algeria	9	7	9	8	10	5	8	12	8	6	4	9	9	10	11	8	10	10	11	8	13	7	7	10	8	8	9	9	8	11	8	13	7	10	7	7	7	14	8	7	7	11	8	12	6	10	9	9
AS	American Samoa	0	0	0	0	0	0	0	0	0	0	0	0	0	0	0	0	0	0	0	0	0	0	0	0	0	0	0	0	0	0	0	0	0	0	0	0	0	0	0	0	0	0	0	0	0	0	0	0
AD	Andorra	1	2	2	3	2	3	2	2	3	4	3	2	0	1	2	1	2	1	1	1	1	0	1	1	0	1	1	2	1	0	1	0	1	1	1	1	0	1	2	2	0	0	1	0	0	1	1	0
AO	Angola	3	7	2	56	3	5	4	3	8	4	6	7	3	3	5	5	2	5	4	2	4	4	2	4	19	4	5	3	5	5	5	11	3	2	2	4	3	4	7	3	3	4	5	19	17	14	10	9
AI	Anguilla	1	0	1	0	0	1	0	1	1	0	0	0	1	0	1	1	0	1	0	0	1	1	0	0	0	1	0	0	0	0	0	0	0	0	0	0	0	0	0	0	0	0	0	0	0	0	2	0
AQ	Antarctica	0	0	0	0	0	0	0	0	0	0	0	0	0	0	0	0	0	0	0	0	0	0	0	0	0	0	0	0	0	0	0	0	0	0	0	0	0	0	0	0	0	0	0	0	0	0	0	0
AG	Antigua & Barbuda	3	3	3	6	4	3	3	3	2	3	3	13	3	8	2	3	3	2	5	1	3	3	2	2	2	4	3	3	2	2	2	3	2	2	2	8	2	2	2	1	2	2	2	1	2	6	3	1
AR	Argentina	39	58	36	39	36	50	42	45	51	49	55	24	55	39	45	42	50	44	59	48	28	27	29	27	19	28	30	25	27	25	21	29	25	19	20	23	20	24	24	22	23	20	25	22	27	25	27	20
AM	Armenia	0	0	0	0	0	0	0	0	1	3	1	1	0	0	1	0	0	1	0	0	0	0	0	1	0	0	0	1	0	0	0	1	0	0	0	1	0	0	0	0	0	0	0	1	0	0	0	0
AW	Aruba	3	2	2	5	5	6	7	4	4	8	8	9	3	3	7	4	8	11	3	5	7	3	5	3	5	1	1	4	4	6	6	4	2	5	5	3	3	2	1	2	1	5	1	1	4	2	2	4
AU	Australia	237	245	207	233	212	211	193	199	212	230	207	220	203	210	214	198	196	205	221	194	181	182	168	182	157	170	182	184	190	164	173	226	215	168	203	170	186	197	222	198	210	244	187	203	177	187	184	199
AZ	Azerbaijan	5	8	3	3	4	4	9	3	6	4	6	5	4	4	5	3	4	6	5	4	8	5	7	5	3	2	2	1	2	2	1	1	8	2	2	2	3	4	2	1	2	2	3	3	5	5	3	4
BS	Bahamas	2	1	1	2	2	3	2	2	2	2	2	1	2	2	1	2	1	2	1	2	2	2	9	5	1	1	13	1	4	2	2	2	2	1	2	2	1	1	1	2	2	1	3	2	2	2	8	3
BH	Bahrain	16	12	12	12	13	14	12	10	16	13	19	15	11	11	12	11	12	14	10	12	14	10	13	13	8	10	14	11	9	10	10	9	9	8	11	8	9	10	12	10	15	11	10	9	9	9	10	10
BD	Bangladesh	8	12	6	8	8	6	6	5	5	8	6	8	9	6	13	11	4	4	5	4	6	13	9	6	6	4	4	4	6	6	5	5	6	5	6	7	5	3	5	15	6	6	5	5	9	7	7	7
BB	Barbados	4	3	2	4	3	3	3	3	3	4	3	4	2	4	3	4	3	4	4	4	4	4	4	4	3	3	3	4	4	3	4	4	4	4	5	5	3	4	6	3	3	5	4	5	4	5	6	6
BY	Belarus	2	2	5	3	4	4	2	2	3	2	2	4	3	2	6	3	3	3	2	2	3	2	2	3	2	1	2	2	2	4	3	2	2	3	2	2	2	4	4	4	4	2	4	3	3	2	2	4
BZ	Belize	1	1	1	1	1	1	1	1	2	1	1	1	1	1	1	1	1	1	1	1	1	1	1	1	1	1	1	1	1	1	1	1	1	1	1	1	1	1	1	1	1	1	1	1	0	1	1	1
BJ	Benin	3	3	2	2	4	7	6	4	3	6	6	4	3	3	4	6	4	3	3	5	3	3	3	4	10	4	3	3	4	6	7	2	6	3	6	6	3	4	6	9	6	5	2	2	2	3	2	2
BM	Bermuda	2	8	9	4	8	13	11	1	3	2	11	9	7	4	3	10	4	3	2	2	2	2	2	1	2	2	8	16	23	19	21	33	12	17	9	29	20	34	18	11	54	13	7	35	44	46	51	8
BT	Bhutan	0	0	0	0	0	0	0	0	0	0	0	0	0	0	0	0	0	0	0	0	0	0	0	0	0	0	0	0	0	0	0	0	0	0	0	1	0	0	0	0	0	0	0	0	0	0	0	0
BO	Bolivia	2	0	1	2	1	1	1	2	1	1	2	1	2	1	1	2	1	2	1	1	1	3	2	1	1	1	1	1	1	1	1	1	1	1	1	1	1	1	1	0	1	1	0	1	1	1	1	0
BQ	Bonaire, Sint Eustatius & Saba	1	1	2	2	2	2	1	2	1	2	1	3	1	1	2	2	1	2	2	2	1	2	1	13	1	1	7	4	4	6	2	16	2	4	2	2	1	3	6	1	5	4	4	1	1	4	3	2
BA	Bosnia & Herzegovina	1	0	0	1	1	1	0	1	1	1	1	1	1	1	4	1	1	1	1	1	1	1	1	1	1	1	1	1	2	1	2	1	3	2	2	2	1	1	3	1	2	1	3	2	3	2	2	2
BW	Botswana	1	1	1	1	2	2	3	2	1	2	1	2	1	2	1	1	2	1	2	1	2	2	1	2	1	2	1	1	2	1	5	1	1	1	3	1	1	1	1	1	2	1	4	1	2	2	2	2
BV	Bouvet Island	0	0	0	0	0	0	0	0	0	0	0	0	0	0	0	0	0	0	0	0	0	0	0	0	0	0	0	0	0	0	0	0	0	0	0	0	0	0	0	0	0	0	0	0	0	0	0	0
BR	Brazil	84	92	68	86	83	78	84	79	72	79	74	72	84	76	81	82	78	79	80	74	62	77	89	76	72	65	61	62	60	68	60	56	66	59	61	62	58	61	66	60	70	60	61	71	65	69	72	67
IO	British Indian Ocean Territory	0	0	0	0	0	0	0	0	0	0	0	0	0	0	0	0	0	0	0	0	0	0	0	0	0	0	0	0	0	0	0	0	0	0	0	0	0	0	0	0	0	0	0	0	0	0	0	0
VG	British Virgin Islands	1	0	0	0	0	1	0	0	0	1	0	1	0	0	0	0	0	0	1	0	0	0	1	0	0	0	0	0	1	0	1	0	0	0	2	0	0	0	1	0	0	7	1	1	1	1	0	1
BN	Brunei	73	66	73	41	36	11	43	38	100	48	28	11	33	42	50	28	25	17	4	12	5	19	4	3	3	3	4	61	18	3	4	7	3	3	3	4	10	18	2	13	2	2	1	1	3	23	14	2
BF	Burkina Faso	1	1	0	0	1	1	0	0	0	0	0	0	0	1	0	0	0	0	0	0	0	0	0	0	1	1	1	2	0	0	1	0	0	0	1	0	0	0	0	1	0	0	0	0	1	1	2	0
BI	Burundi	0	0	0	0	0	1	0	0	0	0	0	0	0	0	0	0	0	0	0	0	0	0	0	0	0	0	0	0	0	0	1	0	0	0	0	0	0	0	0	1	0	0	0	0	0	0	0	0
KH	Cambodia	0	0	0	0	0	0	0	0	0	0	0	0	0	0	1	0	1	2	0	0	0	0	0	0	0	1	0	0	0	0	0	0	0	0	1	0	0	1	1	0	0	0	0	0	0	1	0	1
CM	Cameroon	3	3	3	2	3	3	2	2	2	2	3	3	2	3	5	2	4	3	3	4	2	5	3	3	2	3	3	2	3	2	2	2	2	2	1	1	2	2	3	1	2	2	1	3	2	2	2	3
CA	Canada	178	177	154	161	190	198	141	176	214	186	189	195	180	163	179	173	177	183	185	175	174	187	180	166	161	178	218	173	186	184	208	303	227	185	201	211	235	257	276	341	257	246	236	237	231	253	287	282
CV	Cape Verde	0	1	1	0	0	1	1	0	0	1	0	0	0	1	0	0	1	0	0	0	0	0	0	0	0	0	2	0	0	0	1	1	1	0	0	0	0	0	0	0	0	0	0	2	0	0	0	0
KY	Cayman Islands	1	1	1	1	1	1	1	1	1	1	1	1	1	1	1	1	0	1	2	1	1	1	1	1	1	1	1	1	1	1	1	1	1	1	1	1	0	1	1	0	1	1	0	1	1	1	1	1
CF	Central African Republic	0	0	0	0	0	0	0	0	0	0	0	0	0	0	0	0	0	0	0	0	0	0	0	0	0	0	0	0	0	0	0	0	0	0	0	0	0	0	0	0	0	0	0	0	0	0	0	0
TD	Chad	0	0	0	0	0	0	0	0	0	0	0	1	0	0	0	0	0	0	0	0	0	0	0	0	0	0	0	0	0	0	0	0	0	0	0	0	2	0	0	0	0	0	0	0	0	0	0	0
CL	Chile	20	19	18	20	17	18	17	17	20	21	19	18	23	15	14	17	14	15	17	14	13	14	10	9	8	11	11	9	10	11	13	9	9	7	11	7	8	9	10	7	11	11	8	13	9	13	9	10
CN	China	81	60	70	66	77	50	62	76	87	91	75	103	77	73	73	79	67	77	94	82	76	71	93	81	67	125	126	130	126	141	112	113	109	101	125	116	125	130	139	120	100	132	125	218	152	174	141	151
CX	Christmas Island	0	0	0	0	0	0	0	0	0	0	0	0	0	0	0	0	0	0	0	0	0	0	0	0	0	0	0	0	0	0	0	0	0	0	0	0	0	0	0	0	0	0	0	0	0	0	0	0
CC	Cocos Islands	0	0	0	0	0	0	0	0	0	0	0	0	0	0	0	0	0	0	0	0	0	0	0	0	0	0	0	0	0	0	0	0	0	0	0	0	0	0	0	0	0	0	0	0	0	0	0	0
CO	Colombia	15	14	11	18	11	14	11	13	23	18	12	26	30	17	28	20	21	23	16	14	17	12	14	12	8	13	11	7	8	7	8	10	11	12	12	5	8	8	8	7	9	8	7	11	12	12	10	8
KM	Comoros	0	0	0	0	0	0	0	0	0	0	0	0	0	0	0	0	0	0	0	0	0	0	0	0	0	0	0	0	0	0	0	0	0	0	0	0	0	0	0	0	0	0	0	0	0	0	0	0
CD	Congo (Democratic Republic)	1	1	2	1	1	1	1	1	1	1	1	2	1	1	1	0	0	0	2	0	0	0	0	0	0	0	0	0	0	0	0	0	0	0	0	0	0	0	0	0	0	0	0	0	0	0	0	1
CG	Congo (Republic)	2	2	2	3	2	2	3	6	2	2	1	2	2	2	2	2	5	3	3	3	6	2	5	5	1	1	1	1	1	1	1	1	1	1	1	2	1	2	2	1	1	2	1	2	2	1	3	2
CK	Cook Islands	0	0	0	0	0	0	0	0	0	0	0	0	0	0	0	0	0	0	0	0	0	0	0	0	0	0	0	0	0	0	0	0	0	0	0	0	0	0	0	0	0	0	0	0	0	0	0	0
CR	Costa Rica	2	2	2	2	6	12	3	5	2	4	2	4	3	4	4	3	2	4	3	5	3	2	2	3	2	2	5	3	2	3	3	5	4	4	3	3	2	3	4	3	3	3	4	3	2	3	3	3
CU	Cuba	4	1	1	2	1	1	2	1	2	2	2	2	1	9	2	1	1	2	10	2	1	1	1	2	1	2	2	1	1	1	1	2	1	5	2	4	1	3	3	3	1	2	1	1	1	1	2	1
CW	Curacao	0	0	0	0	0	0	0	0	0	0	0	0	0	0	0	0	0	0	0	0	0	0	0	0	0	0	0	0	0	0	0	0	0	0	0	0	0	0	0	0	0	0	0	0	0	0	0	0
DJ	Djibouti	1	1	1	3	1	2	1	0	1	1	2	2	1	1	2	1	1	1	2	1	2	2	1	2	1	1	2	1	2	2	2	1	3	1	2	1	2	3	2	2	0	2	2	2	1	2	1	2
DM	Dominica	1	1	1	1	1	1	1	1	1	1	1	1	1	1	1	1	1	1	1	2	2	1	1	1	1	1	1	1	0	0	1	1	1	1	1	11	0	1	1	0	1	1	0	1	1	1	3	1
DO	Dominican Republic	3	2	3	4	4	3	3	3	4	4	4	4	3	3	4	5	3	6	3	3	3	4	5	3	3	4	2	3	3	3	3	2	5	4	4	3	2	3	4	3	3	4	2	4	7	5	7	7
TL	East Timor	0	0	0	0	0	0	0	0	0	0	0	0	0	0	0	0	0	0	0	0	0	0	0	0	0	0	0	0	0	0	0	0	0	0	0	0	0	0	0	0	0	0	0	0	0	0	0	0
EC	Ecuador	3	2	3	3	3	4	4	4	6	4	4	5	3	3	3	2	7	3	4	4	2	3	3	3	2	2	2	2	2	1	3	1	2	1	1	2	1	1	4	2	3	4	2	1	2	2	2	3
EG	Egypt	46	44	42	44	53	44	48	41	46	44	36	41	45	31	47	44	38	59	44	45	40	44	47	52	38	47	46	39	50	43	41	66	52	36	46	44	43	48	45	40	38	46	47	41	35	43	55	35
SV	El Salvador	2	3	1	2	2	2	2	1	2	1	2	2	2	3	1	1	2	2	2	1	1	2	1	1	1	1	1	1	1	2	1	1	1	1	1	1	1	1	2	1	1	1	1	4	1	3	1	1
GQ	Equatorial Guinea	0	5	0	0	1	0	0	0	0	1	1	3	1	1	1	0	1	0	0	1	1	0	1	2	2	0	1	1	0	0	0	0	0	1	1	0	1	3	6	1	6	2	3	2	1	1	2	2
ER	Eritrea	0	0	0	2	0	2	1	0	0	0	0	0	1	1	1	1	4	0	0	0	1	0	0	1	2	0	1	0	0	0	1	0	0	0	0	0	0	0	1	1	0	0	1	0	0	0	0	0
ET	Ethiopia	7	3	3	4	5	5	8	4	5	7	6	7	5	3	4	5	4	3	2	3	2	4	6	3	4	2	3	3	3	3	3	3	4	2	2	2	4	3	2	3	3	3	3	3	2	4	2	3
FK	Falkland Islands	2	1	2	1	1	2	1	2	1	3	1	1	2	7	11	4	2	3	3	3	2	2	2	3	2	1	1	1	1	2	1	2	1	2	1	1	2	1	6	0	1	1	1	2	1	8	1	3
FO	Faroe Islands	1	1	1	1	1	1	0	1	1	1	0	0	0	0	1	0	1	1	1	0	1	0	1	1	0	0	0	0	0	1	1	0	0	1	1	1	0	2	1	1	0	0	0	0	1	1	1	0
FJ	Fiji	1	1	1	1	1	2	1	1	0	1	1	0	1	1	0	0	1	1	1	0	1	0	0	0	0	0	1	1	0	1	0	0	0	0	2	1	0	1	1	0	0	0	0	0	0	0	1	0
PF	French Polynesia	0	1	0	1	0	0	0	0	1	0	1	0	0	1	1	0	0	0	0	1	1	0	0	0	0	0	0	0	0	0	0	1	0	0	1	0	0	0	0	0	0	0	0	0	0	1	0	0
TF	French Southern Territories	0	0	0	0	0	0	0	0	0	0	0	0	0	0	0	0	0	0	0	0	0	0	0	0	0	0	0	0	0	0	0	0	0	0	0	0	0	0	0	0	0	0	0	0	0	0	0	0
MK	North Macedonia	2	1	2	2	1	1	1	1	1	1	1	1	1	3	3	2	3	2	2	1	2	2	1	3	1	2	1	1	2	2	3	6	5	4	3	4	2	3	3	2	2	2	2	1	2	2	2	1
GA	Gabon	1	4	2	4	2	2	2	1	1	3	3	2	4	2	2	1	1	2	1	2	1	2	3	1	1	2	1	1	2	2	1	1	1	2	1	1	1	1	1	1	2	1	2	3	1	1	2	1
GM	Gambia	1	2	3	1	2	1	2	1	2	2	1	2	1	1	2	1	1	2	1	1	1	1	1	1	1	1	2	1	1	1	2	1	1	1	2	2	1	1	1	1	1	1	1	1	1	2	2	1
GE	Georgia	0	0	0	0	0	1	1	1	0	2	3	2	3	2	1	2	2	1	4	1	2	1	1	2	1	1	1	1	3	1	0	1	1	1	2	1	1	1	1	1	1	1	1	3	1	1	2	1
GH	Ghana	33	22	22	26	23	28	19	19	25	27	20	20	17	15	19	21	18	20	21	21	16	18	19	23	23	14	18	13	12	16	12	13	15	14	16	15	10	10	36	14	11	21	14	12	14	14	19	17
GI	Gibraltar	6	5	9	5	8	10	8	12	11	8	9	7	4	7	6	11	9	10	6	16	9	7	8	8	4	6	7	10	7	11	13	8	9	11	8	17	12	5	14	12	15	23	10	31	10	13	8	7
GL	Greenland	0	0	0	0	0	0	0	0	0	0	0	0	0	0	0	0	0	0	0	0	0	2	0	0	0	0	1	0	0	0	0	0	0	0	0	0	0	0	0	0	0	0	0	0	1	0	2	0
GD	Grenada	1	0	0	1	1	1	1	0	1	1	1	1	1	1	1	1	1	1	1	1	1	1	1	1	1	1	1	1	1	1	1	0	0	0	1	1	1	1	1	1	1	1	1	1	1	1	1	1
GU	Guam	0	0	0	0	0	0	0	0	0	0	0	0	0	0	0	0	0	0	0	0	0	0	0	0	0	0	0	0	0	0	0	0	0	0	0	0	0	0	0	0	0	0	0	0	0	0	0	0
GT	Guatemala	2	3	2	3	2	3	3	5	4	2	4	2	3	3	3	4	2	4	4	3	3	3	3	4	2	1	4	4	4	3	5	2	2	2	4	1	2	3	4	3	3	3	3	1	2	2	2	2
GN	Guinea	2	2	1	1	1	1	2	3	2	2	1	1	1	0	1	1	1	1	0	1	2	1	2	2	2	0	2	1	1	1	1	1	2	1	1	2	1	4	2	3	2	2	1	2	1	3	3	1
GW	Guinea Bissau	0	0	0	0	0	0	0	0	0	0	0	0	0	0	0	0	0	0	0	0	0	0	0	0	0	0	0	0	0	0	0	0	1	0	0	0	0	0	0	0	0	1	0	0	0	0	0	0
GY	Guyana	3	2	2	3	3	3	3	2	2	2	2	2	1	2	3	2	2	4	1	2	2	2	2	2	2	1	1	4	2	1	2	2	2	2	1	2	2	2	2	2	1	2	2	1	2	1	1	2
HT	Haiti	1	1	0	1	1	0	1	1	1	2	1	0	1	0	1	1	0	1	1	0	1	1	1	1	0	1	1	0	1	1	1	0	0	1	1	1	0	1	1	0	0	1	0	0	0	0	2	1
HM	Heard & McDonald Islands	0	0	0	0	0	0	0	0	0	0	0	0	0	0	0	0	0	0	0	0	0	0	0	0	0	0	0	0	0	0	0	0	0	0	0	0	0	0	0	0	0	0	0	0	0	0	0	0
HN	Honduras	1	1	1	1	2	2	1	1	1	2	1	1	1	2	1	2	1	2	2	2	2	2	2	1	2	1	1	1	1	1	1	1	1	1	1	1	1	1	0	1	2	1	1	1	1	1	1	0
HK	Hong Kong	289	296	262	279	305	255	269	280	241	276	260	278	265	248	258	228	244	244	223	233	231	217	239	223	186	201	204	227	181	230	209	213	208	220	220	210	242	240	248	251	230	296	260	237	265	237	218	203
IS	Iceland	12	13	11	13	14	15	14	16	13	15	13	15	13	13	13	15	12	17	15	12	14	15	17	11	11	13	14	16	16	16	13	14	18	13	12	13	13	11	15	16	14	18	13	14	12	15	18	15
IN	India	121	153	151	151	125	87	226	87	127	127	90	114	95	87	112	113	114	123	131	75	106	106	82	102	102	87	135	148	147	123	188	104	151	122	113	124	103	157	212	204	187	143	240	183	272	166	157	140
ID	Indonesia	63	34	34	57	50	36	68	89	61	49	40	41	39	16	23	26	32	21	27	20	15	22	33	17	16	15	24	23	25	38	31	30	16	20	24	16	14	20	27	22	26	35	22	25	32	34	31	36
IR	Iran	53	24	45	40	29	50	32	33	26	35	31	33	35	17	41	34	30	28	30	26	16	27	30	29	15	16	32	16	18	19	33	21	20	21	18	23	17	26	21	18	23	26	27	25	27	27	29	41
IQ	Iraq	0	0	0	0	0	0	0	0	1	3	0	0	1	0	1	3	1	4	1	1	2	4	2	5	1	8	7	2	0	2	5	3	2	1	2	2	3	1	6	5	6	3	5	6	4	2	7	4
IL	Israel	109	77	103	132	112	70	122	68	120	99	85	101	107	72	89	92	97	105	97	86	82	95	80	76	78	95	104	89	116	109	140	104	124	119	110	115	95	106	152	142	161	135	121	110	145	132	125	112
CI	Ivory Coast	6	3	4	5	5	4	8	10	5	4	3	4	4	4	4	3	5	4	5	4	6	4	4	4	3	3	4	4	3	3	4	3	5	4	4	7	4	5	4	2	3	3	3	3	2	4	8	15
JM	Jamaica	5	4	5	5	6	6	5	6	5	7	4	7	10	4	5	7	5	4	4	6	7	5	5	9	6	5	5	5	5	6	5	6	4	4	6	4	4	5	5	5	5	6	4	7	5	6	6	6
JP	Japan	379	359	352	355	354	367	366	371	357	378	345	367	302	291	324	274	300	298	295	237	260	216	240	281	271	283	258	283	275	266	247	325	322	255	318	257	293	297	309	324	305	298	293	341	275	366	349	345
JE	Jersey	N/A	N/A	N/A	N/A	N/A	N/A	N/A	N/A	N/A	N/A	N/A	N/A	N/A	N/A	N/A	N/A	N/A	N/A	N/A	N/A	N/A	N/A	N/A	N/A	N/A	N/A	N/A	N/A	N/A	N/A	N/A	N/A	N/A	N/A	N/A	N/A	N/A	N/A	N/A	N/A	N/A	N/A	N/A	N/A	N/A	N/A	N/A	N/A
JO	Jordan	12	9	15	12	10	12	9	14	13	18	10	13	13	9	10	8	11	10	11	13	7	10	10	9	8	12	8	8	10	9	10	11	12	9	11	8	7	8	10	12	9	16	13	12	14	9	11	12
KZ	Kazakhstan	2	3	5	4	4	5	7	3	7	6	4	7	4	7	8	8	9	8	9	13	11	9	5	11	6	4	6	6	10	5	6	7	4	5	5	4	6	5	11	5	6	5	4	9	4	5	5	4
KE	Kenya	25	21	21	19	23	20	20	15	19	21	18	21	23	19	21	19	20	19	22	17	16	15	19	16	18	23	17	16	13	11	14	18	15	15	16	17	11	13	16	14	14	13	13	14	14	13	20	12
KI	Kiribati	0	0	0	0	0	0	0	0	0	0	0	0	0	0	0	0	0	0	0	0	0	0	0	0	0	0	0	0	0	0	0	0	0	0	0	0	0	0	0	0	0	0	0	0	0	0	0	0
XK	Kosovo	0	0	0	0	0	0	0	0	0	0	0	0	0	0	0	0	0	0	0	0	0	0	0	0	0	0	0	0	0	0	0	0	0	0	0	0	0	0	0	0	0	0	0	0	0	0	0	0
KW	Kuwait	38	24	41	29	29	27	23	21	33	37	26	24	28	28	28	23	29	21	24	27	28	32	23	27	21	18	22	25	17	24	21	27	22	25	18	18	19	26	25	21	23	20	21	21	27	23	32	19
KG	Kyrgyz Republic	1	0	0	0	0	0	0	0	0	0	0	0	0	0	0	0	0	0	0	0	0	0	1	0	0	0	0	0	0	1	0	0	0	0	0	0	0	1	1	0	1	0	0	1	0	0	0	0
LA	Laos	0	0	0	0	0	1	0	0	0	0	0	0	0	0	0	0	1	0	0	0	0	0	0	0	0	1	1	0	0	1	0	0	0	2	0	0	0	3	0	0	0	0	0	0	0	0	0	0
LB	Lebanon	14	17	15	23	17	17	15	15	13	16	18	16	15	15	19	15	12	18	13	13	14	16	19	14	16	12	14	11	10	14	13	9	12	21	19	13	10	13	11	10	10	12	12	15	11	16	12	14
LS	Lesotho	0	2	0	1	0	1	0	0	0	0	0	1	0	0	0	0	0	0	0	0	0	0	0	0	0	0	0	0	0	0	0	0	0	0	0	0	0	0	0	0	0	0	0	0	0	0	0	0
LR	Liberia	1	3	1	2	1	1	1	1	1	0	1	1	0	1	1	1	1	1	1	1	0	1	0	1	1	1	1	1	0	1	0	1	1	1	9	0	0	0	0	1	0	6	0	0	1	6	1	1
LY	Libya	23	28	16	21	25	26	21	20	17	28	24	29	19	21	26	24	21	15	19	17	19	26	13	21	8	17	20	16	12	12	23	13	16	14	12	10	19	13	15	16	15	13	14	17	13	16	20	13
LI	Liechtenstein	1	2	1	1	1	2	0	1	0	0	1	0	0	0	0	1	0	1	0	0	0	0	0	1	0	0	0	0	0	0	1	0	0	1	1	0	0	0	0	1	2	3	0	0	0	1	0	0
MO	Macao	2	3	2	3	2	1	2	2	1	3	1	1	1	3	1	1	2	14	2	2	2	2	3	3	1	2	3	2	2	2	1	1	1	1	1	2	1	1	4	1	15	3	2	3	2	1	6	2
MG	Madagascar	1	0	1	1	1	1	0	0	1	0	2	1	0	1	1	0	1	0	1	0	0	0	1	1	0	0	1	1	0	0	1	0	1	0	1	1	1	0	0	1	1	0	1	0	1	1	1	1
MW	Malawi	1	2	1	1	2	2	2	1	2	1	1	2	1	1	1	1	1	1	1	1	1	1	1	1	1	1	3	1	1	2	1	1	1	1	2	1	1	1	1	1	2	1	1	1	1	1	1	1
MY	Malaysia	107	95	102	110	110	102	104	96	105	91	91	84	83	59	66	56	60	53	57	48	48	48	74	53	44	57	58	58	61	65	67	73	70	72	63	60	66	65	68	72	72	77	71	87	71	86	89	103
MV	Maldives	2	0	1	1	2	0	1	1	0	0	1	1	0	0	1	1	0	0	0	0	0	0	0	0	0	0	1	0	0	1	1	1	0	0	0	1	0	1	0	0	1	0	0	0	0	0	1	0
ML	Mali	2	3	2	2	2	3	1	2	2	3	2	2	2	2	1	2	1	1	1	1	1	1	2	2	2	2	1	2	1	1	1	2	2	0	1	1	2	3	1	1	1	1	1	1	3	1	3	1
MH	Marshall Islands	2	0	0	1	0	0	0	0	0	0	2	1	0	0	0	0	0	0	0	0	1	1	0	0	1	0	0	0	1	0	0	0	0	0	0	0	1	0	0	0	0	2	1	2	0	0	0	0
MR	Mauritania	1	0	1	1	0	0	1	0	0	2	2	0	0	1	0	2	1	1	0	2	0	1	1	0	1	0	1	0	0	0	1	0	0	0	1	0	1	0	1	0	1	1	0	1	0	0	2	1
MU	Mauritius	5	5	6	6	6	7	6	8	5	5	7	5	6	4	6	5	6	5	5	5	6	5	5	14	3	6	4	4	3	4	5	4	5	4	5	4	3	4	4	3	3	5	4	4	4	7	5	8
MX	Mexico	29	28	36	42	41	45	35	36	57	41	35	33	34	43	69	51	54	55	56	57	49	55	51	38	24	30	54	42	67	68	66	56	54	57	48	48	38	76	83	34	52	54	55	86	44	50	46	101
FM	Micronesia	0	0	0	0	0	0	0	0	0	0	0	0	0	0	0	0	0	0	0	0	0	0	0	0	0	0	0	0	0	0	0	0	0	0	0	0	0	0	0	0	0	0	0	0	0	0	0	0
MD	Moldova	0	0	0	1	1	0	1	0	0	0	0	0	0	0	1	0	0	1	0	0	0	1	0	0	0	0	0	0	0	0	0	1	1	1	0	1	0	0	0	0	1	1	0	1	0	0	1	0
MN	Mongolia	0	2	1	0	0	1	0	0	0	0	0	0	0	0	0	0	0	1	0	0	0	0	0	0	0	0	0	0	0	0	1	0	0	0	0	0	0	0	0	0	0	0	1	0	0	0	0	0
ME	Montenegro	0	0	0	0	0	0	0	0	0	0	0	0	0	0	0	0	0	0	0	0	0	0	0	0	0	0	0	0	0	0	0	0	0	0	0	0	0	0	0	0	0	0	0	0	0	0	0	0
MS	Montserrat	0	1	0	0	0	0	0	0	0	0	0	0	0	0	0	0	0	0	0	0	0	0	0	0	0	0	0	0	0	0	0	0	0	0	0	0	0	0	0	0	0	0	0	0	0	0	0	0
MA	Morocco	38	26	26	27	24	38	33	23	26	43	36	39	31	26	36	27	31	32	34	19	37	27	33	29	18	26	32	25	25	35	37	29	34	34	35	30	28	34	40	30	40	45	34	31	32	29	30	43
MZ	Mozambique	1	1	1	1	2	1	2	1	2	1	2	1	1	1	1	1	1	1	1	1	3	1	1	1	1	0	0	0	1	1	1	2	1	2	1	1	0	1	2	1	2	1	4	1	2	1	1	2
MM	Myanmar	1	2	2	3	1	1	1	2	1	1	2	1	1	3	1	1	1	1	4	1	2	1	0	1	1	1	1	1	1	1	1	0	1	0	0	1	0	1	1	2	0	1	1	0	0	1	2	1
NA	Namibia	0	0	0	0	0	0	0	0	1	1	0	0	3	0	1	1	1	1	1	1	1	3	1	1	1	1	1	1	2	3	1	2	1	1	1	2	0	1	2	1	1	1	1	1	1	1	2	1
NR	Nauru	0	0	0	0	0	0	0	0	0	0	0	0	0	0	0	0	0	0	0	0	0	0	0	0	0	0	0	0	0	0	0	0	0	0	0	0	0	0	0	0	0	0	0	0	0	0	0	1
NP	Nepal	2	0	1	1	0	1	0	0	1	1	0	1	0	1	1	0	0	1	1	2	1	1	1	1	0	0	1	0	0	1	1	0	1	0	0	0	1	0	1	1	1	1	0	1	0	0	0	0
NC	New Caledonia	1	2	1	0	0	3	6	0	2	1	1	0	0	1	2	1	0	1	0	1	1	0	1	1	1	0	1	1	1	1	1	1	1	1	1	1	1	0	1	1	0	1	0	1	1	1	1	1
NZ	New Zealand	33	33	34	32	42	41	34	37	34	32	34	32	37	35	46	32	30	27	29	29	27	27	29	26	27	26	29	30	28	25	29	37	37	24	28	25	28	28	28	26	26	27	24	25	26	28	25	26
NI	Nicaragua	0	0	0	0	0	0	0	0	0	0	0	0	0	1	0	0	1	1	0	0	0	0	1	0	1	0	1	0	1	0	0	0	1	0	1	2	1	1	0	1	0	1	0	1	1	1	0	0
NE	Niger	0	0	0	0	0	0	0	0	0	1	1	0	0	1	0	0	0	0	0	0	0	0	0	0	0	0	0	0	0	1	0	0	0	0	0	0	0	0	1	1	0	1	0	0	0	1	0	0
NG	Nigeria	34	34	29	35	36	40	43	49	39	35	35	39	41	30	37	41	38	40	39	37	40	36	41	58	26	31	52	34	38	49	48	46	50	33	29	37	23	39	45	32	50	58	33	46	39	53	80	72
NU	Niue Island	0	0	0	0	0	0	0	0	0	0	0	0	0	0	0	0	0	0	0	0	0	0	0	0	0	0	0	0	0	0	0	0	0	0	0	0	0	0	0	0	1	0	0	0	0	0	0	0
NF	Norfolk Island	0	0	0	0	0	0	0	0	0	0	0	0	0	0	0	0	0	0	0	0	0	0	0	0	0	0	0	0	0	0	0	0	0	0	0	0	0	0	0	0	0	0	0	0	0	0	0	0
KP	North Korea	5	2	2	2	3	2	2	1	2	2	2	2	2	1	1	1	1	1	1	1	1	1	1	1	1	1	1	1	1	2	1	1	1	1	1	1	1	2	2	1	1	3	1	1	2	2	1	1
MP	Northern Mariana Islands	0	0	0	0	0	0	0	0	0	0	0	0	0	0	0	0	0	0	0	0	0	0	0	0	0	0	0	0	0	0	0	0	0	0	0	0	0	0	0	0	0	0	0	0	0	0	0	0
NO	Norway	190	191	221	235	199	196	848	205	198	203	185	189	175	191	233	584	219	257	192	253	205	227	209	217	155	172	209	201	187	179	178	175	167	173	216	186	125	185	205	177	201	250	192	229	178	196	175	194
PS	Occupied Palestinian Territory	0	0	0	0	0	0	0	0	0	0	0	0	0	0	0	0	0	0	0	0	0	0	0	0	0	0	0	0	0	0	0	0	0	0	0	0	0	0	0	0	0	0	0	0	0	0	0	0
OM	Oman	21	13	16	16	25	16	18	15	16	22	30	16	16	17	24	22	16	22	24	20	21	19	19	23	20	11	18	19	15	15	15	18	16	22	18	12	10	15	19	16	14	15	17	15	15	23	25	26
PK	Pakistan	30	17	23	26	31	26	20	23	17	18	23	19	22	16	20	23	17	21	31	19	16	22	21	18	14	13	32	19	22	20	21	19	17	17	15	13	15	13	17	15	19	17	20	15	21	20	22	19
PW	Palau	0	0	0	0	0	0	0	0	0	0	0	0	0	0	0	0	0	0	0	0	0	0	0	0	0	0	0	0	0	0	0	0	0	0	0	0	0	0	0	0	0	0	0	0	0	0	0	0
PA	Panama	5	5	8	4	4	8	9	13	7	8	5	6	7	5	14	8	7	10	6	11	8	4	5	5	5	5	5	3	13	4	8	3	4	3	5	6	4	4	6	4	2	5	2	3	6	5	5	4
PG	Papua New Guinea	1	1	0	1	3	1	1	1	1	1	1	1	1	1	1	0	1	1	0	0	0	1	1	1	0	0	1	1	2	2	0	0	0	0	0	0	0	0	1	1	2	0	0	1	0	0	0	0
PY	Paraguay	6	3	5	6	5	8	6	6	4	3	6	9	6	1	1	4	7	5	4	1	4	4	4	4	6	2	1	0	0	1	8	1	3	1	4	3	1	1	1	0	2	6	4	2	1	1	2	5
PE	Peru	10	5	6	5	6	7	8	11	12	6	9	10	5	4	10	6	6	5	11	6	5	6	4	3	3	5	3	3	5	3	5	4	5	3	8	2	2	3	5	4	3	6	5	4	3	3	4	4
PH	Philippines	57	71	43	57	59	47	51	48	68	52	42	54	49	32	48	28	22	24	21	19	18	19	22	15	17	16	20	19	20	20	22	23	22	20	21	29	13	25	20	23	21	24	24	27	25	24	28	29
PN	Pitcairn	0	0	0	0	0	0	0	0	0	0	0	0	0	0	0	0	0	0	0	0	0	0	0	0	0	0	0	0	0	0	0	0	0	0	0	0	0	0	0	0	0	0	0	0	0	0	0	0
QA	Qatar	18	15	22	22	23	23	26	17	27	19	14	576	22	30	21	19	27	18	17	14	17	15	18	15	17	10	15	11	11	11	11	10	11	12	12	11	13	25	17	13	9	12	12	15	13	16	14	13
RU	Russia	83	81	81	94	96	106	100	116	131	129	111	112	139	102	102	112	107	92	88	73	55	26	30	38	26	46	57	47	46	48	46	45	52	55	49	44	51	51	55	44	47	55	67	69	59	60	70	75
RW	Rwanda	0	0	0	0	0	1	0	1	1	1	0	0	0	1	0	0	0	0	0	0	0	0	0	0	0	0	0	0	0	0	0	0	0	0	0	0	0	1	0	0	0	0	0	0	0	0	0	0
WS	Samoa	0	0	0	0	0	1	0	0	0	0	0	0	0	0	0	0	0	0	0	0	0	0	0	0	0	0	1	0	0	0	0	0	0	0	0	0	0	0	0	0	0	0	0	0	0	0	0	0
SM	San Marino	1	1	1	2	1	1	1	1	1	1	2	1	1	1	2	2	2	2	2	0	1	1	1	0	1	1	2	1	1	2	1	0	1	1	1	2	1	2	1	1	1	1	1	0	1	0	0	0
ST	Sao Tome & Principe	0	0	0	0	0	0	0	0	0	1	0	0	0	0	0	0	0	0	0	0	0	0	0	0	0	0	0	5	0	0	0	0	0	0	0	0	0	0	0	0	0	0	0	0	0	0	0	0
SA	Saudi Arabia	150	112	113	139	126	128	124	122	142	272	158	220	129	114	185	110	101	154	132	103	110	165	131	130	104	103	154	108	97	103	154	112	95	144	111	110	146	120	130	100	110	109	108	162	110	124	115	114
SN	Senegal	3	2	1	3	2	2	2	1	3	2	2	2	2	2	2	2	3	3	2	1	3	3	1	4	4	2	2	1	1	2	2	1	2	4	2	3	3	2	2	6	3	2	5	2	2	4	3	2
RS	Serbia	2	2	3	4	2	3	2	2	3	3	4	4	6	2	6	4	3	5	2	2	3	3	2	3	4	5	5	2	0	0	0	2	2	2	2	3	2	3	2	2	2	3	2	2	3	2	2	2
SC	Seychelles	2	1	1	1	2	2	2	1	2	2	1	2	1	1	2	1	1	2	2	1	2	2	2	2	1	1	1	1	1	1	1	1	1	1	1	2	1	2	1	1	2	1	1	1	1	2	1	1
SL	Sierra Leone	3	2	3	4	3	2	1	7	1	1	5	4	1	1	2	2	1	3	2	2	3	2	2	3	2	3	5	2	4	4	6	2	9	5	8	2	1	23	2	2	14	3	18	2	21	2	16	2
SG	Singapore	189	179	180	212	176	198	159	163	171	155	148	180	148	137	143	130	144	124	142	161	163	125	105	138	105	136	138	146	137	131	145	154	135	160	148	134	138	148	141	129	127	156	137	140	141	134	140	147
SX	Sint Maarten	0	0	0	0	0	0	0	0	0	0	0	0	0	0	0	0	0	0	0	0	0	0	0	0	0	0	0	0	0	0	0	0	0	0	0	0	0	0	0	0	0	0	0	0	0	0	0	0
SB	Solomon Islands	0	0	0	0	0	0	0	0	0	0	0	0	0	0	0	0	0	0	0	0	0	0	0	0	0	0	0	0	0	0	0	0	2	0	0	0	0	0	0	0	0	0	0	0	0	0	0	0
SO	Somalia	0	0	0	0	0	0	0	0	0	0	0	0	0	0	0	0	0	0	0	0	0	0	0	0	0	0	0	0	0	0	0	0	1	0	0	0	1	0	2	2	1	0	2	0	0	1	2	1
ZA	South Africa	155	140	129	161	137	134	129	135	132	134	137	140	131	134	131	127	140	208	134	125	111	115	106	113	99	100	134	102	107	103	103	110	109	105	98	110	99	104	128	116	106	118	119	120	148	102	152	128
GS	South Georgia	0	0	0	0	0	0	0	0	0	0	0	0	0	0	0	0	0	0	0	0	0	0	0	0	0	0	0	0	0	0	0	0	0	0	0	0	0	0	0	0	0	0	0	0	0	0	0	0
KR	South Korea	109	98	90	101	118	120	117	110	90	106	96	98	56	44	57	65	56	64	55	44	61	61	67	65	58	63	76	69	72	92	71	80	72	76	90	82	79	107	98	102	85	116	100	101	107	115	94	107
SS	South Sudan	0	0	0	0	0	0	0	0	0	0	0	0	0	0	0	0	0	0	0	0	0	0	0	0	0	0	0	0	0	0	0	0	0	0	0	0	0	0	0	0	0	0	0	0	0	0	0	0
LK	Sri Lanka	13	9	26	23	13	15	21	16	13	19	10	23	14	11	14	13	12	12	20	11	10	11	10	8	9	8	11	11	11	11	10	13	10	13	24	11	13	12	13	14	13	14	11	35	8	11	11	12
KN	St Kitts & Nevis	1	0	1	1	1	1	1	2	1	2	0	1	2	1	1	1	0	0	1	1	0	1	5	0	0	0	0	1	1	1	0	1	1	1	1	1	1	1	1	0	1	1	1	0	1	0	4	1
LC	St Lucia	1	1	1	2	1	2	1	1	1	2	1	1	1	1	2	1	1	1	2	1	1	1	1	1	1	1	1	1	1	3	1	2	1	2	1	1	1	1	1	1	1	1	1	1	1	1	1	1
VC	St Vincent	1	0	0	1	1	1	1	0	1	1	1	1	0	0	1	1	1	1	1	1	1	1	1	1	0	1	1	1	1	1	1	1	1	1	1	1	0	1	1	0	1	1	0	0	0	1	1	1
SH	St. Helena	1	1	1	1	2	1	0	1	1	1	2	1	0	0	1	0	1	0	0	1	1	1	1	0	1	0	1	1	0	2	0	1	1	0	1	0	0	1	1	0	0	1	0	3	1	0	2	1
SD	Sudan	4	3	3	4	5	4	6	5	4	5	4	7	5	6	4	5	5	6	6	3	7	6	7	18	8	15	8	5	11	8	7	7	5	4	7	4	4	4	5	3	5	6	4	4	5	9	8	4
SR	Suriname	3	1	1	2	0	1	1	1	1	0	1	1	1	1	1	2	1	2	2	1	1	2	1	1	1	1	1	1	1	1	0	2	0	1	1	1	0	1	1	1	1	2	1	1	2	1	1	0
SZ	Swaziland	0	0	0	0	0	0	1	0	0	0	0	1	0	0	0	0	0	0	0	0	0	0	0	0	0	0	0	0	0	0	0	0	0	0	0	0	0	1	0	0	0	0	0	0	0	1	0	0
CH	Switzerland	251	253	271	274	224	251	233	198	238	236	231	232	224	209	218	210	229	228	244	218	228	196	197	212	211	204	205	193	214	204	211	238	214	191	225	195	189	201	235	232	237	226	212	232	241	327	301	422
SY	Syria	11	8	5	8	8	8	8	6	6	7	8	8	8	5	5	7	5	8	6	8	7	9	6	15	5	6	5	7	8	8	7	8	12	5	8	10	5	4	6	6	4	4	5	5	5	9	7	16
TW	Taiwan	95	76	71	85	91	88	88	97	94	94	98	92	91	89	104	83	74	72	69	66	66	68	63	66	65	75	75	73	71	89	76	71	79	72	79	63	80	80	87	79	93	89	95	88	94	93	91	82
TJ	Tajikistan	0	0	0	0	0	0	0	0	0	0	0	0	0	0	0	0	0	0	0	0	0	0	0	0	0	0	0	0	0	0	0	0	0	0	0	0	0	0	0	0	0	0	0	0	0	0	0	0
TZ	Tanzania	7	6	5	6	6	6	7	5	8	8	8	9	6	4	6	4	3	4	7	6	4	8	5	6	6	5	4	5	5	5	4	6	7	7	5	5	6	4	4	4	4	5	5	6	6	5	5	5
TH	Thailand	89	95	77	85	80	102	60	74	63	65	61	63	45	35	33	34	35	33	33	31	32	43	29	28	30	32	36	33	39	38	54	44	43	40	44	47	54	48	54	49	44	67	35	45	51	47	49	60
TG	Togo	1	1	1	1	1	1	1	1	1	1	1	1	1	1	2	1	2	1	5	1	1	2	2	1	1	1	2	1	2	2	2	4	1	1	2	2	1	1	1	1	2	2	2	2	2	3	3	2
TK	Tokelau Islands	0	0	0	0	0	0	0	0	0	0	0	0	0	0	0	0	0	0	0	0	0	0	0	0	0	0	0	0	0	0	0	0	0	0	0	0	0	0	0	0	0	0	0	0	0	0	0	0
TO	Tonga	0	0	0	0	0	1	0	0	0	1	0	1	0	0	0	0	0	0	0	0	0	0	0	0	0	0	0	0	0	0	0	0	0	0	0	0	0	0	0	0	0	0	0	0	0	0	0	0
TT	Trinidad & Tobago	12	3	7	18	5	9	17	7	7	8	6	9	8	4	8	9	9	9	10	9	8	8	9	7	7	14	10	67	8	6	7	6	7	6	5	6	7	8	6	5	6	7	6	8	6	8	7	6
TN	Tunisia	11	7	10	9	12	11	13	10	7	7	8	7	8	5	11	9	7	10	10	9	10	9	7	9	8	7	10	8	7	8	9	8	8	9	12	14	10	9	13	8	10	11	12	13	9	11	16	13
TR	Turkey	164	150	123	172	132	145	143	141	162	154	146	166	140	145	138	126	132	135	139	140	124	133	126	120	88	88	97	92	95	103	97	126	115	111	131	125	133	136	131	140	161	153	174	158	139	182	221	221
TM	Turkmenistan	1	0	0	1	1	2	1	1	1	0	0	0	1	0	1	1	0	1	1	0	1	2	1	1	1	1	1	0	0	1	0	0	11	0	0	1	1	1	2	1	1	0	1	0	0	1	1	1
TC	Turks & Caicos Islands	0	0	0	0	1	0	0	0	0	0	0	0	0	0	0	0	0	0	0	0	1	0	0	0	0	0	0	0	0	0	0	0	0	0	0	0	0	0	0	0	0	0	0	0	0	0	0	0
TV	Tuvalu	0	0	0	0	0	0	0	0	0	0	0	0	0	0	0	0	0	0	0	0	0	0	0	0	0	0	0	0	0	0	0	0	0	0	0	0	0	0	0	0	0	0	0	0	0	0	0	0
UG	Uganda	6	4	3	4	4	4	5	6	4	5	3	3	4	4	5	4	4	5	4	3	4	4	3	3	3	3	3	6	2	3	3	3	2	3	3	3	2	3	3	3	3	4	4	3	4	4	4	3
UA	Ukraine	11	16	9	17	14	14	12	10	21	13	13	16	12	14	20	16	14	13	15	14	13	11	14	19	13	9	22	11	9	16	14	10	10	11	12	13	12	13	17	11	13	13	14	12	13	13	15	14
AE	United Arab Emirates	147	112	90	149	115	106	110	101	119	124	154	122	120	120	135	142	104	124	120	131	98	115	122	125	105	107	168	109	103	120	124	120	96	158	164	115	100	107	131	124	127	140	149	108	150	133	152	158
US	United States inc Puerto Rico	2055	1787	1523	2029	1926	1729	1784	1799	1846	1796	1697	1847	1863	1981	1827	1891	1755	1843	2140	1812	1921	1977	1938	2018	1748	1858	2097	2061	2030	2168	2108	2258	2571	2186	2183	2374	2250	2425	2496	2335	2572	2727	2091	2623	2629	2608	2894	2569
UY	Uruguay	8	5	5	4	5	7	7	6	9	10	7	7	7	6	5	6	6	5	6	5	7	5	8	6	4	4	9	2	4	5	6	5	5	7	9	6	3	7	8	3	6	7	4	4	6	6	5	3
UM	US Minor Outlying Islands	0	0	0	0	0	0	0	0	0	0	0	0	0	0	0	0	0	0	0	0	0	0	0	0	0	0	0	0	0	0	0	0	0	0	0	0	0	0	0	0	0	0	0	0	0	0	0	0
VI	US Virgin Islands	0	0	0	1	0	0	7	0	0	0	0	1	0	0	5	0	0	6	0	5	1	1	0	0	0	0	1	0	0	1	0	0	0	0	2	0	0	0	0	0	0	1	0	0	1	0	0	0
UZ	Uzbekistan	4	4	2	8	3	3	2	3	3	2	7	7	2	3	3	6	7	4	5	1	2	1	1	1	1	2	3	3	3	5	2	3	5	3	1	1	1	1	1	2	3	1	1	2	1	2	2	1
VU	Vanuatu	0	0	0	0	0	0	0	0	0	0	0	0	0	0	0	0	0	0	0	0	0	0	0	0	0	0	0	0	0	0	0	0	0	0	0	0	0	0	0	0	0	0	0	0	0	0	0	0
VA	Vatican City	0	0	0	0	0	0	0	0	0	0	0	0	0	0	0	0	0	0	0	0	0	0	0	0	0	0	0	0	0	0	0	0	0	0	0	0	0	0	0	0	0	0	0	0	0	0	0	0
VE	Venezuela	21	13	13	16	25	21	22	17	27	21	18	23	27	16	28	26	21	29	23	14	26	15	15	16	13	27	19	15	11	13	15	41	17	16	21	12	11	14	21	14	10	21	17	22	21	24	30	27
VN	Vietnam	7	3	5	5	11	5	7	8	3	10	8	4	6	5	7	6	6	9	9	8	3	3	4	5	5	4	4	17	3	6	9	3	11	5	6	16	5	6	7	9	6	10	7	4	5	6	9	15
WF	Wallis & Futuna	0	0	0	0	0	0	0	0	0	0	0	0	0	0	0	0	0	0	0	0	0	0	0	0	0	0	0	0	0	0	0	0	0	0	0	0	0	0	0	0	0	0	0	0	0	0	0	0
YE	Yemen	7	6	7	7	5	9	6	5	6	7	4	8	7	5	8	4	5	8	5	6	7	8	10	8	6	5	6	5	4	6	5	5	8	7	4	5	5	5	5	4	4	5	5	5	5	5	5	3
ZM	Zambia	4	4	4	3	2	4	6	4	4	5	4	3	3	2	4	2	2	3	3	2	2	3	3	2	2	2	3	3	1	1	2	2	2	2	3	1	2	2	1	1	2	1	4	2	2	7	4	1
ZW	Zimbabwe	9	9	9	9	8	9	9	6	8	10	8	6	6	5	8	8	6	9	8	6	8	6	5	4	10	5	5	5	6	5	4	9	6	8	6	5	5	3	5	4	2	3	2	3	3	3	4	3
D5	Total Extra EU (Rest of World)	6440	5847	5448	6314	6023	5730	6387	5700	5945	6025	5591	6434	5766	5458	5822	5720	5405	5603	5703	5204	5180	5308	5197	5216	4793	5008	5702	5277	5409	5539	5532	5892	5933	5633	5709	5453	5672	6083	6362	6099	6350	6590	5859	6545	6416	6794	7091	6743
Earliest date for revisions to trade in goods is April 2021.
Note: Component countries do not sum to totals due to seasonal adjustments being applied differently.
1These data are our best estimate of these bilateral UK trade flows. Users should note that alternative estimates are available, in some cases, via the statistical agencies for bilateral countries or through central databases such as
UN Comtrade.
Some data for countries have been marked with N/A. This is because Trade in Goods do not collate data from these countries.
[truncated: 246 more columns]

## Sheet: Monthly Imports
OFFICIAL-SENSITIVE until 7.00am on Thursday 12th August 2021
UK Trade in Goods - All Countries - Monthly Imports1
£ million, seasonally adjusted, current price		1997Jan	1997Feb	1997Mar	1997Apr	1997May	1997Jun	1997Jul	1997Aug	1997Sep	1997Oct	1997Nov	1997Dec	1998Jan	1998Feb	1998Mar	1998Apr	1998May	1998Jun	1998Jul	1998Aug	1998Sep	1998Oct	1998Nov	1998Dec	1999Jan	1999Feb	1999Mar	1999Apr	1999May	1999Jun	1999Jul	1999Aug	1999Sep	1999Oct	1999Nov	1999Dec	2000Jan	2000Feb	2000Mar	2000Apr	2000May	2000Jun	2000Jul	2000Aug	2000Sep	2000Oct	2000Nov	2000Dec
	European Union (EU)
AT	Austria	123	110	97	108	101	115	114	116	120	119	146	132	118	117	115	125	132	122	126	125	114	127	121	113	122	121	124	118	115	118	126	147	138	115	118	121	123	123	116	111	114	109	108	120	118	122	123	139
BE	Belgium	702	713	714	744	759	789	752	747	760	768	801	783	792	759	746	754	752	850	778	847	802	787	783	825	731	751	827	755	763	685	824	931	903	911	889	853	836	818	841	904	907	864	908	856	840	869	920	952
BG	Bulgaria	8	6	7	6	8	7	9	12	12	7	10	6	8	6	11	7	8	7	6	6	8	6	6	6	6	8	6	7	9	7	5	6	7	9	6	6	5	6	6	10	9	7	6	10	10	9	11	9
HR	Croatia	2	3	3	3	3	2	3	5	3	4	3	2	3	3	4	4	2	7	4	3	4	5	3	2	4	3	3	3	7	5	4	3	4	4	3	2	3	3	4	3	4	5	4	3	4	5	4	3
CY	Cyprus	12	14	11	9	7	8	9	9	8	13	15	16	19	13	14	12	15	14	13	18	20	16	12	13	13	17	17	17	18	18	23	16	18	13	17	16	15	16	16	23	18	22	19	17	14	21	22	17
CZ	Czech Republic	37	34	39	43	42	49	42	34	39	38	41	43	42	41	43	44	45	51	55	51	56	57	58	61	56	46	46	48	53	50	49	62	58	57	53	54	57	64	67	65	69	72	74	78	74	83	88	91
DK	Denmark	207	187	166	210	207	208	191	194	198	183	197	185	191	196	188	186	140	187	187	180	195	199	185	180	168	185	194	185	158	192	209	204	192	192	203	198	196	191	184	189	213	198	198	204	197	196	197	255
EE	Estonia	20	17	18	19	18	12	16	13	8	14	8	18	14	7	19	15	11	34	8	10	13	15	18	15	19	10	14	11	17	26	13	23	14	21	17	21	26	29	15	51	33	47	19	31	17	33	16	43
FI	Finland	194	168	171	178	164	158	180	177	184	182	183	198	199	202	205	189	177	191	199	187	191	194	185	194	199	171	202	203	187	205	184	170	229	211	209	228	220	224	224	203	225	254	236	314	226	225	329	279
FR	France	1445	1420	1433	1509	1483	1512	1473	1278	1406	1464	1499	1468	1445	1519	1444	1486	1566	1551	1494	1409	1452	1471	1406	1452	1620	1503	1577	1516	1467	1524	1530	1620	1632	1460	1539	1554	1528	1476	1581	1440	1464	1413	1556	1658	1578	1580	1683	1705
DE	Germany	2052	2079	2091	2122	1960	2244	2286	2000	2000	2063	2025	2009	1991	1990	2049	2014	2127	2112	2115	2016	2039	2045	2095	2195	2208	2130	2151	2144	2141	2178	2216	2412	2262	2300	2309	2277	2184	2314	2230	2367	2345	2359	2319	2383	2551	2359	2442	2409
GR	Greece	31	35	32	31	29	28	30	33	34	31	34	38	32	29	27	30	29	30	28	29	36	34	29	31	52	32	33	36	27	35	36	31	31	34	34	34	34	34	38	31	37	36	37	40	38	37	40	39
HU	Hungary	41	39	41	46	41	55	43	41	40	41	40	42	39	43	45	38	45	46	48	51	50	50	55	62	53	54	50	52	59	55	53	65	59	57	57	57	67	62	58	61	55	58	66	58	61	66	62	60
IE	Ireland	645	635	662	624	693	615	639	663	622	638	648	612	616	700	604	650	651	656	662	663	640	668	666	679	688	713	688	676	710	719	724	673	762	666	764	801	726	738	774	832	744	897	815	802	849	869	871	925
IT	Italy	815	829	791	828	806	819	829	746	797	817	808	802	816	814	829	825	838	860	828	784	907	811	843	825	791	794	792	792	794	768	796	818	789	833	813	810	807	788	809	777	808	807	804	810	765	792	803	818
LV	Latvia	26	19	37	62	28	27	31	29	15	29	17	32	34	30	22	28	28	32	20	24	19	26	25	19	20	19	22	23	22	28	24	29	21	28	30	22	35	40	34	45	32	30	58	26	36	23	44	52
LT	Lithuania	14	14	20	20	14	11	11	10	9	11	10	13	11	11	16	12	11	9	10	11	15	17	19	15	13	13	16	16	21	10	16	13	13	14	16	13	17	24	24	26	16	25	23	20	21	22	21	17
LU	Luxembourg	5	5	6	6	6	6	7	5	6	6	6	5	5	6	6	6	5	7	6	5	6	7	6	5	3	4	6	8	9	5	7	10	6	6	4	4	9	10	13	10	11	6	15	10	8	10	12	11
MT	Malta	9	7	10	6	6	6	7	5	6	11	8	6	5	9	7	6	9	6	6	7	7	7	11	8	6	9	12	9	10	11	11	10	11	14	21	14	14	13	13	10	10	10	11	7	10	12	16	11
NL	Netherlands	971	1008	1018	1089	1012	992	1008	1017	1032	1050	1064	1041	1034	1077	1097	1112	1132	1142	1112	1126	1129	1124	1093	1170	1154	1132	1100	1102	1081	1137	1146	1175	1181	1089	1209	1213	1264	1221	1186	1273	1287	1270	1354	1381	1337	1365	1379	1382
PL	Poland	53	52	57	56	53	57	50	54	55	54	55	56	62	60	60	56	68	60	50	57	60	61	65	65	56	58	58	61	60	60	64	74	65	63	57	72	77	79	71	77	80	79	90	90	88	92	93	87
PT	Portugal	145	135	143	150	145	149	144	148	136	168	153	146	139	149	152	153	150	146	150	150	153	149	153	153	149	150	169	150	150	138	155	154	156	153	152	154	153	151	143	132	161	146	137	143	138	139	136	138
RO	Romania	16	15	19	17	17	15	18	20	20	20	15	20	17	23	19	21	20	22	22	20	22	19	22	22	22	20	19	21	27	22	21	24	24	25	24	26	33	32	31	31	29	27	30	31	28	31	36	34
SK	Slovakia	6	7	6	7	5	8	6	8	6	6	7	6	7	7	7	7	9	5	7	7	8	5	7	6	6	7	10	9	9	10	11	11	10	11	11	12	13	13	12	12	13	13	13	13	14	14	14	15
SI	Slovenia	8	9	9	10	7	11	9	7	8	9	9	7	7	9	11	10	10	9	9	7	10	9	11	8	8	8	8	9	10	10	11	9	10	12	10	10	9	11	10	13	11	11	14	9	12	14	12	11
ES	Spain	529	497	501	527	511	508	531	525	511	557	562	622	528	545	583	562	604	621	586	565	565	583	616	621	594	669	577	589	532	541	569	637	616	703	600	602	624	599	602	583	616	628	640	622	686	618	617	641
SE	Sweden	437	400	388	386	384	384	377	348	349	333	354	392	386	395	376	388	358	365	363	401	377	431	404	352	353	368	404	396	386	358	404	349	385	430	459	411	404	394	380	386	409	427	437	427	457	455	430	456
B5	Total EU	8518	8422	8546	8788	8477	8962	8797	8317	8209	8655	8785	8641	8494	8699	8746	8760	8968	9211	8905	8827	8826	8870	8944	9059	9129	8955	9194	8962	8861	9043	9179	9685	9529	9451	9520	9582	9456	9429	9654	9716	9746	9917	9956	10206	10045	10016	10317	10593
	Extra EU (Rest of World)
AF	Afghanistan	1	0	0	0	0	0	0	0	0	0	0	0	0	1	0	0	0	0	0	0	0	0	0	0	1	0	0	1	0	0	0	0	0	0	0	0	0	2	0	1	1	2	0	1	1	0	1	1
AL	Albania	0	1	0	0	0	0	0	0	0	0	1	0	0	0	0	0	0	0	0	0	0	0	0	0	0	0	0	0	0	1	0	0	0	0	0	0	0	0	0	0	0	0	0	1	0	0	1	0
DZ	Algeria	0	17	10	3	8	12	25	10	15	16	3	0	1	23	7	6	1	10	15	5	6	10	22	10	20	9	4	0	7	11	7	14	35	19	32	36	29	39	45	54	41	41	43	37	59	51	48	48
AS	American Samoa	0	0	0	0	0	0	0	0	0	0	0	0	0	0	0	0	0	0	0	0	0	0	0	0	0	0	0	0	0	0	0	0	0	0	0	0	0	0	0	0	0	0	0	0	0	0	0	0
AD	Andorra	0	0	0	0	0	0	0	0	0	0	0	0	0	0	0	0	0	0	0	0	0	0	0	0	0	0	0	0	0	0	0	0	0	0	0	0	0	0	0	0	0	0	0	0	0	0	0	0
AO	Angola	1	4	0	4	0	0	7	0	0	0	0	0	1	0	1	0	0	0	2	1	0	1	1	0	0	0	0	0	1	1	1	0	0	1	5	0	1	0	2	0	0	0	0	1	0	1	0	1
AI	Anguilla	0	0	0	0	0	0	0	0	0	0	0	0	0	0	0	0	0	0	0	0	0	0	0	0	0	0	0	0	0	0	0	0	0	0	0	0	0	0	0	0	0	0	0	0	0	0	0	0
AQ	Antarctica	0	0	0	0	0	0	0	0	0	0	0	0	0	0	0	0	0	0	0	0	0	0	0	0	0	0	0	0	0	0	0	0	0	0	0	0	0	0	0	0	0	0	0	0	0	0	0	0
AG	Antigua & Barbuda	0	1	0	0	0	2	0	0	1	0	0	0	0	0	0	0	0	0	0	0	0	0	0	0	0	0	0	0	0	0	0	0	0	0	0	0	1	0	0	0	1	2	0	0	0	0	0	0
AR	Argentina	26	17	17	23	24	21	24	18	25	25	19	29	13	20	11	16	18	15	21	28	17	18	17	19	13	21	17	19	15	20	13	21	16	15	15	17	18	13	20	14	18	17	13	10	16	19	20	18
AM	Armenia	0	0	0	0	0	0	0	0	0	0	0	0	0	0	0	0	0	0	0	0	0	0	0	0	0	0	0	0	0	0	0	0	0	0	0	1	0	0	0	0	0	0	0	0	0	0	0	0
AW	Aruba	0	0	0	0	0	0	0	0	0	0	0	0	0	0	0	0	0	0	0	0	0	0	0	0	0	0	0	0	2	5	7	1	0	0	0	0	19	0	6	0	0	0	0	0	17	0	0	0
AU	Australia	117	92	100	128	111	106	109	100	120	121	114	116	104	195	130	101	110	105	119	105	98	110	129	118	116	83	149	111	111	112	108	109	124	125	132	123	116	104	119	130	126	151	138	138	131	153	181	145
AZ	Azerbaijan	0	1	0	0	0	1	4	1	0	1	1	1	1	0	2	0	0	1	1	0	1	1	0	1	1	1	0	1	1	1	1	2	0	1	1	1	1	1	0	0	0	0	1	1	2	3	1	1
BS	Bahamas	5	2	8	8	5	9	0	9	0	6	1	7	8	0	9	9	0	9	9	10	1	0	6	5	0	11	0	11	9	6	14	0	4	0	6	6	9	0	10	12	0	11	0	2	0	0	1	0
BH	Bahrain	1	1	2	2	1	3	2	2	1	6	3	1	8	2	2	6	2	10	7	1	4	10	2	2	2	6	2	2	2	2	2	1	1	1	13	1	8	7	2	18	6	11	1	9	1	26	15	9
BD	Bangladesh	23	18	22	23	20	19	22	16	21	19	21	22	22	24	26	22	23	23	20	21	22	25	25	23	23	24	22	23	22	23	25	24	26	19	26	31	28	27	27	33	32	40	33	34	33	39	40	48
BB	Barbados	0	0	0	8	10	2	8	0	0	0	1	1	1	1	0	9	7	6	2	0	1	1	1	1	1	0	1	2	7	8	1	0	1	1	0	0	0	0	1	7	6	1	8	0	1	0	0	0
BY	Belarus	1	1	1	1	1	2	1	1	1	1	1	2	1	2	2	1	2	2	1	2	2	2	2	2	2	2	2	1	1	2	2	3	2	3	1	1	2	2	2	3	4	6	3	3	3	3	6	1
BZ	Belize	3	2	9	3	4	3	3	2	2	2	2	2	2	2	2	7	2	3	2	3	3	2	3	3	2	8	1	1	2	2	3	0	8	4	8	4	4	3	7	6	3	2	4	2	3	3	3	3
BJ	Benin	0	0	0	0	0	0	0	0	0	0	0	0	0	0	0	0	0	0	0	0	0	0	0	0	0	0	0	0	0	0	0	0	0	0	0	0	0	0	0	0	0	0	0	0	0	0	0	0
BM	Bermuda	0	0	0	0	26	0	0	0	0	0	0	0	0	0	0	0	0	0	0	0	0	0	0	0	0	0	0	0	1	0	0	0	0	0	0	0	0	0	0	0	0	0	0	0	0	0	0	0
BT	Bhutan	0	0	0	0	0	0	0	0	0	0	0	0	0	0	0	0	0	0	0	0	0	0	0	0	0	0	0	0	0	0	0	0	0	0	0	0	1	0	0	0	0	0	1	0	0	0	0	0
BO	Bolivia	2	1	2	2	1	1	3	3	1	1	2	1	2	2	3	2	2	2	1	1	3	1	2	2	2	2	1	1	1	2	1	1	1	5	2	2	2	1	1	1	2	1	1	1	1	2	1	1
BQ	Bonaire, Sint Eustatius & Saba	1	0	2	1	0	0	1	0	0	0	2	0	0	0	1	0	2	1	0	0	2	0	0	0	0	1	0	0	1	0	0	0	1	0	0	0	1	0	1	0	0	1	0	1	0	3	0	0
BA	Bosnia & Herzegovina	0	0	0	0	0	0	0	0	0	0	0	0	0	0	0	0	0	0	0	0	0	0	0	0	0	0	0	3	0	0	0	0	0	1	0	0	0	0	0	0	1	0	0	0	0	0	0	0
BW	Botswana	3	1	1	3	3	0	5	87	2	1	2	1	1	2	2	2	4	1	2	4	48	2	8	1	0	1	2	3	3	2	2	2	2	85	137	1	1	1	1	2	2	2	2	53	113	57	108	5
BV	Bouvet Island	0	0	0	0	0	0	0	0	0	0	0	0	0	0	0	0	0	0	0	0	0	0	0	0	0	0	0	0	0	0	0	0	0	0	0	0	0	0	0	0	0	0	0	0	0	0	0	0
BR	Brazil	86	81	78	83	81	66	80	76	77	66	63	72	68	73	74	68	65	80	76	74	77	80	77	82	66	65	58	70	67	70	73	89	70	79	82	80	84	97	87	81	93	82	84	82	93	82	88	96
IO	British Indian Ocean Territory	0	0	0	0	0	0	0	0	0	0	0	0	0	0	0	0	0	0	0	0	0	0	0	0	0	0	0	0	0	0	0	0	0	0	0	0	0	0	0	0	0	0	0	0	0	0	0	0
VG	British Virgin Islands	1	1	0	0	0	0	0	1	0	0	0	0	0	0	0	1	0	0	0	0	2	0	0	0	0	0	0	0	0	0	0	0	0	0	0	0	0	0	1	1	1	0	1	0	0	1	0	0
BN	Brunei	62	14	67	24	32	3	10	20	79	23	11	1	25	22	28	16	1	13	4	7	37	17	3	1	1	1	11	8	13	15	4	7	2	2	2	1	8	16	0	10	4	0	1	1	14	9	12	0
BF	Burkina Faso	0	0	0	0	0	0	0	0	0	0	0	0	0	0	0	0	0	0	0	0	0	0	0	0	0	0	0	0	0	0	0	0	0	0	0	0	0	0	0	0	0	0	0	0	0	0	0	0
BI	Burundi	0	0	0	0	0	2	3	3	0	0	0	0	0	0	0	0	0	0	0	0	0	0	0	0	0	0	0	0	0	0	0	0	0	0	0	0	0	0	0	0	0	0	0	0	0	0	0	0
KH	Cambodia	2	2	2	3	2	2	1	1	2	2	2	1	2	2	2	2	2	4	2	2	2	2	2	3	3	2	3	2	2	4	4	7	4	4	5	5	5	5	4	4	3	4	5	4	6	6	6	5
CM	Cameroon	4	3	4	3	3	5	3	2	4	4	4	5	4	3	4	4	4	5	3	3	3	2	3	3	6	4	5	4	3	3	3	3	3	3	3	4	3	4	6	5	3	4	4	3	4	4	3	5
CA	Canada	193	180	202	210	228	207	202	163	198	212	180	204	167	195	217	193	189	197	191	169	217	204	208	200	189	214	211	209	203	239	227	208	254	249	267	269	257	260	274	289	268	302	320	309	307	371	393	289
CV	Cape Verde	0	0	0	0	0	0	0	0	0	0	0	0	0	0	1	0	0	0	0	0	0	0	0	0	0	0	0	0	1	0	1	0	0	0	0	1	0	0	1	0	0	0	0	0	1	0	0	1
KY	Cayman Islands	0	0	0	0	1	0	0	0	0	0	0	0	0	0	0	0	0	0	0	0	0	0	0	0	0	0	0	0	0	0	0	0	0	0	0	0	0	1	0	0	33	0	0	0	0	0	0	0
CF	Central African Republic	0	0	0	0	0	0	0	0	0	0	0	0	0	0	0	0	0	0	0	0	0	0	0	0	0	0	0	0	0	0	0	0	0	0	0	0	0	0	0	0	0	0	0	0	0	0	0	0
TD	Chad	0	0	0	0	0	0	0	0	0	0	0	0	0	0	0	0	0	0	0	0	0	0	0	0	0	0	0	0	0	0	0	0	0	0	0	0	0	0	0	0	0	0	0	0	0	0	0	0
CL	Chile	30	30	40	29	27	28	36	33	29	34	30	33	28	32	32	32	30	32	20	28	33	28	34	27	33	29	30	26	33	29	24	30	24	35	28	25	33	34	29	31	37	46	44	40	62	41	37	46
CN	China	203	215	225	225	200	221	229	223	226	226	227	272	256	265	281	271	285	293	275	275	295	295	295	293	309	300	300	254	308	316	346	358	369	381	378	391	394	421	387	414	423	445	479	483	442	495	529	540
CX	Christmas Island	0	0	0	0	0	0	0	0	0	0	0	0	0	0	0	0	0	0	0	0	0	0	0	0	0	0	0	0	0	0	0	0	0	0	0	0	0	0	0	0	0	0	0	0	0	0	0	0
CC	Cocos Islands	0	0	0	0	0	0	0	0	0	0	0	0	0	0	0	0	0	0	0	0	0	0	0	0	0	0	0	0	0	0	0	0	0	0	0	0	0	0	0	0	0	0	0	0	0	0	0	0
CO	Colombia	13	23	15	12	16	10	13	18	16	9	15	14	18	14	21	18	10	21	11	13	24	16	22	21	19	17	13	14	10	19	13	17	16	29	15	22	16	20	19	16	17	29	15	18	15	13	28	26
KM	Comoros	0	0	0	0	0	0	0	0	0	0	0	0	0	0	0	0	0	0	0	0	0	0	0	0	0	0	0	0	0	0	0	0	0	0	0	0	0	0	0	0	0	0	0	0	0	0	0	0
CD	Congo (Democratic Republic)	1	0	1	1	0	1	1	1	1	0	0	0	1	0	0	0	0	0	0	0	0	0	0	0	0	0	0	0	0	0	1	0	0	1	0	0	0	0	0	0	0	0	0	0	0	0	0	0
CG	Congo (Republic)	0	0	1	0	0	0	0	1	1	1	0	1	0	0	0	2	1	1	1	0	1	0	1	1	1	1	0	0	1	1	2	0	1	1	0	0	0	1	0	0	0	1	1	1	0	0	0	1
CK	Cook Islands	0	0	0	0	0	0	0	0	0	0	0	0	0	0	0	0	0	0	0	0	0	0	0	0	0	0	0	0	0	0	0	0	0	0	0	0	0	0	0	0	0	0	0	0	0	0	0	0
CR	Costa Rica	7	7	6	7	7	6	6	5	5	6	5	5	6	6	10	7	14	11	9	9	9	25	43	31	27	32	30	35	32	25	23	31	33	32	35	38	43	41	31	39	39	47	64	67	62	35	50	63
CU	Cuba	1	1	1	3	1	1	1	1	1	1	1	1	3	1	1	1	1	1	0	1	1	2	1	1	1	1	1	2	1	3	1	1	2	1	1	1	1	1	3	2	1	0	1	2	1	0	0	0
CW	Curacao	0	0	0	0	0	0	0	0	0	0	0	0	0	0	0	0	0	0	0	0	0	0	0	0	0	0	0	0	0	0	0	0	0	0	0	0	0	0	0	0	0	0	0	0	0	0	0	0
DJ	Djibouti	0	0	0	0	0	0	0	0	0	0	0	0	0	0	0	0	0	0	0	0	0	0	0	0	0	0	0	0	0	0	0	0	0	0	0	0	0	0	0	0	0	0	0	0	0	0	0	0
DM	Dominica	1	2	2	2	2	2	1	1	2	1	1	1	1	1	1	1	1	1	1	1	1	2	2	1	1	1	1	1	2	2	1	1	1	1	1	1	1	1	1	1	1	1	1	1	1	1	1	2
DO	Dominican Republic	1	2	3	4	2	3	3	3	3	4	3	4	2	1	4	3	3	2	2	2	2	1	2	1	3	3	2	1	2	2	2	2	2	3	3	2	3	2	3	2	2	3	3	3	3	2	3	3
TL	East Timor	0	0	0	0	0	0	0	0	0	0	0	0	0	0	0	0	0	0	0	0	0	0	0	0	0	0	0	0	0	0	0	0	0	0	0	0	0	0	0	0	0	0	0	0	0	0	0	0
EC	Ecuador	4	3	3	2	3	3	3	3	3	3	4	4	3	3	2	3	4	4	3	5	5	3	3	3	3	2	3	2	2	2	3	3	2	3	2	2	2	2	2	2	3	3	3	2	4	2	3	2
EG	Egypt	28	20	24	21	37	28	14	20	24	30	25	11	16	54	21	21	29	50	16	23	16	14	20	24	24	33	25	24	26	17	35	24	22	24	26	15	40	30	27	53	28	43	47	33	33	48	27	21
SV	El Salvador	1	1	1	1	3	1	3	1	1	0	0	0	1	1	1	1	0	1	0	1	2	2	0	0	2	1	1	1	1	0	1	2	1	1	0	0	2	2	2	1	1	1	1	1	2	1	1	0
GQ	Equatorial Guinea	0	0	0	0	0	0	0	0	0	0	0	0	0	0	0	1	0	0	7	0	0	0	0	0	0	0	0	0	0	0	0	0	0	0	0	0	0	0	0	0	0	0	0	0	0	0	0	0
ER	Eritrea	0	0	0	0	0	0	0	0	0	0	0	0	0	0	0	0	0	0	0	0	0	0	0	0	0	0	0	0	0	0	0	0	0	0	0	0	0	0	0	0	0	0	0	0	0	0	0	0
ET	Ethiopia	1	1	2	2	1	2	1	2	2	1	1	2	1	1	2	2	2	2	1	1	1	1	1	1	1	1	1	0	2	1	1	1	1	1	0	0	1	3	1	1	1	1	0	1	1	1	1	1
FK	Falkland Islands	0	0	0	0	1	2	1	1	2	1	1	1	0	1	1	0	1	2	0	0	2	2	1	2	6	10	1	2	1	1	1	0	0	1	0	0	0	1	0	1	0	2	1	0	0	1	1	0
FO	Faroe Islands	10	10	11	10	8	11	12	11	7	8	6	7	6	9	7	8	10	7	6	6	10	11	7	6	6	10	6	8	6	8	6	6	6	8	10	8	10	8	9	6	6	7	4	7	6	5	8	8
FJ	Fiji	9	1	1	1	1	9	8	1	16	7	0	7	14	0	0	0	0	9	0	0	0	22	10	10	11	10	0	0	10	0	0	12	0	8	8	9	9	9	6	0	9	0	0	0	0	18	9	9
PF	French Polynesia	0	0	0	0	0	0	0	0	0	0	0	0	0	0	0	0	0	0	0	0	0	0	0	0	0	0	0	0	0	0	0	0	0	0	0	0	0	0	0	0	0	0	0	0	0	0	0	0
TF	French Southern Territories	0	0	0	0	0	0	0	0	0	0	0	0	0	0	0	0	0	0	0	0	0	0	0	0	0	0	0	0	0	0	0	0	0	0	0	0	0	0	0	0	0	0	0	0	0	0	0	0
MK	North Macedonia	1	1	0	0	1	1	1	1	1	1	1	1	2	1	1	0	1	1	2	2	1	1	1	1	2	1	2	1	2	1	1	2	1	2	1	1	3	2	2	1	1	2	3	1	1	2	1	1
GA	Gabon	1	1	1	1	0	0	0	1	0	0	0	0	0	0	1	1	0	0	0	0	0	0	0	0	0	1	1	0	2	0	0	0	0	0	1	0	0	1	0	0	0	0	0	1	0	1	1	0
GM	Gambia	0	1	1	0	0	0	0	0	0	0	0	0	1	0	0	0	0	0	0	0	0	0	0	0	0	0	0	0	0	0	0	0	0	0	0	0	0	0	1	0	1	1	0	0	0	0	0	0
GE	Georgia	0	0	0	0	0	0	0	0	0	0	0	0	0	0	0	0	0	0	0	0	2	0	0	1	0	0	0	0	1	0	0	0	0	0	0	0	0	0	4	0	0	0	0	1	11	1	0	0
GH	Ghana	13	11	11	15	8	6	14	27	9	8	6	6	14	11	24	17	12	13	24	13	6	5	6	9	10	16	14	13	14	17	27	18	6	5	7	7	9	7	16	6	7	11	11	10	6	9	6	8
GI	Gibraltar	0	0	0	1	0	0	0	2	1	1	0	0	1	1	1	1	1	1	16	1	2	0	1	0	1	0	2	2	1	1	1	1	1	1	3	1	1	1	6	1	4	1	1	1	2	1	1	1
GL	Greenland	0	2	0	0	1	1	1	1	1	0	1	0	0	0	1	0	0	0	0	0	0	0	0	0	0	0	0	0	0	0	0	0	0	1	0	0	0	0	0	0	0	0	0	0	0	0	0	0
GD	Grenada	0	0	0	0	0	0	0	0	0	0	0	0	0	0	0	0	0	0	0	0	0	0	0	0	0	0	0	0	0	0	0	0	0	0	0	0	0	0	0	0	0	0	0	0	0	0	0	0
GU	Guam	0	0	0	0	0	0	0	0	0	0	0	0	0	0	0	0	0	0	0	0	0	0	0	0	0	0	0	0	0	0	0	0	0	0	0	0	0	0	0	0	0	0	0	0	0	0	0	0
GT	Guatemala	1	2	2	1	2	1	2	1	1	1	1	1	2	2	3	4	0	2	2	2	1	2	2	2	3	2	2	2	1	3	2	3	2	2	2	1	3	2	3	2	2	2	1	1	2	1	2	2
GN	Guinea	0	0	0	0	0	0	0	0	0	0	0	0	0	0	0	0	0	1	0	0	0	0	0	0	0	0	1	1	1	0	0	0	1	1	1	0	0	0	0	0	0	0	0	0	0	0	0	0
GW	Guinea Bissau	0	0	0	0	0	0	0	0	0	0	0	0	0	0	0	0	0	0	0	0	0	0	0	0	0	0	0	0	0	0	0	0	0	0	0	0	0	0	0	0	0	0	0	0	0	0	0	0
GY	Guyana	5	1	5	9	8	8	0	0	9	14	8	14	4	6	8	9	8	4	4	5	6	4	8	9	5	6	6	8	4	8	5	5	8	6	7	11	5	7	4	7	9	7	7	4	4	9	2	7
HT	Haiti	0	0	0	0	0	0	0	0	0	0	0	0	0	0	0	0	0	0	0	0	0	0	0	0	0	0	0	0	0	0	0	0	0	0	0	0	0	0	0	0	0	0	0	0	0	0	0	0
HM	Heard & McDonald Islands	0	0	0	0	0	0	0	0	0	0	0	0	0	0	0	0	0	0	0	0	0	0	0	0	0	0	0	0	0	0	0	0	0	0	0	0	0	0	0	0	0	0	0	0	0	0	0	0
HN	Honduras	2	2	5	2	2	2	7	2	1	2	2	4	2	2	4	4	2	4	2	5	3	2	3	1	2	1	2	2	2	4	2	1	4	2	2	2	2	3	3	2	2	2	2	4	1	3	2	2
HK	Hong Kong	327	327	311	337	369	318	347	326	360	355	367	367	351	344	357	334	351	359	306	365	364	374	423	373	379	418	403	364	409	395	422	443	448	429	434	480	514	486	471	505	484	522	509	494	472	517	531	509
IS	Iceland	18	18	18	26	20	22	22	16	19	20	19	31	19	18	19	21	22	24	22	26	28	23	24	24	21	26	28	22	26	23	23	23	24	23	29	25	28	25	23	27	20	23	27	26	23	24	24	24
IN	India	125	124	152	152	148	141	128	124	150	153	118	124	126	116	138	142	125	118	116	113	144	126	129	109	130	123	131	124	123	119	126	132	161	179	165	132	139	130	149	149	150	150	146	154	153	157	163	143
ID	Indonesia	93	86	82	82	81	81	78	80	81	83	87	94	89	91	101	88	75	85	76	84	86	76	80	83	90	82	81	82	81	84	97	86	110	99	87	86	88	90	95	101	98	103	105	105	99	107	116	106
IR	Iran	4	3	2	4	2	4	6	1	3	2	5	2	4	3	7	6	2	5	2	2	5	3	2	2	4	3	3	3	2	3	2	7	3	3	3	4	3	5	2	1	3	2	3	3	3	3	3	4
IQ	Iraq	0	0	0	0	0	0	0	0	0	0	0	0	0	0	0	0	0	7	8	6	0	0	0	0	0	0	0	0	0	0	0	0	0	0	0	0	0	0	0	0	0	0	0	0	0	0	0	0
IL	Israel	81	90	73	78	74	74	75	62	93	66	65	76	70	73	77	78	88	70	61	79	91	78	80	80	82	81	83	70	79	89	83	76	91	90	92	106	81	83	93	79	81	88	98	102	81	94	100	85
CI	Ivory Coast	3	0	5	6	6	6	7	7	3	8	9	3	4	4	10	6	7	12	7	6	10	5	5	8	10	11	5	5	5	4	7	5	9	9	8	0	5	0	3	19	12	5	7	9	6	6	6	6
JM	Jamaica	9	24	12	18	14	15	13	8	9	5	4	8	12	11	2	10	10	8	15	10	10	9	7	11	11	9	12	9	12	11	10	11	9	8	13	8	11	14	14	3	11	14	10	7	12	13	11	13
JP	Japan	715	764	763	760	772	774	744	771	755	804	773	788	829	786	924	789	868	796	783	923	786	775	817	828	824	802	787	789	751	807	834	810	822	873	831	852	1010	868	838	919	804	874	1054	824	1010	951	985	986
JE	Jersey	N/A	N/A	N/A	N/A	N/A	N/A	N/A	N/A	N/A	N/A	N/A	N/A	N/A	N/A	N/A	N/A	N/A	N/A	N/A	N/A	N/A	N/A	N/A	N/A	N/A	N/A	N/A	N/A	N/A	N/A	N/A	N/A	N/A	N/A	N/A	N/A	N/A	N/A	N/A	N/A	N/A	N/A	N/A	N/A	N/A	N/A	N/A	N/A
JO	Jordan	1	1	1	1	1	5	1	1	1	1	1	1	1	1	4	2	3	2	1	2	2	2	3	2	4	4	1	1	1	1	2	1	2	1	1	1	1	1	2	2	2	2	2	1	1	1	1	1
KZ	Kazakhstan	0	0	0	0	0	0	0	1	2	1	2	4	3	4	1	2	4	8	4	8	4	1	1	2	1	1	4	1	2	11	1	17	9	2	2	2	2	6	4	6	7	18	17	5	9	8	12	37
KE	Kenya	16	12	15	18	17	20	14	14	15	20	15	15	14	20	20	20	14	18	25	15	15	14	17	14	16	16	15	18	17	17	19	13	16	17	16	15	14	14	18	18	15	16	19	17	17	17	15	18
KI	Kiribati	0	0	0	0	0	0	0	0	0	0	0	0	0	0	0	0	0	0	0	0	0	0	0	0	0	0	0	0	0	0	0	0	0	0	0	0	0	0	0	0	0	0	0	0	0	0	0	0
XK	Kosovo	0	0	0	0	0	0	0	0	0	0	0	0	0	0	0	0	0	0	0	0	0	0	0	0	0	0	0	0	0	0	0	0	0	0	0	0	0	0	0	0	0	0	0	0	0	0	0	0
KW	Kuwait	29	19	23	14	14	5	14	10	10	26	13	9	1	2	25	20	15	14	18	22	18	3	9	14	3	1	2	6	9	1	4	11	5	27	45	36	18	66	29	64	32	59	45	60	22	32	52	27
KG	Kyrgyz Republic	0	0	0	0	2	0	0	0	0	0	0	0	0	0	0	0	0	1	0	1	0	0	0	0	0	0	0	0	0	0	0	0	0	0	0	0	0	0	0	0	0	0	0	0	0	0	0	0
LA	Laos	1	0	1	0	0	3	0	0	0	1	0	1	1	0	0	1	1	1	0	1	0	1	0	0	0	0	0	0	0	0	1	1	1	1	2	2	1	1	1	0	1	0	1	1	1	1	1	0
LB	Lebanon	1	1	1	1	2	1	2	1	1	1	3	1	1	1	2	1	1	2	2	2	1	1	2	1	1	1	1	1	1	1	1	1	5	1	1	1	1	1	2	1	2	2	2	2	1	1	2	1
LS	Lesotho	0	0	0	0	0	0	0	0	0	0	0	0	0	0	0	0	0	0	0	0	0	0	0	0	0	0	0	0	0	0	0	0	0	0	0	0	0	0	0	0	0	0	0	0	0	0	0	0
LR	Liberia	0	0	0	0	0	0	0	0	0	0	0	0	0	0	0	0	0	0	0	0	1	0	0	0	0	0	0	0	0	0	0	0	0	0	0	0	0	0	2	0	0	0	0	0	0	0	0	0
LY	Libya	66	28	38	53	40	19	25	36	29	45	29	40	10	40	19	25	20	33	36	44	26	23	20	30	33	15	31	32	4	19	22	10	18	15	14	22	12	30	22	24	22	35	33	17	12	38	32	47
LI	Liechtenstein	2	2	3	3	2	3	2	2	3	2	2	2	2	2	2	2	3	2	2	2	2	1	2	1	2	2	2	2	2	2	2	1	2	2	2	2	2	2	2	2	2	2	2	2	2	2	3	1
MO	Macao	5	6	4	4	4	4	6	5	5	4	4	6	5	5	4	2	3	4	4	4	5	4	3	4	4	4	2	2	2	2	4	3	3	4	3	4	4	6	3	3	3	3	4	5	3	5	3	4
MG	Madagascar	4	3	4	2	2	2	1	1	1	2	1	1	1	2	1	1	2	2	2	2	2	2	2	1	1	2	2	1	2	1	2	4	2	2	2	1	1	1	1	2	2	1	3	2	1	2	2	2
MW	Malawi	1	2	1	1	1	2	1	0	0	1	1	1	1	1	2	1	1	1	1	0	1	1	0	1	1	2	1	2	0	2	0	0	0	1	1	1	0	2	1	1	1	1	2	1	1	1	1	1
MY	Malaysia	173	172	187	188	186	175	173	162	137	164	166	171	165	174	170	165	165	157	166	166	185	173	170	170	169	163	171	225	174	181	173	188	178	187	194	200	204	203	181	192	189	210	213	199	224	208	212	211
MV	Maldives	1	1	1	0	0	1	1	1	0	1	1	1	1	1	1	1	1	0	2	0	1	0	1	1	0	1	0	0	1	0	0	0	1	0	1	0	0	0	1	0	0	1	1	0	1	1	0	1
ML	Mali	0	0	0	0	0	0	0	0	0	0	0	0	0	0	0	0	0	0	0	0	0	0	0	0	0	0	0	0	0	0	0	0	0	0	0	1	1	0	0	0	0	0	0	0	1	0	0	0
MH	Marshall Islands	0	0	0	0	0	0	0	0	0	0	0	0	0	0	0	0	0	0	0	0	0	0	0	0	0	0	1	0	0	0	0	0	0	0	0	0	0	0	0	0	0	0	0	0	0	0	0	0
MR	Mauritania	1	0	2	1	2	2	1	2	0	2	0	7	2	2	2	1	1	2	0	1	0	0	1	0	0	0	0	1	0	2	0	0	0	17	0	0	0	0	0	2	0	0	0	2	2	0	0	0
MU	Mauritius	29	31	28	31	32	23	30	21	33	32	35	28	24	33	33	27	29	27	17	27	41	22	25	29	29	12	30	28	23	31	34	17	25	30	19	36	29	16	16	17	26	23	26	29	28	26	30	31
MX	Mexico	22	24	25	39	26	28	31	33	29	28	34	30	20	32	27	38	27	34	37	30	30	32	34	30	33	29	40	30	31	33	37	25	36	39	30	38	37	28	37	52	30	64	61	62	58	72	75	104
FM	Micronesia	0	0	0	0	0	0	0	0	0	0	0	0	0	0	0	0	0	0	0	0	0	0	0	0	0	0	0	0	0	0	0	0	0	0	0	0	0	0	0	0	0	0	0	0	0	0	0	0
MD	Moldova	0	0	0	0	0	0	0	0	0	0	0	0	0	0	0	0	0	0	0	0	0	0	0	0	0	0	0	0	0	0	0	0	0	0	0	0	0	0	1	0	0	0	1	0	0	0	0	1
MN	Mongolia	1	1	1	1	1	1	0	0	0	0	2	1	0	1	0	1	0	0	1	0	1	1	0	0	0	0	0	1	0	0	0	1	0	1	0	0	0	1	1	1	0	0	0	2	0	1	2	1
ME	Montenegro	0	0	0	0	0	0	0	0	0	0	0	0	0	0	0	0	0	0	0	0	0	0	0	0	0	0	0	0	0	0	0	0	0	0	0	0	0	0	0	0	0	0	0	0	0	0	0	0
MS	Montserrat	0	0	1	0	0	0	0	0	0	0	0	0	0	0	0	0	0	0	0	0	0	0	0	0	0	0	0	0	0	0	0	0	0	0	0	0	0	0	0	0	0	0	0	0	0	0	0	0
MA	Morocco	29	25	30	32	29	27	29	28	29	32	26	37	29	27	40	28	30	34	29	30	38	33	27	34	27	35	40	32	35	36	34	36	33	36	34	33	38	47	39	36	41	38	39	41	37	44	40	33
MZ	Mozambique	0	0	0	0	0	3	0	0	2	2	0	0	0	1	2	0	1	0	0	0	1	0	0	0	0	0	1	0	0	1	0	0	0	0	0	0	0	0	0	1	0	1	1	0	1	0	0	1
MM	Myanmar	1	1	2	3	1	1	1	1	1	2	2	1	2	1	3	2	2	2	2	2	2	4	2	1	2	2	1	1	1	2	2	1	2	3	4	3	4	4	4	3	3	3	3	5	7	5	6	6
NA	Namibia	2	2	1	2	1	1	3	3	2	1	1	2	0	2	1	2	2	1	1	4	3	4	2	2	2	2	1	2	4	29	2	4	3	3	23	3	3	1	1	3	3	2	4	2	3	32	4	3
NR	Nauru	0	0	0	0	0	0	0	0	0	0	0	0	0	0	0	0	0	0	0	0	0	0	0	0	0	0	0	0	1	0	0	0	0	0	0	0	0	0	0	0	0	0	0	0	0	0	0	0
NP	Nepal	0	0	0	0	0	0	1	0	0	0	0	1	0	0	0	0	0	0	0	0	0	0	0	0	0	0	1	1	1	1	1	1	1	1	2	2	1	1	1	1	1	1	1	1	1	1	1	1
NC	New Caledonia	1	2	0	0	0	0	1	0	1	0	1	0	0	0	0	1	0	0	0	0	0	0	0	0	0	0	0	0	0	0	0	0	0	0	0	0	0	0	0	0	0	0	0	0	0	0	0	0
NZ	New Zealand	51	53	48	43	53	56	45	53	43	49	47	32	40	42	66	46	44	37	53	42	51	43	46	51	50	49	43	46	57	47	42	48	45	49	50	39	50	46	48	39	37	40	53	40	46	58	56	51
NI	Nicaragua	1	1	1	1	1	2	1	2	1	0	0	1	1	0	0	1	1	1	0	1	0	0	0	0	0	1	0	0	0	0	0	0	0	0	0	0	0	1	0	0	1	0	1	0	2	0	1	0
NE	Niger	0	0	0	0	5	1	0	0	1	2	0	2	0	0	0	0	0	0	0	0	2	1	3	2	0	0	0	0	0	0	0	0	2	0	0	0	0	0	0	0	0	0	0	0	0	0	0	0
NG	Nigeria	21	17	10	9	7	6	16	4	5	5	8	9	20	31	17	11	13	15	5	3	6	5	2	9	18	15	8	14	24	18	3	14	6	3	3	5	7	5	7	5	3	4	3	4	3	24	3	6
NU	Niue Island	0	0	0	0	0	0	0	0	0	0	0	0	0	0	0	0	0	0	0	0	0	0	0	0	0	0	0	0	0	0	0	0	0	0	0	0	0	0	0	0	0	0	0	0	0	0	0	0
NF	Norfolk Island	0	0	0	0	0	0	0	0	0	0	0	0	0	0	0	0	0	0	0	0	0	0	0	0	0	0	0	0	0	0	0	0	0	0	0	0	0	0	0	0	0	0	0	0	0	0	0	0
KP	North Korea	0	0	1	1	3	1	3	2	0	2	1	1	1	1	0	1	0	0	0	0	1	0	0	0	0	0	0	0	0	0	0	0	0	0	0	0	0	0	0	0	0	0	0	0	0	0	0	0
MP	Northern Mariana Islands	0	0	0	0	0	0	0	0	0	0	0	0	0	0	0	0	0	0	0	0	0	0	0	0	0	0	0	0	0	0	0	0	0	0	0	0	0	0	0	0	0	0	0	0	0	0	0	0
NO	Norway	450	394	361	474	443	439	439	370	464	443	399	441	335	364	403	360	324	369	290	263	287	310	260	264	238	245	310	322	332	365	304	374	327	352	413	409	546	454	537	537	492	493	560	590	438	522	529	442
PS	Occupied Palestinian Territory	0	0	0	0	0	0	0	0	0	0	0	0	0	0	0	0	0	0	0	0	0	0	0	0	0	0	0	0	0	0	0	0	0	0	0	0	0	0	0	0	0	0	0	0	0	0	0	0
OM	Oman	4	6	8	7	11	6	4	5	4	13	5	19	3	7	8	8	7	8	5	8	3	8	9	4	4	3	5	4	4	5	7	6	8	8	9	5	1	7	4	7	3	7	5	8	5	2	5	14
PK	Pakistan	32	29	32	31	31	30	29	26	37	32	31	38	29	32	28	31	28	29	31	35	29	27	29	29	31	28	29	27	29	28	28	29	32	27	28	31	28	31	32	31	30	32	30	32	33	36	35	43
PW	Palau	0	0	0	0	0	0	0	0	0	0	0	0	0	0	0	0	0	0	0	0	0	0	0	0	0	0	0	0	0	0	0	0	0	0	0	0	0	0	0	0	0	0	0	0	0	0	0	0
PA	Panama	0	0	1	0	1	1	1	1	1	0	0	0	0	1	1	0	1	1	0	0	0	0	2	0	0	1	1	0	1	0	0	1	1	1	0	0	1	1	1	1	0	1	0	1	0	0	0	0
PG	Papua New Guinea	10	4	8	9	6	5	6	6	7	5	4	5	5	6	2	5	7	2	5	4	6	2	5	1	6	5	5	6	5	5	5	5	3	3	2	1	6	4	2	4	5	4	4	4	3	5	3	1
PY	Paraguay	0	0	0	0	0	3	0	0	0	0	0	0	0	0	0	0	0	0	0	0	0	0	0	0	0	0	0	0	0	0	0	0	0	0	0	0	0	0	0	0	0	0	0	0	0	0	0	0
PE	Peru	14	11	8	12	13	13	15	12	10	10	9	12	12	14	12	9	17	5	7	8	9	5	9	7	8	11	10	10	11	10	17	10	12	12	12	11	14	9	16	14	6	14	12	12	13	15	13	11
PH	Philippines	45	52	55	53	61	56	55	67	71	63	67	96	55	84	88	79	83	80	73	73	74	82	64	69	72	70	66	76	69	81	89	90	81	91	99	87	91	78	69	93	99	100	111	111	127	102	117	121
PN	Pitcairn	0	0	0	0	0	0	0	0	0	0	0	0	0	0	0	0	0	0	0	0	0	0	0	0	0	0	0	0	0	0	0	0	0	0	0	0	0	0	0	0	0	0	0	0	0	0	0	0
QA	Qatar	1	0	1	0	5	0	1	1	1	1	1	0	1	17	1	2	1	1	1	1	1	1	2	2	2	1	1	1	1	5	7	1	1	1	1	2	5	0	4	2	2	1	2	1	1	2	2	1
RU	Russia	112	86	92	116	121	109	120	80	108	109	108	352	93	81	99	106	145	121	155	123	139	93	80	128	47	49	140	105	71	113	142	135	90	130	119	151	65	102	155	141	111	161	153	162	158	194	199	150
RW	Rwanda	0	0	0	0	0	0	0	0	0	0	0	0	0	0	0	0	0	0	0	0	0	0	0	0	0	0	0	0	0	0	0	0	0	0	0	0	0	0	0	0	0	0	0	0	0	0	0	0
WS	Samoa	0	0	0	0	0	0	0	0	0	0	0	0	0	0	0	0	0	0	0	0	0	0	0	0	0	0	0	0	0	0	0	0	0	0	0	0	0	0	0	0	0	0	0	0	0	0	0	0
SM	San Marino	0	0	1	0	0	0	0	0	1	1	1	1	1	1	1	1	1	1	1	0	1	1	1	0	0	1	1	1	1	1	1	1	1	1	1	1	0	1	1	1	1	1	1	0	1	0	1	1
ST	Sao Tome & Principe	0	0	0	0	0	0	0	0	0	0	0	0	0	0	0	0	0	0	0	0	0	0	0	0	0	0	0	0	0	0	0	0	0	0	0	0	0	0	0	0	0	0	0	0	0	0	0	0
SA	Saudi Arabia	53	63	41	72	63	68	81	92	88	150	63	67	72	60	54	90	65	71	107	63	49	86	75	49	84	44	54	42	56	113	74	41	104	96	95	92	84	74	73	102	62	87	123	152	67	100	68	154
SN	Senegal	1	1	0	0	0	0	0	1	1	1	1	1	1	1	1	0	0	1	1	1	1	1	0	1	1	0	0	1	1	1	0	0	0	1	2	1	1	1	1	1	0	2	1	1	2	2	1	1
RS	Serbia	2	2	2	4	2	3	2	2	3	2	3	4	1	2	3	3	4	3	2	3	2	3	4	2	3	2	2	1	1	2	1	1	1	1	1	1	1	1	1	1	1	1	1	1	1	2	2	2
SC	Seychelles	0	0	0	0	0	0	0	0	0	0	0	0	0	0	0	1	2	3	3	2	3	1	2	1	3	2	3	4	4	4	3	2	4	4	3	1	1	0	3	2	8	4	2	2	5	4	4	4
SL	Sierra Leone	1	1	0	0	0	0	1	0	0	0	0	0	0	0	1	0	0	0	0	0	0	0	0	1	0	0	0	0	0	0	0	0	0	0	0	0	0	0	0	0	0	0	0	0	0	0	0	0
SG	Singapore	213	225	222	238	223	246	230	169	201	210	190	210	220	181	232	185	185	191	195	167	216	211	201	171	195	179	217	221	197	188	202	215	195	166	160	167	160	157	219	208	219	197	235	211	211	293	316	212
SX	Sint Maarten	0	0	0	0	0	0	0	0	0	0	0	0	0	0	0	0	0	0	0	0	0	0	0	0	0	0	0	0	0	0	0	0	0	0	0	0	0	0	0	0	0	0	0	0	0	0	0	0
SB	Solomon Islands	1	0	0	1	0	0	0	0	1	1	0	1	1	1	0	1	0	1	1	1	1	1	1	0	2	0	0	0	0	1	1	2	1	1	1	1	1	1	0	0	1	0	0	0	1	0	0	0
SO	Somalia	0	0	0	0	0	0	0	0	0	0	0	0	0	0	0	0	0	0	0	0	0	0	1	0	0	0	0	0	0	0	0	0	0	0	0	0	0	0	0	0	0	0	0	0	0	0	0	0
ZA	South Africa	144	88	94	145	141	136	132	82	101	125	105	117	129	82	90	126	150	112	129	90	137	87	131	160	125	89	148	107	110	160	117	177	167	114	153	187	140	161	197	136	192	178	179	229	300	201	305	443
GS	South Georgia	0	0	0	0	0	0	0	0	0	0	0	0	0	0	0	0	0	0	0	0	0	0	0	0	0	0	0	0	0	0	0	0	0	0	0	0	0	0	0	0	0	0	0	0	0	0	0	0
KR	South Korea	180	160	169	175	188	197	218	220	197	215	175	223	212	208	230	221	217	211	201	180	196	212	208	226	233	226	208	223	254	245	250	233	252	263	274	291	319	260	281	288	282	315	318	351	330	362	346	289
SS	South Sudan	0	0	0	0	0	0	0	0	0	0	0	0	0	0	0	0	0	0	0	0	0	0	0	0	0	0	0	0	0	0	0	0	0	0	0	0	0	0	0	0	0	0	0	0	0	0	0	0
LK	Sri Lanka	18	17	18	22	21	20	21	19	22	24	23	23	22	25	29	25	22	23	21	23	26	25	24	27	27	26	25	25	26	27	30	29	31	30	32	31	33	37	37	39	30	38	39	38	37	37	38	36
KN	St Kitts & Nevis	0	0	0	0	6	0	0	3	0	0	0	0	0	0	0	0	4	0	1	0	0	0	0	0	1	0	0	0	2	2	0	2	0	0	0	0	0	0	0	2	0	3	1	0	0	1	0	0
LC	St Lucia	2	3	3	4	3	3	2	2	3	3	2	4	3	3	3	3	5	3	2	2	2	4	5	3	3	3	3	3	3	4	2	3	2	2	3	3	3	3	3	3	3	2	3	2	2	4	3	3
VC	St Vincent	1	1	2	2	1	1	1	1	1	2	1	2	1	2	2	2	2	2	1	1	2	2	3	1	1	1	2	2	2	2	1	1	1	2	2	2	1	2	2	2	1	1	2	1	1	2	2	2
SH	St. Helena	0	0	0	0	0	0	0	0	0	0	0	0	0	0	0	0	0	0	0	0	0	0	0	0	0	0	1	0	0	0	0	0	0	0	0	0	0	0	0	0	0	0	0	0	0	0	0	0
SD	Sudan	1	0	0	1	1	3	0	1	0	0	0	1	2	1	2	2	1	1	1	1	1	1	1	0	0	1	0	0	2	0	1	1	0	0	0	0	0	1	0	1	1	1	0	0	1	0	0	1
SR	Suriname	1	1	1	2	1	1	2	1	2	1	1	1	1	1	1	1	1	2	1	0	1	1	1	2	2	1	2	2	2	2	2	1	1	2	2	1	5	2	2	3	3	2	3	1	1	2	2	1
SZ	Swaziland	7	2	7	3	3	8	0	8	2	2	1	2	1	2	6	3	2	3	3	10	3	3	3	2	3	2	1	2	3	2	10	4	1	2	2	1	2	2	2	2	8	2	5	7	1	2	2	2
CH	Switzerland	387	441	516	405	416	377	456	316	367	334	302	271	289	392	389	367	441	397	489	349	406	392	344	316	369	386	450	490	304	551	596	513	439	406	425	272	508	506	605	569	549	500	484	281	310	293	388	332
SY	Syria	9	8	7	2	1	2	1	2	3	2	2	1	2	1	2	1	7	2	2	1	4	3	1	1	3	1	5	8	7	1	12	14	9	8	9	9	2	10	2	11	2	10	3	2	2	4	3	9
TW	Taiwan	186	194	191	203	199	197	195	198	194	202	188	193	197	201	222	193	202	193	205	192	202	203	190	201	209	213	212	218	202	209	215	265	205	235	270	278	280	283	292	275	324	336	328	327	329	288	330	305
TJ	Tajikistan	0	0	0	0	0	0	0	0	0	0	0	0	0	0	0	0	0	0	0	0	0	0	0	0	0	0	0	0	0	0	0	0	0	0	0	0	0	0	0	0	0	0	0	0	0	0	0	0
TZ	Tanzania	2	8	3	4	3	3	3	2	2	2	2	2	3	2	5	7	3	2	1	2	1	1	2	2	1	6	2	3	1	1	1	1	1	3	1	1	0	7	5	2	2	1	1	5	4	3	1	0
TH	Thailand	96	100	100	95	99	98	100	110	102	107	111	126	116	113	117	119	109	109	115	107	114	112	115	113	112	111	111	114	114	117	117	121	117	121	107	121	139	125	123	120	112	137	140	137	153	151	152	157
TG	Togo	0	2	0	0	0	0	0	0	0	0	0	0	1	0	0	0	0	0	0	0	0	0	0	0	0	0	1	0	0	0	0	0	0	0	0	0	0	0	0	0	0	0	0	0	0	0	0	0
TK	Tokelau Islands	0	0	0	0	0	0	0	0	0	0	0	0	0	0	0	0	0	0	0	0	0	0	0	0	0	0	0	0	0	0	0	0	0	0	0	0	0	0	0	0	0	0	0	0	0	0	0	0
TO	Tonga	0	0	0	0	0	0	0	0	0	0	0	0	0	0	0	0	0	0	0	0	0	0	0	0	0	0	0	0	0	0	0	0	0	0	0	0	0	0	0	0	0	0	0	0	0	0	0	0
TT	Trinidad & Tobago	5	8	3	11	14	7	3	9	1	2	2	2	3	3	1	2	7	8	5	1	1	7	1	1	2	2	6	7	11	7	2	1	5	3	6	2	3	3	3	9	7	8	2	6	8	3	2	8
TN	Tunisia	5	3	4	7	5	6	5	5	6	6	5	5	4	11	6	5	11	5	7	7	7	9	5	7	4	6	7	5	5	6	8	9	13	11	7	7	12	8	8	7	9	9	9	8	18	14	12	7
TR	Turkey	90	97	87	87	86	81	84	89	90	80	93	98	93	96	118	90	99	98	99	91	105	107	100	102	105	97	105	98	151	107	114	109	110	119	116	116	123	128	113	126	121	136	134	139	140	134	147	148
TM	Turkmenistan	0	0	0	1	0	0	0	0	0	0	0	0	0	0	0	0	0	0	0	0	0	0	0	0	0	0	0	0	0	0	0	0	0	2	1	0	0	0	0	0	0	0	2	0	0	0	0	0
TC	Turks & Caicos Islands	1	0	0	0	0	0	0	0	0	0	0	0	0	0	0	0	0	0	0	0	0	0	0	0	0	0	0	0	0	0	0	0	0	0	0	0	0	0	0	0	0	0	0	0	0	0	0	0
TV	Tuvalu	0	0	0	0	0	0	0	0	0	0	0	0	0	0	0	0	0	0	0	0	0	0	0	0	0	0	0	0	0	0	0	0	0	0	0	0	0	0	0	0	0	0	0	0	0	0	0	0
UG	Uganda	2	2	3	3	2	1	1	1	1	1	1	2	2	2	1	1	1	1	1	2	3	2	1	1	2	1	2	2	1	1	1	1	0	0	0	0	0	1	1	2	2	1	0	1	1	0	0	0
UA	Ukraine	2	2	2	4	3	4	8	3	2	3	2	2	5	4	4	2	11	3	3	3	4	3	2	6	4	5	5	4	3	3	4	9	3	4	4	4	5	7	6	6	4	5	9	4	16	8	5	3
AE	United Arab Emirates	28	13	59	66	35	41	29	37	26	66	68	68	32	34	56	81	58	43	65	30	37	32	51	28	32	29	61	113	59	64	47	36	55	46	72	38	26	38	59	77	100	47	38	47	50	53	76	86
US	United States inc Puerto Rico	1784	1675	1763	1977	1798	1827	1825	1709	1896	1917	1864	1983	1934	1980	1998	1868	1903	1830	1816	1811	2023	1848	1945	1857	1808	1882	1868	1853	1881	1887	1973	1996	1996	1972	1975	1997	2084	2098	2117	2188	2068	2327	2361	2411	2373	2474	2580	2566
UY	Uruguay	8	7	7	6	5	5	6	6	6	6	6	8	5	6	5	5	5	5	5	5	5	3	4	4	4	4	3	4	3	2	4	4	3	5	5	2	3	2	3	3	4	3	3	3	4	3	4	3
UM	US Minor Outlying Islands	0	0	0	0	0	0	0	0	0	0	0	0	0	0	0	0	0	0	0	0	0	0	0	0	0	0	0	0	0	0	0	0	0	0	0	0	0	0	0	0	0	0	0	0	0	0	0	0
VI	US Virgin Islands	0	0	0	0	0	0	0	0	0	0	0	2	12	5	0	0	0	0	0	0	0	0	0	0	0	0	0	0	0	0	0	0	0	0	0	0	0	0	0	0	0	0	1	1	0	0	1	1
UZ	Uzbekistan	0	0	0	0	0	0	4	0	0	0	0	12	1	0	1	0	0	0	1	0	0	0	2	0	1	0	0	0	7	3	0	3	9	0	3	0	0	1	2	0	4	0	0	0	2	1	1	2
VU	Vanuatu	0	0	0	0	0	0	0	0	0	0	0	0	0	0	0	0	0	0	0	0	0	0	0	0	0	0	0	0	0	0	0	0	0	0	0	0	0	0	0	0	0	0	0	0	0	0	0	0
VA	Vatican City	0	0	0	0	0	0	0	0	0	0	0	0	0	0	0	0	0	0	0	0	0	0	0	0	0	0	0	0	0	0	0	0	0	0	0	0	0	0	0	0	0	0	0	0	0	0	0	0
VE	Venezuela	14	17	10	9	12	17	16	12	17	10	20	4	11	6	13	8	9	19	10	12	8	13	8	7	8	9	15	17	15	19	9	14	9	7	13	6	34	17	10	21	16	21	29	22	11	38	48	14
VN	Vietnam	13	16	16	18	16	15	16	17	19	16	14	17	20	21	24	24	22	21	19	23	21	20	20	15	20	25	24	25	23	26	35	32	29	27	24	27	25	38	29	34	33	33	33	39	36	35	30	33
WF	Wallis & Futuna	0	0	0	0	0	0	0	0	0	0	0	0	0	0	0	0	0	0	0	0	0	0	0	0	0	0	0	0	0	0	0	0	0	0	0	0	0	0	0	0	0	0	0	0	0	0	0	0
YE	Yemen	0	0	1	1	0	0	1	1	0	0	0	0	0	0	0	0	1	0	0	0	0	0	0	0	0	0	0	0	0	0	0	0	0	2	1	0	4	0	0	0	0	0	0	0	0	0	0	0
ZM	Zambia	2	1	1	1	2	2	9	7	3	1	2	1	2	2	3	1	2	1	2	2	2	2	3	2	2	1	2	1	1	2	1	2	1	1	0	0	1	1	1	1	4	1	1	1	1	1	2	1
ZW	Zimbabwe	9	12	9	14	9	13	8	6	12	11	14	11	14	9	9	11	11	11	19	8	8	7	8	10	14	8	12	9	12	9	12	10	11	12	10	11	9	10	10	10	6	9	15	12	10	10	11	8
D5	Total Extra EU (Rest of World)	6547	6531	6725	7045	6962	6669	6824	6366	6736	6902	6450	7139	6519	7082	7367	6767	7044	6802	6771	6573	7069	6630	6762	6623	6595	6775	7003	6975	6930	7349	7442	7523	7418	7553	7707	7571	8187	8175	8291	8705	8416	8947	9304	8991	8979	9226	9717	9425
Earliest date for revisions to trade in goods is April 2021.
Note: Component countries do not sum to totals due to seasonal adjustments being applied differently.
1These data are our best estimate of these bilateral UK trade flows. Users should note that alternative estimates are available, in some cases, via the statistical agencies for bilateral countries or through central databases such as
UN Comtrade.
Some data for countries have been marked with N/A. This is because Trade in Goods do not collate data from these countries.
[truncated: 246 more columns]
