# Supplementary material for: Evaluating the Brexit and COVID-19’s influence on the UK economy: A data analysis
Source: PLoS One. 2023 Jun 15;18(6):e0287342. doi: 10.1371/journal.pone.0287342 (PMC10270588; doi:10.1371/journal.pone.0287342)
Supplement: S1 Dataset — (ZIP) [file pone.0287342.s002.zip › DataSet/trade_region (2011 - 2014).xls]

## Sheet: Title
UK Regional Trade in Goods Statistics
Quarter 4, 2014 Press Release
Contents				Page
Notes to the Tables				1
Table 1	Value of Exports by Region			2
Table 2	Value of Imports by Region			3
Table 3	Count of Exporters by Region			4
Table 4	Count of Importers by Region			5
Table 5	Value of Trade by SITC Section and Country Group
	United Kingdom			6
	North East			7
	North West			8
	Yorkshire and the Humber			9
	East Midlands			10
	West Midlands			11
	East			12
	London			13
	South East			14
	South West			15
	England			16
	Wales			17
	Scotland			18
	Northern Ireland			19
	Unknown Region			20
HM Revenue & Customs: Trade Statistics Issued 05 March 2015

## Sheet: Notes
Notes to Tables
General
(a)	Not all trade can be assigned to one of the 9 English Government Office Regions, Wales, Scotland and Northern Ireland. This is referred to in the tables as the ‘Unknown region’ and includes: • Trade carried out by persons or entities which cannot be matched to a region. • Low Value Trade and estimates made for EU trade below the Intrastat threshold. • Goods within classification codes that have c…
(b)	There may be rounding differences in the totals presented in the Summary Tables 1 & 2 (pages 2-3) and the Regional Tables 5 (pages 6-20).
(c)	The figures contained in subsequent Press Releases may be revised from those presented here. Revisions to the data arise as a result of including trade amendments and late submissions received by HM Revenue and Customs. Figures are provisional for up to 18 months.
(d)	The RTS does not include estimates for non-response or estimates for the missing EU Imports associated with Missing Trader Intra-Community VAT Fraud (MTIC Fraud). RTS also excludes trade in non-monetary gold, which is included in OTS data from 2005 onwards.
(e)	Data for Quarter 3 2013 onwards incorporates trade with Croatia under EU trade. This is due to Croatia having joined the EU on 1 July 2013. For previous quarters trade with Croatia will continue to be recorded under non-EU trade, forming part of the 'Eastern Europe' total.
Tables 1 and 2
(e)	Where quarterly trade is indicated, the annual figures are the sum of trade for the corresponding quarters.
Tables 3 and 4
(f)	Where quarterly trader counts are indicated, the figures reflect the number of traders active in that quarter. The annual trader counts do not correspond to the sum of the quarterly trader counts but to the count of unique traders active in any time of the year.
(g)	The counts for traders dealing with the EU and counts for traders dealing with the non-EU do not sum to the total trader counts. Traders that are active in both EU and non-EU markets are counted once only in the total trader counts.
(h)	It is possible to arrive at total trader counts for England (and the United Kingdom) since the trader counts are computed with reference to traders' VAT registration number, for which a unique regional identifier is available.
(i)	It is not possible to produce trader counts for the elements of trade included within the 'Unknown Region' trade values.
Tables 5
(j)	Figures for imports and exports against SITC Division and Country Group reflect total imports and total exports. These figures cross-reference the totals provided on Tables 1-2.
(k)	Trade assigned as 'Low Value Trade' cannot be assigned a region, hence the total appears as an element of the 'Unknown Region' trade shown on page 20.

## Sheet: VE
																	Provisional Data - subject to update
EU Exports		2011 Q1	2011 Q2	2011 Q3	2011 Q4	2011	2012 Q1	2012 Q2	2012 Q3	2012 Q4	2012	2013 Q1	2013 Q2	2013 Q3	2013 Q4	2013	2014 Q1	2014 Q2	2014 Q3	2014 Q4	2014
United Kingdom		39647	40329.6	38437.3	39536.4	157950	39822.3	36627.4	35870.2	37284.8	149605	38154.9	37843	37418	36820.5	150236	37959.2	37466.9	35117.4	36063.3	146607
North East	NE	1821.15	1591.82	1475.06	1622.83	6510.87	1786.9	1603.73	1492.02	1606.05	6488.7	1642.11	1548.78	1411.68	1495.19	6097.76	1873.35	1705.71	1587.87	1764.62	6931.55
North West	NW	4171.83	4123.49	4061.7	4139.07	16496.1	4331.45	3696.89	3696.89	4549.32	16274.5	4103.59	3608.55	3467.32	3260.67	14440.1	3698.18	3499.24	3179.12	3065.4	13441.9
Yorkshire and The Humber	YH	2314.58	2714.37	2106.99	2183.99	9319.93	2355.62	2037.65	2172.53	2086.75	8652.56	2311.16	2108.2	2228.1	2030.02	8677.48	2226.97	2066.29	1965.43	2060.31	8318.99
East Midlands	EM	2340.06	2164.4	2192.25	2345.24	9041.94	2200.64	2045.56	1936.28	2163.19	8345.67	2268.99	2258.83	2333.83	2369.47	9231.11	2314.85	2174.16	2137.11	2178.56	8804.69
West Midlands	WM	2544.51	2542.28	2530.14	2635.54	10252.5	2747.73	2593.68	2326.04	2547.51	10215	2724.09	2808.02	2665.18	2867.87	11065.2	2961.37	2827.26	2654.51	2913.44	11356.6
East	EA	4748.32	4728.84	4301.2	4837.41	18615.8	4359.64	4318.35	4061.72	4197.91	16937.6	4205.08	4023.16	3805.3	3809.78	15843.3	4166.01	3795.21	2908.53	3046.61	13916.4
London	LO	4206.04	3925.52	4926.9	4571.68	17630.1	4232.03	3635.7	3437.79	3408.17	14713.7	3422	3431.62	3372.59	3208.5	13434.7	3003.96	3120.43	3207.37	3214.04	12545.8
South East	SE	6164.44	5766.13	5410.05	5586.99	22927.6	5761.44	5336.28	4748.7	5123.18	20969.6	5452.74	5349.36	5305.39	5119.06	21226.5	5038.66	4870.96	4850.32	5345.46	20105.4
South West	SW	1925.04	1898.51	1877.04	1929.22	7629.82	1975.27	1767.98	1805.52	1897.21	7445.99	2050.01	2017.69	1920.41	2013.98	8002.09	2114.85	2069.85	1977.32	2005.21	8167.22
England		30236	29455.3	28881.3	29852	118425	29750.7	27035.8	25677.5	27579.3	110043	28179.8	27154.2	26509.8	26174.5	108018	27398.2	26129.1	24467.6	25593.6	103589
Wales	WA	1884.47	1890.31	1596.09	1628.44	6999.31	1599.77	1621.87	1476.42	1217.98	5916.03	1696.67	1600.6	1639.95	1621	6558.22	1558.41	1521.35	1372.17	1178.8	5630.73
Scotland	SC	1900.3	2068.94	2193.97	2156.04	8319.26	1833.75	2153.07	2096.14	2054.7	8137.67	2051.67	2346.27	2092.29	2206.99	8697.21	1910.93	2228.07	2135.23	2047.72	8321.95
Northern Ireland	NI	835.098	887.917	868.431	878.263	3469.71	812.279	807.228	745.136	799.011	3163.65	839.968	867.495	869.859	901.791	3479.11	905.637	925.492	883.145	861.844	3576.12
Unknown	ZZ	4791.17	6027.09	4897.47	5021.64	20737.4	5825.79	5009.38	5875.04	5633.83	22344	5386.87	5874.46	6306.13	5916.13	23483.6	6185.99	6662.93	6259.28	6381.26	25489.5
Non-EU Exports		2011 Q1	2011 Q2	2011 Q3	2011 Q4	2011	2012 Q1	2012 Q2	2012 Q3	2012 Q4	2012	2013 Q1	2013 Q2	2013 Q3	2013 Q4	2013	2014 Q1	2014 Q2	2014 Q3	2014 Q4	2014
United Kingdom		33024.2	32852.8	33983.2	37581.5	137442	36149.7	35891.1	37176.8	37504	146722	35232	38927.4	35777	38491.8	148428	34203	34012.2	34364.2	37861.4	140441
North East	NE	1388.82	1340	1579.33	1805.03	6113.19	1654.9	1623.87	1728.13	1411.47	6418.36	1319.95	1279.81	1335.96	1544.07	5479.8	1236.26	1401.91	1322.27	1524.31	5484.74
North West	NW	3312.98	3534.67	3562.06	3744.03	14153.7	3673.55	3205.44	4000.02	3185.68	14064.7	3041.59	3501.37	3312.89	3368.02	13223.9	2973.36	2930.14	3173.63	3209.21	12286.3
Yorkshire and The Humber	YH	1782.63	1760.89	1942.81	1941.35	7427.68	1770.95	1870.79	1939.8	2017.72	7599.27	1735.61	2293.38	2140.17	2584.28	8753.44	1964.6	1993.99	2425.65	2251.59	8635.84
East Midlands	EM	2523.06	2426.33	2657.55	2767.18	10374.1	2829.74	2934.58	2897.41	2941.73	11603.5	2915.57	3275.27	3017.75	3025.61	12234.2	2694.03	2668.1	2727.99	2897.29	10987.4
West Midlands	WM	2581.43	2682.34	2719.57	3094.44	11077.8	2951.88	3023.28	3070.18	3534.8	12580.1	3505.27	3835.55	3949.55	4641.93	15932.3	4097.8	4302.69	4102.68	4691.97	17195.1
East	EA	2323.32	2284.23	2491.29	2797.56	9896.4	2821.04	2755.68	2798.45	2886.88	11262.1	2674.81	3080.57	2588.41	2932.55	11276.3	3151.71	2544.31	2442.76	2634.22	10773
London	LO	4497.25	4465.53	4569.63	5070.87	18603.3	4799.91	4763.39	5023.85	5726.86	20314	4506.94	5457.76	4177.66	5046.2	19188.6	3925	3768.17	3662.31	5055.8	16411.3
South East	SE	5807	5504	4998.61	5723.07	22032.7	5808.93	5828	5518.86	5322.65	22478.4	5243.82	5408.3	4893.88	5061.03	20607	4862.92	4711.33	4808.55	5306.68	19689.5
South West	SW	1223.81	1316.38	1367.27	1409.82	5317.29	1260.77	1270.77	1302.87	1434.06	5268.47	1366.56	1432.93	1426.1	1437.13	5662.72	1295.1	1433.92	1338	1563.84	5630.86
England		25440.3	25314.4	25888.1	28353.4	104996	27571.7	27275.8	28279.6	28461.9	111589	26310.1	29564.9	26842.4	29640.8	112358	26200.8	25754.6	26003.9	29134.9	107094
Wales	WA	1961.9	1836.71	1983.54	2025.46	7807.62	2008.43	1944.6	1946.56	1476.27	7375.86	1948.56	2196.61	1982.56	2099.22	8226.95	1956.14	1906.09	1651.93	2019.37	7533.54
Scotland	SC	2718.46	2680.89	2877.3	3121.32	11398	2688.44	2921.15	3044.29	3243.75	11897.6	2755.89	3123.74	3067.61	3018.25	11965.5	2594.27	2726.84	2820.37	3133.93	11275.4
Northern Ireland	NI	612.501	628.905	592.528	606.475	2440.41	637.949	591.124	620.539	614.213	2463.82	593.487	630.098	625.937	656.422	2505.94	533.95	582.683	583.749	647.423	2347.81
Unknown	ZZ	2291	2391.95	2641.66	3474.85	10799.5	3243.19	3158.41	3285.89	3707.94	13395.4	3623.96	3412	3258.54	3077.08	13371.6	2917.89	3042	3304.24	2925.8	12189.9
Total Exports		2011 Q1	2011 Q2	2011 Q3	2011 Q4	2011	2012 Q1	2012 Q2	2012 Q3	2012 Q4	2012	2013 Q1	2013 Q2	2013 Q3	2013 Q4	2013	2014 Q1	2014 Q2	2014 Q3	2014 Q4	2014
United Kingdom		72671.2	73182.4	72420.5	77117.8	295392	75972	72518.5	73047.1	74788.8	296326	73387	76770.4	73195	75312.3	298665	72162.2	71479.1	69481.5	73924.7	287048
North East	NE	3209.98	2931.82	3054.39	3427.86	12624.1	3441.8	3227.6	3220.14	3017.52	12907.1	2962.06	2828.59	2747.64	3039.27	11577.6	3109.61	3107.62	2910.14	3288.92	12416.3
North West	NW	7484.81	7658.16	7623.76	7883.11	30649.8	8005	6902.34	7696.91	7734.99	30339.2	7145.19	7109.92	6780.21	6628.7	27664	6671.54	6429.38	6352.75	6274.61	25728.3
Yorkshire and The Humber	YH	4097.21	4475.25	4049.8	4125.34	16747.6	4126.57	3908.44	4112.33	4104.47	16251.8	4046.78	4401.57	4368.28	4614.3	17430.9	4191.57	4060.28	4391.08	4311.9	16954.8
East Midlands	EM	4863.13	4590.73	4849.8	5112.42	19416.1	5030.38	4980.14	4833.69	5104.92	19949.1	5184.56	5534.1	5351.58	5395.08	21465.3	5008.89	4842.26	4865.11	5075.86	19792.1
West Midlands	WM	5125.93	5224.62	5249.71	5729.99	21330.3	5699.61	5616.96	5396.23	6082.31	22795.1	6229.36	6643.57	6614.73	7509.8	26997.5	7059.17	7129.95	6757.19	7605.41	28551.7
East	EA	7071.64	7013.07	6792.49	7634.97	28512.2	7180.68	7074.03	6860.16	7084.79	28199.7	6879.89	7103.72	6393.71	6742.34	27119.7	7317.73	6339.51	5351.29	5680.83	24689.4
London	LO	8703.29	8391.05	9496.53	9642.54	36233.4	9031.94	8399.09	8461.64	9135.03	35027.7	7928.94	8889.37	7550.25	8254.7	32623.3	6928.96	6888.6	6869.68	8269.84	28957.1
South East	SE	11971.4	11270.1	10408.7	11310.1	44960.3	11570.4	11164.3	10267.6	10445.8	43448	10696.6	10757.7	10199.3	10180.1	41833.6	9901.58	9582.29	9658.86	10652.1	39794.9
South West	SW	3148.85	3214.89	3244.31	3339.05	12947.1	3236.03	3038.75	3108.39	3331.27	12714.5	3416.57	3450.62	3346.51	3451.11	13664.8	3409.94	3503.76	3315.33	3569.05	13798.1
England		55676.3	54769.7	54769.5	58205.3	223421	57322.4	54311.6	53957.1	56041.1	221632	54489.9	56719.1	53352.2	55815.4	220377	53599	51883.7	50471.4	54728.6	210683
Wales	WA	3846.37	3727.02	3579.63	3653.91	14806.9	3608.2	3566.47	3422.98	2694.25	13291.9	3645.22	3797.21	3622.51	3720.22	14785.2	3514.56	3427.44	3024.1	3198.17	13164.3
Scotland	SC	4618.77	4749.83	5071.27	5277.37	19717.2	4522.19	5074.23	5140.43	5298.45	20035.3	4807.56	5470	5159.9	5225.24	20662.7	4505.2	4954.91	4955.6	5181.65	19597.4
Northern Ireland	NI	1447.6	1516.82	1460.96	1484.74	5910.12	1450.23	1398.35	1365.67	1413.22	5627.48	1433.46	1497.59	1495.8	1558.21	5985.06	1439.59	1508.17	1466.89	1509.27	5923.92
Unknown	ZZ	7082.17	8419.05	7539.13	8496.49	31536.8	9068.97	8167.79	9160.93	9341.76	35739.5	9010.83	9286.46	9564.66	8993.21	36855.2	9103.87	9704.93	9563.53	9307.06	37679.4
1. The figures exclude estimates for non-response (including UK level estimates for the impact of MTIC related trading)

## Sheet: VI
																	Provisional Data - subject to update
EU Imports		2011 Q1	2011 Q2	2011 Q3	2011 Q4	2011	2012 Q1	2012 Q2	2012 Q3	2012 Q4	2012	2013 Q1	2013 Q2	2013 Q3	2013 Q4	2013	2014 Q1	2014 Q2	2014 Q3	2014 Q4	2014
United Kingdom		49148.6	48769.7	50832.2	50750.1	199501	52097.5	50262	50205.2	51951.1	204516	52846.3	52503.7	54694.7	55607.3	215652	54353	53938.5	54291.9	55250.2	217834
North East	NE	1212.45	1076.6	1116.29	1138	4543.33	1227.44	1146.7	1123.41	1040.17	4537.72	1063.68	1054.17	1049.25	1043.47	4210.58	1122.66	1076.32	979.582	1151.48	4330.05
North West	NW	3805.16	4004.27	3874.81	3880.86	15565.1	4063.8	4063.25	4130.89	4262.64	16520.6	4385.47	4034.6	4397.03	4354.14	17171.2	4068.6	3891.78	3736.67	3525.29	15222.3
Yorkshire and The Humber	YH	2356.48	2423.32	2440.33	2483.47	9703.6	2489.05	2430.16	2424.77	2443.95	9787.93	2458.27	2515.4	2567.59	2574.96	10116.2	2630.6	2672.25	2650.42	2624.79	10578.1
East Midlands	EM	2478.14	2449.35	2464.77	2455.11	9847.38	2629.84	2533.41	2446.54	2451.18	10061	2660.02	2745.02	2830.72	2800.26	11036	2715.96	2659.97	2670.56	2612.94	10659.4
West Midlands	WM	3831.29	3910.6	4162.44	4534.15	16438.5	4594.65	4446.4	4166.72	4363.65	17571.4	4497.93	4557.1	4647.56	4892.56	18595.2	5066.01	4930.48	4710.72	5091.39	19798.6
East	EA	7888.2	7242.52	7809.87	7407.23	30347.8	7925.72	7658.7	7025.1	6873.21	29482.7	7158.16	7490.53	7467.88	7571.35	29687.9	7658.99	7555.09	6970.95	6919.92	29105
London	LO	6177.52	6305.36	6775.15	6841.48	26099.5	6431.33	6187.31	6640.17	7041.86	26300.7	6343.26	6321.17	6519.91	7038.89	26223.2	6359.72	6449.01	7200.14	6992.24	27001.1
South East	SE	13021	12945.4	13122.7	12770.9	51860	13541.7	12424.4	12751.5	13117.4	51835	13005.2	13164.9	14046.4	13579.3	53795.8	13688.7	13711.2	13733.4	14154.6	55287.9
South West	SW	1689.31	1713.33	1788.48	1663.52	6854.64	1679.04	1755.27	1732.5	1892.39	7059.21	1857.54	1858.94	2048.01	1953.65	7718.15	1847.95	1832.5	1827.65	2067.5	7575.59
England		42459.5	42070.8	43554.8	43174.7	171260	44582.6	42645.6	42441.6	43486.5	173156	43429.5	43741.8	45574.4	45808.6	178554	45159.2	44778.6	44480.1	45140.2	179558
Wales	WA	852.343	886.602	868.568	828.903	3436.42	870.542	866.995	853.64	774.004	3365.18	865.332	850.915	873.677	889.246	3479.17	904.118	918.467	864.794	899.55	3586.93
Scotland	SC	1093.62	1136.61	1198.51	1246.35	4675.09	1207.8	1256.28	1279.72	1315.32	5059.13	1332.82	1317.43	1310.92	1359.89	5321.06	1226.96	1298.84	1298.48	1330.8	5155.08
Northern Ireland	NI	791.1	825.479	859.175	916.592	3392.35	838.701	794.92	759.8	787.23	3180.65	754.327	825.151	815.976	823.212	3218.67	799.659	871.969	833.882	828.674	3334.18
Unknown	ZZ	3951.98	3850.2	4351.13	4583.53	16736.8	4597.9	4698.14	4870.45	5588.04	19754.5	6464.3	5768.33	6119.7	6726.37	25078.7	6263.05	6070.56	6814.66	7051	26199.3
Non-EU Imports		2011 Q1	2011 Q2	2011 Q3	2011 Q4	2011	2012 Q1	2012 Q2	2012 Q3	2012 Q4	2012	2013 Q1	2013 Q2	2013 Q3	2013 Q4	2013	2014 Q1	2014 Q2	2014 Q3	2014 Q4	2014
United Kingdom		46296.7	48296.7	49421.4	51013.5	195028	49797.7	49724.2	49477.7	50277.7	199277	46976.1	49591.7	49162.5	46714	192444	45157.5	45835.8	46849.6	47041.3	184884
North East	NE	1709.48	1328.11	1943.51	1988.17	6969.26	1307.03	1178.5	1210.15	1012.11	4707.8	1088.77	1095.73	1059.5	847.708	4091.71	879.862	877.477	910.654	965.708	3633.7
North West	NW	2783.38	3132.3	3239.85	3441.12	12596.6	2859.52	3121	3416.91	3524.65	12922.1	3141.7	3137.32	3131.68	2981.85	12392.5	2846.2	2871.65	2629.49	2553.8	10901.1
Yorkshire and The Humber	YH	2093.89	2179.98	2186.35	2240.4	8700.61	2114.53	2119.25	2180.37	2083.24	8497.39	2022.65	2015.4	2188.6	2133.96	8360.61	2030.3	2163.37	2572.45	2572.22	9338.35
East Midlands	EM	2358.06	2242.96	2438.77	2431.82	9471.61	2378.8	2439.06	2625.11	2624.54	10067.5	2374.2	2546.65	2853.79	2676.04	10450.7	2579.1	2694.14	2774.07	2728.89	10776.2
West Midlands	WM	2718.18	4013.66	4701.11	4349.22	15782.2	4323.93	4668.46	4062.39	4321.65	17376.4	3395.69	3911.97	4047.49	3486.35	14841.5	3914.94	3996.71	3950.84	3763.96	15626.4
		0	0	0	0	0	0	0	0	0	0
East	EA	4299.43	3988.67	4103.2	4698.44	17089.7	4964.73	4755.89	4882.94	4887.01	19490.6	4850.99	5483.59	5012.44	4802.78	20149.8	4636.26	4399.29	3894.97	4070.8	17001.3
London	LO	11655.6	12218.5	11913.7	12191.8	47979.6	12745.9	12317.6	11494.1	12619.4	49177	12026	12060.9	11326.9	10242.9	45656.7	9775.86	10160.2	10923.3	9812.18	40671.5
South East	SE	8866.87	9343.3	9361.46	10337.4	37909.1	9476.39	9590.67	9903.16	9619.66	38589.9	8665.93	9107.96	9131.33	8669.73	35574.9	8363.37	8025.6	8084.82	9035.18	33509
South West	SW	2497.9	2372.66	2492.21	2541.46	9904.23	2792.28	2590.41	2700.84	2781.87	10865.4	2706.1	2920.18	3046.62	3014.43	11687.3	2707.78	2828.19	2930.5	3021.94	11488.4
England		38982.8	40820.1	42380.2	44219.9	166403	42963.1	42780.9	42476	43474.1	171694	40272	42279.7	41798.4	38855.8	163206	37733.7	38016.6	38671.1	38524.7	152946
Wales	WA	1093.14	1334.41	1478.76	1377.41	5283.72	1084.01	1138.26	1083.53	998.534	4304.33	1010.78	1029.36	1009.12	1011.17	4060.43	903.718	940.37	933.883	903.638	3681.61
Scotland	SC	2104.41	2151.48	2112.47	2152.43	8520.78	2576.66	2374.64	2411.64	2405.71	9768.65	2260.36	2515.01	2476.97	2594.72	9847.07	2410.23	2601.73	2465.17	2493.12	9970.25
Northern Ireland	NI	580.768	565.901	650.672	583.799	2381.14	586.258	583.109	690.406	649.608	2509.38	590.942	651.045	689.999	670.736	2602.72	581.175	608.474	663.437	768.192	2621.28
Unknown	ZZ	3535.55	3424.8	2799.32	2679.95	12439.6	2587.7	2847.35	2816.16	2749.74	11000.9	2842.02	3116.67	3188.08	3581.6	12728.4	3528.7	3668.57	4115.99	4351.64	15664.9
Total Imports		2011 Q1	2011 Q2	2011 Q3	2011 Q4	2011	2012 Q1	2012 Q2	2012 Q3	2012 Q4	2012	2013 Q1	2013 Q2	2013 Q3	2013 Q4	2013	2014 Q1	2014 Q2	2014 Q3	2014 Q4	2014
United Kingdom		95445.2	97066.4	100254	101764	394529	101895	99986.2	99682.9	102229	403793	99822.4	102095	103857	102321	408096	99510.5	99774.2	101142	102291	402718
North East	NE	2921.93	2404.71	3059.8	3126.16	11512.6	2534.47	2325.2	2333.56	2052.28	9245.52	2152.45	2149.91	2108.75	1891.18	8302.29	2002.53	1953.8	1890.24	2117.19	7963.75
North West	NW	6588.54	7136.57	7114.65	7321.97	28161.7	6923.33	7184.25	7547.8	7787.29	29442.7	7527.17	7171.92	7528.71	7335.99	29563.8	6914.8	6763.44	6366.16	6079.09	26123.5
Yorkshire and The Humber	YH	4450.37	4603.3	4626.68	4723.86	18404.2	4603.58	4549.41	4605.13	4527.19	18285.3	4480.93	4530.81	4756.19	4708.92	18476.8	4660.9	4835.61	5222.87	5197.02	19916.4
East Midlands	EM	4836.2	4692.31	4903.54	4886.93	19319	5008.64	4972.48	5071.65	5075.72	20128.5	5034.22	5291.67	5684.5	5476.29	21486.7	5295.06	5354.11	5444.63	5341.83	21435.6
West Midlands	WM	6549.47	7924.25	8863.55	8883.37	32220.6	8918.58	9114.86	8229.11	8685.3	34947.8	7893.62	8469.08	8695.05	8378.92	33436.7	8980.95	8927.19	8661.56	8855.35	35425
East	EA	12187.6	11231.2	11913.1	12105.7	47437.6	12890.4	12414.6	11908	11760.2	48973.3	12009.2	12974.1	12480.3	12374.1	49837.7	12295.3	11954.4	10865.9	10990.7	46106.3
London	LO	17833.1	18523.8	18688.8	19033.3	74079.1	19177.2	18504.9	18134.3	19661.2	75477.6	18369.3	18382	17846.8	17281.8	71879.9	16135.6	16609.2	18123.5	16804.4	67672.7
South East	SE	21887.8	22288.7	22484.1	23108.4	89769.1	23018.1	22015.1	22654.6	22737.1	90424.9	21671.1	22272.9	23177.8	22249	89370.7	22052	21736.8	21818.2	23189.8	88796.9
South West	SW	4187.21	4085.99	4280.69	4204.98	16758.9	4471.32	4345.69	4433.34	4674.26	17924.6	4563.64	4779.12	5094.64	4968.08	19405.5	4555.73	4660.69	4758.15	5089.44	19064
England		81442.3	82890.9	85935	87394.6	337663	87545.7	85426.5	84917.5	86960.6	344850	83701.5	86021.5	87372.8	84664.3	341760	82892.8	82795.3	83151.2	83664.8	332504
Wales	WA	1945.48	2221.01	2347.33	2206.32	8720.14	1954.55	2005.25	1937.17	1772.54	7669.51	1876.11	1880.27	1882.8	1900.42	7539.6	1807.84	1858.84	1798.68	1803.19	7268.54
Scotland	SC	3198.03	3288.08	3310.98	3398.78	13195.9	3784.46	3630.92	3691.36	3721.03	14827.8	3593.18	3832.44	3787.89	3954.62	15168.1	3637.19	3900.57	3763.65	3823.92	15125.3
Northern Ireland	NI	1371.87	1391.38	1509.85	1500.39	5773.49	1424.96	1378.03	1450.21	1436.84	5690.03	1345.27	1476.2	1505.98	1493.95	5821.39	1380.83	1480.44	1497.32	1596.87	5955.46
Unknown	ZZ	7487.53	7275	7150.45	7263.48	29176.5	7185.6	7545.49	7686.61	8337.78	30755.5	9306.33	8884.99	9307.77	10308	37807.1	9791.75	9739.13	10930.6	11402.6	41864.2
1. The figures exclude estimates for non-response (including UK level estimates for the impact of MTIC related trading)

## Sheet: CE
																	Provisional Data - subject to update
Exporters to EU		2011 Q1	2011 Q2	2011 Q3	2011 Q4	2011	2012 Q1	2012 Q2	2012 Q3	2012 Q4	2012	2013 Q1	2013 Q2	2013 Q3	2013 Q4	2013	2014 Q1	2014 Q2	2014 Q3	2014 Q4	2014
United Kingdom		18001	18142	18614	18955	21286	18494	18489	18848	18911	21133	18120	17958	18342	18444	20439	17863	17732	17877	17743	20027
North East	NE	450	443	447	458	518	454	454	471	472	527	453	448	459	442	504	429	422	431	435	483
North West	NW	1909	1901	1972	2005	2240	1950	1942	1972	1993	2187	1911	1884	1934	1919	2123	1868	1843	1868	1848	2074
Yorkshire and The Humber	YH	1500	1487	1534	1555	1733	1541	1537	1561	1563	1743	1529	1502	1534	1553	1684	1500	1505	1531	1505	1668
East Midlands	EM	1501	1534	1580	1608	1778	1558	1563	1598	1599	1770	1550	1535	1569	1572	1722	1521	1513	1528	1518	1687
West Midlands	WM	1825	1853	1900	1967	2159	1912	1894	1930	1932	2123	1849	1841	1889	1898	2060	1827	1822	1855	1850	2050
East	EA	2002	2018	2074	2119	2378	2055	2096	2112	2126	2379	1978	1980	2023	2053	2264	1971	1965	1985	1979	2222
London	LO	1998	2039	2093	2117	2489	2073	2071	2128	2132	2511	2079	2077	2110	2116	2457	2060	2034	2023	1997	2412
South East	SE	2971	2971	3036	3123	3503	3028	3030	3109	3107	3457	2976	2959	3044	3054	3383	2971	2941	2957	2946	3292
South West	SW	1225	1256	1293	1320	1482	1293	1303	1337	1349	1497	1273	1257	1263	1286	1439	1228	1221	1229	1232	1398
England		15381	15502	15929	16272	18280	15864	15890	16218	16273	18194	15598	15483	15825	15893	17636	15375	15266	15407	15310	17286
Wales	WA	580	595	614	606	671	596	604	612	606	664	579	572	575	582	625	561	551	564	554	606
Scotland	SC	931	941	950	959	1117	948	931	943	949	1093	926	902	925	935	1058	919	914	905	899	1051
Northern Ireland	NI	1109	1104	1121	1118	1218	1086	1064	1075	1083	1182	1017	1001	1017	1034	1120	1008	1001	1001	980	1084
Unknown	ZZ	n/a	n/a	n/a	n/a	n/a	n/a	n/a	n/a	n/a	n/a	n/a	n/a	n/a	n/a	n/a	n/a	n/a	n/a	n/a	n/a
Exporters to Non-EU		2011 Q1	2011 Q2	2011 Q3	2011 Q4	2011	2012 Q1	2012 Q2	2012 Q3	2012 Q4	2012	2013 Q1	2013 Q2	2013 Q3	2013 Q4	2013	2014 Q1	2014 Q2	2014 Q3	2014 Q4	2014
United Kingdom		43484	43489	44410	45343	68494	43576	43948	44270	44956	68115	44402	45060	44619	45265	68371	43586	44184	44348	45042	67673
North East	NE	962	951	971	993	1462	943	961	954	962	1420	951	1006	981	972	1479	956	978	965	931	1418
North West	NW	4053	4100	4141	4157	6297	4030	4065	4106	4214	6196	4166	4267	4217	4212	6262	4064	4118	4110	4186	6259
Yorkshire and The Humber	YH	3159	3266	3301	3408	4942	3209	3301	3267	3277	4941	3240	3309	3296	3336	4924	3195	3286	3294	3301	4836
East Midlands	EM	3451	3478	3520	3584	5297	3437	3468	3474	3578	5251	3510	3582	3549	3624	5324	3485	3557	3557	3614	5277
West Midlands	WM	4218	4166	4280	4370	6412	4120	4243	4254	4255	6299	4192	4270	4261	4269	6312	4091	4170	4164	4300	6249
East	EA	4867	4838	4956	5044	7491	4870	4941	4966	5039	7490	4969	5085	4998	5043	7525	4915	4975	4976	4949	7427
London	LO	7578	7412	7678	8042	12858	7678	7671	7726	7980	12940	7857	7855	7811	8082	12942	7744	7696	7800	8143	12864
South East	SE	7878	7967	8109	8274	12402	7977	7915	8004	8052	12211	8038	8047	7998	8075	12260	7851	7898	7890	7970	12028
South West	SW	3371	3352	3417	3440	5326	3344	3381	3502	3556	5332	3474	3592	3497	3551	5385	3370	3510	3555	3561	5366
England		39537	39530	40373	41312	62487	39608	39946	40253	40913	62080	40397	41013	40608	41164	62413	39671	40188	40311	40955	61724
Wales	WA	1138	1129	1164	1145	1725	1155	1152	1155	1157	1752	1156	1171	1170	1206	1745	1131	1151	1168	1142	1728
Scotland	SC	2317	2328	2370	2375	3502	2309	2351	2342	2357	3467	2330	2327	2303	2357	3372	2257	2309	2331	2381	3386
Northern Ireland	NI	492	502	503	511	780	504	499	520	529	816	519	549	538	538	841	527	536	538	564	835
Unknown	ZZ	n/a	n/a	n/a	n/a	n/a	n/a	n/a	n/a	n/a	n/a	n/a	n/a	n/a	n/a	n/a	n/a	n/a	n/a	n/a	n/a
Total Exporter Count		2011 Q1	2011 Q2	2011 Q3	2011 Q4	2011	2012 Q1	2012 Q2	2012 Q3	2012 Q4	2012	2013 Q1	2013 Q2	2013 Q3	2013 Q4	2013	2014 Q1	2014 Q2	2014 Q3	2014 Q4	2014
United Kingdom		48620	48680	49770	50776	73092	48968	49277	49729	50352	72738	49485	49943	49714	50343	72649	48613	49049	49285	49810	71804
North East	NE	1079	1059	1096	1109	1554	1062	1072	1079	1078	1521	1060	1122	1093	1079	1562	1062	1079	1069	1030	1500
North West	NW	4535	4586	4640	4708	6723	4559	4594	4634	4745	6624	4681	4749	4700	4682	6656	4551	4585	4586	4637	6634
Yorkshire and The Humber	YH	3547	3628	3696	3785	5267	3606	3685	3650	3669	5257	3617	3635	3643	3705	5211	3560	3640	3674	3662	5128
East Midlands	EM	3837	3866	3925	3997	5628	3856	3870	3909	3978	5592	3893	3944	3948	4009	5639	3866	3938	3944	3984	5589
West Midlands	WM	4682	4637	4782	4885	6800	4629	4734	4764	4750	6697	4651	4730	4742	4743	6682	4572	4632	4633	4775	6610
East	EA	5371	5363	5498	5577	7929	5394	5493	5546	5591	7935	5456	5574	5513	5559	7930	5408	5465	5465	5432	7832
London	LO	8179	8049	8312	8673	13412	8316	8308	8360	8602	13508	8474	8455	8433	8699	13503	8364	8285	8413	8716	13399
South East	SE	8557	8606	8772	8974	12979	8668	8616	8725	8762	12792	8728	8694	8697	8758	12806	8504	8520	8536	8601	12525
South West	SW	3654	3655	3716	3759	5578	3662	3700	3821	3897	5609	3778	3879	3795	3850	5635	3662	3790	3838	3819	5598
England		43441	43449	44437	45467	65870	43752	44072	44488	45072	65535	44338	44782	44564	45084	65624	43549	43934	44158	44656	64815
Wales	WA	1295	1300	1338	1316	1867	1323	1316	1330	1336	1891	1315	1332	1333	1358	1873	1283	1298	1310	1296	1849
Scotland	SC	2539	2570	2623	2629	3722	2557	2581	2577	2600	3685	2554	2550	2531	2595	3565	2492	2531	2542	2593	3580
Northern Ireland	NI	1345	1361	1372	1364	1633	1336	1308	1334	1344	1627	1278	1279	1286	1306	1587	1289	1286	1275	1265	1560
Unknown	ZZ	n/a	n/a	n/a	n/a	n/a	n/a	n/a	n/a	n/a	n/a	n/a	n/a	n/a	n/a	n/a	n/a	n/a	n/a	n/a	n/a

## Sheet: CI
																	Provisional Data - subject to update
Importers from EU		2011 Q1	2011 Q2	2011 Q3	2011 Q4	2011	2012 Q1	2012 Q2	2012 Q3	2012 Q4	2012	2013 Q1	2013 Q2	2013 Q3	2013 Q4	2013	2014 Q1	2014 Q2	2014 Q3	2014 Q4	2014
United Kingdom		14992	14973	15369	15651	17330	15478	15466	15788	15963	17510	15430	15245	15301	15205	16791	12416	11779	11681	11696	13633
North East	NE	373	362	374	391	441	386	385	398	403	448	393	387	388	380	418	312	291	285	290	345
North West	NW	1529	1547	1604	1625	1757	1606	1603	1648	1666	1788	1616	1592	1593	1585	1723	1270	1200	1211	1225	1383
Yorkshire and The Humber	YH	1245	1252	1283	1301	1424	1284	1285	1295	1306	1422	1296	1258	1275	1263	1376	1056	1012	1000	1006	1144
East Midlands	EM	1291	1296	1329	1353	1479	1339	1333	1359	1377	1483	1345	1333	1334	1338	1442	1082	1014	1007	1006	1149
West Midlands	WM	1597	1606	1639	1676	1800	1634	1662	1688	1716	1836	1689	1658	1675	1659	1784	1359	1284	1269	1268	1447
East	EA	1681	1678	1728	1756	1939	1740	1728	1766	1769	1953	1680	1676	1679	1682	1830	1359	1294	1293	1270	1489
London	LO	2084	2037	2121	2157	2502	2161	2157	2187	2213	2540	2136	2122	2116	2095	2432	1769	1677	1675	1673	2032
South East	SE	2563	2578	2609	2664	2962	2629	2621	2672	2696	2971	2586	2565	2562	2557	2848	2089	2014	1966	1978	2316
South West	SW	914	902	928	947	1048	956	957	990	1004	1084	956	941	943	939	1036	714	677	678	684	802
England		13277	13258	13615	13870	15352	13735	13731	14003	14150	15525	13697	13532	13565	13498	14889	11010	10463	10384	10400	12107
Wales	WA	419	426	438	440	482	429	433	439	449	485	419	418	417	415	449	342	317	329	320	372
Scotland	SC	668	672	681	702	804	689	681	710	717	801	679	670	689	678	774	564	537	521	535	638
Northern Ireland	NI	628	617	635	639	692	625	621	636	647	699	635	625	630	614	679	500	462	447	441	516
Unknown	ZZ	n/a	n/a	n/a	n/a	n/a	n/a	n/a	n/a	n/a	n/a	n/a	n/a	n/a	n/a	n/a	n/a	n/a	n/a	n/a	n/a
Importers from Non-EU		2011 Q1	2011 Q2	2011 Q3	2011 Q4	2011	2012 Q1	2012 Q2	2012 Q3	2012 Q4	2012	2013 Q1	2013 Q2	2013 Q3	2013 Q4	2013	2014 Q1	2014 Q2	2014 Q3	2014 Q4	2014
United Kingdom		59749	61381	62083	61990	97029	60225	62717	62503	61930	97707	61587	59818	59946	59789	92326	58597	60928	61033	61017	91202
North East	NE	1156	1216	1269	1271	1939	1189	1255	1260	1254	1949	1221	1205	1184	1184	1845	1136	1207	1165	1179	1783
North West	NW	5808	5925	6019	5999	9086	5883	6092	6130	6073	9294	6045	5794	5900	5886	8750	5794	5988	6069	6018	8726
Yorkshire and The Humber	YH	4080	4188	4293	4273	6481	4198	4319	4297	4262	6566	4276	4189	4195	4144	6305	4160	4271	4341	4371	6288
East Midlands	EM	4579	4701	4790	4721	7109	4626	4879	4795	4743	7164	4715	4620	4640	4592	6879	4569	4708	4688	4705	6845
West Midlands	WM	5632	5785	5849	5725	8623	5711	5897	5859	5851	8785	5868	5640	5682	5654	8363	5539	5741	5771	5819	8326
East	EA	6497	6627	6634	6649	10133	6507	6751	6701	6565	10125	6636	6468	6417	6385	9698	6279	6547	6483	6481	9484
London	LO	11763	12026	12301	12535	20707	11858	12494	12450	12468	20936	12288	11685	11709	11876	19435	11401	11925	11964	12030	19071
South East	SE	10540	10799	10767	10712	16726	10444	10719	10794	10642	16579	10603	10455	10374	10361	15776	10196	10566	10555	10459	15498
South West	SW	4369	4516	4576	4565	7250	4418	4704	4594	4559	7289	4443	4435	4467	4396	6837	4278	4525	4497	4480	6822
England		54424	55783	56498	56450	88054	54834	57110	56880	56417	88687	56095	54491	54568	54478	83888	53352	55478	55533	55542	82843
Wales	WA	1516	1568	1556	1574	2505	1526	1581	1615	1556	2534	1594	1518	1527	1515	2390	1471	1532	1581	1562	2327
Scotland	SC	2779	2929	2908	2872	4628	2816	2908	2908	2841	4615	2800	2753	2769	2727	4320	2677	2806	2763	2785	4227
Northern Ireland	NI	1030	1101	1121	1094	1842	1049	1118	1100	1116	1871	1098	1056	1082	1069	1728	1097	1112	1156	1128	1805
Unknown	ZZ	n/a	n/a	n/a	n/a	n/a	n/a	n/a	n/a	n/a	n/a	n/a	n/a	n/a	n/a	n/a	n/a	n/a	n/a	n/a	n/a
Total Importer Count		2011 Q1	2011 Q2	2011 Q3	2011 Q4	2011	2012 Q1	2012 Q2	2012 Q3	2012 Q4	2012	2013 Q1	2013 Q2	2013 Q3	2013 Q4	2013	2014 Q1	2014 Q2	2014 Q3	2014 Q4	2014
United Kingdom		65552	67140	68100	68210	102326	66351	68841	68815	68449	103183	67702	65828	65939	65737	97500	63231	65248	65242	65281	95091
North East	NE	1301	1345	1399	1420	2074	1340	1408	1420	1417	2093	1375	1354	1335	1322	1968	1252	1306	1266	1268	1879
North West	NW	6369	6491	6618	6620	9592	6476	6704	6752	6715	9810	6642	6394	6486	6478	9249	6241	6398	6482	6457	9087
Yorkshire and The Humber	YH	4546	4659	4778	4777	6888	4658	4794	4786	4778	6970	4752	4675	4663	4610	6695	4538	4632	4665	4708	6591
East Midlands	EM	5066	5191	5317	5279	7553	5169	5401	5325	5305	7627	5256	5134	5171	5123	7324	4976	5084	5068	5101	7170
West Midlands	WM	6207	6356	6430	6332	9103	6310	6538	6501	6526	9337	6516	6273	6333	6288	8908	6027	6204	6207	6266	8723
East	EA	7145	7283	7347	7368	10727	7213	7441	7436	7312	10749	7315	7135	7089	7073	10269	6792	7029	6954	6955	9916
London	LO	12651	12907	13230	13472	21587	12798	13428	13402	13433	21796	13224	12613	12619	12778	20275	12129	12611	12637	12696	19714
South East	SE	11493	11744	11734	11707	17577	11456	11725	11813	11675	17459	11560	11411	11314	11281	16569	10953	11261	11245	11147	16122
South West	SW	4701	4840	4894	4907	7546	4771	5048	4976	4949	7620	4809	4775	4807	4733	7144	4524	4751	4707	4713	7046
England		59479	60816	61747	61882	92647	60191	62487	62411	62110	93461	61449	59764	59817	59686	88401	57432	59276	59231	59311	86248
Wales	WA	1659	1714	1712	1732	2648	1682	1739	1790	1738	2683	1746	1666	1676	1667	2519	1583	1638	1691	1658	2429
Scotland	SC	2992	3129	3123	3093	4814	3037	3108	3123	3071	4800	3013	2954	2968	2928	4487	2835	2957	2903	2925	4355
Northern Ireland	NI	1422	1481	1518	1503	2217	1441	1507	1491	1530	2239	1494	1444	1478	1456	2093	1381	1377	1417	1387	2059
Unknown	ZZ	n/a	n/a	n/a	n/a	n/a	n/a	n/a	n/a	n/a	n/a	n/a	n/a	n/a	n/a	n/a	n/a	n/a	n/a	n/a	n/a

## Sheet: UK
United Kingdom	UK
																	Provisional Data - subject to update
Figures in £ million		2011 Q1	2011 Q2	2011 Q3	2011 Q4	2011	2012 Q1	2012 Q2	2012 Q3	2012 Q4	2012	2013 Q1	2013 Q2	2013 Q3	2013 Q4	2013	2014 Q1	2014 Q2	2014 Q3	2014 Q4	2014
Exports by SITC Section
0 Food and Live Animals	0	2659.65	2639.5	2689.12	3059.74	11048	2698.24	2521.68	2666.47	2922.02	10808.4	2657.77	2804.4	2902.44	3284.97	11649.6	2955.32	2931.36	2963.18	3240.34	12090.2
1 Beverages and Tobacco	1	1525.69	1623.45	1891.65	2040.93	7081.72	1500.54	1629.11	1880.46	2073.22	7083.33	1591.57	1835.01	1834.19	1944.14	7204.92	1403.36	1678.8	1770.63	1880.62	6733.41
2 Crude Materials	2	2094.03	2160.16	2187.64	2079.67	8521.5	2223.57	1909.52	1927.85	1877.66	7938.6	1847.52	1842.07	1643.94	1598.69	6932.23	1613.93	1557.47	1626.42	1545.43	6343.24
3 Mineral Fuels	3	9994.16	11108.8	9386.9	10103.1	40593	11182.6	10889.7	10480.7	9108.19	41661.2	10603.7	9809.63	9946.76	9254.04	39614.2	9624.97	9118.41	8041.39	7219.9	34004.7
4 Animal and Vegetable Oils	4	135.768	90.1043	100.935	95.5667	422.375	104.892	100.929	120.122	123.908	449.85	137.099	126.247	101.802	114.387	479.535	127.939	95.2417	113.989	107.33	444.5
5 Chemicals	5	12939	13024.5	13333.1	13694.5	52991.2	13950.4	12497.1	13128.3	13034.9	52610.6	12444.7	12836.8	11995.6	12358.7	49635.8	12093.7	11848.2	12048.5	12134	48124.5
6 Manufactured Goods	6	8650.81	9053.99	8921.72	8157.98	34784.5	8535.46	7745.54	7977.16	7992.99	32251.1	7963.66	8866.61	8053.73	7205.68	32089.7	7165.42	7076.46	7094.06	7409.5	28745.4
7 Machinery and Transport	7	25545.2	24886	24631.1	27977.1	103039	26367.5	26015	24683.5	26898.1	103964	26540	28146.9	26523.6	28905.6	110116	26969.3	27043.4	25391.5	28499.7	107904
8 Miscellaneous Manufactures	8	8328.5	7864.21	8478	8927.16	33597.9	8504.86	8291.92	9097.02	9755.52	35649.3	8630.31	9285.07	9130.92	9655.02	36701.3	9262.47	9145.98	9409.54	10744.2	38562.1
9 Other commodities nes	9	798.383	731.623	800.225	982.049	3312.28	903.99	917.948	1085.42	1002.32	3909.68	970.621	1217.6	1062.05	991.103	4241.37	945.769	983.795	1022.34	1143.69	4095.6
Total Exports		72671.2	73182.4	72420.5	77117.8	295392	75972	72518.5	73047.1	74788.8	296326	73387	76770.4	73195	75312.3	298665	72162.2	71479.1	69481.5	73924.7	287048
Imports by SITC Section
0 Food and Live Animals	0	7156.52	7526.9	7468.8	7946.31	30098.5	7361.6	7652.1	7618.16	8183.18	30815	8002.22	8628.93	8221.06	8636.58	33488.8	8010.34	8377.75	7969.5	8631.92	32989.5
1 Beverages and Tobacco	1	1180.79	1419.31	1515.3	1823.23	5938.62	1528.5	1414.54	1335.62	1696.04	5974.69	1219.22	1380.4	1451.98	1665.49	5717.1	1185.85	1377.95	1413.75	1655.1	5632.65
2 Crude Materials	2	2754.72	2782.21	2813.96	2627.57	10978.5	2553.79	2483.13	2352.19	2422.21	9811.33	2617.73	2759.26	2551.74	2472.76	10401.5	2629.08	2583.31	2448.25	2350.9	10011.5
3 Mineral Fuels	3	13371.2	14123.3	14014.1	15107.2	56615.8	15843	14689.4	14427.5	15533	60492.9	14530.9	14901.8	13568.6	13007.8	56009.1	12578.9	11561.2	11879	10581.3	46600.5
4 Animal and Vegetable Oils	4	347.581	370.053	368.489	350.516	1436.64	376.245	328.813	334.224	329.357	1368.64	317.703	324.953	336.848	348.777	1328.28	306.316	285.716	278.32	279.683	1150.03
5 Chemicals	5	11847.1	12351.3	13179.2	12331.5	49709	12658.1	12935.5	12805.5	12011.7	50410.8	12135.4	12277.9	12513.3	12080.1	49006.8	11838.7	12400.1	12495.8	12332	49066.6
6 Manufactured Goods	6	12315.5	12660.9	13155	12069.6	50200.9	12459.8	13129.7	12394.4	12925.6	50909.5	12835.2	11851.1	12074	10753.8	47514.1	10808.7	11410.9	11535.4	10841	44595.9
7 Machinery and Transport	7	31730.5	30766.3	31423.1	33277.4	127197	33853.5	32070.6	31930.6	32565.5	130420	32765.8	34664.7	36248.4	36091.3	139770	36211.5	36255.6	35430.9	37612.3	145510
8 Miscellaneous Manufactures	8	14074.5	14423.2	15606.5	15392.5	59496.6	14486.5	14485.4	15751.9	15753	60476.7	14674.3	14586.1	16138.3	16457.5	61856.3	15233.5	14806.1	16919.5	17141.6	64100.8
9 Other commodities nes	9	666.929	642.992	709.244	837.859	2857.02	774.178	797.039	732.873	809.28	3113.37	723.921	720.226	752.839	807.193	3004.18	707.527	715.457	771.188	865.59	3059.76
Total Imports		95445.2	97066.4	100254	101764	394529	101895	99986.2	99682.9	102229	403793	99822.4	102095	103857	102321	408096	99510.5	99774.2	101142	102291	402718
																	Provisional Data - subject to update
Figures in £ million		2011 Q1	2011 Q2	2011 Q3	2011 Q4	2011	2012 Q1	2012 Q2	2012 Q3	2012 Q4	2012	2013 Q1	2013 Q2	2013 Q3	2013 Q4	2013	2014 Q1	2014 Q2	2014 Q3	2014 Q4	2014
Exports by Country Group
Asia & Oceania	A	9459.63	10021.8	10144.4	11602.1	41228	10704.3	10949	11169.4	11867.2	44689.9	11088.9	12319.5	11067.7	12582.9	47059	11065.5	10579.8	10991.6	12100.6	44737.6
Eastern Europe (excl EU)	B	1521.72	1732.71	1879.16	2124.12	7257.71	2002.64	2198.29	2096.03	1874.37	8171.33	1867.87	1944.37	1884.47	2013.87	7710.58	1505.74	1574.39	1566.88	1501.02	6148.04
European Union	C	39647	40329.6	38437.3	39536.4	157950	39822.3	36627.4	35870.2	37284.8	149605	38154.9	37843	37418	36820.5	150236	37959.2	37466.9	35117.4	36063.3	146607
Latin America and Caribbean	D	1307.33	1351.6	1376.81	1452.71	5488.45	1582.97	1458.76	1687.06	1441.58	6170.37	1462.06	1769.23	1561.74	1507.84	6300.86	1193.54	1335.35	1270.71	1263.25	5062.85
Middle East and North Africa (excl EU)	F	4071.55	3471.15	3719.18	4057.82	15319.7	4116.83	3944.27	3925.12	4074.71	16060.9	3969.44	4724.6	4475.52	4898.48	18068	4474.07	4277.54	4216.48	4878.75	17846.8
North America	G	10937.8	10813.5	10943.3	12184	44878.6	11576.9	11239.3	11592.6	11371.9	45780.7	11026.5	11688.6	10887.2	11440.4	45042.7	10303.6	10599.3	10663.2	12109.2	43675.2
Sub-Saharan Africa	H	2214.55	1892.05	2155.28	2235.5	8497.38	2373.39	2055.33	2603.44	2104.18	9136.33	1827.21	2044.91	2091.81	1987.83	7951.75	1701.65	1662.51	1815.09	1755.86	6935.12
Western Europe (excl. EU)	I	3165.16	3240.2	3370.53	3397.39	13173.3	3260.46	3510.28	3527.82	4155.39	14454	3374.4	3822.23	3172.85	3368.79	13738.3	3325.36	3310.47	3155.27	3478.62	13269.7
Low Value Trade	E	346.465	329.806	394.449	527.834	1598.55	532.175	535.801	575.38	614.727	2258.08	615.673	613.966	635.77	691.701	2557.11	633.566	672.819	684.99	774.064	2765.44
Total Exports		72671.2	73182.4	72420.5	77117.8	295392	75972	72518.5	73047.1	74788.8	296326	73387	76770.4	73195	75312.3	298665	72162.2	71479.1	69481.5	73924.7	287048
Imports by Country Group
Asia & Oceania	A	17894	17780.6	20283.3	20483.1	76441.1	18424.1	19225.3	20377.8	19608.5	77635.6	18298.3	18263.7	20415	20607.4	77584.3	18780.9	18689.4	20575	21290.2	79335.5
Eastern Europe (excl EU)	B	1719.08	3120.13	2091.82	1899.38	8830.41	2371.17	2640.73	2924.72	2626.11	10562.7	2009.27	2093.13	2063.15	2344.63	8510.18	1892.27	2043.33	1751.14	1754.37	7441.11
European Union	C	49148.6	48769.7	50832.2	50750.1	199501	52097.5	50262	50205.2	51951.1	204516	52846.3	52503.7	54694.7	55607.3	215652	54353	53938.5	54291.9	55250.2	217834
Latin America and Caribbean	D	1614.33	1604.43	1799.3	1815.02	6833.07	1566.62	1597.88	1639.32	1582.32	6386.14	1410.56	1586.87	1568.54	1840.87	6406.84	1350.79	1599.48	1372.93	1511.33	5834.53
Middle East and North Africa (excl EU)	F	3969.38	3781.89	3492.02	4587.83	15831.1	4449.95	4035.45	4024.16	3990.89	16500.5	4666.38	5618.79	4149.97	3531.86	17967	3767	4247.52	3694.49	3537.24	15246.2
North America	G	9139.18	9569.57	9050.41	9865.74	37624.9	9804.09	9598.79	9192.61	9478.46	38074	9076.73	10265.3	9317.31	8858.22	37517.6	8828.01	9110.1	9410.9	9155.75	36504.8
Sub-Saharan Africa	H	2095.76	2615.01	2945.85	2533.9	10190.5	2814.72	2782.61	3083.3	3009.63	11690.3	3227	3111.85	3511.83	1942.24	11792.9	2050.71	2055.35	2337.79	1778.82	8222.67
Western Europe (excl. EU)	I	9526.01	9485.67	9404.3	9464.27	37880.3	9993.72	9458.36	7834.95	9579.75	36866.8	7925.88	8274.44	7751.12	7185.95	31137.4	8074.75	7653.2	7257.2	7538.65	30523.8
Low Value Trade	E	338.876	339.383	354.384	364.184	1396.83	373.288	385.165	400.858	402.089	1561.4	362.009	377.673	385.637	402.798	1528.12	413.107	437.364	450.109	474.932	1775.51
Total Imports		95445.2	97066.4	100254	101764	394529	101895	99986.2	99682.9	102229	403793	99822.4	102095	103857	102321	408096	99510.5	99774.2	101142	102291	402718
1. The figures exclude estimates for non-response (including UK level estimates for the impact of MTIC related trading)

## Sheet: NE
North East	NE
																	Provisional Data - subject to update
Figures in £ million		2011 Q1	2011 Q2	2011 Q3	2011 Q4	2011	2012 Q1	2012 Q2	2012 Q3	2012 Q4	2012	2013 Q1	2013 Q2	2013 Q3	2013 Q4	2013	2014 Q1	2014 Q2	2014 Q3	2014 Q4	2014
Exports by SITC Section
0 Food and Live Animals	0	11.3845	12.3247	12.9086	15.0858	51.7036	9.8161	15.3331	10.0034	9.06973	44.2223	9.39715	12.3484	13.0516	15.4915	50.2887	11.7475	12.341	12.2992	15.0042	51.3919
1 Beverages and Tobacco	1	0.961848	1.95666	1.56939	2.1067	6.59459	2.56834	1.96596	1.84016	2.70553	9.07999	1.58907	2.3407	2.35909	2.05924	8.3481	1.73496	2.36362	1.93982	1.32375	7.36215
2 Crude Materials	2	11.538	10.5405	15.1777	13.2715	50.5277	14.6218	15.2325	15.9815	13.0693	58.9051	12.9463	8.3323	10.1635	7.55206	38.9942	10.6578	7.01443	10.0739	10.147	37.893
3 Mineral Fuels	3	111.11	14.0401	30.1235	60.1908	215.465	75.964	35.6845	5.43676	16.0985	133.184	7.20365	7.88264	2.39379	3.60696	21.087	6.33708	3.70551	3.92793	2.41446	16.385
4 Animal and Vegetable Oils	4	0.260275	0.0907	0.03252	0.023992	0.407487	0.044135	0.021004	0.020918	0.035608	0.121665	0.046764	0.038732	0.086612	0.02102	0.193128	0.033442	0.018272	0.024784	0.089469	0.165967
5 Chemicals	5	1105.93	958.772	1094.76	1001.03	4160.5	1102.81	1069.47	957.412	827.457	3957.15	850.196	741.428	773.735	840.31	3205.67	716.502	861.862	939.53	920.44	3438.33
6 Manufactured Goods	6	216.473	211.908	190.598	197.32	816.299	200.461	287.186	459.963	383.005	1330.62	469.549	434.083	445.213	393.21	1742.06	431.181	410.735	374.361	381.473	1597.75
7 Machinery and Transport	7	1613.37	1587.94	1572.87	2011.16	6785.33	1916.12	1688.96	1629.68	1636.73	6871.49	1479.87	1485.85	1366.28	1660.19	5992.19	1807.73	1692.25	1444.82	1849.34	6794.14
8 Miscellaneous Manufactures	8	117.402	106.662	120.386	107.964	452.414	107.595	102.385	126.785	114.007	450.771	113.735	124.428	125.403	111.034	474.599	105.77	108.242	116.095	99.4441	429.551
9 Other commodities nes	9	21.5527	27.5891	15.9688	19.7083	84.819	11.7919	11.362	13.0199	15.3415	51.5153	17.5249	11.8548	8.96322	5.79501	44.1379	17.9137	9.08699	7.06748	9.24985	43.318
Total Exports		3209.98	2931.82	3054.39	3427.86	12624.1	3441.8	3227.6	3220.14	3017.52	12907.1	2962.06	2828.59	2747.64	3039.27	11577.6	3109.61	3107.62	2910.14	3288.92	12416.3
Imports by SITC Section
0 Food and Live Animals	0	40.0545	44.8763	49.1141	43.6636	177.709	33.3821	40.6876	33.8107	47.3252	155.205	41.7705	45.2384	48.7908	49.7742	185.574	46.1593	43.0247	31.7041	40.8778	161.766
1 Beverages and Tobacco	1	2.81786	4.42447	3.2226	4.03646	14.5014	3.01844	5.95294	5.82593	5.86666	20.664	4.09529	5.55053	5.45621	4.66228	19.7643	4.30472	6.12981	4.39696	4.26038	19.0919
2 Crude Materials	2	45.0833	28.168	52.2054	87.2479	212.705	44.4706	116.773	128.231	67.0075	356.483	103.164	123.771	110.99	29.2354	367.161	39.7803	28.9217	32.7623	23.1351	124.599
3 Mineral Fuels	3	674.022	345.662	778.431	724.607	2522.72	136.478	83.9836	76.4298	97.1944	394.086	69.5337	92.4869	78.2864	43.933	284.24	28.4944	35.3114	30.6053	38.9793	133.391
4 Animal and Vegetable Oils	4	18.6218	0.602491	0.644083	0.404234	20.2726	0.431429	0.600943	0.962794	0.52118	2.51635	0.636664	0.657006	0.91026	0.98294	3.18687	0.660182	0.860841	1.09674	0.79365	3.41142
5 Chemicals	5	338.727	317.153	295.791	289.768	1241.44	319.193	310.554	308.9	296.651	1235.3	333.118	281.168	258.242	268.742	1141.27	221.672	249.083	258.487	338.488	1067.73
6 Manufactured Goods	6	264.823	246.649	274.223	272.021	1057.72	302.945	284.855	286.644	261.397	1135.84	277.355	294.347	327.125	284.586	1183.41	291.405	284.676	255.66	294.422	1126.16
7 Machinery and Transport	7	1200.11	1083.39	1267.23	1382.6	4933.32	1380.4	1157.65	1121.24	947.316	4606.61	1038.87	1042.3	986.54	926.571	3994.29	1072.12	1021.04	961.776	1081.06	4136
8 Miscellaneous Manufactures	8	327.062	322.541	322.777	317.215	1289.59	309.166	318.771	365.947	323.305	1317.19	266.763	258.936	282.918	280.244	1088.86	296.341	281.433	311.734	293.101	1182.61
9 Other commodities nes	9	10.6104	11.2502	16.1533	4.60423	42.6181	4.9813	5.36683	5.57109	5.69945	21.6187	17.1397	5.44685	9.49478	2.45095	34.5322	1.5887	3.31697	2.01369	2.07197	8.99132
Total Imports		2921.93	2404.71	3059.8	3126.16	11512.6	2534.47	2325.2	2333.56	2052.28	9245.52	2152.45	2149.91	2108.75	1891.18	8302.29	2002.53	1953.8	1890.24	2117.19	7963.75
																	Provisional Data - subject to update
Figures in £ million		2011 Q1	2011 Q2	2011 Q3	2011 Q4	2011	2012 Q1	2012 Q2	2012 Q3	2012 Q4	2012	2013 Q1	2013 Q2	2013 Q3	2013 Q4	2013	2014 Q1	2014 Q2	2014 Q3	2014 Q4	2014
Exports by Country Group
Asia & Oceania	A	265.138	270.963	282.764	317.226	1136.09	260.096	350.28	501.868	440.892	1553.14	457.216	425.646	431.663	378.013	1692.54	301.69	361.295	362.928	366.05	1391.96
Eastern Europe (excl EU)	B	202.309	214.947	261.056	387.464	1065.78	367.906	289.491	306.654	295.509	1259.56	191.121	196.44	222.089	267.892	877.542	133.866	240.898	206.205	223.795	804.764
European Union	C	1821.15	1591.82	1475.06	1622.83	6510.87	1786.9	1603.73	1492.02	1606.05	6488.7	1642.11	1548.78	1411.68	1495.19	6097.76	1873.35	1705.71	1587.87	1764.62	6931.55
Latin America and Caribbean	D	56.45	58.672	70.3794	75.368	260.869	63.9066	81.8354	83.1751	71.9874	300.905	65.0741	33.8144	59.848	84.2732	243.01	31.3499	35.2656	47.6236	77.7464	191.986
Middle East and North Africa (excl EU)	F	108.826	92.0651	150.38	152.793	504.064	142.713	107.103	109.58	119.265	478.661	136.758	89.2781	84.8729	117.232	428.141	121.39	75.7403	82.1511	123.712	402.993
North America	G	558.538	515.31	604.27	635.597	2313.72	589.197	566.933	473.15	227.908	1857.19	181.086	233.376	252.635	365.5	1032.6	344.643	459.521	435.549	403.26	1642.97
Sub-Saharan Africa	H	47.3403	52.7737	58.3613	78.5393	237.015	55.4607	73.3642	74.1075	74.7907	277.723	52.6929	72.937	66.58	77.8984	270.108	54.7601	57.4786	39.0725	50.2535	201.565
Western Europe (excl. EU)	I	150.223	135.273	152.123	158.044	595.662	175.618	154.863	179.591	181.113	691.185	236.007	228.315	218.277	253.266	935.865	248.562	171.709	148.741	279.489	848.501
Low Value Trade	E	0	0	0	0	0	0	0	0	0	0	0	0	0	0	0	0	0	0	0	0
Total Exports		3209.98	2931.82	3054.39	3427.86	12624.1	3441.8	3227.6	3220.14	3017.52	12907.1	2962.06	2828.59	2747.64	3039.27	11577.6	3109.61	3107.62	2910.14	3288.92	12416.3
Imports by Country Group
Asia & Oceania	A	717.818	641.344	887.313	949.927	3196.4	913.818	743.708	747.155	603.954	3008.63	615.593	613.225	634.444	537.769	2401.03	565.511	512.251	578.66	611.871	2268.29
Eastern Europe (excl EU)	B	71.9483	192.521	146.677	104.395	515.541	55.2349	52.8681	50.9306	49.9112	208.945	71.6722	76.7892	51.2503	63.0524	262.764	44.2265	51.133	34.1909	41.6413	171.192
European Union	C	1212.45	1076.6	1116.29	1138	4543.33	1227.44	1146.7	1123.41	1040.17	4537.72	1063.68	1054.17	1049.25	1043.47	4210.58	1122.66	1076.32	979.582	1151.48	4330.05
Latin America and Caribbean	D	19.5146	9.13131	9.65669	39.0907	77.3933	3.87663	66.7002	26.7434	27.1643	124.485	25.8649	46.147	60.9479	3.21333	136.173	3.53137	3.84942	3.34952	2.9297	13.66
Middle East and North Africa (excl EU)	F	355.213	57.4135	169.43	228.678	810.734	12.3524	12.0156	16.8376	21.1824	62.3881	24.4054	13.7201	19.0882	12.5567	69.7703	13.9691	19.2466	16.9803	19.3239	69.5199
North America	G	213.78	270.251	345.716	390.166	1219.91	210.724	208.352	238.722	192.442	850.239	212.732	214.701	201.951	159.79	789.175	179.986	213.854	205.797	214.29	813.928
Sub-Saharan Africa	H	65.3585	13.9015	22.6649	39.5395	141.464	18.2776	21.232	44.8713	24.5224	108.903	24.8803	43.8712	18.6472	3.63107	91.0298	6.42895	14.8739	5.82353	5.81612	32.9425
Western Europe (excl. EU)	I	265.847	143.552	362.048	236.371	1007.82	92.7428	73.6267	84.895	92.937	344.202	113.618	87.2768	73.174	67.6959	341.765	66.2089	62.2687	65.8527	69.8355	264.166
Low Value Trade	E	0	0	0	0	0	0	0	0	0	0	0	0	0	0	0	0	0	0	0	0
Total Imports		2921.93	2404.71	3059.8	3126.16	11512.6	2534.47	2325.2	2333.56	2052.28	9245.52	2152.45	2149.91	2108.75	1891.18	8302.29	2002.53	1953.8	1890.24	2117.19	7963.75
1. The figures exclude estimates for non-response (including UK level estimates for the impact of MTIC related trading)

## Sheet: NW
North West	NW
																	Provisional Data - subject to update
Figures in £ million		2011 Q1	2011 Q2	2011 Q3	2011 Q4	2011	2012 Q1	2012 Q2	2012 Q3	2012 Q4	2012	2013 Q1	2013 Q2	2013 Q3	2013 Q4	2013	2014 Q1	2014 Q2	2014 Q3	2014 Q4	2014
Exports by SITC Section
0 Food and Live Animals	0	283.346	296.689	284.097	296.671	1160.8	275.642	263.022	271.101	289.41	1099.17	286.641	319.721	322.186	328.158	1256.71	308.264	315.345	302.223	314.316	1240.15
1 Beverages and Tobacco	1	48.4295	55.9369	57.0718	47.5445	208.983	50.9113	54.6249	49.3083	41.7954	196.64	46.1635	51.1216	50.3983	47.809	195.492	45.6846	60.1279	56.8206	49.826	212.459
2 Crude Materials	2	587.53	675.645	603.21	499.26	2365.64	613.641	438.918	488.766	478.199	2019.52	444.697	463.666	447.783	388.372	1744.52	387.477	357.938	416.131	349.231	1510.78
3 Mineral Fuels	3	425.291	429.129	290.251	449.24	1593.91	550.166	648.588	672.39	877.449	2748.59	1073.18	564.419	617.525	579.194	2834.32	972.386	836.47	572.587	373.049	2754.49
4 Animal and Vegetable Oils	4	8.6196	10.6103	7.16533	8.58063	34.9758	12.1257	7.34011	6.62542	6.84893	32.9402	8.08391	7.87641	9.01894	7.89691	32.8762	8.18694	7.31964	7.12591	5.89771	28.5302
5 Chemicals	5	3266.56	3363.04	3470.1	3463.43	13563.1	3574.4	2640.97	3271.22	3213.17	12699.8	2451.5	2509.41	2236.92	2155.74	9353.57	2185.14	2030.67	2046.54	2077.36	8339.72
6 Manufactured Goods	6	701.43	695.735	689.733	643.083	2729.98	704.832	646.511	611.114	609.835	2572.29	650.416	682.571	646.765	572.672	2552.43	577.689	568.428	576.744	638.616	2361.48
7 Machinery and Transport	7	1622.34	1647.57	1679.23	1900.34	6849.47	1708.23	1690.55	1656.06	1686.59	6741.44	1609.35	1756.89	1794.2	1947.9	7108.34	1634.17	1739.39	1779.29	1878.13	7030.98
8 Miscellaneous Manufactures	8	495.01	447.238	497.34	523.752	1963.34	482.627	467.893	507.932	497.873	1956.32	541.167	517	549.313	586.013	2193.49	539.672	500.403	571.222	557.717	2169.01
9 Other commodities nes	9	46.2566	36.5691	45.5704	51.1969	179.593	32.4272	43.9162	162.389	33.8269	272.559	33.9862	237.248	106.096	14.9394	392.269	12.8732	13.2879	24.0678	30.4607	80.6896
Total Exports		7484.81	7658.16	7623.76	7883.11	30649.8	8005	6902.34	7696.91	7734.99	30339.2	7145.19	7109.92	6780.21	6628.7	27664	6671.54	6429.38	6352.75	6274.61	25728.3
Imports by SITC Section
0 Food and Live Animals	0	594.984	623.194	631.56	657.753	2507.49	597.796	650.761	682.74	727.61	2658.91	662.718	738.014	711.456	741.449	2853.64	655.236	678.373	667.274	706.228	2707.11
1 Beverages and Tobacco	1	58.3903	66.5368	83.8222	90.9531	299.702	78.3823	72.3177	76.8595	91.6373	319.197	67.2668	78.2577	92.1217	94.1704	331.817	70.0423	91.2351	93.5539	93.5776	348.409
2 Crude Materials	2	188.869	206.432	181.912	161.098	738.311	168.118	166.983	164.422	174.665	674.188	173.169	185.164	179.621	153.05	691.004	136.984	138.958	130.022	132.486	538.45
3 Mineral Fuels	3	798.454	838.348	849.191	915.443	3401.44	1013.64	1150.34	1454.66	1583.93	5202.57	1493.79	1126.76	1492.99	1330.38	5443.91	1170.81	1025.58	508.233	198.787	2903.41
4 Animal and Vegetable Oils	4	58.2675	105.211	102.398	107.661	373.537	98.6846	80.3041	69.7859	68.0691	316.844	77.047	86.1159	72.0326	92.6368	327.832	103.563	69.8678	54.1057	53.6207	281.157
5 Chemicals	5	1768.18	2165.43	1940.77	2132.93	8007.31	1827.76	1987.19	1861	2103.89	7779.84	2000.75	1886.49	1628.77	1598.31	7114.33	1581.46	1588.07	1537.95	1507.92	6215.4
6 Manufactured Goods	6	1012.32	1031.28	1005.66	977.275	4026.54	964.304	934.26	916.694	833.333	3648.59	877.977	893.33	868.607	869.459	3509.37	873.481	849.252	847.044	870.207	3439.98
7 Machinery and Transport	7	1047.53	1065.63	1093.54	1203.48	4410.17	1119.82	1112.86	1118.93	1137.67	4489.28	1126.3	1148.02	1210.76	1276.95	4762.04	1247.46	1239.79	1205.89	1278.09	4971.23
8 Miscellaneous Manufactures	8	1059.56	1032.1	1224.63	1073.68	4389.97	1053.41	1027.16	1201.29	1065.49	4347.34	1047.07	1028.49	1270.97	1175.34	4521.87	1073.29	1081.26	1320.5	1234.52	4709.58
9 Other commodities nes	9	1.97044	2.4046	1.17381	1.70704	7.25589	1.41203	2.07935	1.4125	0.997804	5.90168	1.07428	1.27981	1.38309	4.24407	7.98125	2.47992	1.04708	1.58305	3.64649	8.75654
Total Imports		6588.54	7136.57	7114.65	7321.97	28161.7	6923.33	7184.25	7547.8	7787.29	29442.7	7527.17	7171.92	7528.71	7335.99	29563.8	6914.8	6763.44	6366.16	6079.09	26123.5
																	Provisional Data - subject to update
Figures in £ million		2011 Q1	2011 Q2	2011 Q3	2011 Q4	2011	2012 Q1	2012 Q2	2012 Q3	2012 Q4	2012	2013 Q1	2013 Q2	2013 Q3	2013 Q4	2013	2014 Q1	2014 Q2	2014 Q3	2014 Q4	2014
Exports by Country Group
Asia & Oceania	A	1135.32	1114.94	1153.67	1162.96	4566.89	1317.1	1081.04	1203.61	1131.37	4733.12	1176.91	1117.81	953.568	1131.53	4379.82	1085.37	1030.16	984.219	1075.81	4175.55
Eastern Europe (excl EU)	B	75.2004	90.2147	99.7181	146.098	411.231	83.1531	86.5263	100.186	110.217	380.082	88.2912	93.8014	95.139	114.055	391.287	83.2072	74.5015	99.5837	74.052	331.344
European Union	C	4171.83	4123.49	4061.7	4139.07	16496.1	4331.45	3696.89	3696.89	4549.32	16274.5	4103.59	3608.55	3467.32	3260.67	14440.1	3698.18	3499.24	3179.12	3065.4	13441.9
Latin America and Caribbean	D	104.069	89.6713	100.43	84.4206	378.591	93.4329	98.6677	147.671	99.1709	438.942	99.4633	97.811	149.691	96.7022	443.667	74.8726	98.189	108.579	86.7531	368.394
Middle East and North Africa (excl EU)	F	490.274	420.342	457.945	578.527	1947.09	415.294	491.201	598.191	436.279	1940.96	411.275	816.083	709.215	668.728	2605.3	470.727	527.101	780.287	663.648	2441.76
North America	G	1152.79	1473.02	1334.22	1376.06	5336.09	1368.61	1122.9	1561.3	988.195	5041	895.838	995.29	972.102	976.791	3840.02	883.651	804.871	825.824	893.579	3407.92
Sub-Saharan Africa	H	100.438	87.264	96.4641	94.2686	378.434	96.324	86.6511	88.6003	92.0302	363.606	91.9472	89.26	119.855	102.739	403.802	88.3631	91.3006	95.6781	106.126	381.467
Western Europe (excl. EU)	I	254.877	259.223	319.61	301.703	1135.41	299.641	238.456	300.47	328.417	1166.98	277.867	291.314	313.324	277.475	1159.98	287.169	304.024	279.463	309.243	1179.9
Low Value Trade	E	0	0	0	0	0	0	0	0	0	0	0	0	0	0	0	0	0	0	0	0
Total Exports		7484.81	7658.16	7623.76	7883.11	30649.8	8005	6902.34	7696.91	7734.99	30339.2	7145.19	7109.92	6780.21	6628.7	27664	6671.54	6429.38	6352.75	6274.61	25728.3
Imports by Country Group
Asia & Oceania	A	1436.77	1457.47	1683.59	1543.77	6121.59	1443.1	1464.27	1644.8	1519.21	6071.38	1455.52	1462.63	1717.73	1612.95	6248.84	1501.66	1562.22	1764.18	1690.71	6518.78
Eastern Europe (excl EU)	B	139.877	245.552	194.903	107.132	687.464	126.907	154.336	409.026	430.05	1120.32	251.424	398.159	389.095	439.631	1478.31	468.198	388.545	89.8652	109.245	1055.85
European Union	C	3805.16	4004.27	3874.81	3880.86	15565.1	4063.8	4063.25	4130.89	4262.64	16520.6	4385.47	4034.6	4397.03	4354.14	17171.2	4068.6	3891.78	3736.67	3525.29	15222.3
Latin America and Caribbean	D	117.151	101.174	157.972	180.804	557.101	122.369	142.026	150.917	178.12	593.433	115.562	145.511	158.36	128.469	547.902	84.0612	125.394	117.369	117.129	443.952
Middle East and North Africa (excl EU)	F	74.9423	327.553	269.651	623.606	1295.75	223.274	380.687	380.809	501.869	1486.64	480.448	281.951	60.961	62.9584	886.319	75.0255	62.5907	53.4245	52.7987	243.839
North America	G	744.616	725.337	659.123	726.224	2855.3	645.237	698.03	552.598	617.728	2513.59	557.856	530.128	485.35	462.708	2036.04	443.357	444.387	329.161	322.567	1539.47
Sub-Saharan Africa	H	69.054	67.7723	74.1143	72.9425	283.883	73.6587	81.5949	67.4399	69.4054	292.099	78.0349	88.8013	88.3782	78.7954	334.01	70.2189	75.1921	62.9385	74.9257	283.275
Western Europe (excl. EU)	I	200.972	207.446	200.493	186.636	795.547	224.979	200.059	211.312	208.272	844.622	202.847	230.14	231.803	196.333	861.123	203.682	213.329	212.55	186.42	815.981
Low Value Trade	E	0	0	0	0	0	0	0	0	0	0	0	0	0	0	0	0	0	0	0	0
Total Imports		6588.54	7136.57	7114.65	7321.97	28161.7	6923.33	7184.25	7547.8	7787.29	29442.7	7527.17	7171.92	7528.71	7335.99	29563.8	6914.8	6763.44	6366.16	6079.09	26123.5
1. The figures exclude estimates for non-response (including UK level estimates for the impact of MTIC related trading)

## Sheet: YH
Yorkshire and The Humber	YH
																	Provisional Data - subject to update
Figures in £ million		2011 Q1	2011 Q2	2011 Q3	2011 Q4	2011	2012 Q1	2012 Q2	2012 Q3	2012 Q4	2012	2013 Q1	2013 Q2	2013 Q3	2013 Q4	2013	2014 Q1	2014 Q2	2014 Q3	2014 Q4	2014
Exports by SITC Section
0 Food and Live Animals	0	168.858	174.03	188.78	185.307	716.976	181.026	175.476	199.8	199.031	755.335	192.946	182.91	197.353	202.219	775.428	203.851	219.509	219.416	221.216	863.992
1 Beverages and Tobacco	1	4.748	6.50802	6.95372	5.5682	23.7779	5.34445	5.95243	6.59613	5.78122	23.6742	5.53326	6.90929	8.12923	5.72791	26.2997	5.62287	7.24865	7.7502	6.47978	27.1015
2 Crude Materials	2	195.944	164.657	161.892	165.394	687.887	171.062	188.536	170.333	184.849	714.779	194.677	174.727	148.173	135.532	653.109	150.72	141.358	144.894	130.198	567.17
3 Mineral Fuels	3	750.376	1151.82	852.425	893.03	3647.65	919.759	748.724	911.493	903.367	3483.34	848.265	767.475	978.11	839.978	3433.83	767.071	653.973	745.912	782.547	2949.5
4 Animal and Vegetable Oils	4	25.0181	30.4632	28.8169	30.7901	115.088	29.3628	28.1949	30.952	38.6765	127.186	30.9133	35.8917	30.461	32.1879	129.454	30.6599	33.0616	29.9892	31.7117	125.422
5 Chemicals	5	657.507	679.227	665.66	685.645	2688.04	660.323	606.828	694.074	657.516	2618.74	693.481	1120.67	981.594	1362.67	4158.42	986.122	855.653	1150.6	1021.73	4014.11
6 Manufactured Goods	6	971.898	966.753	864.574	804.875	3608.1	851.135	824.59	764.404	736.377	3176.51	795.666	771.195	741.738	719.648	3028.25	796.713	845.38	840.977	760.879	3243.95
7 Machinery and Transport	7	993.619	970.133	962.366	1020.03	3946.15	984.67	1008.31	1007.29	1025.14	4025.42	958.533	1007.45	937.589	943.779	3847.36	914.419	933.238	881.082	934.643	3663.38
8 Miscellaneous Manufactures	8	315.324	307.038	293.72	313.813	1229.9	304.396	303.557	305.796	333.783	1247.53	313.78	317.959	328.117	357.913	1317.77	321.645	357.618	350.752	401.972	1431.99
9 Other commodities nes	9	13.9201	24.6238	24.6154	20.8912	84.0505	19.4967	18.2715	21.5953	19.9424	79.3059	12.9828	16.3796	17.013	14.6376	61.0129	14.7452	13.2409	19.7062	20.5227	68.2149
Total Exports		4097.21	4475.25	4049.8	4125.34	16747.6	4126.57	3908.44	4112.33	4104.47	16251.8	4046.78	4401.57	4368.28	4614.3	17430.9	4191.57	4060.28	4391.08	4311.9	16954.8
Imports by SITC Section
0 Food and Live Animals	0	557.792	668.45	682.886	734.467	2643.6	701.811	733.176	718.301	736.178	2889.47	738.675	756.272	721.04	728.285	2944.27	710.513	710.874	698.333	731.416	2851.14
1 Beverages and Tobacco	1	81.0996	84.1965	88.7056	125.631	379.633	76.5187	72.559	83.0698	129.771	361.919	75.4812	77.2091	94.4697	126.066	373.226	74.335	77.5671	88.1764	108.525	348.603
2 Crude Materials	2	221.298	250.377	209.658	226.848	908.181	227.005	230.178	211.847	196.813	865.843	208.243	245.636	239.552	255.313	948.743	286.136	340.501	351.37	346.686	1324.69
3 Mineral Fuels	3	113.986	125.403	132.85	124.537	496.776	101.161	117.343	87.3894	119.09	424.983	106.224	131.842	93.7504	126.091	457.907	104.461	74.9173	427.925	399.689	1006.99
4 Animal and Vegetable Oils	4	85.2485	82.992	79.4718	70.9927	318.705	73.1308	71.5763	83.0609	81.3889	309.157	69.9998	70.5011	71.8782	73.6716	286.051	62.4732	52.2565	72.6816	51.9157	239.327
5 Chemicals	5	622.301	714.139	699.22	570.137	2605.8	618.689	594.324	625.921	561.329	2400.26	613.864	625.099	674.725	604.4	2518.09	642.058	674.308	652.906	634.191	2603.46
6 Manufactured Goods	6	928.337	917.568	901.882	858.861	3606.65	949.497	896.727	877.516	804.925	3528.67	852.199	849.534	868.034	846.878	3416.65	921.649	959.269	942.324	866.345	3689.59
7 Machinery and Transport	7	952.529	897.839	869.1	1027.08	3746.55	983.892	936.224	919.054	945.194	3784.36	899.89	886.683	948.47	933.108	3668.15	949.365	1013.27	955.096	1009.62	3927.35
8 Miscellaneous Manufactures	8	886.636	860.867	961.003	983.785	3692.29	869.845	895.048	996.778	949.512	3711.18	909.238	885.485	1042.53	1013.01	3850.26	906.356	931.106	1032.29	1046.9	3916.65
9 Other commodities nes	9	1.14281	1.46952	1.90382	1.52161	6.03777	2.03234	2.25507	2.19675	2.99296	9.47712	7.11186	2.54635	1.73859	2.0984	13.4952	3.55465	1.54546	1.77314	1.72411	8.59736
Total Imports		4450.37	4603.3	4626.68	4723.86	18404.2	4603.58	4549.41	4605.13	4527.19	18285.3	4480.93	4530.81	4756.19	4708.92	18476.8	4660.9	4835.61	5222.87	5197.02	19916.4
																	Provisional Data - subject to update
Figures in £ million		2011 Q1	2011 Q2	2011 Q3	2011 Q4	2011	2012 Q1	2012 Q2	2012 Q3	2012 Q4	2012	2013 Q1	2013 Q2	2013 Q3	2013 Q4	2013	2014 Q1	2014 Q2	2014 Q3	2014 Q4	2014
Exports by Country Group
Asia & Oceania	A	413.68	385.617	414.237	471.768	1685.3	414.928	506.226	491.751	496.248	1909.15	411.771	466.443	449.471	464.631	1792.32	413.995	431.448	465.961	446.694	1758.1
Eastern Europe (excl EU)	B	46.0496	60.4563	53.427	47.7657	207.699	60.1004	61.1163	67.183	76.4705	264.87	69.5273	71.427	86.2483	74.7483	301.951	58.5207	60.3092	55.5014	59.0775	233.409
European Union	C	2314.58	2714.37	2106.99	2183.99	9319.93	2355.62	2037.65	2172.53	2086.75	8652.56	2311.16	2108.2	2228.1	2030.02	8677.48	2226.97	2066.29	1965.43	2060.31	8318.99
Latin America and Caribbean	D	88.4727	127.98	169.09	150.889	536.433	61.4291	116.924	203.359	145.916	527.628	89.8398	147.44	191.942	152.54	581.762	100.408	154.572	203.063	106.992	565.035
Middle East and North Africa (excl EU)	F	196.035	176.984	187.629	167.163	727.812	185.292	165.267	186.398	185.838	722.795	154.181	167.18	148.121	161.278	630.76	147.395	206.149	213.017	198.209	764.771
North America	G	503.628	612.953	615.81	576.795	2309.19	655.887	672.693	656.148	738.565	2723.29	682.366	1131.03	958.657	1361.35	4133.41	882.508	782.028	1048.02	1012.43	3724.99
Sub-Saharan Africa	H	286.583	156.454	229.93	244.637	917.604	171.717	133.954	109.349	119.292	534.312	135.693	105.031	102.991	121.095	464.81	118.308	115.421	234.459	200.444	668.632
Western Europe (excl. EU)	I	248.182	240.442	272.688	282.33	1043.64	221.596	214.612	225.617	255.39	917.215	192.237	204.828	202.744	248.63	848.438	243.469	244.067	205.627	227.743	920.905
Low Value Trade	E	0	0	0	0	0	0	0	0	0	0	0	0	0	0	0	0	0	0	0	0
Total Exports		4097.21	4475.25	4049.8	4125.34	16747.6	4126.57	3908.44	4112.33	4104.47	16251.8	4046.78	4401.57	4368.28	4614.3	17430.9	4191.57	4060.28	4391.08	4311.9	16954.8
Imports by Country Group
Asia & Oceania	A	1178.77	1152.63	1278.11	1274.49	4884	1142.01	1183.71	1334.76	1226.07	4886.55	1163.7	1113.71	1344.04	1270.18	4891.64	1198.62	1226.29	1393.88	1354.74	5173.53
Eastern Europe (excl EU)	B	67.3132	87.6572	63.1641	54.3332	272.468	58.3708	48.0573	54.7477	37.9791	199.155	38.6707	58.0671	37.4003	51.5196	185.658	39.5933	35.83	134.634	93.0167	303.074
European Union	C	2356.48	2423.32	2440.33	2483.47	9703.6	2489.05	2430.16	2424.77	2443.95	9787.93	2458.27	2515.4	2567.59	2574.96	10116.2	2630.6	2672.25	2650.42	2624.79	10578.1
Latin America and Caribbean	D	86.897	110.708	84.7637	94.4365	376.805	98.6333	85.6776	78.1004	79.2261	341.637	54.9642	76.3316	64.0201	68.6405	263.957	59.5376	58.4564	48.0201	56.1682	222.182
Middle East and North Africa (excl EU)	F	68.1221	71.6038	61.6242	62.7969	264.147	69.374	62.7204	48.8077	58.4148	239.317	58.622	61.2737	46.017	54.3477	220.26	58.4965	57.5445	45.9682	75.9798	237.989
North America	G	299.57	340.02	330.129	358.691	1328.41	340.187	373.476	314.133	356.045	1383.84	359.024	390.419	365.401	383.939	1498.78	353.657	454.921	403.209	446.864	1658.65
Sub-Saharan Africa	H	70.5341	87.7588	69.1524	72.6099	300.055	73.386	72.1347	89.1828	55.9699	290.673	78.088	64.7064	63.4023	60.0377	266.234	68.211	52.806	187.891	153.776	462.684
Western Europe (excl. EU)	I	322.677	329.605	299.405	323.04	1274.73	332.573	293.472	260.631	269.54	1156.21	269.59	250.893	268.314	245.289	1034.08	252.189	277.525	358.843	391.677	1280.23
Low Value Trade	E	0	0	0	0	0	0	0	0	0	0	0	0	0	0	0	0	0	0	0	0
Total Imports		4450.37	4603.3	4626.68	4723.86	18404.2	4603.58	4549.41	4605.13	4527.19	18285.3	4480.93	4530.81	4756.19	4708.92	18476.8	4660.9	4835.61	5222.87	5197.02	19916.4
1. The figures exclude estimates for non-response (including UK level estimates for the impact of MTIC related trading)

[truncated: 12 more sheets: EM, WM, EA, LO, SE, SW, EN, Sheet1, WA, SC, NI, ZZ]
