# Supplementary material for: Evaluating the Brexit and COVID-19’s influence on the UK economy: A data analysis
Source: PLoS One. 2023 Jun 15;18(6):e0287342. doi: 10.1371/journal.pone.0287342 (PMC10270588; doi:10.1371/journal.pone.0287342)
Supplement: S1 Dataset — (ZIP) [file pone.0287342.s002.zip › DataSet/trade_region (2015 - 2018).xls]

## Sheet: Title
UK Regional Trade in Goods Statistics
Quarter 4, 2018 Press Release
Contents					Page
Notes to the Tables					1
Table 1	Value of Exports by Region				2
Table 2	Value of Imports by Region				3
Table 3	Count of Exporters by Region				4
Table 4	Count of Importers by Region				6
Table 5	Value of Trade by SITC Section and Country Group
	United Kingdom				8
	North East				9
	North West				10
	Yorkshire and the Humber				11
	East Midlands				12
	West Midlands				13
	East				14
	London				15
	South East				16
	South West				17
	England				18
	Wales				19
	Scotland				20
	Northern Ireland				21
	Unallocated - Known region				22
	Unallocated - Unknown region				23
HM Revenue & Customs: Trade Statistics				Issued 7 March 2019

## Sheet: Notes
Notes to Tables
General
(a)	Not all trade can be assigned to one of the 9 English Regions, Wales, Scotland and Northern Ireland. Where appropriate, this is referred to in the tables as the ‘Unallocated Trade’. Un-allocated Trade is split into: i. ‘Unallocated – Known’: where we have virtually full details of the trade but it is not appropriate to allocate it to a region. This covers: • trade going into or out of the Channel…
(b)	There may be rounding differences in the totals presented in the Summary Tables 1 and 2 (pages 2-3) and the Regional Tables 5 (pages 8-23).
(c)	The figures contained in subsequent Statistical First Releases may be revised from those presented here. Revisions to the data arise as a result of including trade amendments and late submissions received by HM Revenue and Customs. Figures are provisional for up to 18 months.
(d)	The RTS does not include estimates for late-response. It also excludes trade in non-monetary gold, which is included in OTS data from 2005 onwards.
(e)	More information can be found in the RTS methodology document. https://www.uktradeinfo.com/Statistics/OverseasTradeStatistics/AboutOverseastradeStatistics/User%20support/RTS_Methodology_Revision_2016.pdf
Tables 1 and 2
(f)	Where quarterly trade is indicated, the annual figures are the sum of trade for the corresponding quarters.
Tables 3 and 4
(g)	Where quarterly business counts are indicated, the figures reflect the number of businesses active in that quarter. The annual business counts do not correspond to the sum of the quarterly business counts but to the count of unique businesses active in any time of the year.
(h)	The counts for businesses dealing with the EU and counts for businesses dealing with the non-EU do not sum to the total business counts. Businesses that are active in both EU and non-EU markets are counted once only in the total business counts.
	There are two methods used to allocate a business' trade to regions for multi-branch businesses
	Whole Number Method: A business counts as 1 in each region they trade
(i)	Proportion Method: A business count is subdivided into fractions based on their proportion of trade by value in each region. Each business counts as 1, subdivided across all regions in which they trade
(j)	If using the Whole number method, the number of businesses for England and United Kingdom will be less than the sums of the business counts of their constituent regions
(k)	If using the proportion method, the number of businesses for England and United Kingdom are sums of the business counts of their constituent regions
(l)	It is not possible to produce business counts for the elements of trade included within the 'Unallocated - Unknown' Region
Tables 5
(m)	Figures for imports and exports against SITC Division and Country Group reflect total imports and total exports. These figures cross-reference the totals provided on Tables 1-2.

## Sheet: VE
Regional Trade Statistics, HMRC																				2018 Q4
																				Issued 07 March 2019
Table 1: Value of Exports by Region (figures in £ million)1
																Provisional Data - subject to update
EU Exports	2015 Q1	2015 Q2	2015 Q3	2015 Q4	2015	2016 Q1	2016 Q2	2016 Q3	2016 Q4	2016	2017 Q1	2017 Q2	2017 Q3	2017 Q4	2017	2018 Q1	2018 Q2	2018 Q3	2018 Q4	2018
United Kingdom	33718	34124	32236	33323	133401	33848	35148	35848	38249	143093	40583	39736	40361	41590	162271	42992	41637	41690	41698	168017
North East	1878	1696	1579	1634	6786	1830	1883	1724	1814	7251	1938	1738	1934	2003	7613	2090	2021	1835	1940	7885
North West	3182	3120	2918	2937	12157	3150	3330	3270	3529	13279	3674	3444	3521	3527	14165	3542	3652	3461	3575	14230
Yorkshire and The Humber	2099	2051	1949	1866	7965	1962	2035	2050	2243	8289	2446	2391	2336	2525	9697	2702	2745	2720	2701	10869
East Midlands	2088	2021	2082	2226	8417	2208	2299	2220	2392	9118	2498	2633	2668	2913	10712	2982	2862	2754	2777	11375
West Midlands	2833	2868	2508	2926	11134	3094	3193	3128	3456	12871	3943	3556	3507	3688	14695	3952	3689	3481	3824	14946
East	3129	3201	3246	3421	12997	3272	3495	3723	3645	14135	3624	3877	3883	3865	15248	3595	3480	4011	3739	14825
London	3059	3138	3146	3156	12499	2955	3029	3581	3978	13542	3751	3677	3933	3820	15181	3771	4009	4207	4115	16102
South East	4758	4547	4547	4816	18668	4988	4900	4999	5384	20271	5752	5315	5508	5825	22400	5765	5567	5355	5822	22509
South West	1774	1837	1776	1944	7331	1900	2040	1977	2035	7952	2325	2289	2264	2376	9254	2475	2504	2310	2396	9685
England	24800	24479	23752	24926	97957	25359	26203	26672	28475	106709	29951	28921	29553	30542	118966	30874	30529	30134	30890	122426
Wales	2030	2138	1902	1927	7997	2125	2287	2083	2357	8852	2585	2494	2410	2474	9963	2598	2707	2539	2674	10518
Scotland	3221	3758	2765	2742	12486	2643	2622	2978	3121	11364	3283	3261	3590	3853	13987	3801	3766	4229	4109	15907
Northern Ireland	978	988	951	982	3899	970	1033	1037	1139	4180	1186	1249	1251	1277	4964	1362	1364	1284	1355	5365
Unallocated - Known	2676	2743	2850	2727	10995	2739	2992	3065	3143	11939	3566	3801	3542	3431	14340	4341	3234	3473	2644	13691
Unallocated - Unknown	14	18	16	18	67	12	11	13	13	49	11	11	16	13	51	17	37	31	26	110
																Provisional Data - subject to update
Non-EU Exports	2015 Q1	2015 Q2	2015 Q3	2015 Q4	2015	2016 Q1	2016 Q2	2016 Q3	2016 Q4	2016	2017 Q1	2017 Q2	2017 Q3	2017 Q4	2017	2018 Q1	2018 Q2	2018 Q3	2018 Q4	2018
United Kingdom	34437	38031	33967	35580	142014	33195	37150	36012	41548	147906	40826	41485	39970	43827	166109	40818	41018	42381	44676	168894
North East	1353	1368	1332	1256	5309	1055	1103	1192	1364	4715	1259	1366	1238	1435	5299	1252	1377	1344	1299	5273
North West	3570	4111	3542	3641	14864	3237	3844	3321	4111	14514	3645	3687	3366	3840	14538	3259	3387	3461	3466	13574
Yorkshire and The Humber	1679	1697	1586	1655	6617	1431	1680	1576	1780	6467	1768	1753	1733	1869	7122	1666	1804	1843	1955	7268
East Midlands	2089	2282	2074	2065	8510	1977	2133	2143	2372	8624	2324	2405	2395	2713	9837	2434	2544	2667	3155	10799
West Midlands	3873	3975	3466	3951	15265	3849	4326	3902	4785	16862	4618	4601	4342	5202	18763	4939	4297	4640	4548	18423
East	2867	2862	2623	2822	11174	2937	3388	3043	3189	12557	3477	3494	3302	3428	13702	3271	3240	3342	3552	13405
London	4889	4748	4061	4454	18152	4050	4877	3907	5339	18173	5356	5320	4909	5445	21031	5564	5369	4947	5426	21305
South East	4474	6139	4892	4867	20373	4307	5124	5269	5822	20522	5446	6079	5513	5882	22920	5560	5951	6092	6708	24311
South West	2124	2438	2195	2357	9114	2185	2514	2581	2955	10234	2722	2745	2728	2976	11171	2929	2783	3004	3064	11780
England	26918	29620	25772	27069	109379	25028	28989	26935	31716	112668	30615	31450	29527	32791	124384	30874	30752	31340	33173	126139
Wales	1291	1373	1339	1253	5256	1328	1367	1417	1664	5777	1589	1718	1594	1615	6516	1545	1658	1793	1659	6656
Scotland	2661	3002	2650	3064	11376	2745	3128	3449	3497	12820	3626	3731	3747	3569	14674	3195	3407	3800	3969	14371
Northern Ireland	761	808	884	811	3265	982	899	818	948	3646	1021	1068	787	860	3736	807	862	826	1008	3503
Unallocated - Known	748	1308	1582	1588	5226	1581	1138	1189	1272	5179	1264	1248	1792	2150	6454	2258	1900	2130	2137	8426
Unallocated - Unknown	2057	1919	1740	1795	7512	1531	1630	2204	2451	7816	2711	2270	2523	2842	10345	2139	2438	2492	2730	9799
																Provisional Data - subject to update
Total Exports	2015 Q1	2015 Q2	2015 Q3	2015 Q4	2015	2016 Q1	2016 Q2	2016 Q3	2016 Q4	2016	2017 Q1	2017 Q2	2017 Q3	2017 Q4	2017	2018 Q1	2018 Q2	2018 Q3	2018 Q4	2018
United Kingdom	68155	72154	66203	68903	275414	67044	72298	71861	79797	290999	81409	81222	80332	85417	328380	83811	82655	84071	86374	336910
North East	3230	3065	2911	2890	12096	2885	2986	2917	3178	11966	3197	3104	3173	3438	12912	3342	3398	3179	3239	13158
North West	6752	7232	6459	6578	27021	6387	7174	6591	7640	27793	7319	7131	6887	7367	28704	6801	7039	6923	7041	27803
Yorkshire and The Humber	3779	3747	3535	3521	14582	3394	3715	3625	4023	14756	4214	4144	4068	4394	16820	4368	4549	4564	4656	18137
East Midlands	4177	4303	4156	4291	16928	4184	4432	4362	4763	17742	4821	5038	5063	5627	20549	5416	5406	5420	5932	22174
West Midlands	6705	6843	5974	6877	26400	6943	7519	7031	8241	29733	8561	8158	7849	8891	33458	8891	7985	8121	8372	33369
East	5995	6063	5870	6243	24171	6209	6883	6766	6833	26692	7101	7371	7185	7293	28950	6866	6720	7353	7292	28231
London	7948	7885	7208	7610	30651	7005	7906	7488	9317	31716	9108	8997	8842	9265	36212	9335	9377	9154	9540	37407
South East	9233	10686	9439	9683	39041	9296	10024	10269	11206	40794	11198	11394	11021	11707	45320	11325	11519	11447	12530	46820
South West	3899	4274	3971	4302	16445	4084	4554	4558	4989	18186	5047	5034	4992	5352	20425	5405	5287	5314	5460	21465
England	51718	54099	49523	51995	207335	50388	55191	53607	60191	219377	60566	60371	59080	63333	243350	61748	61281	61473	64062	248565
Wales	3321	3511	3241	3181	13253	3453	3654	3500	4022	14630	4174	4212	4004	4089	16479	4142	4366	4332	4334	17174
Scotland	5882	6760	5415	5806	23863	5388	5750	6427	6618	24184	6909	6993	7337	7423	28662	6996	7173	8029	8079	30278
Northern Ireland	1739	1796	1836	1793	7164	1952	1932	1855	2087	7826	2207	2317	2038	2137	8699	2169	2226	2110	2362	8868
Unallocated - Known	3424	4051	4431	4315	16221	4320	4130	4253	4415	17118	4830	5049	5334	5580	20793	6599	5134	5602	4781	22116
Unallocated - Unknown	2070	1937	1757	1813	7578	1543	1641	2217	2464	7865	2722	2280	2539	2855	10396	2156	2475	2523	2756	9910
Notes:
1. The figures exclude estimates for late-response
2. RTS figures exclude trade in Non-Monetary Gold

## Sheet: VI
Regional Trade Statistics, HMRC																				2018 Q4
																				Issued 07 March 2019
Table 2: Value of Imports by Region (figures in £ million)1
																Provisional Data - subject to update
EU Imports	2015 Q1	2015 Q2	2015 Q3	2015 Q4	2015	2016 Q1	2016 Q2	2016 Q3	2016 Q4	2016	2017 Q1	2017 Q2	2017 Q3	2017 Q4	2017	2018 Q1	2018 Q2	2018 Q3	2018 Q4	2018
United Kingdom	55203	53933	53695	55381	218212	55753	57402	59747	62642	235544	64411	62420	63974	65402	256208	65716	65381	63724	67139	261960
North East	1849	1698	1616	1670	6833	1841	1842	1954	2038	7675	2028	1901	1954	2002	7885	1917	2065	1905	2186	8072
North West	4634	4720	4598	4773	18726	4474	4762	5024	5226	19485	5076	4916	5281	5346	20619	5343	5407	5260	5562	21571
Yorkshire and The Humber	3698	3567	3192	3266	13723	3232	3471	3546	3821	14070	3950	4071	4294	4428	16744	4041	4185	4458	4171	16855
East Midlands	3234	3116	3151	3145	12646	3252	3352	3385	3527	13515	3754	3576	3809	3825	14964	3965	3964	3828	3888	15645
West Midlands	4794	4769	4553	4988	19104	4728	5082	5282	5711	20803	5718	5630	5718	5653	22718	6104	5760	5773	5912	23549
East	6307	5931	5710	6263	24211	7354	7342	7064	7847	29607	8569	7633	7222	7974	31398	8400	7525	7071	7779	30775
London	6499	6315	6623	6987	26424	6673	6775	7118	7584	28149	7454	7127	7291	7639	29511	7598	7792	8197	8229	31816
South East	12530	12462	12949	12865	50807	12668	12923	13699	13887	53177	14526	14276	14643	14606	58052	15142	15269	13685	15110	59205
South West	2427	2506	2593	2495	10021	2563	2566	2827	2726	10682	2904	2523	2619	2900	10947	2563	2701	2687	2808	10759
England	45972	45084	44987	46453	182495	46784	48115	49898	52367	197164	53979	51655	52830	54373	212837	55072	54668	52864	55646	218249
Wales	1580	1542	1421	1477	6020	1626	1698	1670	1793	6788	1879	1769	1869	1870	7388	1774	1764	1802	1812	7152
Scotland	1927	1918	1876	1915	7635	1944	2033	2179	2367	8522	2151	2161	2287	2501	9100	2237	2410	2429	3069	10144
Northern Ireland	1024	1051	1027	1038	4140	1002	1063	1088	1149	4302	1162	1194	1220	1221	4797	1219	1274	1260	1274	5027
Unallocated - Known	4611	4223	4294	4384	17512	4242	4375	4800	4838	18255	5090	5460	5648	5288	21485	5290	5148	5159	5227	20825
Unallocated - Unknown	91	115	91	113	411	155	116	113	128	513	150	181	120	149	601	124	117	210	111	562
																Provisional Data - subject to update
Non-EU Imports	2015 Q1	2015 Q2	2015 Q3	2015 Q4	2015	2016 Q1	2016 Q2	2016 Q3	2016 Q4	2016	2017 Q1	2017 Q2	2017 Q3	2017 Q4	2017	2018 Q1	2018 Q2	2018 Q3	2018 Q4	2018
United Kingdom	44398	43824	42950	45134	176305	42813	45566	49606	51661	189645	52705	51736	52944	54792	212176	51857	50836	56724	59162	218579
North East	1248	1188	1056	993	4485	1112	1149	1228	1262	4751	1293	1343	1364	1294	5294	1409	1464	1555	1511	5938
North West	3593	3607	3517	3666	14382	3318	3626	3847	4064	14855	3905	4057	4114	4129	16204	4005	4078	4515	4586	17183
Yorkshire and The Humber	3761	3143	3498	3515	13918	3429	3184	3101	4188	13903	4600	3605	3649	4469	16322	4226	3512	4222	4844	16804
East Midlands	2465	2326	2295	2259	9344	2295	2451	2551	2755	10052	2782	2789	2962	2849	11383	2806	2864	3171	3210	12051
West Midlands	3138	3265	2993	2936	12331	2989	3180	3222	3311	12702	3522	3516	3480	3433	13951	3375	3293	3661	3795	14123
East	3717	3372	3351	3548	13989	3741	3963	3729	4014	15446	4174	4179	4047	4165	16564	3859	3828	4119	4381	16186
London	6985	6872	7364	8601	29822	7091	7072	8585	8317	31066	7850	7755	8477	8650	32732	7151	7546	9171	9936	33804
South East	7193	7294	6974	7389	28850	6898	7545	7758	8161	30362	8416	8598	8682	8468	34164	8618	8239	9100	9872	35829
South West	2781	2782	2875	2727	11165	2891	2979	3222	3344	12436	3589	3431	3584	3238	13843	3227	3115	3509	3524	13375
England	34880	33849	33923	35635	138287	33764	35150	37244	39415	145573	40131	39273	40359	40694	160457	38675	37938	43023	45658	165294
Wales	2222	2188	1948	1929	8286	1859	1815	2192	2282	8149	2722	2333	2556	2616	10225	2575	2681	2979	2938	11172
Scotland	3193	3421	2741	2802	12157	2596	3441	3523	3566	13126	3675	3178	3581	4682	15117	3984	3312	3792	4105	15193
Northern Ireland	620	592	606	616	2435	620	609	647	731	2607	639	644	681	677	2641	681	661	690	706	2738
Unallocated - Known	1988	2200	2127	2288	8602	2463	2379	3686	2857	11385	3012	3668	3106	3109	12895	3262	2613	2620	2843	11338
Unallocated - Unknown	1495	1574	1605	1865	6538	1510	2172	2314	2810	8806	2526	2640	2661	3013	10841	2682	3631	3621	2911	12844
																Provisional Data - subject to update
Total Imports	2015 Q1	2015 Q2	2015 Q3	2015 Q4	2015	2016 Q1	2016 Q2	2016 Q3	2016 Q4	2016	2017 Q1	2017 Q2	2017 Q3	2017 Q4	2017	2018 Q1	2018 Q2	2018 Q3	2018 Q4	2018
United Kingdom	99601	97757	96645	100515	394517	98566	102968	109353	114302	425189	117116	114156	116918	120194	468384	117573	116218	120449	126301	480540
North East	3097	2886	2673	2663	11318	2953	2992	3182	3300	12426	3320	3244	3319	3296	13178	3325	3529	3460	3696	14010
North West	8227	8327	8114	8439	33108	7792	8389	8870	9289	34340	8981	8973	9394	9475	36823	9348	9484	9775	10147	38755
Yorkshire and The Humber	7459	6710	6691	6781	27641	6661	6656	6647	8009	27973	8550	7676	7943	8897	33066	8267	7697	8680	9015	33659
East Midlands	5698	5443	5446	5404	21990	5547	5803	5936	6282	23567	6536	6366	6771	6674	26346	6771	6828	6999	7098	27697
West Midlands	7932	8033	7546	7924	31436	7717	8262	8504	9022	33505	9240	9146	9198	9085	36669	9478	9053	9434	9707	37673
East	10024	9303	9062	9811	38200	11095	11305	10793	11861	45053	12744	11811	11268	12139	47962	12258	11353	11190	12160	46961
London	13484	13186	13987	15588	56246	13764	13847	15703	15901	59215	15304	14883	15768	16289	62243	14749	15338	17367	18165	65619
South East	19723	19757	19924	20254	79657	19565	20468	21457	22048	83539	22942	22875	23325	23074	92216	23760	23507	22785	24982	95034
South West	5208	5288	5467	5222	21186	5454	5544	6050	6070	23119	6494	5954	6203	6138	24789	5790	5815	6196	6333	24134
England	80852	78933	78909	82088	320782	80548	83265	87142	91782	342737	94110	90928	93190	95067	373295	93746	92606	95887	101304	383542
Wales	3802	3730	3369	3406	14306	3486	3514	3862	4075	14937	4601	4101	4425	4486	17613	4349	4445	4780	4750	18324
Scotland	5119	5338	4617	4717	19792	4540	5474	5702	5932	21648	5826	5339	5869	7183	24217	6220	5722	6221	7174	25337
Northern Ireland	1644	1643	1633	1655	6575	1621	1672	1735	1880	6909	1801	1838	1900	1898	7438	1900	1935	1950	1980	7765
Unallocated - Known	6598	6423	6421	6672	26114	6705	6754	8486	7694	29640	8102	9128	8754	8397	34380	8552	7761	7780	8071	32163
Unallocated - Unknown	1586	1689	1696	1978	6949	1666	2288	2427	2939	9319	2677	2821	2781	3163	11442	2806	3748	3831	3022	13407
Notes:
1. The figures exclude estimates for late-response
2. RTS figures exclude trade in Non-Monetary Gold

## Sheet: CE
Regional Trade Statistics, HMRC																				2018 Q4
																				Issued 07 March 2019
Table 3: Count of Exporters by Region - Whole number Method
																Provisional Data - subject to update
Exporters to EU	2015 Q1	2015 Q2	2015 Q3	2015 Q4	2015	2016 Q1	2016 Q2	2016 Q3	2016 Q4	2016	2017 Q1	2017 Q2	2017 Q3	2017 Q4	2017	2018 Q1	2018 Q2	2018 Q3	2018 Q4	2018
United Kingdom	82546	85120	85058	86022	112903	83252	86163	87222	88309	116451	85751	88677	88928	89585	119843	87601	88900	88925	88957	121872
North East	2559	2584	2593	2618	3184	2591	2631	2638	2629	3295	2605	2711	2698	2675	3377	2678	2696	2654	2623	3376
North West	9365	9661	9589	9663	12143	9546	9833	9927	9989	12587	9757	10058	10037	10071	12781	9906	10008	9973	9924	12950
Yorkshire and The Humber	7353	7462	7475	7579	9421	7420	7520	7561	7615	9594	7502	7739	7701	7714	9771	7628	7686	7733	7660	9911
East Midlands	7839	7968	7921	8015	10019	7889	8043	8145	8219	10285	8004	8165	8128	8202	10405	8125	8218	8211	8015	10505
West Midlands	9230	9406	9449	9514	11817	9340	9614	9726	9826	12217	9603	9817	9792	9828	12391	9718	9899	9769	9663	12452
East	10146	10453	10407	10442	13339	10236	10509	10560	10743	13763	10484	10661	10671	10750	13962	10550	10658	10562	10406	13900
London	13043	13596	13596	13820	19208	13273	13825	14042	14280	20073	13626	14297	14311	14410	20688	13970	14159	14210	14316	20911
South East	15419	15722	15710	15908	20688	15575	15909	15944	16075	21136	15664	15994	16095	16222	21421	15863	16077	16068	16224	22024
South West	7847	8070	8130	8203	10480	7889	8240	8325	8373	10719	8164	8466	8489	8538	11073	8394	8456	8384	8308	11207
England	71180	73321	73292	74063	97203	71796	74230	75027	75930	100157	73560	75973	76097	76632	102532	74863	75965	75835	75522	103689
Wales	3145	3210	3211	3252	4082	3176	3269	3279	3298	4195	3235	3311	3325	3310	4253	3275	3288	3242	3192	4228
Scotland	4839	4933	4854	4975	6358	4875	5001	5046	5074	6600	5006	5149	5152	5180	6783	5132	5207	5160	5127	6874
Northern Ireland	5858	6064	6071	6097	7787	5905	6111	6275	6344	8016	6182	6407	6385	6445	8298	6345	6369	6436	6453	8446
Unallocated - Known	814	868	892	916	1155	884	910	937	976	1262	1056	1166	1248	1277	1674	1301	1380	1525	1879	2357
Unallocated - Unknown	0	0	0	0	0	0	0	0	0	0	0	0	0	0	0	0	0	0	0	0
																Provisional Data - subject to update
Exporters to Non-EU	2015 Q1	2015 Q2	2015 Q3	2015 Q4	2015	2016 Q1	2016 Q2	2016 Q3	2016 Q4	2016	2017 Q1	2017 Q2	2017 Q3	2017 Q4	2017	2018 Q1	2018 Q2	2018 Q3	2018 Q4	2018
United Kingdom	45693	46917	46268	46982	73018	45894	47175	47637	49239	74864	47141	47897	48163	49236	75901	47559	48638	49013	49870	77310
North East	1865	1935	1900	1905	2627	1878	1919	1914	1926	2624	1874	1888	1926	1926	2636	1893	1900	1919	1943	2637
North West	5683	5763	5741	5791	8349	5724	5868	5884	6011	8492	5788	5966	5937	6035	8581	5819	5964	6065	6069	8748
Yorkshire and The Humber	4484	4624	4539	4536	6482	4469	4663	4690	4728	6711	4582	4652	4646	4733	6692	4655	4725	4722	4740	6798
East Midlands	4587	4726	4665	4667	6751	4556	4707	4704	4813	6777	4622	4680	4668	4761	6766	4634	4661	4721	4715	6770
West Midlands	5429	5631	5523	5525	8035	5534	5688	5699	5743	8255	5599	5686	5597	5726	8137	5513	5667	5670	5594	8099
East	6125	6244	6114	6193	9037	6075	6205	6247	6405	9201	6176	6279	6346	6340	9222	6211	6267	6335	6373	9180
London	9319	9578	9460	9632	15281	9309	9545	9753	10202	15625	9682	9795	9927	10179	15885	9766	9944	10035	10383	16231
South East	9232	9407	9303	9393	13928	9296	9583	9540	9831	14245	9368	9548	9590	9691	14265	9531	9626	9623	9813	14451
South West	4727	4812	4793	4801	7103	4785	4902	4923	5063	7181	4857	4941	4962	5064	7314	4852	5011	5064	5015	7353
England	40263	41391	40854	41346	63140	40436	41516	41940	43289	64482	41338	42040	42234	43043	64956	41570	42343	42631	43320	65581
Wales	2050	2076	2039	2011	2861	2023	2108	2086	2112	2910	2042	2105	2119	2112	2958	2037	2131	2105	2096	2992
Scotland	3774	3779	3769	3763	5330	3683	3778	3785	3825	5309	3658	3699	3756	3804	5272	3733	3763	3831	3836	5359
Northern Ireland	1048	1070	1054	1063	1478	1071	1095	1107	1149	1554	1111	1095	1126	1136	1584	1105	1119	1122	1146	1579
Unallocated - Known	1814	1878	1781	1987	4304	1938	2031	2004	2184	4768	2183	2209	2166	2371	5190	2298	2526	2594	2663	5861
Unallocated - Unknown	0	0	0	0	0	0	0	0	0	0	0	0	0	0	0	0	0	0	0	0
																Provisional Data - subject to update
Total Exporter Count	2015 Q1	2015 Q2	2015 Q3	2015 Q4	2015	2016 Q1	2016 Q2	2016 Q3	2016 Q4	2016	2017 Q1	2017 Q2	2017 Q3	2017 Q4	2017	2018 Q1	2018 Q2	2018 Q3	2018 Q4	2018
United Kingdom	100512	103466	103132	104702	143847	101465	104834	106230	108455	148750	104804	107897	108444	109740	153046	107099	109099	109530	110751	156847
North East	3126	3196	3176	3222	4076	3172	3225	3236	3241	4189	3194	3288	3319	3298	4290	3272	3298	3275	3269	4288
North West	11152	11490	11383	11504	14982	11328	11666	11794	11905	15411	11581	11925	11906	11992	15706	11783	11944	11991	12006	16043
Yorkshire and The Humber	8644	8793	8778	8886	11433	8731	8934	8968	9041	11758	8855	9090	9083	9146	11938	9026	9145	9181	9171	12149
East Midlands	9174	9323	9297	9400	12094	9241	9426	9561	9673	12409	9375	9526	9508	9592	12521	9491	9615	9627	9518	12622
West Midlands	10803	11027	10980	11103	14232	10921	11253	11360	11505	14739	11207	11441	11416	11478	14857	11300	11538	11452	11362	14939
East	12148	12448	12393	12466	16421	12195	12556	12593	12895	16946	12507	12715	12772	12872	17185	12629	12780	12727	12658	17183
London	17994	18660	18611	18922	27678	18211	18831	19261	19801	28707	18888	19580	19718	19986	29614	19297	19654	19853	20256	30237
South East	18725	19034	19004	19269	25907	18885	19373	19394	19760	26632	19026	19472	19617	19740	26928	19387	19591	19672	20031	27698
South West	9441	9637	9662	9759	12957	9444	9831	9904	10058	13188	9743	10070	10147	10257	13657	9980	10151	10087	10100	13852
England	86176	88651	88456	89590	121965	86955	89737	90841	92684	125820	89307	91848	92266	93208	128665	90887	92425	92595	93294	130806
Wales	3757	3819	3781	3835	4984	3750	3908	3900	3917	5135	3827	3928	3939	3958	5212	3869	3931	3881	3869	5201
Scotland	6277	6359	6274	6403	8514	6269	6404	6493	6541	8729	6373	6520	6576	6608	8875	6531	6642	6653	6649	9005
Northern Ireland	6144	6330	6337	6376	8176	6171	6396	6556	6647	8418	6466	6686	6677	6732	8711	6620	6664	6732	6773	8862
Unallocated - Known	2444	2557	2491	2711	5183	2633	2754	2750	2967	5732	3044	3185	3229	3452	6567	3418	3708	3925	4352	7930
Unallocated - Unknown	0	0	0	0	0	0	0	0	0	0	0	0	0	0	0	-	-	-	-	-

## Sheet: CEp
Regional Trade Statistics, HMRC																				2018 Q4
																				Issued 07 March 2019
Table 3: Count of Exporters by Region - Proportion Method
																Provisional Data - subject to update
Exporters to EU	2015 Q1	2015 Q2	2015 Q3	2015 Q4	2015	2016 Q1	2016 Q2	2016 Q3	2016 Q4	2016	2017 Q1	2017 Q2	2017 Q3	2017 Q4	2017	2018 Q1	2018 Q2	2018 Q3	2018 Q4	2018
United Kingdom	82546	85120	85058	86022	112903	83252	86163	87222	88309	116451	85751	88677	88928	89585	119843	87601	88900	88925	88957	121872
North East	1600	1633	1635	1655	2113	1621	1660	1662	1656	2198	1647	1737	1732	1723	2300	1698	1728	1705	1673	2283
North West	7791	8093	8029	8098	10378	7940	8238	8331	8404	10781	8173	8463	8464	8506	11006	8321	8433	8421	8386	11157
Yorkshire and The Humber	6001	6126	6125	6216	7906	6040	6142	6199	6264	8040	6148	6366	6340	6364	8258	6259	6327	6381	6313	8366
East Midlands	6632	6764	6712	6800	8662	6645	6810	6910	6992	8888	6789	6928	6896	6983	9034	6886	6983	6992	6815	9108
West Midlands	7871	8042	8100	8151	10293	7938	8212	8329	8425	10629	8198	8401	8407	8443	10824	8311	8486	8380	8284	10850
East	8797	9104	9068	9093	11829	8842	9139	9200	9383	12196	9099	9282	9300	9373	12411	9144	9269	9204	9062	12329
London	11647	12197	12208	12413	17619	11782	12339	12573	12806	18377	12137	12800	12831	12935	18994	12472	12672	12736	12870	19198
South East	13704	14008	13994	14178	18735	13833	14172	14222	14357	19160	13938	14271	14378	14506	19461	14108	14327	14349	14507	20014
South West	6546	6778	6846	6885	9011	6560	6923	7011	7061	9217	6858	7142	7170	7223	9588	7062	7138	7076	7028	9698
England	70591	72745	72719	73488	96546	71201	73637	74435	75348	99488	72986	75390	75519	76056	101876	74262	75363	75242	74939	103004
Wales	2245	2313	2316	2352	3075	2269	2362	2373	2409	3181	2343	2393	2424	2417	3239	2387	2402	2368	2331	3227
Scotland	3516	3603	3539	3643	4865	3499	3642	3699	3724	5057	3664	3800	3820	3858	5276	3790	3867	3837	3827	5375
Northern Ireland	5380	5591	5592	5622	7262	5399	5612	5778	5852	7463	5703	5928	5918	5977	7778	5861	5888	5953	5981	7909
Unallocated - Known	814	868	892	916	1155	884	910	937	976	1262	1056	1166	1248	1277	1674	1301	1380	1525	1879	2357
Unallocated - Unknown	0	0	0	0	0	0	0	0	0	0	0	0	0	0	0	0	0	0	0	0
																Provisional Data - subject to update
Exporters to Non-EU	2015 Q1	2015 Q2	2015 Q3	2015 Q4	2015	2016 Q1	2016 Q2	2016 Q3	2016 Q4	2016	2017 Q1	2017 Q2	2017 Q3	2017 Q4	2017	2018 Q1	2018 Q2	2018 Q3	2018 Q4	2018
United Kingdom	45693	46917	46268	46982	73018	45894	47175	47637	49239	74864	47141	47897	48163	49236	75901	47559	48638	49013	49870	77310
North East	941	992	973	987	1439	965	975	980	993	1456	959	969	1006	1009	1474	972	970	986	1026	1472
North West	4152	4225	4225	4287	6389	4214	4291	4342	4474	6504	4270	4409	4399	4498	6607	4303	4424	4519	4557	6768
Yorkshire and The Humber	3218	3340	3260	3272	4854	3209	3346	3394	3432	5061	3336	3389	3394	3460	5087	3364	3434	3426	3464	5151
East Midlands	3473	3612	3553	3561	5326	3459	3557	3587	3694	5352	3516	3555	3551	3652	5355	3531	3545	3593	3619	5347
West Midlands	4131	4317	4233	4237	6359	4233	4347	4366	4407	6564	4285	4346	4285	4393	6445	4202	4338	4323	4287	6406
East	4807	4915	4802	4886	7347	4768	4873	4922	5067	7505	4852	4939	4998	4998	7515	4880	4928	4971	5028	7456
London	7910	8155	8062	8250	13445	7847	8071	8287	8716	13695	8226	8314	8435	8689	13958	8294	8450	8531	8892	14276
South East	7582	7727	7644	7747	11778	7645	7867	7846	8134	12071	7731	7893	7906	8018	12122	7858	7945	7922	8127	12268
South West	3487	3547	3545	3567	5505	3544	3618	3663	3804	5574	3608	3672	3705	3779	5699	3597	3737	3786	3753	5728
England	39703	40829	40295	40794	62442	39883	40945	41387	42721	63782	40783	41488	41679	42495	64262	41000	41772	42056	42753	64872
Wales	1188	1214	1195	1177	1781	1180	1240	1227	1252	1831	1205	1247	1268	1257	1882	1237	1290	1270	1294	1953
Scotland	2430	2432	2429	2439	3612	2340	2387	2440	2459	3571	2349	2352	2426	2469	3582	2411	2427	2474	2506	3656
Northern Ireland	559	564	568	586	880	554	573	580	624	914	621	601	624	644	985	612	622	619	654	967
Unallocated - Known	1813	1877	1780	1986	4303	1937	2030	2003	2183	4767	2183	2209	2166	2371	5190	2298	2526	2594	2663	5861
Unallocated - Unknown	0	0	0	0	0	0	0	0	0	0	0	0	0	0	0	0	0	0	0	0
																Provisional Data - subject to update
Total Exporter Count	2015 Q1	2015 Q2	2015 Q3	2015 Q4	2015	2016 Q1	2016 Q2	2016 Q3	2016 Q4	2016	2017 Q1	2017 Q2	2017 Q3	2017 Q4	2017	2018 Q1	2018 Q2	2018 Q3	2018 Q4	2018
United Kingdom	100512	103466	103132	104702	143847	101465	104834	106230	108455	148750	104804	107897	108444	109740	153046	107099	109099	109530	110751	156847
North East	1882	1963	1952	1983	2620	1942	1977	1990	2007	2741	1969	2057	2088	2086	2852	2035	2069	2060	2062	2855
North West	9116	9466	9375	9499	12578	9276	9573	9729	9858	12948	9538	9856	9863	9968	13280	9732	9899	9942	9981	13592
Yorkshire and The Humber	6933	7093	7074	7178	9426	7013	7191	7243	7325	9714	7167	7380	7381	7447	9939	7290	7418	7454	7460	10108
East Midlands	7660	7828	7799	7892	10309	7721	7886	8033	8150	10615	7875	8000	7984	8093	10747	7975	8092	8104	8020	10833
West Midlands	9059	9293	9277	9377	12174	9169	9476	9588	9729	12640	9443	9649	9654	9712	12755	9519	9752	9664	9602	12828
East	10383	10696	10657	10719	14347	10422	10780	10828	11133	14838	10730	10940	10991	11095	15082	10834	10987	10936	10890	15048
London	16138	16798	16781	17077	25426	16261	16870	17312	17847	26329	16946	17609	17741	18019	27226	17333	17681	17870	18309	27843
South East	16496	16811	16801	17051	23248	16657	17104	17159	17525	23943	16828	17250	17368	17509	24268	17128	17319	17418	17786	24987
South West	7767	7975	8017	8092	10982	7761	8132	8223	8382	11193	8086	8373	8463	8556	11653	8284	8447	8390	8432	11829
England	85436	87923	87733	88869	121111	86223	88989	90105	91955	124960	88581	91115	91535	92485	127801	90132	91666	91837	92542	129923
Wales	2604	2683	2658	2712	3647	2619	2758	2757	2793	3794	2710	2787	2811	2824	3876	2774	2811	2782	2788	3907
Scotland	4510	4596	4529	4646	6438	4472	4593	4716	4742	6600	4622	4740	4813	4860	6796	4780	4881	4883	4913	6944
Northern Ireland	5520	5709	5722	5765	7468	5518	5741	5904	5998	7664	5847	6069	6057	6119	8005	5996	6034	6103	6156	8143
Unallocated - Known	2443	2556	2490	2710	5182	2632	2753	2749	2966	5731	3044	3185	3229	3452	6567	3418	3708	3925	4352	7930
Unallocated - Unknown	0	0	0	0	0	0	0	0	0	0	0	0	0	0	0	0	0	0	0	0

## Sheet: CI
Regional Trade Statistics, HMRC																				2018 Q4
																				Issued 07 March 2019
Table 4: Count of Importers by Region - Whole Number Method
																Provisional Data - subject to update
Importers from EU	2015 Q1	2015 Q2	2015 Q3	2015 Q4	2015	2016 Q1	2016 Q2	2016 Q3	2016 Q4	2016	2017 Q1	2017 Q2	2017 Q3	2017 Q4	2017	2018 Q1	2018 Q2	2018 Q3	2018 Q4	2018
United Kingdom	112678	118182	119596	121247	156857	116699	121271	122005	122391	160124	116845	122243	123948	125498	163463	122202	125028	126687	127188	169871
North East	3554	3636	3630	3662	4390	3618	3701	3692	3727	4481	3625	3688	3718	3760	4549	3787	3755	3773	3784	4689
North West	11864	12353	12525	12622	15560	12270	12612	12761	12801	15858	12306	12720	12877	12966	16184	12714	12824	12948	12956	16514
Yorkshire and The Humber	9563	9873	9996	10045	12326	9755	10055	10141	10169	12517	9767	10048	10165	10250	12615	10155	10246	10346	10345	12986
East Midlands	10155	10469	10512	10576	13180	10363	10677	10584	10591	13228	10289	10557	10597	10741	13276	10585	10780	10809	10759	13717
West Midlands	11344	11681	11780	11888	14617	11718	12069	12085	12045	14922	11580	11957	12035	12180	15009	11964	12081	12121	12059	15271
East	13389	13900	14054	14114	17803	13765	14227	14336	14263	18238	13733	14208	14354	14414	18315	14191	14467	14557	14449	18726
London	18551	19654	19798	20169	27208	19589	20490	20454	20592	28250	19660	20817	21063	21391	29208	20900	21631	21901	21791	30815
South East	20269	21002	21158	21485	27561	20746	21395	21483	21457	27876	20707	21599	21763	22073	28481	21662	21905	21993	22461	29771
South West	11310	11644	11794	11988	15252	11692	12050	12151	12186	15760	11728	12237	12377	12568	16088	12267	12510	12682	12564	16674
England	94223	98398	99474	100752	130621	97216	101000	101490	101761	133338	97209	101548	102759	104088	135944	101499	103657	104813	105157	140987
Wales	4431	4663	4655	4739	5862	4602	4724	4774	4786	5978	4560	4757	4840	4828	6030	4758	4811	4912	4848	6259
Scotland	7473	7796	7860	7909	10028	7783	7930	8016	8078	10259	7817	8129	8213	8295	10537	8130	8403	8506	8482	11078
Northern Ireland	9710	10457	10665	10862	13472	10237	10640	10749	10766	13601	10169	10670	10937	11037	13726	10661	10919	11118	11132	14099
Unallocated - Known	1173	1204	1256	1317	1600	1294	1362	1364	1378	1762	1439	1528	1566	1620	2011	1640	1671	1727	1838	2293
Unallocated - Unknown	0	0	0	0	0	0	0	0	0	0	0	0	0	0	0	0	0	0	0	0
																Provisional Data - subject to update
Importers from Non-EU	2015 Q1	2015 Q2	2015 Q3	2015 Q4	2015	2016 Q1	2016 Q2	2016 Q3	2016 Q4	2016	2017 Q1	2017 Q2	2017 Q3	2017 Q4	2017	2018 Q1	2018 Q2	2018 Q3	2018 Q4	2018
United Kingdom	67520	69069	69335	69637	108093	69179	72224	72027	72362	113972	69634	71674	72090	72143	114498	71623	73013	74180	75781	120245
North East	2408	2417	2387	2355	3343	2445	2461	2435	2477	3452	2365	2388	2389	2405	3387	2375	2400	2438	2412	3414
North West	8301	8365	8560	8605	12350	8619	8921	8984	9191	13276	8857	9097	9286	9531	13901	9632	9727	10177	10369	15595
Yorkshire and The Humber	6096	6144	6156	6192	8819	6164	6284	6272	6214	9027	6105	6165	6224	6078	8902	6133	6204	6285	6303	9114
East Midlands	6283	6395	6403	6233	9089	6262	6466	6409	6356	9278	6194	6320	6266	6233	8986	6247	6287	6418	6408	9329
West Midlands	7656	7739	7768	7674	11138	7713	7979	7912	7892	11486	7699	7737	7741	7632	11222	7682	7707	7776	7839	11418
East	8316	8419	8375	8380	12201	8520	8743	8612	8707	12771	8435	8590	8622	8554	12629	8456	8492	8510	8699	12731
London	14507	15004	15050	15323	24584	15098	15951	15830	15962	26233	15023	15698	15620	15800	25909	15500	15920	16151	16826	27332
South East	12615	12890	12882	12739	18972	12947	13428	13269	13232	19892	12806	13103	13021	12932	19563	12939	13206	13351	13466	20282
South West	6214	6381	6331	6272	9418	6278	6592	6521	6442	9756	6125	6363	6332	6170	9485	6212	6311	6385	6393	9636
England	59310	60538	60820	60848	93626	60566	63178	62750	63031	98376	60409	62224	62417	62441	97724	61990	62999	64255	65656	102273
Wales	2669	2729	2769	2725	3957	2756	2789	2765	2818	4042	2717	2756	2774	2787	4075	2882	3025	3087	3116	4716
Scotland	4556	4566	4606	4591	6801	4593	4710	4620	4635	6930	4491	4607	4598	4513	6860	4437	4621	4666	4657	6916
Northern Ireland	1783	1799	1804	1841	2735	1883	1879	1874	1884	2821	1815	1840	1872	1865	2791	1814	1831	1892	1863	2832
Unallocated - Known	2912	3145	2978	3291	5524	3181	3476	3760	3771	6444	3882	3934	4086	4104	7544	4168	4220	3919	4102	8032
Unallocated - Unknown	0	0	0	0	0	0	0	0	0	0	0	0	0	0	0	0	0	0	0	0
																Provisional Data - subject to update
Total Importer Count	2015 Q1	2015 Q2	2015 Q3	2015 Q4	2015	2016 Q1	2016 Q2	2016 Q3	2016 Q4	2016	2017 Q1	2017 Q2	2017 Q3	2017 Q4	2017	2018 Q1	2018 Q2	2018 Q3	2018 Q4	2018
United Kingdom	150959	157230	158662	160743	220021	156050	162804	163551	164215	228242	156922	163702	165727	167467	232537	163880	167821	170398	172658	244041
North East	4468	4559	4519	4555	5793	4544	4624	4595	4664	5932	4480	4578	4610	4665	5973	4654	4634	4704	4702	6122
North West	15914	16399	16775	16905	21978	16559	17122	17297	17581	23037	16833	17412	17762	18085	23986	17892	18160	18671	18900	25901
Yorkshire and The Humber	12179	12468	12587	12672	16329	12419	12733	12840	12877	16702	12361	12691	12870	12792	16692	12716	12925	13057	13135	17191
East Midlands	12870	13265	13291	13241	17258	13010	13464	13353	13328	17458	12942	13237	13306	13367	17319	13266	13475	13627	13572	18031
West Midlands	14848	15209	15318	15413	20028	15267	15762	15700	15658	20576	15089	15474	15587	15638	20485	15446	15617	15684	15757	20902
East	17207	17734	17833	17922	23617	17686	18328	18338	18329	24420	17649	18230	18376	18431	24546	18120	18447	18486	18600	25007
London	27930	29341	29438	30079	43560	29343	30939	30852	31047	45987	29441	31048	31221	31680	46616	30991	32034	32622	33166	49472
South East	26331	27177	27359	27580	37054	26965	28003	28042	27927	38140	26930	28070	28150	28445	38638	27965	28479	28653	29356	40505
South West	14089	14568	14618	14771	19737	14485	15071	15143	15073	20435	14403	15031	15184	15229	20550	14956	15342	15529	15456	21213
England	127066	131774	132936	134381	183946	130816	136377	136659	137208	190506	130903	136471	137850	139283	192942	136393	139413	141624	143525	202003
Wales	5446	5729	5742	5789	7563	5701	5863	5898	5928	7786	5636	5881	5964	5981	7887	5999	6181	6364	6337	8737
Scotland	9520	9805	9891	9940	13260	9798	10054	10065	10116	13559	9770	10140	10223	10270	13807	10007	10415	10523	10534	14294
Northern Ireland	10261	11013	11201	11424	14329	10835	11224	11318	11317	14520	10716	11224	11494	11588	14620	11198	11447	11697	11692	15026
Unallocated - Known	3858	4132	4017	4377	6784	4239	4607	4894	4908	7850	5076	5206	5399	5471	9178	5541	5626	5378	5663	9901
Unallocated - Unknown	0	0	0	0	0	0	0	0	0	0	0	0	0	0	0	0	0	0	0	0

## Sheet: CIp
Regional Trade Statistics, HMRC																				2018 Q4
																				Issued 07 March 2019
Table 4: Count of Importers by Region - Proportion Method
																Provisional Data - subject to update
Importers from EU	2015 Q1	2015 Q2	2015 Q3	2015 Q4	2015	2016 Q1	2016 Q2	2016 Q3	2016 Q4	2016	2017 Q1	2017 Q2	2017 Q3	2017 Q4	2017	2018 Q1	2018 Q2	2018 Q3	2018 Q4	2018
United Kingdom	112678	118182	119596	121247	156857	116699	121271	122005	122391	160124	116845	122243	123948	125498	163463	122202	125028	126687	127188	169871
North East	2245	2321	2316	2348	2967	2272	2353	2347	2387	3015	2311	2367	2407	2436	3115	2406	2394	2435	2468	3215
North West	9775	10254	10433	10533	13284	10132	10471	10617	10670	13514	10179	10575	10746	10837	13850	10538	10678	10819	10865	14149
Yorkshire and The Humber	7744	8048	8177	8224	10342	7898	8199	8308	8345	10499	7952	8240	8355	8432	10625	8272	8375	8513	8541	10945
East Midlands	8505	8813	8858	8909	11376	8647	8960	8881	8906	11376	8599	8858	8904	9031	11433	8840	9058	9095	9081	11832
West Midlands	9475	9804	9908	10024	12569	9783	10138	10165	10154	12821	9676	10047	10130	10266	12926	10001	10153	10217	10201	13146
East	11551	12055	12225	12283	15789	11867	12347	12457	12407	16175	11842	12290	12453	12497	16223	12209	12506	12630	12561	16583
London	16677	17775	17919	18292	25122	17594	18492	18468	18612	26029	17628	18775	19026	19357	26943	18801	19536	19844	19777	28478
South East	17953	18684	18853	19166	25024	18378	19031	19130	19123	25283	18344	19219	19408	19722	25879	19225	19486	19609	20114	27107
South West	9549	9894	10033	10212	13313	9876	10254	10359	10399	13782	9924	10413	10564	10752	14106	10412	10677	10869	10779	14655
England	93475	97646	98722	99991	129786	96447	100244	100733	101003	132494	96455	100783	101994	103330	135100	100704	102863	104029	104388	140111
Wales	3189	3418	3422	3507	4519	3363	3489	3544	3563	4629	3341	3522	3608	3590	4678	3497	3577	3688	3659	4906
Scotland	5742	6064	6140	6179	8131	5992	6158	6239	6302	8316	6046	6352	6445	6523	8596	6329	6623	6748	6770	9131
Northern Ireland	9099	9850	10056	10253	12821	9603	10018	10125	10145	12924	9564	10058	10335	10435	13078	10033	10294	10495	10533	13430
Unallocated - Known	1173	1204	1256	1317	1600	1294	1362	1364	1378	1762	1439	1528	1566	1620	2011	1640	1671	1727	1838	2293
Unallocated - Unknown	0	0	0	0	0	0	0	0	0	0	0	0	0	0	0	0	0	0	0	0
																Provisional Data - subject to update
Importers from Non-EU	2015 Q1	2015 Q2	2015 Q3	2015 Q4	2015	2016 Q1	2016 Q2	2016 Q3	2016 Q4	2016	2017 Q1	2017 Q2	2017 Q3	2017 Q4	2017	2018 Q1	2018 Q2	2018 Q3	2018 Q4	2018
United Kingdom	67520	69069	69335	69637	108093	69179	72224	72027	72362	113972	69634	71674	72090	72143	114498	71623	73013	74180	75781	120245
North East	1327	1332	1315	1299	2031	1333	1353	1331	1375	2104	1294	1322	1341	1358	2093	1311	1326	1367	1360	2103
North West	6539	6596	6793	6860	10138	6809	7103	7163	7379	11007	7100	7319	7546	7806	11703	7874	7969	8408	8630	13378
Yorkshire and The Humber	4603	4640	4675	4719	6980	4647	4756	4755	4703	7148	4630	4687	4748	4629	7086	4652	4720	4793	4837	7263
East Midlands	4969	5061	5086	4939	7468	4916	5115	5063	5022	7624	4878	4985	4956	4943	7387	4939	4971	5096	5116	7706
West Midlands	6125	6211	6231	6153	9242	6124	6371	6315	6309	9512	6141	6175	6205	6114	9310	6139	6134	6211	6301	9468
East	6775	6880	6849	6888	10305	6950	7159	7049	7138	10818	6887	7033	7082	7058	10732	6909	6932	6952	7151	10795
London	12893	13361	13423	13713	22508	13387	14212	14124	14275	24060	13343	14018	13946	14137	23785	13801	14195	14463	15148	25138
South East	10685	10928	10947	10819	16565	10966	11418	11302	11266	17420	10876	11177	11103	11059	17185	10989	11275	11398	11544	17840
South West	4763	4906	4875	4835	7610	4797	5065	5029	4949	7914	4653	4901	4879	4738	7690	4742	4842	4943	4946	7799
England	58679	59916	60195	60226	92847	59928	62551	62132	62415	97605	59803	61615	61806	61841	96970	61357	62364	63630	65034	101490
Wales	1676	1716	1783	1730	2721	1739	1761	1761	1802	2781	1717	1751	1788	1827	2866	1904	2057	2123	2161	3517
Scotland	3033	3058	3119	3104	4924	3038	3139	3079	3075	5005	2974	3095	3096	3049	4982	2941	3112	3166	3174	5038
Northern Ireland	1221	1235	1261	1288	2078	1293	1297	1296	1300	2138	1258	1278	1314	1322	2137	1253	1260	1342	1310	2167
Unallocated - Known	2911	3144	2977	3290	5523	3181	3475	3759	3770	6443	3882	3934	4086	4103	7543	4168	4220	3919	4102	8032
Unallocated - Unknown	0	0	0	0	0	0	0	0	0	0	0	0	0	0	0	0	0	0	0	0
																Provisional Data - subject to update
Total Importer Count	2015 Q1	2015 Q2	2015 Q3	2015 Q4	2015	2016 Q1	2016 Q2	2016 Q3	2016 Q4	2016	2017 Q1	2017 Q2	2017 Q3	2017 Q4	2017	2018 Q1	2018 Q2	2018 Q3	2018 Q4	2018
United Kingdom	150959	157230	158662	160743	220021	156050	162804	163551	164215	228242	156922	163702	165727	167467	232537	163880	167821	170398	172658	244041
North East	2923	3002	2974	3016	4062	2954	3027	3009	3087	4151	2938	3032	3078	3133	4230	3066	3041	3137	3163	4356
North West	13414	13882	14265	14404	19117	13981	14521	14707	14992	20072	14297	14844	15220	15567	21067	15322	15587	16116	16380	22955
Yorkshire and The Humber	10037	10306	10449	10526	13905	10210	10517	10645	10700	14218	10217	10552	10733	10662	14255	10521	10718	10891	10998	14712
East Midlands	10956	11319	11367	11318	15084	11034	11458	11360	11369	15231	10987	11269	11345	11420	15125	11270	11473	11648	11633	15787
West Midlands	12651	13006	13106	13223	17521	12969	13447	13399	13396	17962	12832	13217	13336	13410	17933	13146	13312	13420	13537	18287
East	15010	15513	15642	15741	21118	15414	16046	16073	16099	21845	15397	15953	16122	16188	21980	15807	16118	16192	16341	22387
London	25622	27005	27114	27768	40871	26887	28448	28386	28616	43123	26979	28579	28740	29222	43760	28456	29479	30107	30696	46502
South East	23558	24374	24593	24810	33896	24118	25123	25202	25112	34883	24109	25234	25336	25673	35426	25088	25599	25798	26525	37211
South West	12003	12467	12530	12682	17354	12333	12887	12984	12950	17998	12265	12897	13048	13124	18142	12786	13159	13403	13345	18752
England	126174	130877	132040	133488	182928	129899	135473	135764	136320	189484	130021	135577	136958	138398	191918	135463	138486	140711	142618	200948
Wales	4003	4262	4310	4346	5931	4226	4381	4442	4473	6126	4196	4425	4518	4555	6257	4544	4745	4943	4948	7124
Scotland	7395	7682	7807	7839	10849	7610	7870	7889	7943	11089	7630	7994	8081	8162	11362	7866	8264	8401	8448	11852
Northern Ireland	9529	10278	10489	10694	13531	10077	10475	10562	10572	13694	10000	10501	10770	10882	13823	10466	10699	10965	10981	14215
Unallocated - Known	3857	4131	4016	4376	6783	4239	4606	4893	4907	7849	5076	5206	5399	5470	9177	5541	5626	5378	5663	9901
Unallocated - Unknown	0	0	0	0	0	0	0	0	0	0	0	0	0	0	0	0	0	0	0	0

## Sheet: UK
Regional Trade Statistics, HMRC																				2018 Q4
																				Issued 07 March 2019
Table 5: SITC Section and Country Group Analysis1
United Kingdom
																Provisional Data - subject to update
Figures in £ million	2015 Q1	2015 Q2	2015 Q3	2015 Q4	2015	2016 Q1	2016 Q2	2016 Q3	2016 Q4	2016	2017 Q1	2017 Q2	2017 Q3	2017 Q4	2017	2018 Q1	2018 Q2	2018 Q3	2018 Q4	2018
Exports by SITC Section
0 Food and Live Animals	2887	2801	2832	3207	11728	3036	3170	3258	3729	13193	3380	3494	3731	3992	14596	3576	3590	3592	4017	14775
1 Beverages and Tobacco	1416	1587	1703	1852	6559	1468	1675	1859	2054	7056	1541	1635	2141	2078	7396	1606	1803	2028	2269	7707
2 Crude Materials	1453	1436	1315	1271	5476	1317	1429	1437	1638	5820	1745	1824	1761	1748	7079	1744	1859	1830	1832	7264
3 Mineral Fuels	5053	6277	5194	4866	21390	3890	4347	5232	5682	19151	6678	6920	7018	6803	27419	6965	7812	10182	8165	33124
4 Animal and Vegetable Oils	114	91	106	100	410	100	103	109	110	422	117	120	138	140	515	132	131	136	139	538
5 Chemicals	12875	14158	13090	11970	52093	12863	13143	12882	13648	52537	14337	14624	13407	13677	56045	14437	13788	12937	13452	54614
6 Manufactured Goods	6922	6888	6369	6165	26344	6365	6326	6625	6879	26194	7462	7433	7518	7855	30268	8059	7868	7813	7774	31514
7 Machinery and Transport	26518	27622	25073	27977	107190	27090	30580	28948	32959	119577	33214	32271	31422	34842	131749	33916	32582	32272	34447	133217
8 Miscellaneous Manufactures	9806	9607	9305	10206	38923	9770	10320	10128	11530	41748	11354	11425	11178	12065	46022	11728	11348	11257	12153	46486
9 Other commodities nes	1110	1688	1216	1288	5302	1144	1205	1383	1568	5300	1581	1475	2016	2219	7292	1648	1872	2023	2128	7671
Total Exports	68155	72154	66203	68903	275414	67044	72298	71861	79797	290999	81409	81222	80332	85417	328380	83811	82655	84071	86374	336910
Imports by SITC Section
0 Food and Live Animals	8191	8252	8151	8567	33161	8242	8760	8870	9962	35834	9475	9739	9569	10211	38994	9488	9878	9745	10456	39567
1 Beverages and Tobacco	1173	1344	1416	1665	5598	1193	1447	1439	1760	5840	1297	1492	1608	1796	6194	1300	1570	1656	1876	6403
2 Crude Materials	2448	2442	2122	2076	9088	2253	2302	2273	2388	9217	2775	2584	2521	2441	10322	2575	2711	2790	2773	10849
3 Mineral Fuels	9173	8835	7647	7596	33252	6062	6489	7333	9492	29375	11035	8538	9103	11410	40086	12692	11553	12837	13029	50111
4 Animal and Vegetable Oils	250	259	269	272	1050	261	286	296	309	1152	345	358	388	354	1445	347	322	353	328	1349
5 Chemicals	12625	12608	12295	12487	50016	12809	13129	14032	13715	53684	14723	14953	14927	14352	58955	14384	14194	14504	14712	57793
6 Manufactured Goods	10977	10627	10389	10031	42024	10383	11071	12018	12117	45589	12604	13208	13564	12889	52264	13334	13741	13939	14259	55272
7 Machinery and Transport	38347	37376	36703	39248	151675	40086	41932	43498	43864	169380	45657	43860	44210	45183	178910	43929	43329	43704	46914	177875
8 Miscellaneous Manufactures	14912	14507	16099	16734	62252	15765	15945	18098	18881	68690	17456	17732	19356	19751	74295	17835	17253	19217	20061	74366
9 Other commodities nes	1505	1506	1552	1838	6402	1512	1606	1497	1814	6429	1749	1692	1671	1808	6920	1689	1666	1704	1894	6954
Total Imports	99601	97757	96645	100515	394517	98566	102968	109353	114302	425189	117116	114156	116918	120194	468384	117573	116218	120449	126301	480540
																Provisional Data - subject to update
Figures in £ million	2015 Q1	2015 Q2	2015 Q3	2015 Q4	2015	2016 Q1	2016 Q2	2016 Q3	2016 Q4	2016	2017 Q1	2017 Q2	2017 Q3	2017 Q4	2017	2018 Q1	2018 Q2	2018 Q3	2018 Q4	2018
Exports by Country Group
Asia & Oceania	10771	11276	10107	10930	43084	10435	11166	10891	13181	45673	13378	14024	13770	14901	56073	13631	14337	15130	15397	58494
Eastern Europe (excl EU)	1133	1127	1314	1064	4638	978	1266	1180	1246	4670	1252	1243	1299	1290	5085	1312	1213	1242	1302	5069
European Union	33718	34124	32236	33323	133401	33848	35148	35848	38249	143093	40583	39736	40361	41590	162271	42992	41637	41690	41698	168017
Latin America and Caribbean	1271	1328	1293	1170	5062	1071	1105	1239	1093	4509	1066	1084	1444	1264	4858	1061	1203	1245	1269	4778
Middle East and North Africa (excl EU)	4413	5210	4139	4742	18503	4537	4706	4458	5740	19440	5986	5127	4720	5899	21733	4921	4536	4649	4771	18878
North America	11473	13591	12072	11944	49079	11260	13422	12186	14104	50971	13079	13588	12168	13281	52116	13539	13173	13641	15220	55573
Sub-Saharan Africa	1470	1467	1371	1433	5741	1239	1245	1389	1552	5426	1497	1402	1346	1596	5840	1443	1346	1444	1515	5748
Western Europe (excl. EU)	3159	3261	2910	3442	12771	2940	3428	3792	3565	13726	3459	3872	3524	3735	14589	3583	3752	3438	3520	14293
Undefined Country Group	747	771	761	856	3136	736	813	877	1067	3492	1110	1145	1699	1861	5815	1328	1459	1591	1682	6060
Total Exports	68155	72154	66203	68903	275414	67044	72298	71861	79797	290999	81409	81222	80332	85417	328380	83811	82655	84071	86374	336910
Imports by Country Group
Asia & Oceania	19438	18896	20094	20893	79320	19715	20709	23051	24022	87498	22336	22748	24695	25431	95210	22342	21605	25550	26899	96396
Eastern Europe (excl EU)	1689	1573	975	1308	5545	960	1368	1315	1590	5233	1496	1679	1436	1526	6137	1834	2139	2364	2147	8483
European Union	55203	53933	53695	55381	218212	55753	57402	59747	62642	235544	64411	62420	63974	65402	256208	65716	65381	63724	67139	261960
Latin America and Caribbean	1424	1401	1326	1339	5490	1361	1522	1317	1374	5575	1405	1446	1274	1285	5410	1279	1475	1408	1475	5637
Middle East and North Africa (excl EU)	3208	3292	2671	2583	11754	2682	2483	2894	2759	10818	3550	3690	3690	3627	14557	3163	3234	3743	3793	13934
North America	8849	9394	8706	9208	36157	9306	10089	11284	10389	41067	11124	11040	10341	10777	43282	10063	11343	11735	12281	45423
Sub-Saharan Africa	1646	1602	1579	1529	6355	1129	1382	1562	1526	5600	1488	1372	1942	1551	6353	1618	1671	2046	2186	7521
Western Europe (excl. EU)	6995	6492	6381	6901	26769	6594	6801	6985	8652	29031	9956	8367	8150	9136	35608	10246	8007	8487	8828	35568
Undefined Country Group	1148	1174	1219	1374	4915	1067	1211	1197	1348	4823	1349	1395	1417	1459	5620	1311	1362	1391	1553	5617
Total Imports	99601	97757	96645	100515	394517	98566	102968	109353	114302	425189	117116	114156	116918	120194	468384	117573	116218	120449	126301	480540
Notes:
1. The figures exclude estimates for late-response
2. From 2015, 'Undefined Country Group' is made up of Low Value Trade and Stores & Provisions
3. RTS figures exclude trade in Non-Monetary Gold

## Sheet: NE
Regional Trade Statistics, HMRC																				2018 Q4
																				Issued 07 March 2019
Table 5: SITC Section and Country Group Analysis1
North East
																Provisional Data - subject to update
Figures in £ million	2015 Q1	2015 Q2	2015 Q3	2015 Q4	2015	2016 Q1	2016 Q2	2016 Q3	2016 Q4	2016	2017 Q1	2017 Q2	2017 Q3	2017 Q4	2017	2018 Q1	2018 Q2	2018 Q3	2018 Q4	2018
Exports by SITC Section
0 Food and Live Animals	60	58	56	57	230	65	54	53	56	228	57	55	58	58	228	57	54	53	58	222
1 Beverages and Tobacco	2	3	3	3	11	3	4	3	2	12	3	4	4	4	16	4	5	6	6	21
2 Crude Materials	42	42	44	37	166	35	40	41	46	162	49	54	56	54	213	51	51	49	50	200
3 Mineral Fuels	15	14	14	18	61	16	20	24	14	73	28	19	18	6	70	5	6	7	7	26
4 Animal and Vegetable Oils	1	0	0	0	2	0	0	1	0	1	1	1	1	3	5	0	0	0	1	1
5 Chemicals	769	741	712	672	2895	639	636	690	722	2687	664	672	750	707	2793	769	697	713	660	2840
6 Manufactured Goods	491	476	404	287	1658	299	294	297	316	1206	311	338	327	348	1324	329	334	330	348	1342
7 Machinery and Transport	1662	1530	1475	1609	6276	1634	1727	1589	1808	6757	1868	1749	1746	2053	7417	1899	2012	1785	1906	7602
8 Miscellaneous Manufactures	175	177	191	196	739	189	204	213	207	813	212	207	210	202	831	224	233	232	199	887
9 Other commodities nes	13	22	12	11	58	7	7	8	5	28	5	5	3	3	16	3	5	4	4	17
Total Exports	3230	3065	2911	2890	12096	2885	2986	2917	3178	11966	3197	3104	3173	3438	12912	3342	3398	3179	3239	13158
Imports by SITC Section
0 Food and Live Animals	118	121	119	125	483	111	122	135	145	512	135	148	144	153	580	144	148	155	159	606
1 Beverages and Tobacco	15	19	19	24	77	16	18	18	26	77	17	19	21	25	81	18	21	23	28	90
2 Crude Materials	167	170	125	87	549	100	90	103	108	401	89	90	98	88	365	97	117	135	123	472
3 Mineral Fuels	191	161	86	59	497	108	128	145	146	527	132	104	97	101	434	120	154	148	162	584
4 Animal and Vegetable Oils	2	2	2	2	9	4	6	6	7	23	7	6	7	7	26	6	6	8	7	27
5 Chemicals	532	524	544	494	2095	526	495	581	545	2147	534	540	597	572	2243	543	612	647	655	2458
6 Manufactured Goods	460	432	370	384	1646	401	449	476	494	1819	490	481	511	500	1982	532	556	532	570	2191
7 Machinery and Transport	1199	1066	976	1046	4286	1224	1233	1216	1322	4995	1432	1387	1324	1335	5478	1357	1435	1289	1480	5561
8 Miscellaneous Manufactures	410	387	429	438	1663	460	447	501	504	1913	484	465	517	511	1976	503	475	515	503	1994
9 Other commodities nes	4	3	3	4	14	3	3	3	4	13	3	3	4	3	13	4	6	8	9	27
Total Imports	3097	2886	2673	2663	11318	2953	2992	3182	3300	12426	3320	3244	3319	3296	13178	3325	3529	3460	3696	14010
																Provisional Data - subject to update
Figures in £ million	2015 Q1	2015 Q2	2015 Q3	2015 Q4	2015	2016 Q1	2016 Q2	2016 Q3	2016 Q4	2016	2017 Q1	2017 Q2	2017 Q3	2017 Q4	2017	2018 Q1	2018 Q2	2018 Q3	2018 Q4	2018
Exports by Country Group
Asia & Oceania	457	388	435	436	1715	385	384	348	415	1531	431	441	402	430	1703	373	433	420	449	1675
Eastern Europe (excl EU)	137	122	150	98	506	76	90	120	137	423	85	102	130	142	460	115	139	134	115	503
European Union	1878	1696	1579	1634	6786	1830	1883	1724	1814	7251	1938	1738	1934	2003	7613	2090	2021	1835	1940	7885
Latin America and Caribbean	75	84	75	72	306	65	54	52	57	229	64	59	40	64	226	56	64	75	64	259
Middle East and North Africa (excl EU)	133	165	115	127	540	120	142	121	170	553	155	164	157	159	635	127	134	128	129	517
North America	257	293	253	236	1039	194	217	320	318	1049	291	314	301	295	1200	303	309	291	342	1245
Sub-Saharan Africa	72	47	58	50	227	47	33	67	74	220	54	71	67	116	308	41	37	47	41	167
Western Europe (excl. EU)	223	269	245	239	976	169	183	165	194	710	180	215	142	230	767	239	261	250	159	908
Undefined Country Group	0	0	0	-	0	-	0	0	-	0	0	0	0	-	0	0	0	-	0	0
Total Exports	3230	3065	2911	2890	12096	2885	2986	2917	3178	11966	3197	3104	3173	3438	12912	3342	3398	3179	3239	13158
Imports by Country Group
Asia & Oceania	631	573	597	583	2384	643	638	737	751	2769	791	795	865	785	3237	852	849	917	916	3535
Eastern Europe (excl EU)	76	68	36	39	220	60	71	82	80	293	72	91	63	80	306	111	126	130	119	486
European Union	1849	1698	1616	1670	6833	1841	1842	1954	2038	7675	2028	1901	1954	2002	7885	1917	2065	1905	2186	8072
Latin America and Caribbean	51	42	31	15	139	14	16	16	16	63	15	16	16	15	63	18	20	19	17	74
Middle East and North Africa (excl EU)	41	30	26	22	119	26	27	27	29	109	33	29	28	34	124	35	33	32	34	134
North America	285	309	245	233	1073	266	243	252	261	1023	262	271	236	247	1015	252	270	306	264	1093
Sub-Saharan Africa	61	58	33	26	177	21	51	35	32	140	30	39	60	37	167	34	65	54	53	206
Western Europe (excl. EU)	101	108	89	75	373	81	103	79	93	356	90	102	96	95	383	105	101	97	107	409
Undefined Country Group	-	-	-	-	-	-	-	-	-	-	-	-	-	-	-	-	-	-	-	-
Total Imports	3097	2886	2673	2663	11318	2953	2992	3182	3300	12426	3320	3244	3319	3296	13178	3325	3529	3460	3696	14010
Notes:
1. The figures exclude estimates for late-response
2. From 2015, 'Undefined Country Group' is made up of Low Value Trade and Stores & Provisions
3. RTS figures exclude trade in Non-Monetary Gold

[truncated: 15 more sheets: NW, YH, EM, WM, EA, LO, SE, SW, EN, Sheet1, WA, SC, NI, ZA, ZB]
