# Supplementary material for: Evaluating the Brexit and COVID-19’s influence on the UK economy: A data analysis
Source: PLoS One. 2023 Jun 15;18(6):e0287342. doi: 10.1371/journal.pone.0287342 (PMC10270588; doi:10.1371/journal.pone.0287342)
Supplement: S1 Dataset — (ZIP) [file pone.0287342.s002.zip › DataSet/trade_region (2021).xlsx]

## Sheet: Title
UK Regional Trade in Goods Statistics
	Quarter 2, 2021 Press Release
Contents					Page
	Title and Contents				1
	Notes to the Tables				2
Table 1	Value of Exports by Region				3
Table 2	Value of Imports by Region				4
Table 3	Count of Exporters by Region
	Count of Exporters by Region - Whole Number Method				5
	Count of Exporters by Region - Proportion Method				6
Table 4	Count of Importers by Region				6
	Count of Importers by Region - Whole Number Method				7
	Count of Importers by Region - Proportion Method				8
Table 5	Value of Trade by SITC Section and Country Group, by EU and Non-EU breakdown
	United Kingdom				9
	North East				10
	North West				11
	Yorkshire and the Humber				12
	East Midlands				13
	West Midlands				14
	East				15
	London				16
	South East				17
	South West				18
	England				19
	Wales				20
	Scotland				21
	Northern Ireland				22
	Unallocated - Known region				23
	Unallocated - Unknown region				24
HM Revenue & Customs: Trade Statistics				Issued 7 October 2021
Spreadsheet Layout Information:
This spreadsheet contains:
1 'Title' page containing title and author information as well as the contents.
1 'Notes' page containing methodological descriptions and explanatory notes for these statistics.
2 'Value Overview' pages, which look at the value of trade broken down by region and separated into 3 tables on each page for EU, Non-EU, and total trade.
4 'Count Overview' pages, which look at the count of businesses broken down by region and separated into 3 tables on each page for EU, Non-EU, and total trade.
16 'Region' pages, which look at the value of trade in each region, separated into 6 tables on each page for SITC section, with EU, non-EU and Total tables for both exports and imports as well as 2 country group tables.
From Q2 2021 release, each table on 'Value Overview' and 'Region' pages will include rolling year totals for the past 3 years.

## Sheet: Notes
Notes to Tables
General
(a)	Not all trade can be assigned to one of the 9 English Regions, Wales, Scotland and Northern Ireland. Where appropriate, this is referred to in the tables as the ‘Unallocated Trade’. Un-allocated Trade is split into: i. ‘Unallocated – Known’: where we have virtually full details of the trade but it is not appropriate to allocate it to a region. This covers: • trade going into or out of the Channel…
(b)	There may be rounding differences in the totals presented in the Summary Tables 1 and 2 (pages 2-3) and the Regional Tables 5 (pages 8-23).
(c)	The figures contained in subsequent Statistical First Releases may be revised from those presented here. Revisions to the data arise as a result of including trade amendments and late submissions received by HM Revenue and Customs. Figures are provisional for up to 18 months.
(d)	The RTS does not include estimates for late-response. It also excludes trade in non-monetary gold, which is included in OTS data from 2005 onwards.
(e)	More information can be found in the RTS methodology document.
(f)	UK Exports to EU countries Up to 31 December 2020, UK to EU export statistics were collected via the Intrastat statistical survey, which required traders to declare the value and volume of commodities exported to EU Member States within the relevant month of physical goods movement. For goods moving from 1 January 2021, GB to EU export statistics are compiled direct from customs export declaratio…
(g)	UK Imports from EU countries In terms of trade values, UK imports from EU statistics is not impacted by any change in 2021. However there has been an impact on statistics collected for GB importers from EU that fall below the Intrastat declaration threshold. The Intrastat survey continues to operate for all UK (GB and NI) imports (arrivals) from the EU, to mitigate the effects of staging customs …
(h)	From the 2021 Q1 publication onwards, EU and total UK business counts will no longer be available as part of the RTS accompanying tables. The reason for this is, data on GB’s goods exports to EU countries are now collected via Custom declarations where we no longer receive detailed business level information for low-value trade for UK trade in goods statistics processing. Although data on the UK’…
Tables 1 and 2
(i)	Where quarterly trade is indicated, the annual figures are the sum of trade for the corresponding quarters.
Tables 3 and 4
(j)	Where quarterly business counts are indicated, the figures reflect the number of businesses active in that quarter. The annual business counts do not correspond to the sum of the quarterly business counts but to the count of unique businesses active in any time of the year.
(k)	The counts for businesses dealing with the EU and counts for businesses dealing with the non-EU do not sum to the total business counts. Businesses that are active in both EU and non-EU markets are counted once only in the total business counts.
(l)	There are two methods used to allocate a business' trade to regions for multi-branch businesses
(m)	Whole Number Method: A business counts as 1 in each region they trade
(n)	Proportion Method: A business count is subdivided into fractions based on their proportion of trade by value in each region. Each business counts as 1, subdivided across all regions in which they trade
(o)	If using the Whole number method, the number of businesses for England and United Kingdom will be less than the sums of the business counts of their constituent regions
(p)	If using the proportion method, the number of businesses for England and United Kingdom are sums of the business counts of their constituent regions
(q)	It is not possible to produce business counts for the elements of trade included within the 'Unallocated - Unknown' Region
(r)	Please see note (h) above for more information on changes to business counts in 2021
Tables 5
(s)	Figures for imports and exports against SITC Division and Country Group reflect total imports and total exports. These figures cross-reference the totals provided on Tables 1-2.
Return to Title and Contents

## Sheet: VE
Regional Trade Statistics, HMRC																								2021 Q2
																								Issued 7 October 2021
Table 1: Value of Exports by Region (figures in £ million)1
EU Exports	2018 Q1	2018 Q2	2018 Q3	2018 Q4	2018	2019 Q1	2019 Q2	2019 Q3	2019 Q4	2019	2020 Q1	2020 Q2	2020 Q3	2020 Q4	2020	2021 Q1	2021 Q2	2021 Q3	2021 Q4	2021		Year to Q2 2019	Year to Q2 2020	Year to Q2 2021
United Kingdom	43171	41961	42254	42616	170003	46516	40047	40777	41146	168486	38655	29108	34396	40465	142623	33280	39308	-	-	72588		171434	149686	147449
North East	2090	2022	1835	1949	7896	2222	1858	1836	1985	7902	1940	982	1612	2002	6535	1718	1618	-	-	3336		7864	6743	6950
North West	3545	3634	3481	3630	14290	3894	3434	3514	3455	14296	3328	2615	3099	3582	12624	3060	4426	-	-	7486		14439	12912	14167
Yorkshire and The Humber	2702	2747	2732	2725	10907	2775	2390	2297	2443	9906	2243	1780	2003	2325	8351	2004	2397	-	-	4401		10623	8763	8730
East Midlands	2969	2859	2753	2810	11391	3182	3008	2938	2981	12109	2668	2082	2389	2835	9974	2333	2569	-	-	4901		11753	10669	10125
West Midlands	3958	3697	3494	3865	15015	4089	3560	3494	3461	14603	3337	2079	2862	3253	11531	2762	3028	-	-	5790		15008	12370	11905
East	3603	3492	4018	3760	14874	3832	3441	3409	3481	14164	3261	2518	2987	3712	12479	3156	3948	-	-	7104		15052	12670	13804
London	3774	4021	4220	4124	16139	5256	4632	4669	4746	19303	4525	3404	3993	4601	16524	2830	3493	-	-	6323		18232	17344	14917
South East	5756	5553	5571	5811	22690	6014	5118	5356	5511	21999	5246	3848	4704	5436	19234	4588	5505	-	-	10093		22514	19961	20233
South West	2468	2501	2308	2403	9681	2622	2300	2218	2233	9373	2135	1474	1723	1907	7239	1894	2352	-	-	4245		9633	8060	7875
England	30866	30525	30413	31078	122882	33886	29741	29731	30296	123654	28682	20781	25371	29654	104489	24344	29336	-	-	53680		125117	109491	108705
Wales	2597	2706	2541	2690	10534	2881	2679	2611	2590	10760	2474	1531	1860	2102	7968	1908	2240	-	-	4149		10790	9207	8111
Scotland	3974	4077	4486	4718	17255	4431	3898	4281	4131	16741	3820	3156	3215	3560	13751	3116	3276	-	-	6391		17534	15388	13166
Northern Ireland	1361	1361	1308	1362	5392	1406	1354	1328	1310	5397	1314	1033	1254	1309	4910	1131	1222	-	-	2353		5429	4984	4917
Unallocated - Known	4356	3257	3477	2743	13832	3879	2352	2766	2782	11778	2339	2574	2664	3811	11388	1182	1335	-	-	2517		12451	10460	8992
Unallocated - Unknown	16	35	30	26	107	33	24	60	38	156	25	33	32	29	119	1599	1899	-	-	3498		113	156	3558
Non-EU Exports	2018 Q1	2018 Q2	2018 Q3	2018 Q4	2018	2019 Q1	2019 Q2	2019 Q3	2019 Q4	2019	2020 Q1	2020 Q2	2020 Q3	2020 Q4	2020	2021 Q1	2021 Q2	2021 Q3	2021 Q4	2021		Year to Q2 2019	Year to Q2 2020	Year to Q2 2021
United Kingdom	40957	41192	42514	44840	169503	42307	43994	45994	47049	179344	39441	30893	36856	40807	147997	37894	38976	-	-	76870		173656	163376	154533
North East	1252	1377	1345	1299	5273	1293	1318	1421	1340	5372	1265	972	1329	1509	5076	1390	1281	-	-	2671		5256	4998	5509
North West	3259	3387	3461	3465	13572	3121	3036	3325	3568	13049	3026	2397	2807	3443	11673	3524	3602	-	-	7126		13083	12315	13376
Yorkshire and The Humber	1665	1804	1843	1955	7267	1734	1810	1912	1765	7221	1598	1464	1419	1735	6216	1556	1780	-	-	3335		7342	6738	6490
East Midlands	2434	2538	2662	3145	10779	2963	3016	3020	3304	12304	3143	2725	2432	2453	10752	2177	2245	-	-	4422		11787	12192	9306
West Midlands	4939	4296	4640	4549	18424	4002	3888	4501	4712	17103	4076	1868	3130	4005	13079	3871	3278	-	-	7149		17078	15157	14284
East	3271	3240	3342	3552	13405	3571	3592	3812	3913	14888	3470	3273	3522	3987	14252	3865	3825	-	-	7689		14057	14469	15198
London	5564	5377	4947	5439	21327	5580	6344	6021	6625	24570	4391	3832	4863	5366	18452	4956	5309	-	-	10264		22310	20870	20493
South East	5560	5951	6090	6704	24305	5989	5952	6584	6142	24667	4681	3494	4605	5027	17807	4748	5053	-	-	9801		24735	20902	19433
South West	2930	2782	3003	3062	11776	2955	2869	2976	3107	11907	2950	2270	2620	2802	10643	2538	2609	-	-	5147		11889	11304	10569
England	30873	30752	31333	33170	126129	31208	31825	33573	34476	131081	28602	22294	26727	30327	107950	28623	28981	-	-	57604		127537	118944	114658
Wales	1545	1658	1793	1659	6656	1765	1744	1777	1727	7012	1630	1163	1385	1390	5567	1226	1367	-	-	2592		6961	6296	5367
Scotland	3326	3581	3940	4130	14978	4055	4419	4489	4145	17108	3433	2583	3427	3387	12830	2959	3022	-	-	5982		16544	14651	12796
Northern Ireland	807	862	826	1008	3503	926	996	884	951	3757	854	621	707	777	2959	654	735	-	-	1388		3756	3310	2873
Unallocated - Known	2258	1900	2130	2138	8426	1848	2018	2209	2156	8232	2376	2025	1879	1945	8225	1103	1413	-	-	2516		8134	8767	6340
Unallocated - Unknown	2147	2438	2492	2735	9811	2506	2992	3062	3594	12153	2546	2206	2731	2982	10465	3328	3458	-	-	6787		10724	11408	12499
Total Exports	2018 Q1	2018 Q2	2018 Q3	2018 Q4	2018	2019 Q1	2019 Q2	2019 Q3	2019 Q4	2019	2020 Q1	2020 Q2	2020 Q3	2020 Q4	2020	2021 Q1	2021 Q2	2021 Q3	2021 Q4	2021		Year to Q2 2019	Year to Q2 2020	Year to Q2 2021
United Kingdom	84128	83153	84769	87457	339506	88823	84042	86771	88195	347831	78096	60000	71252	81272	290620	71174	78284	-	-	149458		345090	313063	301982
North East	3342	3399	3180	3248	13169	3515	3177	3257	3325	13274	3205	1953	2940	3511	11610	3108	2899	-	-	6007		13120	11741	12459
North West	6804	7021	6943	7095	27863	7015	6470	6839	7022	27345	6355	5012	5906	7024	24297	6584	8028	-	-	14613		27522	25228	27543
Yorkshire and The Humber	4367	4551	4576	4680	18174	4509	4200	4209	4208	17126	3841	3243	3423	4060	14567	3560	4177	-	-	7737		17965	15501	15219
East Midlands	5403	5397	5415	5955	22170	6145	6025	5959	6284	24412	5811	4807	4821	5287	20726	4509	4814	-	-	9323		23539	22861	19431
West Midlands	8897	7994	8133	8414	33438	8091	7448	7995	8173	31706	7413	3947	5992	7258	24610	6633	6306	-	-	12939		32086	27527	26189
East	6874	6732	7360	7313	28279	7403	7033	7222	7394	29052	6731	5791	6509	7699	26731	7021	7772	-	-	14793		29108	27138	29002
London	9338	9397	9167	9563	37466	10837	10976	10690	11371	43873	8917	7236	8856	9967	34976	7785	8802	-	-	16587		40543	38214	35410
South East	11315	11504	11661	12515	46996	12002	11070	11940	11653	46666	9927	7342	9309	10463	37041	9335	10558	-	-	19893		47249	40862	39665
South West	5398	5283	5311	5465	21457	5577	5169	5194	5341	21280	5085	3744	4343	4709	17881	4432	4960	-	-	9392		21522	19363	18444
England	61740	61277	61746	64248	249011	65094	61566	63304	64772	254736	57284	43076	52098	59981	212438	52967	58317	-	-	111284		252654	228435	223363
Wales	4142	4364	4334	4349	17190	4645	4423	4387	4317	17773	4104	2694	3245	3492	13535	3134	3607	-	-	6741		17752	15502	13478
Scotland	7300	7658	8426	8849	32233	8486	8317	8770	8276	33850	7253	5739	6641	6947	26581	6075	6298	-	-	12373		34078	30039	25962
Northern Ireland	2169	2223	2134	2370	8895	2331	2349	2212	2261	9154	2168	1653	1962	2086	7869	1785	1957	-	-	3742		9185	8294	7790
Unallocated - Known	6614	5158	5607	4880	22259	5727	4370	4975	4938	20010	4716	4599	4543	5756	19614	2285	2748	-	-	5033		20585	19228	15332
Unallocated - Unknown	2163	2473	2521	2760	9919	2539	3016	3122	3632	12309	2571	2239	2762	3011	10584	4927	5357	-	-	10284		10837	11564	16058
Notes:
1. The figures exclude estimates for late-response
2. RTS figures exclude trade in Non-Monetary Gold
3. 2021 data is provisional and subject to update
Return to Title and Contents

## Sheet: VI
Regional Trade Statistics, HMRC																								2021 Q2
																								Issued 7 October 2021
Table 2: Value of Imports by Region (figures in £ million)1
EU Imports	2018 Q1	2018 Q2	2018 Q3	2018 Q4	2018	2019 Q1	2019 Q2	2019 Q3	2019 Q4	2019	2020 Q1	2020 Q2	2020 Q3	2020 Q4	2020	2021 Q1	2021 Q2	2021 Q3	2021 Q4	2021		Year to Q2 2019	Year to Q2 2020	Year to Q2 2021
United Kingdom	65693	65339	63820	68132	262984	73329	62569	65930	64893	266721	59329	43336	56223	67431	226320	49626	51831	-	-	101458		267850	233489	225112
North East	1912	2051	1899	2199	8061	2273	2025	2120	2076	8494	2014	1293	1772	2078	7157	1605	1542	-	-	3148		8396	7503	6998
North West	5346	5397	5257	5624	21623	5723	5211	5297	5418	21650	4768	3547	4653	5675	18643	4352	4652	-	-	9004		21814	19031	19331
Yorkshire and The Humber	4042	4179	4446	4228	16896	5397	3734	3889	3864	16885	3790	3538	3012	4198	14538	2774	2867	-	-	5641		17806	15081	12851
East Midlands	3966	3961	3821	3958	15707	4344	4135	3871	3876	16225	3716	2734	3283	3951	13683	3240	3426	-	-	6666		16258	14196	13900
West Midlands	6107	5769	5796	5978	23651	6361	5528	5486	5469	22845	4916	3075	4500	5605	18097	4643	4360	-	-	9003		23663	18947	19108
East	8382	7524	7065	7830	30801	8359	6584	7013	7228	29184	6754	5065	6005	7323	25147	5347	5043	-	-	10390		29838	26060	23718
London	7581	7786	8200	8385	31953	9350	8307	9308	9099	36063	7790	5800	7831	9452	30873	5780	6118	-	-	11898		34242	31997	29181
South East	15142	15256	13760	15422	59580	17128	14028	15633	15128	61917	13615	8622	13183	15505	50925	11376	12263	-	-	23639		60338	52999	52327
South West	2564	2699	2686	2850	10799	2848	2722	2623	2599	10791	2400	1979	2323	2685	9388	2202	2291	-	-	4493		11106	9601	9501
England	55043	54622	52930	56475	219070	61782	52274	55241	54756	224053	49765	35653	46560	56472	188450	41319	42563	-	-	83882		223461	195415	186915
Wales	1773	1764	1812	1833	7182	1870	1748	1626	1661	6905	1531	1129	1475	1797	5932	1397	1445	-	-	2842		7263	5947	6114
Scotland	2235	2404	2429	3109	10177	2601	2428	2421	2573	10023	2314	1929	2041	2194	8478	1783	1847	-	-	3630		10567	9237	7865
Northern Ireland	1218	1276	1265	1301	5060	1359	1392	1346	1277	5374	1179	1046	1211	1313	4749	1242	1661	-	-	2903		5318	4849	5426
Unallocated - Known	5302	5158	5175	5302	20938	5552	4514	5147	4442	19655	4379	3419	4782	5427	18008	3630	3988	-	-	7618		20544	17387	17828
Unallocated - Unknown	123	115	208	112	557	166	212	149	184	711	162	160	154	228	704	255	328	-	-	583		698	655	965
Non-EU Imports	2018 Q1	2018 Q2	2018 Q3	2018 Q4	2018	2019 Q1	2019 Q2	2019 Q3	2019 Q4	2019	2020 Q1	2020 Q2	2020 Q3	2020 Q4	2020	2021 Q1	2021 Q2	2021 Q3	2021 Q4	2021		Year to Q2 2019	Year to Q2 2020	Year to Q2 2021
United Kingdom	51857	50836	56724	59427	218844	56121	52832	56570	55361	220884	50918	39354	49578	56881	196731	52326	57365	-	-	109690		225104	202203	216149
North East	1409	1464	1555	1511	5938	1526	1497	1626	1398	6048	1405	1110	1368	1417	5300	1329	1555	-	-	2884		6088	5539	5669
North West	4005	4078	4515	4589	17186	4268	3780	4472	4114	16634	4046	3061	3877	4124	15108	3922	4445	-	-	8367		17151	15694	16368
Yorkshire and The Humber	4226	3512	4222	4845	16805	4236	3557	3911	3784	15489	3312	2474	3187	3996	12968	4106	4863	-	-	8969		16861	13480	16151
East Midlands	2806	2864	3171	3211	12052	3249	3323	3387	3124	13083	3031	2443	3275	2993	11742	2830	3107	-	-	5936		12955	11985	12204
West Midlands	3375	3293	3661	3807	14135	3663	3369	3521	3316	13869	3192	2486	2899	3329	11905	3566	3952	-	-	7517		14500	12514	13745
East	3859	3827	4119	4381	16186	4118	3751	4320	3976	16164	3855	3290	3865	4212	15222	4063	4352	-	-	8414		16368	15441	16490
London	7151	7546	9171	9936	33804	9167	8913	8751	11237	38068	7428	5527	6407	6993	26355	6946	9090	-	-	16036		37186	32943	29436
South East	8618	8239	9100	9873	35830	9556	9009	9606	9230	37400	8492	6551	7792	8198	31033	8170	8623	-	-	16793		37538	33879	32783
South West	3227	3115	3509	3526	13376	3573	3326	3647	3273	13819	3588	2367	2635	2894	11483	2983	3357	-	-	6340		13934	12875	11869
England	38675	37938	43023	45677	165312	43356	40525	43241	43452	170573	38348	29308	35305	38155	141116	37914	43343	-	-	81257		172581	154349	154716
Wales	2575	2681	2979	2938	11172	2806	2810	2785	2910	11312	2767	1641	1889	2032	8329	2103	2235	-	-	4339		11533	10103	8259
Scotland	3984	3312	3792	4106	15194	3693	3387	3424	3173	13677	3208	2404	2626	3297	11536	3474	3337	-	-	6811		14978	12209	12735
Northern Ireland	681	661	690	706	2738	719	652	667	654	2691	601	500	525	562	2188	519	516	-	-	1035		2768	2421	2122
Unallocated - Known	3262	2613	2620	2843	11338	2690	2446	2645	2666	10447	3987	4021	6794	9550	24351	5937	5628	-	-	11565		10600	13319	27909
Unallocated - Unknown	2682	3631	3621	3156	13090	2856	3012	3809	2506	12183	2007	1480	2439	3286	9211	2377	2306	-	-	4684		12645	9802	10408
Total Imports	2018 Q1	2018 Q2	2018 Q3	2018 Q4	2018	2019 Q1	2019 Q2	2019 Q3	2019 Q4	2019	2020 Q1	2020 Q2	2020 Q3	2020 Q4	2020	2021 Q1	2021 Q2	2021 Q3	2021 Q4	2021		Year to Q2 2019	Year to Q2 2020	Year to Q2 2021
United Kingdom	117550	116175	120544	127558	481828	129450	115401	122500	120254	487605	110248	82691	105801	124312	423052	101952	109196	-	-	211148		492954	435692	441262
North East	3321	3515	3453	3710	13999	3798	3522	3746	3474	14541	3419	2403	3140	3495	12457	2934	3097	-	-	6031		14484	13042	12666
North West	9351	9474	9772	10212	38809	9991	8991	9769	9533	38284	8814	6608	8530	9798	33750	8274	9097	-	-	17371		38965	34725	35699
Yorkshire and The Humber	8268	7691	8669	9073	33700	9634	7292	7800	7648	32373	7102	6012	6199	8194	27506	6880	7730	-	-	14610		34667	28562	29002
East Midlands	6772	6825	6993	7169	27759	7593	7458	7258	6999	29308	6747	5177	6558	6944	25426	6070	6533	-	-	12603		29212	26181	26104
West Midlands	9482	9062	9456	9785	37786	10025	8897	9008	8784	36714	8108	5561	7399	8934	30002	8209	8311	-	-	16520		38163	31461	32853
East	12241	11352	11184	12211	46987	12477	10335	11333	11203	45347	10609	8355	9869	11535	40368	9410	9395	-	-	18805		46206	41500	40209
London	14732	15333	17371	18321	65757	18517	17220	18058	20336	74131	15218	11327	14238	16445	57228	12726	15208	-	-	27935		71429	64940	58617
South East	23760	23494	22860	25296	95410	26683	23037	25239	24358	99317	22107	15173	20975	23703	81959	19546	20886	-	-	40432		97876	86878	85110
South West	5790	5814	6196	6375	24175	6421	6048	6270	5872	24610	5988	4346	4958	5579	20871	5185	5648	-	-	10833		25039	22476	21370
England	93717	92560	95953	102152	384383	105138	92799	98481	98208	394626	88113	64961	81865	94627	329567	79234	85906	-	-	165139		396042	349764	341631
Wales	4348	4445	4791	4771	18354	4676	4558	4411	4571	18217	4299	2770	3363	3829	14261	3501	3680	-	-	7181		18796	16051	14373
Scotland	6219	5716	6221	7214	25370	6294	5815	5845	5746	23700	5521	4334	4667	5491	20014	5257	5184	-	-	10441		25545	21446	20600
Northern Ireland	1898	1937	1955	2008	7798	2078	2044	2013	1931	8066	1781	1546	1736	1875	6937	1761	2177	-	-	3938		8085	7270	7548
Unallocated - Known	8564	7771	7796	8146	32276	8242	6961	7791	7108	30102	8365	7440	11576	14977	42359	9567	9616	-	-	19183		31144	30705	45736
Unallocated - Unknown	2804	3746	3829	3268	13647	3022	3224	3959	2690	12895	2168	1640	2593	3513	9915	2632	2634	-	-	5267		13343	10457	11373
Notes:
1. The figures exclude estimates for late-response
2. RTS figures exclude trade in Non-Monetary Gold
3. 2021 data is provisional and subject to update
Return to Title and Contents

## Sheet: CE
Regional Trade Statistics, HMRC																				2021 Q2
																				Issued 7 October 2021
Table 3: Count of Exporters by Region - Whole number Method
Exporters to EU	2018 Q1	2018 Q2	2018 Q3	2018 Q4	2018	2019 Q1	2019 Q2	2019 Q3	2019 Q4	2019	2020 Q1	2020 Q2	2020 Q3	2020 Q4	2020	2021 Q1	2021 Q2	2021 Q3	2021 Q4	2021
United Kingdom	86191	88938	89070	89434	121430	87146	92409	90699	88644	122981	83120	80498	80048	80835	110155
North East	2656	2703	2667	2637	3369	2630	2675	2643	2594	3340	2485	2381	2369	2350	3036
North West	9775	10015	9999	9982	12911	9804	10222	10189	10142	13254	9646	9579	9645	9760	12578
Yorkshire and The Humber	7542	7694	7748	7708	9903	7577	7889	7629	7441	9778	7074	6772	6687	6693	8675
East Midlands	8028	8212	8215	8044	10456	7968	8250	8079	7836	10317	7436	7127	6999	7043	9140
West Midlands	9613	9894	9781	9704	12417	9462	9834	9595	9324	12061	8905	8495	8479	8461	10865
East	10427	10671	10584	10473	13883	10233	10655	10379	10098	13609	9554	9127	8961	8915	11973
London	13682	14162	14239	14402	20813	13989	14917	14674	14217	21122	12914	12260	12113	12340	18237
South East	15623	16092	16104	16312	21938	16186	17188	17056	16960	22956	16104	16013	15939	16120	21627
South West	8296	8454	8394	8340	11172	8092	8480	8308	8031	10950	7603	7216	7149	7168	9511
England	73690	75988	75943	75909	103322	73981	78122	76790	75028	103904	70228	68112	67591	68117	92936
Wales	3227	3287	3253	3210	4206	3195	3366	3259	3166	4168	3038	2867	2851	2840	3742
Scotland	5075	5218	5178	5162	6861	5114	5294	5151	5061	6865	4768	4508	4477	4477	6042
Northern Ireland	6225	6375	6452	6499	8412	6179	6650	6537	6352	8476	5993	5661	5692	5879	7709
Unallocated - Known	1285	1386	1536	1895	2349	1971	2292	2202	2252	3258	2248	2358	2414	2470	3222
Unallocated - Unknown	-	-	-	-	-	0	0	0	0	0	0	0	0	0	0
Exporters to Non-EU	2018 Q1	2018 Q2	2018 Q3	2018 Q4	2018	2019 Q1	2019 Q2	2019 Q3	2019 Q4	2019	2020 Q1	2020 Q2	2020 Q3	2020 Q4	2020	2021 Q1	2021 Q2	2021 Q3	2021 Q4	2021
United Kingdom	47559	48638	49015	49870	77312	49033	49572	50195	50991	80055	48692	41542	48153	50176	77018	46818	48374	-	-	60650
North East	1893	1900	1920	1943	2637	1907	1953	1899	1934	2670	1892	1629	1851	1861	2613	1830	1864	-	-	2209
North West	5819	5964	6065	6069	8748	5980	5998	6077	6122	8879	5923	5149	5793	5971	8520	5760	5837	-	-	7091
Yorkshire and The Humber	4655	4725	4722	4740	6798	4684	4833	4828	4797	7019	4605	4079	4603	4724	6698	4473	4535	-	-	5503
East Midlands	4634	4661	4721	4715	6770	4693	4748	4752	4779	6898	4633	4023	4506	4714	6667	4495	4581	-	-	5543
West Midlands	5513	5667	5670	5594	8099	5612	5681	5728	5745	8341	5530	4806	5422	5579	7950	5387	5500	-	-	6630
East	6211	6267	6335	6373	9180	6351	6422	6383	6556	9579	6328	5508	6136	6339	9200	6010	6206	-	-	7530
London	9766	9944	10036	10382	16232	10144	10214	10331	10676	16822	10087	7962	9882	10505	16288	9828	10252	-	-	13050
South East	9531	9626	9623	9813	14451	9724	9763	9868	9966	14871	9588	8309	9409	9833	14264	9295	9675	-	-	11806
South West	4852	5011	5064	5015	7353	4998	5034	5137	5123	7626	5036	4375	4973	5093	7409	4907	5057	-	-	6169
England	41570	42343	42633	43319	65582	42630	43145	43632	44377	67916	42389	36268	41903	43642	65468	41472	43042	-	-	53481
Wales	2037	2131	2105	2096	2992	2093	2114	2127	2118	3026	2075	1804	2066	2092	2952	2024	2061	-	-	2488
Scotland	3733	3763	3832	3836	5360	3835	3907	3914	3933	5541	3813	3307	3699	3820	5375	3688	3742	-	-	4521
Northern Ireland	1105	1119	1122	1146	1579	1147	1144	1111	1128	1608	1112	945	1107	1122	1594	1082	1106	-	-	1338
Unallocated - Known	2298	2526	2594	2664	5862	2574	2505	2632	2649	6041	2445	1943	2388	2543	5529	1509	1360	-	-	2195
Unallocated - Unknown	-	-	-	-	-	0	0	0	0	0	0	0	0	0	0	0	0	-	-	0
Total Exporter Count	2018 Q1	2018 Q2	2018 Q3	2018 Q4	2018	2019 Q1	2019 Q2	2019 Q3	2019 Q4	2019	2020 Q1	2020 Q2	2020 Q3	2020 Q4	2020	2021 Q1	2021 Q2	2021 Q3	2021 Q4	2021
United Kingdom	105775	109071	109569	110964	156330	108369	113672	112846	111926	160817	105807	99425	103457	105979	149443
North East	3249	3301	3281	3271	4274	3243	3317	3274	3250	4295	3168	2910	3047	3065	4037
North West	11650	11941	11996	12021	15988	11770	12234	12291	12342	16502	11873	11430	11879	12144	15991
Yorkshire and The Humber	8943	9148	9188	9191	12133	9013	9446	9245	9065	12237	8659	8149	8401	8508	11210
East Midlands	9408	9606	9626	9525	12577	9450	9760	9634	9469	12656	9076	8535	8696	8889	11674
West Midlands	11208	11532	11457	11379	14901	11193	11580	11407	11184	14867	10752	10074	10406	10496	13754
East	12521	12782	12733	12693	17156	12473	12928	12629	12603	17254	12013	11205	11448	11580	15841
London	19033	19638	19852	20285	30119	19762	20665	20584	20502	31066	18971	16943	18277	19006	28528
South East	19164	19594	19680	20064	27606	19886	20946	21013	21061	29103	20131	19390	20045	20558	28059
South West	9887	10142	10087	10107	13810	9862	10188	10146	9897	13851	9499	8818	9124	9261	12581
England	89798	92387	92610	93437	130376	91275	95497	94871	94176	133452	88959	83803	87019	88991	124167
Wales	3827	3929	3884	3875	5176	3860	4034	3963	3878	5243	3770	3469	3607	3618	4878
Scotland	6472	6646	6660	6664	8986	6624	6890	6797	6713	9219	6418	5880	6129	6249	8502
Northern Ireland	6499	6670	6744	6813	8824	6501	6962	6838	6681	8938	6339	5941	6074	6276	8229
Unallocated - Known	3401	3714	3935	4367	7923	4362	4606	4636	4708	8983	4524	4145	4620	4834	8483
Unallocated - Unknown	-	-	-	-	-	0	0	0	0	0	0	0	0	0	0
Notes:
1. The figures exclude estimates for late-response
2. RTS figures exclude trade in Non-Monetary Gold
3. 2021 data is provisional and subject to update
4. Due to changes in our data sources the count of exporters to the EU and total exporter count are not availiable in 2021. Please see the Notes tab for more details.
Return to Title and Contents

## Sheet: CEp
Regional Trade Statistics, HMRC																				2021 Q2
																				Issued 7 October 2021
Table 3: Count of Exporters by Region - Proportion Method
Exporters to EU	2018 Q1	2018 Q2	2018 Q3	2018 Q4	2018	2019 Q1	2019 Q2	2019 Q3	2019 Q4	2019	2020 Q1	2020 Q2	2020 Q3	2020 Q4	2020	2021 Q1	2021 Q2	2021 Q3	2021 Q4	2021
United Kingdom	86191	88938	89070	89434	121430	87146	92409	90699	88644	122981	83120	80498	80048	80835	110155
North East	1676	1732	1712	1683	2276	1658	1708	1693	1642	2267	1552	1498	1492	1478	2010
North West	8193	8437	8437	8434	11118	8216	8624	8624	8605	11446	8127	8138	8222	8329	10892
Yorkshire and The Humber	6172	6332	6389	6352	8359	6178	6490	6271	6090	8206	5745	5523	5454	5455	7212
East Midlands	6792	6977	6990	6838	9059	6751	7034	6871	6649	8952	6246	6006	5891	5948	7842
West Midlands	8208	8480	8388	8317	10819	8051	8419	8201	7950	10470	7542	7197	7208	7193	9363
East	9024	9279	9217	9117	12312	8832	9249	8999	8730	12020	8208	7851	7686	7644	10472
London	12185	12673	12760	12944	19098	12493	13405	13203	12763	19414	11465	10887	10756	10989	16630
South East	13872	14339	14376	14584	19933	14417	15434	15326	15251	20972	14428	14434	14381	14572	19767
South West	6963	7132	7076	7050	9662	6786	7164	7018	6768	9477	6339	6033	5958	5980	8116
England	73087	75381	75345	75318	102635	73381	77527	76204	74449	103224	69653	67567	67049	67587	92304
Wales	2341	2400	2374	2342	3205	2318	2482	2398	2312	3187	2199	2069	2057	2054	2806
Scotland	3735	3878	3848	3855	5365	3786	3952	3840	3757	5369	3491	3284	3273	3276	4620
Northern Ireland	5743	5893	5966	6024	7876	5691	6157	6056	5875	7944	5529	5220	5255	5449	7203
Unallocated - Known	1285	1386	1536	1895	2349	1970	2291	2201	2251	3257	2248	2358	2414	2470	3222
Unallocated - Unknown	-	-	-	-	-	0	0	0	0	0	0	0	0	0	0
Exporters to Non-EU	2018 Q1	2018 Q2	2018 Q3	2018 Q4	2018	2019 Q1	2019 Q2	2019 Q3	2019 Q4	2019	2020 Q1	2020 Q2	2020 Q3	2020 Q4	2020	2021 Q1	2021 Q2	2021 Q3	2021 Q4	2021
United Kingdom	47559	48638	49015	49870	77312	49033	49572	50195	50991	80055	48692	41542	48153	50176	77018	46818	48374	-	-	60650
North East	972	970	987	1026	1472	982	1031	994	1035	1508	1009	866	1004	1011	1503	989	1033	-	-	1256
North West	4303	4424	4519	4557	6768	4444	4452	4548	4598	6876	4419	3866	4359	4497	6619	4329	4418	-	-	5456
Yorkshire and The Humber	3364	3434	3426	3464	5151	3394	3526	3542	3523	5359	3359	3007	3403	3512	5123	3302	3397	-	-	4176
East Midlands	3531	3545	3593	3619	5347	3572	3623	3636	3683	5472	3523	3083	3462	3615	5291	3464	3558	-	-	4376
West Midlands	4202	4338	4323	4287	6406	4285	4347	4415	4441	6642	4220	3677	4172	4300	6313	4159	4269	-	-	5218
East	4880	4928	4971	5028	7456	4980	5058	5037	5196	7826	4996	4362	4870	5027	7530	4765	4963	-	-	6099
London	8294	8450	8531	8891	14276	8626	8686	8811	9164	14828	8576	6702	8452	9034	14373	8420	8858	-	-	11422
South East	7858	7945	7922	8127	12268	8017	8061	8164	8283	12656	7926	6879	7836	8215	12172	7762	8121	-	-	10035
South West	3597	3737	3786	3753	5728	3750	3787	3900	3886	6029	3798	3315	3799	3880	5851	3738	3885	-	-	4828
England	41000	41772	42057	42752	64872	42049	42572	43047	43809	67196	41827	35757	41355	43089	64776	40927	42503	-	-	52865
Wales	1237	1290	1270	1294	1953	1275	1289	1310	1298	1981	1272	1110	1293	1315	1942	1261	1314	-	-	1623
Scotland	2411	2427	2474	2506	3657	2489	2566	2584	2599	3833	2519	2192	2457	2551	3744	2483	2526	-	-	3130
Northern Ireland	612	622	619	654	967	647	641	623	637	1006	629	540	659	679	1027	638	671	-	-	836
Unallocated - Known	2298	2526	2594	2664	5862	2573	2504	2631	2648	6040	2445	1943	2388	2543	5529	1509	1360	-	-	2195
Unallocated - Unknown	-	-	-	-	-	0	0	0	0	0	0	0	0	0	0	0	0	-	-	0
Total Exporter Count	2018 Q1	2018 Q2	2018 Q3	2018 Q4	2018	2019 Q1	2019 Q2	2019 Q3	2019 Q4	2019	2020 Q1	2020 Q2	2020 Q3	2020 Q4	2020	2021 Q1	2021 Q2	2021 Q3	2021 Q4	2021
United Kingdom	105775	109071	109569	110964	156330	108369	113672	112846	111926	160817	105807	99425	103457	105979	149443
North East	2014	2071	2063	2063	2843	2018	2074	2061	2036	2868	1960	1820	1913	1928	2662
North West	9603	9895	9944	9993	13539	9698	10124	10215	10290	13991	9833	9601	9961	10196	13639
Yorkshire and The Humber	7208	7420	7458	7477	10095	7265	7667	7511	7343	10163	6943	6600	6781	6873	9247
East Midlands	7894	8083	8101	8025	10788	7928	8224	8112	7974	10859	7557	7171	7273	7426	9951
West Midlands	9428	9747	9668	9617	12793	9399	9765	9616	9417	12737	8980	8463	8733	8804	11729
East	10729	10989	10939	10920	15022	10659	11095	10825	10800	15086	10231	9589	9752	9854	13777
London	17070	17665	17867	18337	27726	17762	18631	18585	18512	28621	16979	15170	16403	17104	26191
South East	16908	17320	17424	17816	24899	17594	18651	18723	18801	26357	17889	17371	17945	18436	25454
South West	8191	8437	8386	8437	11788	8185	8498	8459	8246	11865	7831	7317	7538	7655	10658
England	89043	91627	91850	92684	129492	90507	94729	94106	93420	132547	88203	83102	86299	88277	123307
Wales	2733	2808	2783	2791	3882	2758	2911	2865	2781	3938	2679	2483	2566	2587	3615
Scotland	4722	4884	4888	4927	6927	4869	5103	5029	4966	7133	4680	4311	4483	4584	6498
Northern Ireland	5876	6038	6114	6195	8106	5874	6324	6210	6051	8218	5721	5384	5489	5697	7540
Unallocated - Known	3401	3714	3935	4367	7923	4361	4605	4635	4707	8982	4524	4145	4620	4834	8483
Unallocated - Unknown	-	-	-	-	-	0	0	0	0	0	0	0	0	0	0
Notes:
1. The figures exclude estimates for late-response
2. RTS figures exclude trade in Non-Monetary Gold
3. 2021 data is provisional and subject to update
4. Due to changes in our data sources the count of exporters to the EU and total exporter count are not availiable in 2021. Please see the Notes tab for more details.
Return to Title and Contents

## Sheet: CI
Regional Trade Statistics, HMRC																				2021 Q2
																				Issued 7 October 2021
Table 4: Count of Importers by Region - Whole Number Method
Importers from EU	2018 Q1	2018 Q2	2018 Q3	2018 Q4	2018	2019 Q1	2019 Q2	2019 Q3	2019 Q4	2019	2020 Q1	2020 Q2	2020 Q3	2020 Q4	2020	2021 Q1	2021 Q2	2021 Q3	2021 Q4	2021
United Kingdom	119797	124930	126714	127551	169066	124095	133766	133030	130249	175937	122745	120161	120882	122326	163303
North East	3750	3754	3775	3797	4675	3720	3901	3887	3782	4738	3611	3563	3527	3553	4425
North West	12525	12813	12954	12991	16452	12826	13526	13368	12984	16958	12523	12206	12231	12337	15733
Yorkshire and The Humber	10005	10233	10350	10378	12934	10272	10784	10660	10397	13265	9898	9635	9736	9780	12285
East Midlands	10421	10783	10826	10796	13670	10680	11351	11154	10951	13988	10465	10245	10286	10223	13011
West Midlands	11790	12075	12126	12097	15219	11840	12532	12398	12083	15469	11518	11173	11132	11267	14266
East	13990	14463	14568	14505	18669	14287	15084	14966	14620	19119	13867	13472	13421	13421	17601
London	20405	21608	21888	21860	30616	21254	23046	22939	22594	31807	21155	20486	20394	20572	29142
South East	21305	21893	22005	22544	29658	22323	24038	24184	23908	31789	22763	22560	22524	23045	30465
South West	12082	12506	12694	12602	16607	12349	13087	12949	12622	16917	12045	11752	11751	11848	15629
England	99559	103578	104830	105465	140320	102883	110515	109838	107556	145622	101406	99212	99467	100635	134875
Wales	4687	4811	4916	4869	6242	4754	5107	5014	4881	6351	4703	4612	4575	4588	5917
Scotland	8011	8402	8526	8513	11033	8372	8999	8894	8707	11464	8239	7919	7908	7976	10530
Northern Ireland	10384	10896	11108	11150	14015	10676	11626	11636	11303	14616	10554	10387	10693	10781	13623
Unallocated - Known	1637	1680	1740	1856	2302	1871	2048	2106	2196	2809	2243	2289	2384	2456	3055
Unallocated - Unknown	-	-	-	-	-	0	0	0	0	0	0	0	0	0	0
Importers from Non-EU	2018 Q1	2018 Q2	2018 Q3	2018 Q4	2018	2019 Q1	2019 Q2	2019 Q3	2019 Q4	2019	2020 Q1	2020 Q2	2020 Q3	2020 Q4	2020	2021 Q1	2021 Q2	2021 Q3	2021 Q4	2021
United Kingdom	71623	73013	74180	75781	120245	74781	79323	80487	79834	130232	75470	71265	83701	83795	135185	81455	87323	-	-	111578
North East	2375	2400	2438	2412	3414	2481	2484	2442	2499	3579	2399	2258	2499	2458	3595	2481	2510	-	-	3069
North West	9632	9727	10177	10369	15595	10106	10954	11043	11046	16927	10142	9983	11521	11462	17378	11403	11935	-	-	14913
Yorkshire and The Humber	6133	6204	6285	6303	9114	6345	6546	6634	6464	9648	6268	5899	6643	6625	9856	6510	6818	-	-	8320
East Midlands	6247	6287	6418	6408	9329	6265	6475	6497	6365	9471	6113	5816	6464	6497	9525	6266	6550	-	-	7971
West Midlands	7682	7707	7776	7839	11418	7793	8010	8061	7883	11835	7866	7355	8402	8367	12505	8231	8720	-	-	10657
East	8456	8492	8510	8699	12731	8657	8928	8946	8745	13306	8451	8036	8988	8964	13428	8690	9017	-	-	11140
London	15500	15920	16151	16826	27332	16605	17855	18297	18576	31034	17271	15549	19375	19741	33008	19191	20758	-	-	27105
South East	12939	13206	13351	13466	20282	13376	14023	13995	13800	21488	13316	12580	14289	14181	21828	14155	15135	-	-	18768
South West	6212	6311	6385	6393	9636	6346	6591	6599	6474	10053	6220	5845	6606	6615	10078	6530	6878	-	-	8520
England	61990	62999	64255	65656	102273	64596	68317	69103	68612	110471	64885	61036	72268	72431	114782	70913	75738	-	-	96198
Wales	2882	3025	3087	3116	4716	3054	3390	3380	3364	5149	3090	3021	3527	3589	5404	4195	4888	-	-	6102
Scotland	4437	4621	4666	4657	6916	4610	4881	4827	4779	7256	4574	4261	4710	4759	7285	4789	5108	-	-	6379
Northern Ireland	1814	1831	1892	1863	2832	1942	1959	1944	1930	3018	1856	1765	2006	2061	3139	2035	2100	-	-	2675
Unallocated - Known	4168	4220	3919	4102	8032	4211	4475	4913	4790	8899	4648	4584	4603	4395	9001	2999	2929	-	-	4132
Unallocated - Unknown	-	-	-	-	-	0	0	0	0	0	0	0	0	0	0	0	0	-	-	0
Total Importer Count	2018 Q1	2018 Q2	2018 Q3	2018 Q4	2018	2019 Q1	2019 Q2	2019 Q3	2019 Q4	2019	2020 Q1	2020 Q2	2020 Q3	2020 Q4	2020	2021 Q1	2021 Q2	2021 Q3	2021 Q4	2021
United Kingdom	161707	167709	170380	172892	243308	168534	181418	181718	179130	258400	168594	164370	175556	177037	253840
North East	4619	4630	4701	4710	6108	4668	4835	4811	4780	6310	4516	4440	4604	4611	6076
North West	17723	18145	18668	18920	25848	18477	19878	19836	19559	27596	18370	18218	19600	19598	27193
Yorkshire and The Humber	12593	12913	13056	13157	17157	12974	13605	13542	13285	17853	12676	12329	13023	13046	17411
East Midlands	13112	13471	13629	13590	17980	13367	14122	13982	13721	18354	13117	12828	13358	13344	17736
West Midlands	15296	15610	15685	15777	20856	15435	16212	16163	15805	21378	15268	14769	15588	15701	21194
East	17943	18441	18488	18632	24951	18318	19256	19190	18767	25780	17893	17365	18138	18128	24832
London	30543	32006	32601	33202	49282	32465	35217	35534	35627	53908	33193	31521	34791	35318	54045
South East	27645	28461	28653	29407	40404	28963	31098	31141	30830	43157	29347	28922	30317	30746	42617
South West	14784	15332	15537	15481	21155	15133	16021	15910	15538	21709	14809	14421	14996	15100	20791
England	134665	139319	141603	143719	201405	140156	150326	150337	148321	213397	139685	135929	145730	147016	209917
Wales	5935	6180	6364	6349	8722	6157	6802	6710	6596	9223	6159	6119	6540	6617	9140
Scotland	9896	10410	10532	10553	14249	10383	11146	11010	10869	14967	10273	9858	10216	10345	14317
Northern Ireland	10923	11423	11684	11701	14942	11275	12228	12224	11924	15627	11121	10964	11418	11532	14769
Unallocated - Known	5539	5635	5389	5677	9908	5808	6233	6702	6656	11182	6569	6560	6647	6508	11521
Unallocated - Unknown	-	-	-	-	-	0	0	0	0	0	0	0	0	0	0
Notes:
1. The figures exclude estimates for late-response
2. RTS figures exclude trade in Non-Monetary Gold
3. 2021 data is provisional and subject to update
4. Due to changes in our data sources the count of importers from the EU and total importer count are not availiable in 2021. Please see the Notes tab for more details.
Return to Title and Contents

## Sheet: CIp
Regional Trade Statistics, HMRC																				2021 Q2
																				Issued 7 October 2021
Table 4: Count of Importers by Region - Proportion Method
Importers from EU	2018 Q1	2018 Q2	2018 Q3	2018 Q4	2018	2019 Q1	2019 Q2	2019 Q3	2019 Q4	2019	2020 Q1	2020 Q2	2020 Q3	2020 Q4	2020	2021 Q1	2021 Q2	2021 Q3	2021 Q4	2021
United Kingdom	119797	124930	126714	127551	169066	124095	133766	133030	130249	175937	122745	120161	120882	122326	163303
North East	2369	2393	2434	2475	3200	2368	2533	2531	2459	3282	2299	2286	2285	2313	3022
North West	10351	10667	10819	10887	14089	10662	11345	11214	10859	14577	10385	10133	10206	10325	13426
Yorkshire and The Humber	8122	8359	8510	8565	10892	8356	8856	8768	8529	11167	8017	7818	7955	8007	10261
East Midlands	8680	9059	9106	9110	11783	8962	9614	9426	9260	12102	8763	8603	8674	8637	11190
West Midlands	9832	10147	10221	10230	13097	9907	10569	10461	10173	13330	9631	9336	9340	9484	12233
East	12008	12503	12635	12601	16523	12307	13093	12984	12687	16928	11918	11597	11579	11589	15506
London	18308	19511	19825	19834	28279	19139	20913	20820	20502	29412	19030	18445	18401	18607	26849
South East	18871	19474	19616	20184	26994	19878	21560	21712	21471	29042	20348	20233	20249	20804	27866
South West	10226	10670	10877	10804	14586	10504	11224	11125	10828	14888	10225	9993	10020	10124	13664
England	98765	102783	104043	104689	139443	102083	109707	109041	106768	144729	100616	98443	98710	99891	134018
Wales	3428	3576	3691	3671	4889	3511	3837	3767	3654	4973	3479	3431	3423	3435	4603
Scotland	6211	6619	6758	6791	9086	6580	7191	7110	6942	9489	6467	6206	6243	6336	8645
Northern Ireland	9756	10271	10482	10544	13346	10051	10984	11008	10690	13939	9940	9792	10123	10208	12982
Unallocated - Known	1637	1680	1740	1856	2302	1870	2047	2105	2195	2808	2243	2289	2384	2456	3055
Unallocated - Unknown	-	-	-	-	-	0	0	0	0	0	0	0	0	0	0
Importers from Non-EU	2018 Q1	2018 Q2	2018 Q3	2018 Q4	2018	2019 Q1	2019 Q2	2019 Q3	2019 Q4	2019	2020 Q1	2020 Q2	2020 Q3	2020 Q4	2020	2021 Q1	2021 Q2	2021 Q3	2021 Q4	2021
United Kingdom	71623	73013	74180	75781	120245	74781	79323	80487	79834	130232	75470	71265	83701	83795	135185	81455	87323	-	-	111578
North East	1311	1326	1367	1360	2103	1411	1411	1384	1438	2256	1360	1271	1503	1479	2307	1488	1521	-	-	1943
North West	7874	7969	8408	8630	13378	8328	9141	9249	9266	14660	8403	8364	9888	9799	15194	9733	10254	-	-	13010
Yorkshire and The Humber	4652	4720	4793	4837	7263	4829	5014	5114	4968	7759	4782	4495	5220	5220	8004	5086	5402	-	-	6717
East Midlands	4939	4971	5096	5116	7706	4958	5140	5169	5066	7838	4812	4584	5212	5245	7909	4996	5291	-	-	6553
West Midlands	6139	6134	6211	6301	9468	6229	6429	6499	6329	9860	6318	5911	6936	6920	10605	6762	7247	-	-	8983
East	6909	6932	6952	7151	10795	7064	7304	7348	7167	11308	6888	6571	7485	7478	11500	7213	7526	-	-	9463
London	13801	14195	14463	15148	25138	14865	16106	16532	16849	28796	15538	13955	17725	18105	30805	17569	19119	-	-	25234
South East	10989	11275	11398	11544	17840	11409	12013	12022	11849	18982	11382	10789	12460	12346	19414	12330	13294	-	-	16676
South West	4742	4842	4943	4946	7799	4882	5131	5158	5061	8232	4788	4501	5247	5239	8290	5127	5477	-	-	6937
England	61357	62364	63630	65034	101490	63975	67688	68476	67994	109691	64270	60443	71675	71832	114029	70305	75132	-	-	95515
Wales	1904	2057	2123	2161	3517	2095	2423	2409	2407	3953	2125	2115	2620	2665	4212	3260	3969	-	-	5052
Scotland	2941	3112	3166	3174	5038	3120	3350	3306	3275	5346	3102	2876	3311	3360	5449	3383	3711	-	-	4784
Northern Ireland	1253	1260	1342	1310	2167	1381	1387	1384	1369	2344	1325	1247	1492	1543	2494	1508	1582	-	-	2095
Unallocated - Known	4168	4220	3919	4102	8032	4210	4474	4912	4789	8898	4648	4584	4603	4395	9001	2999	2929	-	-	4132
Unallocated - Unknown	-	-	-	-	-	0	0	0	0	0	0	0	0	0	0	0	0	-	-	0
Total Importer Count	2018 Q1	2018 Q2	2018 Q3	2018 Q4	2018	2019 Q1	2019 Q2	2019 Q3	2019 Q4	2019	2020 Q1	2020 Q2	2020 Q3	2020 Q4	2020	2021 Q1	2021 Q2	2021 Q3	2021 Q4	2021
United Kingdom	161707	167709	170380	172892	243308	168534	181418	181718	179130	258400	168594	164370	175556	177037	253840
North East	3031	3038	3135	3167	4342	3104	3259	3247	3223	4552	2986	2948	3137	3157	4379
North West	15157	15574	16111	16394	22904	15891	17259	17243	16977	24607	15815	15733	17153	17155	24283
Yorkshire and The Humber	10398	10705	10887	11016	14677	10748	11359	11325	11083	15321	10467	10186	10902	10932	14931
East Midlands	11121	11469	11648	11649	15735	11398	12128	11984	11764	16118	11151	10909	11462	11460	15534
West Midlands	13001	13309	13422	13553	18243	13147	13890	13870	13522	18741	13008	12580	13429	13560	18663
East	15632	16114	16193	16367	22332	15988	16893	16841	16452	23105	15574	15133	15913	15926	22249
London	28012	29451	30085	30728	46314	29899	32628	32927	33056	50867	30602	29038	32335	32868	51081
South East	24770	25583	25798	26572	37110	26067	28140	28204	27906	39776	26474	26147	27555	28007	39363
South West	12616	13150	13410	13363	18693	12986	13845	13775	13424	19257	12682	12350	12943	13054	18392
England	133737	138392	140690	142809	200350	139228	149401	149416	147408	212344	138758	135025	144829	146119	208875
Wales	4482	4744	4943	4956	7109	4728	5348	5273	5166	7599	4727	4733	5172	5243	7535
Scotland	7757	8260	8407	8462	11808	8237	8969	8851	8721	12483	8143	7798	8179	8324	11934
Northern Ireland	10192	10677	10952	10988	14132	10535	11469	11477	11180	14793	10397	10255	10729	10843	13975
Unallocated - Known	5539	5635	5389	5677	9908	5807	6232	6701	6655	11181	6569	6560	6647	6508	11521
Unallocated - Unknown	-	-	-	-	-	0	0	0	0	0	0	0	0	0	0
Notes:
1. The figures exclude estimates for late-response
2. RTS figures exclude trade in Non-Monetary Gold
3. 2021 data is provisional and subject to update
4. Due to changes in our data sources the count of importers from the EU and total importer count are not availiable in 2021. Please see the Notes tab for more details.
Return to Title and Contents

## Sheet: UK
Regional Trade Statistics, HMRC																								2021 Q2
																								Issued 7 October 2021
Table 5: SITC Section and Country Group, by EU and Non-EU breakdown1
United Kingdom
Figures in £ million	2018 Q1	2018 Q2	2018 Q3	2018 Q4	2018	2019 Q1	2019 Q2	2019 Q3	2019 Q4	2019	2020 Q1	2020 Q2	2020 Q3	2020 Q4	2020	2021 Q1	2021 Q2	2021 Q3	2021 Q4	2021		Year to Q2 2019	Year to Q2 2020	Year to Q2 2021
EU Exports by SITC Section
0 Food and Live Animals	2645	2637	2602	2910	10793	2872	2516	2824	2857	11068	2485	2284	2586	3015	10370	1614	2235	-	-	3849		10900	10449	9450
1 Beverages and Tobacco	600	703	762	834	2899	757	643	848	766	3014	568	472	770	769	2578	418	642	-	-	1060		2997	2654	2598
2 Crude Materials	680	684	661	609	2634	727	665	589	572	2552	669	513	625	714	2520	794	1061	-	-	1855		2662	2343	3193
3 Mineral Fuels	5184	5377	7054	5690	23306	5530	5607	5378	5665	22180	5066	3206	3660	3574	15506	3527	3356	-	-	6882		23882	19315	14116
4 Animal and Vegetable Oils	115	112	110	126	462	121	113	101	114	448	125	112	102	106	446	81	105	-	-	186		470	452	394
5 Chemicals	8154	7406	7067	6954	29582	8192	5979	6472	6536	27178	6817	6583	6463	8137	28000	5759	8420	-	-	14179		28193	26407	28779
6 Manufactured Goods	4606	4604	4436	4301	17946	4641	4123	4213	3895	16872	4100	3104	3679	4430	15313	3707	4686	-	-	8393		17501	15312	16501
7 Machinery and Transport	15294	14652	13650	14957	58553	16977	14550	14071	14611	60209	13614	8670	11083	13606	46973	12132	12828	-	-	24959		60134	50966	49648
8 Miscellaneous Manufactures	5670	5514	5614	5917	22715	6458	5618	6043	5894	24013	5028	3991	5223	5827	20069	3903	4483	-	-	8386		23607	20956	19435
9 Other commodities nes	224	273	298	318	1112	241	232	240	238	951	182	174	207	287	849	1346	1493	-	-	2839		1089	833	3333
Total EU Exports	43171	41961	42254	42616	170003	46516	40047	40777	41146	168486	38655	29108	34396	40465	142623	33280	39308	-	-	72588		171434	149686	147449
Non-EU Exports by SITC Section
0 Food and Live Animals	930	951	996	1126	4003	1053	1061	1203	1347	4664	1088	1098	1099	1293	4577	1033	1118	-	-	2151		4235	4736	4543
1 Beverages and Tobacco	1007	1106	1267	1449	4829	1102	1190	1373	1310	4975	954	661	1076	1134	3825	976	1105	-	-	2080		5008	4297	4291
2 Crude Materials	1065	1177	1173	1231	4646	1121	1136	1072	968	4297	1002	685	953	1228	3869	1369	1429	-	-	2798		4662	3727	4980
3 Mineral Fuels	2098	2908	3531	3167	11704	2359	2812	2551	1765	9486	1543	783	1023	1632	4981	1657	1698	-	-	3355		11869	6641	6011
4 Animal and Vegetable Oils	17	19	26	15	78	17	16	16	25	74	18	25	14	19	77	40	63	-	-	102		75	85	136
5 Chemicals	6286	6387	5903	6559	25135	6618	6570	6846	6784	26818	6319	6406	5820	5905	24450	6040	6144	-	-	12184		25649	26356	23908
6 Manufactured Goods	3461	3284	3373	3548	13665	3187	4076	3991	3699	14953	3743	4332	4864	4688	17628	4628	5009	-	-	9636		14183	15765	19189
7 Machinery and Transport	18621	17950	18881	19606	75059	18461	17688	19442	20120	75711	17337	11553	15070	16654	60615	14811	14685	-	-	29495		74636	68452	61220
8 Miscellaneous Manufactures	6046	5827	5640	6330	23843	6663	7467	7563	8794	30487	5484	3498	4733	5863	19577	4590	4862	-	-	9453		26100	25338	20049
9 Other commodities nes	1424	1584	1725	1809	6543	1726	1978	1938	2236	7879	1954	1851	2201	2391	8397	2751	2863	-	-	5614		7239	7979	10206
Total Non-EU Exports	40957	41192	42514	44840	169503	42307	43994	45994	47049	179344	39441	30893	36856	40807	147997	37894	38976	-	-	76870		173656	163376	154533
Total Exports by SITC Section
0 Food and Live Animals	3575	3588	3597	4036	14796	3925	3576	4027	4204	15733	3572	3382	3685	4308	14947	2647	3353	-	-	6000		15135	15185	13993
1 Beverages and Tobacco	1607	1808	2029	2283	7728	1859	1834	2220	2076	7989	1522	1132	1846	1903	6404	1394	1746	-	-	3140		8005	6951	6889
2 Crude Materials	1745	1861	1835	1840	7280	1848	1801	1661	1540	6850	1671	1198	1578	1942	6389	2163	2491	-	-	4653		7324	6069	8173
3 Mineral Fuels	7282	8285	10586	8857	35009	7889	8419	7928	7430	31666	6609	3989	4683	5206	20487	5184	5054	-	-	10238		35751	25956	20127
4 Animal and Vegetable Oils	132	131	136	142	540	138	129	117	139	523	144	138	116	126	523	120	168	-	-	288		544	536	530
5 Chemicals	14440	13793	12970	13514	54716	14809	12549	13318	13320	53996	13136	12989	12283	14042	52450	11798	14564	-	-	26363		53842	52763	52688
6 Manufactured Goods	8068	7887	7808	7848	31612	7828	8199	8203	7595	31825	7844	7436	8543	9119	32941	8335	9694	-	-	18029		31684	31077	35690
7 Machinery and Transport	33915	32602	32531	34563	133612	35438	32238	33513	34731	135920	30951	20223	26153	30260	107588	26943	27512	-	-	54455		134770	119418	110869
8 Miscellaneous Manufactures	11716	11342	11254	12246	46558	13121	13085	13606	14688	54500	10512	7489	9956	11690	39646	8493	9346	-	-	17839		49707	46294	39484
9 Other commodities nes	1648	1857	2023	2127	7655	1967	2211	2179	2473	8830	2135	2025	2408	2678	9246	4097	4356	-	-	8454		8328	8812	13539
Total Exports	84128	83153	84769	87457	339506	88823	84042	86771	88195	347831	78096	60000	71252	81272	290620	71174	78284	-	-	149458		345090	313063	301982
	2018 Q1	2018 Q2	2018 Q3	2018 Q4	2018	2019 Q1	2019 Q2	2019 Q3	2019 Q4	2019	2020 Q1	2020 Q2	2020 Q3	2020 Q4	2020	2021 Q1	2021 Q2	2021 Q3	2021 Q4	2021		Year to Q2 2019	Year to Q2 2020	Year to Q2 2021
EU Imports by SITC Section
0 Food and Live Animals	6691	7035	7000	7490	28216	7419	6965	7104	7567	29055	6968	7002	6980	8035	28985	5811	6117	-	-	11928		28873	28640	26943
1 Beverages and Tobacco	954	1141	1231	1425	4752	1325	1095	1189	1319	4926	964	1120	1333	1594	5010	917	1258	-	-	2175		5076	4590	5101
2 Crude Materials	1415	1460	1460	1445	5780	1581	1491	1313	1304	5689	1492	1222	1490	1813	6017	1740	1747	-	-	3486		5978	5331	6790
3 Mineral Fuels	3516	2666	2437	2601	11221	2416	2179	1945	1861	8401	1467	851	1160	1341	4819	1668	1495	-	-	3162		9634	6124	5664
4 Animal and Vegetable Oils	241	219	233	215	908	227	228	221	228	904	211	226	246	267	950	178	206	-	-	384		903	885	897
5 Chemicals	10442	10674	10872	10730	42717	13426	9237	10656	10136	43456	9530	8911	9086	11529	39056	7946	8970	-	-	16916		44265	39233	37532
6 Manufactured Goods	7633	8183	7891	8084	31790	8140	8243	8010	7266	31659	6943	5268	6498	7593	26301	6186	6916	-	-	13102		32358	27486	27193
7 Machinery and Transport	26697	26039	24288	27059	104083	29656	24621	26585	26170	107032	24035	13543	21545	26186	85309	19558	18885	-	-	38443		105625	90333	86174
8 Miscellaneous Manufactures	7939	7823	8291	8996	33049	9070	8411	8842	8999	35322	7630	5154	7816	8988	29587	5579	6192	-	-	11771		34768	30624	28574
9 Other commodities nes	165	99	118	86	469	68	97	66	45	276	90	41	70	85	287	44	46	-	-	90		370	242	246
Total EU Imports	65693	65339	63820	68132	262984	73329	62569	65930	64893	266721	59329	43336	56223	67431	226320	49626	51831	-	-	101458		267850	233489	225112
Non-EU Imports by SITC Section
0 Food and Live Animals	2797	2849	2772	3072	11490	3186	2970	2832	2849	11837	2995	2954	2806	2931	11687	3095	3147	-	-	6242		12000	11630	11980
1 Beverages and Tobacco	340	423	432	474	1669	393	427	427	408	1655	364	391	470	446	1671	302	379	-	-	681		1726	1590	1597
2 Crude Materials	1133	1206	1297	1315	4951	1252	1229	1415	1353	5250	1363	1291	1454	1520	5629	1634	2203	-	-	3837		5093	5423	6811
3 Mineral Fuels	9173	8889	10404	10709	39175	9523	8694	8291	9044	35553	8329	3330	4093	5600	21351	6367	7461	-	-	13828		39330	28994	23521
4 Animal and Vegetable Oils	108	106	123	115	452	120	122	128	129	499	117	134	144	152	547	141	174	-	-	315		480	508	611
5 Chemicals	3962	3530	3634	4022	15148	4034	3286	3504	3206	14031	3379	3596	3694	3995	14663	5541	5467	-	-	11009		14976	13685	18697
6 Manufactured Goods	5717	5571	6072	6277	23637	6521	6203	6267	6001	24992	5819	5808	7995	7703	27325	7533	8920	-	-	16453		25074	23895	32151
7 Machinery and Transport	17209	17279	19432	20415	74335	18976	18022	20160	19575	76732	17673	13632	15365	19085	65755	17071	18163	-	-	35234		76845	71040	69684
8 Miscellaneous Manufactures	9893	9416	10971	11218	41498	10557	10263	11881	10921	43622	9433	7019	11959	13530	41940	9459	10101	-	-	19559		43009	39254	45048
9 Other commodities nes	1524	1568	1588	1810	6489	1558	1616	1666	1873	6713	1447	1199	1598	1920	6164	1183	1350	-	-	2532		6571	6185	6050
Total Non-EU Imports	51857	50836	56724	59427	218844	56121	52832	56570	55361	220884	50918	39354	49578	56881	196731	52326	57365	-	-	109690		225104	202203	216149
Total Imports by SITC Section
0 Food and Live Animals	9488	9885	9771	10562	39706	10605	9935	9936	10416	40892	9962	9956	9786	10966	40671	8905	9264	-	-	18170		40873	40271	38922
1 Beverages and Tobacco	1294	1564	1663	1899	6421	1718	1522	1616	1726	6581	1328	1510	1802	2040	6680	1219	1636	-	-	2856		6801	6180	6698
2 Crude Materials	2548	2666	2757	2760	10731	2834	2720	2728	2657	10939	2855	2514	2944	3333	11646	3374	3949	-	-	7324		11071	10754	13601
3 Mineral Fuels	12690	11555	12841	13310	50396	11940	10873	10236	10905	43954	9796	4181	5253	6941	26170	8035	8956	-	-	16991		48964	35117	29185
4 Animal and Vegetable Oils	349	325	356	330	1360	347	350	348	357	1403	328	360	390	419	1497	318	380	-	-	699		1383	1394	1507
5 Chemicals	14404	14204	14506	14751	57865	17460	12524	14161	13343	57487	12909	12506	12780	15524	53719	13487	14438	-	-	27925		59242	52919	56228
6 Manufactured Goods	13350	13753	13963	14361	55427	14662	14446	14276	13267	56651	12762	11076	14493	15296	53626	13719	15836	-	-	29555		57432	51381	59343
7 Machinery and Transport	43905	43318	43720	47475	178418	48632	42643	46744	45745	183765	41708	27175	36910	45271	151064	36630	37048	-	-	73678		182469	161373	155858
8 Miscellaneous Manufactures	17832	17238	19262	20215	74546	19627	18674	20723	19920	78944	17063	12172	19774	22518	71528	15038	16293	-	-	31330		77777	69878	73622
9 Other commodities nes	1689	1667	1706	1896	6958	1626	1714	1732	1918	6989	1537	1240	1668	2005	6451	1227	1396	-	-	2622		6941	6427	6296
Total Imports	117550	116175	120544	127558	481828	129450	115401	122500	120254	487605	110248	82691	105801	124312	423052	101952	109196	-	-	211148		492954	435692	441262
Figures in £ million	2018 Q1	2018 Q2	2018 Q3	2018 Q4	2018	2019 Q1	2019 Q2	2019 Q3	2019 Q4	2019	2020 Q1	2020 Q2	2020 Q3	2020 Q4	2020	2021 Q1	2021 Q2	2021 Q3	2021 Q4	2021		Year to Q2 2019	Year to Q2 2020	Year to Q2 2021
Exports by Country Group
Asia & Oceania	13629	14334	15120	15402	58485	13514	14585	15567	15209	58874	12424	10473	12666	13699	49262	12842	12736	-	-	25578		58620	53672	51943
Eastern Europe (excl EU)	1312	1213	1242	1302	5069	1392	1356	1415	1431	5593	1235	873	1219	1272	4600	1398	1491	-	-	2890		5292	4954	5381
European Union	43171	41961	42254	42616	170003	46516	40047	40777	41146	168486	38655	29108	34396	40465	142623	33280	39308	-	-	72588		171434	149686	147449
Latin America and Caribbean	1060	1202	1279	1269	4810	1297	1181	1309	1258	5044	1140	906	1034	1080	4159	1027	1041	-	-	2068		5025	4613	4182
Middle East and North Africa (excl EU)	4920	4536	4649	4770	18875	4739	4447	4537	4797	18519	4259	3072	3262	3961	14555	3310	3335	-	-	6645		18604	16665	13869
North America	13656	13347	13746	15348	56096	14748	15068	15809	16595	62220	13766	10243	11560	13134	48703	12169	12866	-	-	25035		58911	56412	49730
Sub-Saharan Africa	1443	1346	1444	1515	5748	1436	1457	1579	1451	5923	1322	924	1091	1162	4499	1150	1365	-	-	2515		5852	5276	4768
Western Europe (excl. EU)	3603	3752	3438	3548	14342	3552	4036	3982	4258	15828	3482	2628	3902	4256	14269	3283	3358	-	-	6642		14575	14350	14801
Undefined Country Group	1333	1463	1596	1686	6079	1630	1864	1797	2050	7342	1813	1774	2121	2242	7950	2714	2783	-	-	5497		6777	7434	9859
Total Exports	84128	83153	84769	87457	339506	88823	84042	86771	88195	347831	78096	60000	71252	81272	290620	71174	78284	-	-	149458		345090	313063	301982
Imports by Country Group
Asia & Oceania	22342	21605	25550	26899	96396	25105	23682	26422	25844	101053	21941	20223	26970	30409	99543	26793	26962	-	-	53754		101236	94430	111134
Eastern Europe (excl EU)	1834	2139	2364	2147	8483	2333	2148	2258	2072	8811	2272	1463	2065	1801	7602	1976	2489	-	-	4466		8992	8065	8332
European Union	65693	65339	63820	68132	262984	73329	62569	65930	64893	266721	59329	43336	56223	67431	226320	49626	51831	-	-	101458		267850	233489	225112
Latin America and Caribbean	1290	1475	1408	1475	5648	1550	1368	1442	1490	5850	1458	1270	1220	1439	5387	1212	1399	-	-	2612		5801	5660	5271
Middle East and North Africa (excl EU)	3163	3234	3743	3793	13934	3505	3742	3402	3220	13869	3031	1856	1754	2123	8764	2143	3073	-	-	5216		14784	11509	9093
North America	10052	11343	11735	12300	45431	12133	11268	12354	11600	47356	12221	8327	8858	10089	39495	8884	10606	-	-	19490		47436	44502	38438
Sub-Saharan Africa	1618	1671	2046	2186	7521	1431	1757	1939	1714	6841	1816	1026	1593	1592	6026	1788	2505	-	-	4293		7421	6495	7478
Western Europe (excl. EU)	10246	8007	8487	9074	35813	8697	7451	7285	7831	31265	6911	4124	5707	7861	24603	8566	9190	-	-	17756		33709	26152	31324
Undefined Country Group	1311	1362	1391	1553	5617	1366	1415	1468	1590	5839	1268	1066	1410	1567	5311	963	1140	-	-	2103		5725	5392	5081
Total Imports	117550	116175	120544	127558	481828	129450	115401	122500	120254	487605	110248	82691	105801	124312	423052	101952	109196	-	-	211148		492954	435692	441262
Notes:
1. The figures exclude estimates for late-response
2. RTS figures exclude trade in Non-Monetary Gold
3. 2021 data is provisional and subject to update
Return to Title and Contents

## Sheet: NE
Regional Trade Statistics, HMRC																								2021 Q2
																								Issued 7 October 2021
Table 5: SITC Section and Country Group, by EU and Non-EU breakdown1
North East
Figures in £ million	2018 Q1	2018 Q2	2018 Q3	2018 Q4	2018	2019 Q1	2019 Q2	2019 Q3	2019 Q4	2019	2020 Q1	2020 Q2	2020 Q3	2020 Q4	2020	2021 Q1	2021 Q2	2021 Q3	2021 Q4	2021		Year to Q2 2019	Year to Q2 2020	Year to Q2 2021
EU Exports by SITC Section
0 Food and Live Animals	38	37	36	40	151	46	35	42	39	162	32	30	42	43	147	31	46	-	-	78		157	143	162
1 Beverages and Tobacco	3	3	4	4	14	4	5	4	3	15	3	3	6	5	16	2	5	-	-	7		16	13	17
2 Crude Materials	22	17	16	16	71	14	15	10	10	49	14	14	16	12	56	17	22	-	-	39		61	48	67
3 Mineral Fuels	5	6	6	7	24	1	2	2	2	7	1	2	2	6	11	17	59	-	-	76		17	7	84
4 Animal and Vegetable Oils	0	0	0	1	1	0	2	0	1	4	0	0	0	0	1	0	0	-	-	0		3	2	1
5 Chemicals	504	441	489	437	1870	496	431	439	360	1727	427	377	436	455	1694	359	465	-	-	824		1853	1602	1715
6 Manufactured Goods	174	166	161	172	673	189	161	182	167	700	205	147	171	286	809	192	222	-	-	413		683	701	870
7 Machinery and Transport	1219	1217	992	1144	4572	1317	1042	979	1219	4557	1085	285	747	984	3101	927	610	-	-	1538		4496	3568	3268
8 Miscellaneous Manufactures	122	131	127	124	504	150	160	174	179	663	167	121	188	204	680	173	188	-	-	361		561	641	754
9 Other commodities nes	3	4	4	4	16	4	4	4	5	17	5	3	5	6	20	0	0	-	-	0		16	18	11
Total EU Exports	2090	2022	1835	1949	7896	2222	1858	1836	1985	7902	1940	982	1612	2002	6535	1718	1618	-	-	3336		7864	6743	6950
Non-EU Exports by SITC Section
0 Food and Live Animals	20	17	18	17	72	18	17	17	18	71	17	15	16	18	67	18	18	-	-	36		70	68	71
1 Beverages and Tobacco	2	2	2	2	8	2	3	2	2	9	2	2	2	3	8	3	3	-	-	6		9	8	10
2 Crude Materials	28	34	33	34	129	28	25	31	24	108	28	18	24	26	95	36	31	-	-	67		120	100	117
3 Mineral Fuels	1	0	1	1	3	1	8	1	0	10	0	1	1	1	4	1	0	-	-	2		11	3	4
4 Animal and Vegetable Oils	0	0	0	0	0	0	0	0	0	0	0	0	0	0	0	0	0	-	-	0		0	0	0
5 Chemicals	266	256	224	224	970	286	277	282	228	1074	285	249	268	274	1075	304	306	-	-	610		1012	1044	1151
6 Manufactured Goods	155	168	168	176	667	183	241	259	250	933	273	256	316	404	1248	372	335	-	-	707		767	1039	1426
7 Machinery and Transport	680	799	795	766	3039	658	631	717	694	2701	580	372	619	691	2262	578	511	-	-	1090		2851	2363	2399
8 Miscellaneous Manufactures	102	100	104	79	384	116	116	111	122	466	81	59	84	92	315	77	77	-	-	154		416	374	330
9 Other commodities nes	0	0	0	0	1	0	0	0	0	0	0	0	0	0	0	0	0	-	-	0		0	0	0
Total Non-EU Exports	1252	1377	1345	1299	5273	1293	1318	1421	1340	5372	1265	972	1329	1509	5076	1390	1281	-	-	2671		5256	4998	5509
Total Exports by SITC Section
0 Food and Live Animals	58	54	54	58	223	65	52	59	58	233	49	45	58	61	214	50	64	-	-	114		228	211	233
1 Beverages and Tobacco	4	5	6	6	21	6	8	6	5	25	5	5	8	7	25	5	8	-	-	13		25	21	28
2 Crude Materials	51	51	49	50	200	42	40	41	33	157	42	31	40	39	152	53	53	-	-	106		181	148	184
3 Mineral Fuels	5	6	7	7	26	2	11	2	2	17	2	4	3	7	15	18	59	-	-	78		28	10	88
4 Animal and Vegetable Oils	0	0	0	1	1	0	2	0	1	4	0	0	0	1	1	0	0	-	-	1		4	2	1
5 Chemicals	769	697	713	660	2840	783	708	721	588	2800	712	625	704	729	2770	663	771	-	-	1434		2865	2646	2866
6 Manufactured Goods	329	334	328	348	1340	372	402	441	418	1633	477	403	486	690	2057	564	556	-	-	1120		1450	1740	2296
7 Machinery and Transport	1899	2015	1787	1911	7612	1976	1674	1696	1913	7258	1665	657	1365	1675	5363	1505	1122	-	-	2627		7347	5931	5668
8 Miscellaneous Manufactures	223	231	231	203	888	266	276	285	302	1129	248	180	271	296	995	250	265	-	-	516		977	1014	1083
9 Other commodities nes	3	5	4	4	17	4	4	4	5	17	5	3	5	6	20	0	0	-	-	0		17	18	11
Total Exports	3342	3399	3180	3248	13169	3515	3177	3257	3325	13274	3205	1953	2940	3511	11610	3108	2899	-	-	6007		13120	11741	12459
	2018 Q1	2018 Q2	2018 Q3	2018 Q4	2018	2019 Q1	2019 Q2	2019 Q3	2019 Q4	2019	2020 Q1	2020 Q2	2020 Q3	2020 Q4	2020	2021 Q1	2021 Q2	2021 Q3	2021 Q4	2021		Year to Q2 2019	Year to Q2 2020	Year to Q2 2021
EU Imports by SITC Section
0 Food and Live Animals	116	125	130	132	504	140	132	129	134	535	116	110	102	106	434	67	67	-	-	133		535	489	341
1 Beverages and Tobacco	13	15	16	20	64	15	17	16	20	69	12	16	16	18	62	13	16	-	-	29		68	65	63
2 Crude Materials	39	38	39	38	154	50	51	45	62	208	70	51	61	66	247	56	45	-	-	102		178	227	228
3 Mineral Fuels	49	65	50	81	245	36	54	47	38	175	42	24	27	26	118	18	17	-	-	36		221	151	88
4 Animal and Vegetable Oils	2	3	4	3	13	3	6	4	6	18	3	3	2	2	10	3	3	-	-	6		16	16	10
5 Chemicals	413	483	500	526	1923	505	422	468	426	1821	409	369	402	445	1625	388	425	-	-	814		1953	1672	1661
6 Manufactured Goods	329	340	314	334	1317	360	362	338	290	1350	339	292	334	359	1323	257	294	-	-	551		1370	1259	1244
7 Machinery and Transport	767	794	663	878	3103	970	806	884	914	3575	865	325	668	868	2726	643	532	-	-	1174		3318	2988	2711
8 Miscellaneous Manufactures	181	181	174	177	713	189	170	184	183	726	156	101	156	183	596	158	140	-	-	298		710	624	637
9 Other commodities nes	4	6	8	9	27	5	5	3	3	17	3	3	4	5	14	3	3	-	-	7		27	12	15
Total EU Imports	1912	2051	1899	2199	8061	2273	2025	2120	2076	8494	2014	1293	1772	2078	7157	1605	1542	-	-	3148		8396	7503	6998
Non-EU Imports by SITC Section
0 Food and Live Animals	28	22	25	28	103	26	23	31	22	102	21	31	25	21	97	27	29	-	-	56		102	105	101
1 Beverages and Tobacco	6	6	7	7	26	6	6	7	6	26	6	7	7	7	27	5	5	-	-	10		27	27	24
2 Crude Materials	57	75	94	84	309	82	100	105	113	401	130	132	144	108	514	127	182	-	-	309		360	481	561
3 Mineral Fuels	71	89	98	82	339	65	66	62	73	265	59	29	23	28	139	35	50	-	-	85		310	223	136
4 Animal and Vegetable Oils	4	3	4	4	15	3	3	3	4	13	2	4	4	7	18	9	8	-	-	17		14	14	28
5 Chemicals	130	128	147	132	537	174	149	152	129	604	145	158	148	141	593	137	177	-	-	314		602	584	604
6 Manufactured Goods	204	217	219	239	878	234	208	230	224	896	283	231	324	341	1179	288	304	-	-	591		900	968	1256
7 Machinery and Transport	590	636	623	609	2459	611	631	662	489	2393	444	291	392	452	1580	404	510	-	-	914		2474	1886	1758
8 Miscellaneous Manufactures	319	288	338	326	1270	325	311	374	336	1347	314	227	301	312	1153	297	291	-	-	588		1300	1251	1200
9 Other commodities nes	0	0	0	0	0	0	0	-	0	0	0	-	0	0	0	-	-	-	-	-		0	0	0
Total Non-EU Imports	1409	1464	1555	1511	5938	1526	1497	1626	1398	6048	1405	1110	1368	1417	5300	1329	1555	-	-	2884		6088	5539	5669
Total Imports by SITC Section
0 Food and Live Animals	144	148	155	160	607	166	155	159	156	637	137	141	126	127	531	93	96	-	-	189		637	594	442
1 Beverages and Tobacco	18	21	23	28	90	20	24	23	27	94	18	23	23	25	90	18	21	-	-	39		95	91	87
2 Crude Materials	95	113	133	121	463	132	151	150	175	609	200	183	205	174	761	183	227	-	-	411		538	708	789
3 Mineral Fuels	120	154	148	163	584	101	119	109	111	440	101	53	50	54	257	53	68	-	-	121		531	374	224
4 Animal and Vegetable Oils	6	6	8	7	28	5	9	7	10	32	6	7	6	9	27	12	11	-	-	23		30	30	38
5 Chemicals	543	612	647	658	2460	679	571	620	555	2425	554	528	551	586	2219	526	602	-	-	1128		2555	2257	2265
6 Manufactured Goods	533	557	533	573	2196	594	570	568	514	2247	621	523	658	700	2502	544	598	-	-	1142		2270	2227	2500
7 Machinery and Transport	1357	1431	1286	1488	5561	1581	1437	1547	1403	5969	1309	615	1060	1321	4305	1047	1041	-	-	2088		5792	4874	4469
8 Miscellaneous Manufactures	500	468	512	503	1983	515	481	559	519	2073	470	328	457	494	1749	455	431	-	-	886		2010	1875	1837
9 Other commodities nes	4	6	8	9	27	5	5	3	3	17	3	3	4	5	14	3	3	-	-	7		27	12	15
Total Imports	3321	3515	3453	3710	13999	3798	3522	3746	3474	14541	3419	2403	3140	3495	12457	2934	3097	-	-	6031		14484	13042	12666
Figures in £ million	2018 Q1	2018 Q2	2018 Q3	2018 Q4	2018	2019 Q1	2019 Q2	2019 Q3	2019 Q4	2019	2020 Q1	2020 Q2	2020 Q3	2020 Q4	2020	2021 Q1	2021 Q2	2021 Q3	2021 Q4	2021		Year to Q2 2019	Year to Q2 2020	Year to Q2 2021
Exports by Country Group
Asia & Oceania	373	433	420	449	1675	382	470	488	516	1856	441	435	533	581	1988	412	460	-	-	872		1721	1879	1985
Eastern Europe (excl EU)	115	139	134	115	503	133	128	137	114	512	104	62	125	131	422	113	133	-	-	246		510	416	502
European Union	2090	2022	1835	1949	7896	2222	1858	1836	1985	7902	1940	982	1612	2002	6535	1718	1618	-	-	3336		7864	6743	6950
Latin America and Caribbean	56	64	75	64	259	55	72	77	72	275	53	26	34	46	158	72	63	-	-	135		265	227	214
Middle East and North Africa (excl EU)	127	134	128	129	517	149	105	149	114	517	116	83	104	108	411	97	85	-	-	183		510	462	395
North America	303	309	291	342	1245	358	351	343	324	1377	360	262	285	377	1285	495	344	-	-	839		1343	1290	1501
Sub-Saharan Africa	41	37	47	41	167	41	44	60	54	200	29	24	24	31	108	24	27	-	-	50		174	166	106
Western Europe (excl. EU)	239	261	250	159	908	174	148	167	146	636	164	81	224	235	703	177	168	-	-	345		731	558	804
Undefined Country Group	0	0	0	0	0	0	0	0	0	0	0	0	0	0	0	1	0	-	-	1		0	0	1
Total Exports	3342	3399	3180	3248	13169	3515	3177	3257	3325	13274	3205	1953	2940	3511	11610	3108	2899	-	-	6007		13120	11741	12459
Imports by Country Group
Asia & Oceania	852	849	917	916	3535	909	903	966	760	3537	732	574	703	746	2754	702	781	-	-	1482		3645	3031	2931
Eastern Europe (excl EU)	111	126	130	119	486	117	96	96	90	398	88	60	67	78	293	67	91	-	-	158		462	333	303
European Union	1912	2051	1899	2199	8061	2273	2025	2120	2076	8494	2014	1293	1772	2078	7157	1605	1542	-	-	3148		8396	7503	6998
Latin America and Caribbean	18	20	19	17	74	25	21	23	20	88	18	20	11	12	61	20	21	-	-	42		81	81	65
Middle East and North Africa (excl EU)	35	33	32	34	134	40	35	38	34	147	38	24	31	42	136	45	47	-	-	92		141	135	165
North America	252	270	306	264	1093	294	304	347	337	1282	340	277	364	318	1298	247	329	-	-	575		1169	1301	1257
Sub-Saharan Africa	34	65	54	53	206	40	47	50	54	191	60	62	65	91	279	72	103	-	-	175		194	226	330
Western Europe (excl. EU)	105	101	97	107	409	102	91	108	103	404	130	93	127	130	480	176	184	-	-	361		396	434	617
Undefined Country Group	-	-	-	-	-	-	-	-	-	-	-	-	-	-	-	-	-	-	-	-		-	-	-
Total Imports	3321	3515	3453	3710	13999	3798	3522	3746	3474	14541	3419	2403	3140	3495	12457	2934	3097	-	-	6031		14484	13042	12666
Notes:
1. The figures exclude estimates for late-response
2. RTS figures exclude trade in Non-Monetary Gold
3. 2021 data is provisional and subject to update
Return to Title and Contents

[truncated: 14 more sheets: NW, YH, EM, WM, EA, LO, SE, SW, EN, WA, SC, NI, ZA, ZB]
