# Supplementary material for: Evaluating the Brexit and COVID-19’s influence on the UK economy: A data analysis
Source: PLoS One. 2023 Jun 15;18(6):e0287342. doi: 10.1371/journal.pone.0287342 (PMC10270588; doi:10.1371/journal.pone.0287342)
Supplement: S1 Dataset — (ZIP) [file pone.0287342.s002.zip › DataSet/trade_region.xls]

## Sheet: Custom table download 202109212
Region Group	Region	Flow Type	Year	Quarter	Value (£ 000's)
England	North East	Exports (000's)	2013	Q1	3048359
England	North East	Exports (000's)	2013	Q2	3014656
England	North East	Exports (000's)	2013	Q3	2833402
England	North East	Exports (000's)	2013	Q4	2940574
England	North East	Exports (000's)	2014	Q1	3279106
England	North East	Exports (000's)	2014	Q2	3025287
England	North East	Exports (000's)	2014	Q3	2961210
England	North East	Exports (000's)	2014	Q4	3236293
England	North East	Exports (000's)	2015	Q1	3230306
England	North East	Exports (000's)	2015	Q2	3064648
England	North East	Exports (000's)	2015	Q3	2910696
England	North East	Exports (000's)	2015	Q4	2890110
England	North East	Exports (000's)	2016	Q1	2885288
England	North East	Exports (000's)	2016	Q2	2985822
England	North East	Exports (000's)	2016	Q3	2916812
England	North East	Exports (000's)	2016	Q4	3178267
England	North East	Exports (000's)	2017	Q1	3197153
England	North East	Exports (000's)	2017	Q2	3104263
England	North East	Exports (000's)	2017	Q3	3172632
England	North East	Exports (000's)	2017	Q4	3438372
England	North East	Exports (000's)	2018	Q1	3342476
England	North East	Exports (000's)	2018	Q2	3398526
England	North East	Exports (000's)	2018	Q3	3179934
England	North East	Exports (000's)	2018	Q4	3247962
England	North East	Exports (000's)	2019	Q1	3515206
England	North East	Exports (000's)	2019	Q2	3176512
England	North East	Exports (000's)	2019	Q3	3257095
England	North East	Exports (000's)	2019	Q4	3325246
England	North East	Exports (000's)	2020	Q1	3222353
England	North East	Exports (000's)	2020	Q2	1958691
England	North East	Exports (000's)	2020	Q3	2950518
England	North East	Exports (000's)	2020	Q4	3536980
England	North East	Exports (000's)	2021	Q1	3153703
England	North East	Imports (000's)	2013	Q1	3008768
England	North East	Imports (000's)	2013	Q2	3047533
England	North East	Imports (000's)	2013	Q3	3105003
England	North East	Imports (000's)	2013	Q4	2929545
England	North East	Imports (000's)	2014	Q1	3069778
England	North East	Imports (000's)	2014	Q2	3356066
England	North East	Imports (000's)	2014	Q3	3171118
England	North East	Imports (000's)	2014	Q4	3340293
England	North East	Imports (000's)	2015	Q1	3096582
England	North East	Imports (000's)	2015	Q2	2892837
England	North East	Imports (000's)	2015	Q3	2679850
England	North East	Imports (000's)	2015	Q4	2668857
England	North East	Imports (000's)	2016	Q1	2958113
England	North East	Imports (000's)	2016	Q2	2994993
England	North East	Imports (000's)	2016	Q3	3210568
England	North East	Imports (000's)	2016	Q4	3347765
England	North East	Imports (000's)	2017	Q1	3320286
England	North East	Imports (000's)	2017	Q2	3243798
England	North East	Imports (000's)	2017	Q3	3318687
England	North East	Imports (000's)	2017	Q4	3295780
England	North East	Imports (000's)	2018	Q1	3320710
England	North East	Imports (000's)	2018	Q2	3514707
England	North East	Imports (000's)	2018	Q3	3453478
England	North East	Imports (000's)	2018	Q4	3709696
England	North East	Imports (000's)	2019	Q1	3798425
England	North East	Imports (000's)	2019	Q2	3522257
England	North East	Imports (000's)	2019	Q3	3746064
England	North East	Imports (000's)	2019	Q4	3474481
England	North East	Imports (000's)	2020	Q1	3404661
England	North East	Imports (000's)	2020	Q2	2389684
England	North East	Imports (000's)	2020	Q3	3127314
England	North East	Imports (000's)	2020	Q4	3476842
England	North East	Imports (000's)	2021	Q1	2927658
England	North West	Exports (000's)	2013	Q1	7081873
England	North West	Exports (000's)	2013	Q2	7348620
England	North West	Exports (000's)	2013	Q3	6908775
England	North West	Exports (000's)	2013	Q4	7192198
England	North West	Exports (000's)	2014	Q1	6891777
England	North West	Exports (000's)	2014	Q2	6797248
England	North West	Exports (000's)	2014	Q3	6774573
England	North West	Exports (000's)	2014	Q4	6895552
England	North West	Exports (000's)	2015	Q1	6752370
England	North West	Exports (000's)	2015	Q2	7231558
England	North West	Exports (000's)	2015	Q3	6459337
England	North West	Exports (000's)	2015	Q4	6577678
England	North West	Exports (000's)	2016	Q1	6386961
England	North West	Exports (000's)	2016	Q2	7174074
England	North West	Exports (000's)	2016	Q3	6590863
England	North West	Exports (000's)	2016	Q4	7639536
England	North West	Exports (000's)	2017	Q1	7318947
England	North West	Exports (000's)	2017	Q2	7130804
England	North West	Exports (000's)	2017	Q3	6884757
England	North West	Exports (000's)	2017	Q4	7366878
England	North West	Exports (000's)	2018	Q1	6804461
England	North West	Exports (000's)	2018	Q2	7020662
England	North West	Exports (000's)	2018	Q3	6942522
England	North West	Exports (000's)	2018	Q4	7095117
England	North West	Exports (000's)	2019	Q1	7014743
England	North West	Exports (000's)	2019	Q2	6469648
England	North West	Exports (000's)	2019	Q3	6838822
England	North West	Exports (000's)	2019	Q4	7022248
England	North West	Exports (000's)	2020	Q1	6360060
England	North West	Exports (000's)	2020	Q2	5009995
England	North West	Exports (000's)	2020	Q3	5911583
England	North West	Exports (000's)	2020	Q4	7029479
England	North West	Exports (000's)	2021	Q1	6643818
England	North West	Imports (000's)	2013	Q1	8777598
England	North West	Imports (000's)	2013	Q2	8930793
England	North West	Imports (000's)	2013	Q3	9144622
England	North West	Imports (000's)	2013	Q4	9076530
England	North West	Imports (000's)	2014	Q1	8311823
England	North West	Imports (000's)	2014	Q2	8364917
England	North West	Imports (000's)	2014	Q3	8509891
England	North West	Imports (000's)	2014	Q4	8518960
England	North West	Imports (000's)	2015	Q1	8227500
England	North West	Imports (000's)	2015	Q2	8327097
England	North West	Imports (000's)	2015	Q3	8114481
England	North West	Imports (000's)	2015	Q4	8439356
England	North West	Imports (000's)	2016	Q1	7791863
England	North West	Imports (000's)	2016	Q2	8388623
England	North West	Imports (000's)	2016	Q3	8870394
England	North West	Imports (000's)	2016	Q4	9289236
England	North West	Imports (000's)	2017	Q1	8981241
England	North West	Imports (000's)	2017	Q2	8972904
England	North West	Imports (000's)	2017	Q3	9394381
England	North West	Imports (000's)	2017	Q4	9474873
England	North West	Imports (000's)	2018	Q1	9351068
England	North West	Imports (000's)	2018	Q2	9474104
England	North West	Imports (000's)	2018	Q3	9771592
England	North West	Imports (000's)	2018	Q4	10212139
England	North West	Imports (000's)	2019	Q1	9990851
England	North West	Imports (000's)	2019	Q2	8990650
England	North West	Imports (000's)	2019	Q3	9769465
England	North West	Imports (000's)	2019	Q4	9532935
England	North West	Imports (000's)	2020	Q1	8749631
England	North West	Imports (000's)	2020	Q2	6549835
England	North West	Imports (000's)	2020	Q3	8475110
England	North West	Imports (000's)	2020	Q4	9718808
England	North West	Imports (000's)	2021	Q1	8228596
England	Yorkshire and The Humber	Exports (000's)	2013	Q1	3860286
England	Yorkshire and The Humber	Exports (000's)	2013	Q2	4021738
England	Yorkshire and The Humber	Exports (000's)	2013	Q3	3877529
England	Yorkshire and The Humber	Exports (000's)	2013	Q4	3776019
England	Yorkshire and The Humber	Exports (000's)	2014	Q1	3899957
England	Yorkshire and The Humber	Exports (000's)	2014	Q2	3878497
England	Yorkshire and The Humber	Exports (000's)	2014	Q3	3800277
England	Yorkshire and The Humber	Exports (000's)	2014	Q4	3780469
England	Yorkshire and The Humber	Exports (000's)	2015	Q1	3778522
England	Yorkshire and The Humber	Exports (000's)	2015	Q2	3747315
England	Yorkshire and The Humber	Exports (000's)	2015	Q3	3535398
England	Yorkshire and The Humber	Exports (000's)	2015	Q4	3521081
England	Yorkshire and The Humber	Exports (000's)	2016	Q1	3393684
England	Yorkshire and The Humber	Exports (000's)	2016	Q2	3715006
England	Yorkshire and The Humber	Exports (000's)	2016	Q3	3625177
England	Yorkshire and The Humber	Exports (000's)	2016	Q4	4022572
England	Yorkshire and The Humber	Exports (000's)	2017	Q1	4213540
England	Yorkshire and The Humber	Exports (000's)	2017	Q2	4143985
England	Yorkshire and The Humber	Exports (000's)	2017	Q3	4068223
England	Yorkshire and The Humber	Exports (000's)	2017	Q4	4393764
England	Yorkshire and The Humber	Exports (000's)	2018	Q1	4367293
England	Yorkshire and The Humber	Exports (000's)	2018	Q2	4550931
England	Yorkshire and The Humber	Exports (000's)	2018	Q3	4575688
England	Yorkshire and The Humber	Exports (000's)	2018	Q4	4680304
England	Yorkshire and The Humber	Exports (000's)	2019	Q1	4508801
England	Yorkshire and The Humber	Exports (000's)	2019	Q2	4200363
England	Yorkshire and The Humber	Exports (000's)	2019	Q3	4208830
England	Yorkshire and The Humber	Exports (000's)	2019	Q4	4208100
England	Yorkshire and The Humber	Exports (000's)	2020	Q1	3863656
England	Yorkshire and The Humber	Exports (000's)	2020	Q2	3252522
England	Yorkshire and The Humber	Exports (000's)	2020	Q3	3439811
England	Yorkshire and The Humber	Exports (000's)	2020	Q4	4076229
England	Yorkshire and The Humber	Exports (000's)	2021	Q1	3590583
England	Yorkshire and The Humber	Imports (000's)	2013	Q1	7067277
England	Yorkshire and The Humber	Imports (000's)	2013	Q2	6766365
England	Yorkshire and The Humber	Imports (000's)	2013	Q3	6530946
England	Yorkshire and The Humber	Imports (000's)	2013	Q4	6943043
England	Yorkshire and The Humber	Imports (000's)	2014	Q1	7469433
England	Yorkshire and The Humber	Imports (000's)	2014	Q2	6718164
England	Yorkshire and The Humber	Imports (000's)	2014	Q3	6407255
England	Yorkshire and The Humber	Imports (000's)	2014	Q4	6932327
England	Yorkshire and The Humber	Imports (000's)	2015	Q1	7459177
England	Yorkshire and The Humber	Imports (000's)	2015	Q2	6709853
England	Yorkshire and The Humber	Imports (000's)	2015	Q3	6690669
England	Yorkshire and The Humber	Imports (000's)	2015	Q4	6781035
England	Yorkshire and The Humber	Imports (000's)	2016	Q1	6661416
England	Yorkshire and The Humber	Imports (000's)	2016	Q2	6655554
England	Yorkshire and The Humber	Imports (000's)	2016	Q3	6647042
England	Yorkshire and The Humber	Imports (000's)	2016	Q4	8008860
England	Yorkshire and The Humber	Imports (000's)	2017	Q1	8549590
England	Yorkshire and The Humber	Imports (000's)	2017	Q2	7676292
England	Yorkshire and The Humber	Imports (000's)	2017	Q3	7943252
England	Yorkshire and The Humber	Imports (000's)	2017	Q4	8897314
England	Yorkshire and The Humber	Imports (000's)	2018	Q1	8267809
England	Yorkshire and The Humber	Imports (000's)	2018	Q2	7691038
England	Yorkshire and The Humber	Imports (000's)	2018	Q3	8668528
England	Yorkshire and The Humber	Imports (000's)	2018	Q4	9073025
England	Yorkshire and The Humber	Imports (000's)	2019	Q1	9633890
England	Yorkshire and The Humber	Imports (000's)	2019	Q2	7291545
England	Yorkshire and The Humber	Imports (000's)	2019	Q3	7800144
England	Yorkshire and The Humber	Imports (000's)	2019	Q4	7647844
England	Yorkshire and The Humber	Imports (000's)	2020	Q1	7055570
England	Yorkshire and The Humber	Imports (000's)	2020	Q2	5968048
England	Yorkshire and The Humber	Imports (000's)	2020	Q3	6157038
England	Yorkshire and The Humber	Imports (000's)	2020	Q4	8134244
England	Yorkshire and The Humber	Imports (000's)	2021	Q1	6843264
England	East Midlands	Exports (000's)	2013	Q1	4550610
England	East Midlands	Exports (000's)	2013	Q2	4798023
England	East Midlands	Exports (000's)	2013	Q3	4664278
England	East Midlands	Exports (000's)	2013	Q4	4692694
England	East Midlands	Exports (000's)	2014	Q1	4456574
England	East Midlands	Exports (000's)	2014	Q2	4344755
England	East Midlands	Exports (000's)	2014	Q3	4284705
England	East Midlands	Exports (000's)	2014	Q4	4459563
England	East Midlands	Exports (000's)	2015	Q1	4176921
England	East Midlands	Exports (000's)	2015	Q2	4299783
England	East Midlands	Exports (000's)	2015	Q3	4155950
England	East Midlands	Exports (000's)	2015	Q4	4290835
England	East Midlands	Exports (000's)	2016	Q1	4184446
England	East Midlands	Exports (000's)	2016	Q2	4431675
England	East Midlands	Exports (000's)	2016	Q3	4362471
England	East Midlands	Exports (000's)	2016	Q4	4763407
England	East Midlands	Exports (000's)	2017	Q1	4821429
England	East Midlands	Exports (000's)	2017	Q2	5037976
England	East Midlands	Exports (000's)	2017	Q3	5063038
England	East Midlands	Exports (000's)	2017	Q4	5626863
England	East Midlands	Exports (000's)	2018	Q1	5403107
England	East Midlands	Exports (000's)	2018	Q2	5397112
England	East Midlands	Exports (000's)	2018	Q3	5415288
England	East Midlands	Exports (000's)	2018	Q4	5954638
England	East Midlands	Exports (000's)	2019	Q1	6144890
England	East Midlands	Exports (000's)	2019	Q2	6024640
England	East Midlands	Exports (000's)	2019	Q3	5958672
England	East Midlands	Exports (000's)	2019	Q4	6284182
England	East Midlands	Exports (000's)	2020	Q1	5831449
England	East Midlands	Exports (000's)	2020	Q2	4827720
England	East Midlands	Exports (000's)	2020	Q3	4842269
England	East Midlands	Exports (000's)	2020	Q4	5303767
England	East Midlands	Exports (000's)	2021	Q1	4588493
England	East Midlands	Imports (000's)	2013	Q1	5497671
England	East Midlands	Imports (000's)	2013	Q2	5768532
England	East Midlands	Imports (000's)	2013	Q3	5946770
England	East Midlands	Imports (000's)	2013	Q4	5815277
England	East Midlands	Imports (000's)	2014	Q1	5597513
England	East Midlands	Imports (000's)	2014	Q2	5667078
England	East Midlands	Imports (000's)	2014	Q3	5640940
England	East Midlands	Imports (000's)	2014	Q4	5681636
England	East Midlands	Imports (000's)	2015	Q1	5698268
England	East Midlands	Imports (000's)	2015	Q2	5442667
England	East Midlands	Imports (000's)	2015	Q3	5445613
England	East Midlands	Imports (000's)	2015	Q4	5403867
England	East Midlands	Imports (000's)	2016	Q1	5546638
England	East Midlands	Imports (000's)	2016	Q2	5802730
England	East Midlands	Imports (000's)	2016	Q3	5935535
England	East Midlands	Imports (000's)	2016	Q4	6281743
England	East Midlands	Imports (000's)	2017	Q1	6536016
England	East Midlands	Imports (000's)	2017	Q2	6365525
England	East Midlands	Imports (000's)	2017	Q3	6771248
England	East Midlands	Imports (000's)	2017	Q4	6673744
England	East Midlands	Imports (000's)	2018	Q1	6772066
England	East Midlands	Imports (000's)	2018	Q2	6825341
England	East Midlands	Imports (000's)	2018	Q3	6992543
England	East Midlands	Imports (000's)	2018	Q4	7169222
England	East Midlands	Imports (000's)	2019	Q1	7592686
England	East Midlands	Imports (000's)	2019	Q2	7458026
England	East Midlands	Imports (000's)	2019	Q3	7257610
England	East Midlands	Imports (000's)	2019	Q4	6999417
England	East Midlands	Imports (000's)	2020	Q1	6695932
England	East Midlands	Imports (000's)	2020	Q2	5127104
England	East Midlands	Imports (000's)	2020	Q3	6511894
England	East Midlands	Imports (000's)	2020	Q4	6877602
England	East Midlands	Imports (000's)	2021	Q1	6061343
England	West Midlands	Exports (000's)	2013	Q1	6162599
England	West Midlands	Exports (000's)	2013	Q2	6208172
England	West Midlands	Exports (000's)	2013	Q3	6182550
England	West Midlands	Exports (000's)	2013	Q4	6890015
England	West Midlands	Exports (000's)	2014	Q1	6616575
England	West Midlands	Exports (000's)	2014	Q2	6691153
England	West Midlands	Exports (000's)	2014	Q3	6271003
England	West Midlands	Exports (000's)	2014	Q4	7004889
England	West Midlands	Exports (000's)	2015	Q1	6705254
England	West Midlands	Exports (000's)	2015	Q2	6842966
England	West Midlands	Exports (000's)	2015	Q3	5974171
England	West Midlands	Exports (000's)	2015	Q4	6877175
England	West Midlands	Exports (000's)	2016	Q1	6942973
England	West Midlands	Exports (000's)	2016	Q2	7518667
England	West Midlands	Exports (000's)	2016	Q3	7030524
England	West Midlands	Exports (000's)	2016	Q4	8240804
England	West Midlands	Exports (000's)	2017	Q1	8561212
England	West Midlands	Exports (000's)	2017	Q2	8157565
England	West Midlands	Exports (000's)	2017	Q3	7849017
England	West Midlands	Exports (000's)	2017	Q4	8890658
England	West Midlands	Exports (000's)	2018	Q1	8897012
England	West Midlands	Exports (000's)	2018	Q2	7993702
England	West Midlands	Exports (000's)	2018	Q3	8133275
England	West Midlands	Exports (000's)	2018	Q4	8414169
England	West Midlands	Exports (000's)	2019	Q1	8090668
England	West Midlands	Exports (000's)	2019	Q2	7447815
England	West Midlands	Exports (000's)	2019	Q3	7995123
England	West Midlands	Exports (000's)	2019	Q4	8172763
England	West Midlands	Exports (000's)	2020	Q1	7422667
England	West Midlands	Exports (000's)	2020	Q2	3944471
England	West Midlands	Exports (000's)	2020	Q3	5999433
England	West Midlands	Exports (000's)	2020	Q4	7144065
England	West Midlands	Exports (000's)	2021	Q1	6689605
England	West Midlands	Imports (000's)	2013	Q1	6966018
England	West Midlands	Imports (000's)	2013	Q2	7192507
England	West Midlands	Imports (000's)	2013	Q3	7195002
England	West Midlands	Imports (000's)	2013	Q4	7186315
England	West Midlands	Imports (000's)	2014	Q1	7965344
England	West Midlands	Imports (000's)	2014	Q2	7934077
England	West Midlands	Imports (000's)	2014	Q3	7487735
England	West Midlands	Imports (000's)	2014	Q4	7588878
England	West Midlands	Imports (000's)	2015	Q1	7931963
England	West Midlands	Imports (000's)	2015	Q2	8033371
England	West Midlands	Imports (000's)	2015	Q3	7545991
England	West Midlands	Imports (000's)	2015	Q4	7924311
England	West Midlands	Imports (000's)	2016	Q1	7716580
England	West Midlands	Imports (000's)	2016	Q2	8262364
England	West Midlands	Imports (000's)	2016	Q3	8504288
England	West Midlands	Imports (000's)	2016	Q4	9021605
England	West Midlands	Imports (000's)	2017	Q1	9239630
England	West Midlands	Imports (000's)	2017	Q2	9146265
England	West Midlands	Imports (000's)	2017	Q3	9198110
England	West Midlands	Imports (000's)	2017	Q4	9085517
England	West Midlands	Imports (000's)	2018	Q1	9482258
England	West Midlands	Imports (000's)	2018	Q2	9062438
England	West Midlands	Imports (000's)	2018	Q3	9456178
England	West Midlands	Imports (000's)	2018	Q4	9785113
England	West Midlands	Imports (000's)	2019	Q1	10024730
England	West Midlands	Imports (000's)	2019	Q2	8897148
England	West Midlands	Imports (000's)	2019	Q3	9007590
England	West Midlands	Imports (000's)	2019	Q4	8784224
England	West Midlands	Imports (000's)	2020	Q1	8050630
England	West Midlands	Imports (000's)	2020	Q2	5508453
England	West Midlands	Imports (000's)	2020	Q3	7349354
England	West Midlands	Imports (000's)	2020	Q4	8861023
England	West Midlands	Imports (000's)	2021	Q1	8154115
England	East	Exports (000's)	2013	Q1	5851638
England	East	Exports (000's)	2013	Q2	6532754
England	East	Exports (000's)	2013	Q3	5890478
England	East	Exports (000's)	2013	Q4	6188355
England	East	Exports (000's)	2014	Q1	6011127
England	East	Exports (000's)	2014	Q2	6107117
England	East	Exports (000's)	2014	Q3	5915264
England	East	Exports (000's)	2014	Q4	6199697
England	East	Exports (000's)	2015	Q1	5995448
England	East	Exports (000's)	2015	Q2	6075465
England	East	Exports (000's)	2015	Q3	5869596
England	East	Exports (000's)	2015	Q4	6242199
England	East	Exports (000's)	2016	Q1	6209487
England	East	Exports (000's)	2016	Q2	6882426
England	East	Exports (000's)	2016	Q3	6765811
England	East	Exports (000's)	2016	Q4	6832904
England	East	Exports (000's)	2017	Q1	7101083
England	East	Exports (000's)	2017	Q2	7371202
England	East	Exports (000's)	2017	Q3	7183590
England	East	Exports (000's)	2017	Q4	7292884
England	East	Exports (000's)	2018	Q1	6873877
England	East	Exports (000's)	2018	Q2	6732156
England	East	Exports (000's)	2018	Q3	7360014
England	East	Exports (000's)	2018	Q4	7312591
England	East	Exports (000's)	2019	Q1	7403100
England	East	Exports (000's)	2019	Q2	7032517
England	East	Exports (000's)	2019	Q3	7221632
England	East	Exports (000's)	2019	Q4	7394426
England	East	Exports (000's)	2020	Q1	6752325
England	East	Exports (000's)	2020	Q2	5824216
England	East	Exports (000's)	2020	Q3	6525461
England	East	Exports (000's)	2020	Q4	7707209
England	East	Exports (000's)	2021	Q1	7060595
England	East	Imports (000's)	2013	Q1	11240490
England	East	Imports (000's)	2013	Q2	10443646
England	East	Imports (000's)	2013	Q3	9943780
England	East	Imports (000's)	2013	Q4	10547503
England	East	Imports (000's)	2014	Q1	10236234
England	East	Imports (000's)	2014	Q2	9958661
England	East	Imports (000's)	2014	Q3	9917980
England	East	Imports (000's)	2014	Q4	10610863
England	East	Imports (000's)	2015	Q1	10023671
England	East	Imports (000's)	2015	Q2	9303164
England	East	Imports (000's)	2015	Q3	9061750
England	East	Imports (000's)	2015	Q4	9811463
England	East	Imports (000's)	2016	Q1	11094541
England	East	Imports (000's)	2016	Q2	11304784
England	East	Imports (000's)	2016	Q3	10792628
England	East	Imports (000's)	2016	Q4	11861089
England	East	Imports (000's)	2017	Q1	12743502
England	East	Imports (000's)	2017	Q2	11811367
England	East	Imports (000's)	2017	Q3	11268282
England	East	Imports (000's)	2017	Q4	12139383
England	East	Imports (000's)	2018	Q1	12240691
England	East	Imports (000's)	2018	Q2	11351533
England	East	Imports (000's)	2018	Q3	11183844
England	East	Imports (000's)	2018	Q4	12210705
England	East	Imports (000's)	2019	Q1	12476515
England	East	Imports (000's)	2019	Q2	10334850
England	East	Imports (000's)	2019	Q3	11333051
England	East	Imports (000's)	2019	Q4	11203076
England	East	Imports (000's)	2020	Q1	10542631
England	East	Imports (000's)	2020	Q2	8291261
England	East	Imports (000's)	2020	Q3	9810023
England	East	Imports (000's)	2020	Q4	11449190
England	East	Imports (000's)	2021	Q1	9363382
England	London	Exports (000's)	2013	Q1	8020832
England	London	Exports (000's)	2013	Q2	8494839
England	London	Exports (000's)	2013	Q3	7934241
England	London	Exports (000's)	2013	Q4	8356667
England	London	Exports (000's)	2014	Q1	7973798
England	London	Exports (000's)	2014	Q2	7535972
England	London	Exports (000's)	2014	Q3	7266621
England	London	Exports (000's)	2014	Q4	7985423
England	London	Exports (000's)	2015	Q1	7948286
England	London	Exports (000's)	2015	Q2	7885304
England	London	Exports (000's)	2015	Q3	7207830
England	London	Exports (000's)	2015	Q4	7609643
England	London	Exports (000's)	2016	Q1	7004634
England	London	Exports (000's)	2016	Q2	7903807
England	London	Exports (000's)	2016	Q3	7484512
England	London	Exports (000's)	2016	Q4	9308701
England	London	Exports (000's)	2017	Q1	9107490
England	London	Exports (000's)	2017	Q2	8997419
England	London	Exports (000's)	2017	Q3	8822573
England	London	Exports (000's)	2017	Q4	9264940
England	London	Exports (000's)	2018	Q1	9338349
England	London	Exports (000's)	2018	Q2	9397245
England	London	Exports (000's)	2018	Q3	9166777
England	London	Exports (000's)	2018	Q4	9563347
England	London	Exports (000's)	2019	Q1	10836733
England	London	Exports (000's)	2019	Q2	10975754
England	London	Exports (000's)	2019	Q3	10689715
England	London	Exports (000's)	2019	Q4	11371075
England	London	Exports (000's)	2020	Q1	9896660
England	London	Exports (000's)	2020	Q2	7631027
England	London	Exports (000's)	2020	Q3	9513268
England	London	Exports (000's)	2020	Q4	11013152
England	London	Exports (000's)	2021	Q1	8605661
England	London	Imports (000's)	2013	Q1	14270482
England	London	Imports (000's)	2013	Q2	14415863
England	London	Imports (000's)	2013	Q3	15760819
England	London	Imports (000's)	2013	Q4	15580316
England	London	Imports (000's)	2014	Q1	13943599
England	London	Imports (000's)	2014	Q2	14288989
England	London	Imports (000's)	2014	Q3	16048432
England	London	Imports (000's)	2014	Q4	15411008
England	London	Imports (000's)	2015	Q1	13484121
England	London	Imports (000's)	2015	Q2	13186145
England	London	Imports (000's)	2015	Q3	13987342
England	London	Imports (000's)	2015	Q4	15588242
England	London	Imports (000's)	2016	Q1	13764347
England	London	Imports (000's)	2016	Q2	13846858
England	London	Imports (000's)	2016	Q3	15703321
England	London	Imports (000's)	2016	Q4	15900713
England	London	Imports (000's)	2017	Q1	15303454
England	London	Imports (000's)	2017	Q2	14882733
England	London	Imports (000's)	2017	Q3	15771703
England	London	Imports (000's)	2017	Q4	16293731
England	London	Imports (000's)	2018	Q1	14732259
England	London	Imports (000's)	2018	Q2	15332874
England	London	Imports (000's)	2018	Q3	17370929
England	London	Imports (000's)	2018	Q4	18321231
England	London	Imports (000's)	2019	Q1	18516765
England	London	Imports (000's)	2019	Q2	17219875
England	London	Imports (000's)	2019	Q3	18058338
England	London	Imports (000's)	2019	Q4	20336360
England	London	Imports (000's)	2020	Q1	15125750
England	London	Imports (000's)	2020	Q2	11242613
England	London	Imports (000's)	2020	Q3	14174164
England	London	Imports (000's)	2020	Q4	16363474
England	London	Imports (000's)	2021	Q1	12598695
England	South East	Exports (000's)	2013	Q1	9564165
England	South East	Exports (000's)	2013	Q2	10188601
England	South East	Exports (000's)	2013	Q3	9680805
England	South East	Exports (000's)	2013	Q4	9881368
England	South East	Exports (000's)	2014	Q1	8955677
England	South East	Exports (000's)	2014	Q2	9110592
England	South East	Exports (000's)	2014	Q3	8871107
England	South East	Exports (000's)	2014	Q4	10015050
England	South East	Exports (000's)	2015	Q1	9232563
England	South East	Exports (000's)	2015	Q2	10686414
England	South East	Exports (000's)	2015	Q3	9439432
England	South East	Exports (000's)	2015	Q4	9681042
England	South East	Exports (000's)	2016	Q1	9295562
England	South East	Exports (000's)	2016	Q2	10023703
England	South East	Exports (000's)	2016	Q3	10268659
England	South East	Exports (000's)	2016	Q4	11205644
England	South East	Exports (000's)	2017	Q1	11198166
England	South East	Exports (000's)	2017	Q2	11393947
England	South East	Exports (000's)	2017	Q3	11020839
England	South East	Exports (000's)	2017	Q4	11706906
England	South East	Exports (000's)	2018	Q1	11315323
England	South East	Exports (000's)	2018	Q2	11504008
England	South East	Exports (000's)	2018	Q3	11661182
England	South East	Exports (000's)	2018	Q4	12515029
England	South East	Exports (000's)	2019	Q1	12002456
England	South East	Exports (000's)	2019	Q2	11070122
England	South East	Exports (000's)	2019	Q3	11940154
England	South East	Exports (000's)	2019	Q4	11653349
England	South East	Exports (000's)	2020	Q1	10018654
England	South East	Exports (000's)	2020	Q2	7385430
England	South East	Exports (000's)	2020	Q3	9354969
England	South East	Exports (000's)	2020	Q4	10543207
England	South East	Exports (000's)	2021	Q1	9593241
England	South East	Imports (000's)	2013	Q1	18744301
England	South East	Imports (000's)	2013	Q2	19444073
England	South East	Imports (000's)	2013	Q3	20075620
England	South East	Imports (000's)	2013	Q4	19007106
England	South East	Imports (000's)	2014	Q1	19049327
England	South East	Imports (000's)	2014	Q2	18825537
England	South East	Imports (000's)	2014	Q3	19071721
England	South East	Imports (000's)	2014	Q4	19911015
England	South East	Imports (000's)	2015	Q1	19722629
England	South East	Imports (000's)	2015	Q2	19756567
England	South East	Imports (000's)	2015	Q3	19923626
England	South East	Imports (000's)	2015	Q4	20254201
England	South East	Imports (000's)	2016	Q1	19565494
England	South East	Imports (000's)	2016	Q2	20467897
England	South East	Imports (000's)	2016	Q3	21457324
England	South East	Imports (000's)	2016	Q4	22048300
England	South East	Imports (000's)	2017	Q1	22942164
England	South East	Imports (000's)	2017	Q2	22874843
England	South East	Imports (000's)	2017	Q3	23329840
England	South East	Imports (000's)	2017	Q4	23081841
England	South East	Imports (000's)	2018	Q1	23760234
England	South East	Imports (000's)	2018	Q2	23494491
England	South East	Imports (000's)	2018	Q3	22859932
England	South East	Imports (000's)	2018	Q4	25295673
England	South East	Imports (000's)	2019	Q1	26683466
England	South East	Imports (000's)	2019	Q2	23036611
England	South East	Imports (000's)	2019	Q3	25239283
England	South East	Imports (000's)	2019	Q4	24357756
England	South East	Imports (000's)	2020	Q1	22008249
England	South East	Imports (000's)	2020	Q2	15079065
England	South East	Imports (000's)	2020	Q3	20884309
England	South East	Imports (000's)	2020	Q4	23571698
England	South East	Imports (000's)	2021	Q1	19360167
England	South West	Exports (000's)	2013	Q1	4234905
England	South West	Exports (000's)	2013	Q2	4490610
England	South West	Exports (000's)	2013	Q3	4302909
England	South West	Exports (000's)	2013	Q4	4465377
England	South West	Exports (000's)	2014	Q1	4098111
England	South West	Exports (000's)	2014	Q2	4141394
England	South West	Exports (000's)	2014	Q3	3852074
England	South West	Exports (000's)	2014	Q4	4407770
England	South West	Exports (000's)	2015	Q1	3898599
England	South West	Exports (000's)	2015	Q2	4274104
England	South West	Exports (000's)	2015	Q3	3970993
England	South West	Exports (000's)	2015	Q4	4301688
England	South West	Exports (000's)	2016	Q1	4084490
England	South West	Exports (000's)	2016	Q2	4553931
England	South West	Exports (000's)	2016	Q3	4557847
England	South West	Exports (000's)	2016	Q4	4989077
England	South West	Exports (000's)	2017	Q1	5047129
England	South West	Exports (000's)	2017	Q2	5033748
England	South West	Exports (000's)	2017	Q3	4992479
England	South West	Exports (000's)	2017	Q4	5352002
England	South West	Exports (000's)	2018	Q1	5397745
England	South West	Exports (000's)	2018	Q2	5282652
England	South West	Exports (000's)	2018	Q3	5311334
England	South West	Exports (000's)	2018	Q4	5465019
England	South West	Exports (000's)	2019	Q1	5577392
England	South West	Exports (000's)	2019	Q2	5168509
England	South West	Exports (000's)	2019	Q3	5193590
England	South West	Exports (000's)	2019	Q4	5340635
England	South West	Exports (000's)	2020	Q1	5104141
England	South West	Exports (000's)	2020	Q2	3787958
England	South West	Exports (000's)	2020	Q3	4358609
England	South West	Exports (000's)	2020	Q4	4720707
England	South West	Exports (000's)	2021	Q1	4457956
England	South West	Imports (000's)	2013	Q1	5176487
England	South West	Imports (000's)	2013	Q2	5156813
England	South West	Imports (000's)	2013	Q3	5784278
England	South West	Imports (000's)	2013	Q4	5938387
England	South West	Imports (000's)	2014	Q1	4975075
England	South West	Imports (000's)	2014	Q2	4904996
England	South West	Imports (000's)	2014	Q3	5183953
England	South West	Imports (000's)	2014	Q4	5401981
England	South West	Imports (000's)	2015	Q1	5207815
England	South West	Imports (000's)	2015	Q2	5288410
England	South West	Imports (000's)	2015	Q3	5467372
England	South West	Imports (000's)	2015	Q4	5222208
England	South West	Imports (000's)	2016	Q1	5454232
England	South West	Imports (000's)	2016	Q2	5544356
England	South West	Imports (000's)	2016	Q3	6049627
England	South West	Imports (000's)	2016	Q4	6070488
England	South West	Imports (000's)	2017	Q1	6493586
England	South West	Imports (000's)	2017	Q2	5954039
England	South West	Imports (000's)	2017	Q3	6203459
England	South West	Imports (000's)	2017	Q4	6138318
England	South West	Imports (000's)	2018	Q1	5790337
England	South West	Imports (000's)	2018	Q2	5813858
England	South West	Imports (000's)	2018	Q3	6195645
England	South West	Imports (000's)	2018	Q4	6375456
England	South West	Imports (000's)	2019	Q1	6420579
England	South West	Imports (000's)	2019	Q2	6047737
England	South West	Imports (000's)	2019	Q3	6269705
England	South West	Imports (000's)	2019	Q4	5872343
England	South West	Imports (000's)	2020	Q1	5942902
England	South West	Imports (000's)	2020	Q2	4302440
England	South West	Imports (000's)	2020	Q3	4916234
England	South West	Imports (000's)	2020	Q4	5516446
England	South West	Imports (000's)	2021	Q1	5157430
Wales	Wales	Exports (000's)	2013	Q1	4145369
Wales	Wales	Exports (000's)	2013	Q2	4296008
Wales	Wales	Exports (000's)	2013	Q3	4090091
Wales	Wales	Exports (000's)	2013	Q4	4078517
Wales	Wales	Exports (000's)	2014	Q1	3977838
Wales	Wales	Exports (000's)	2014	Q2	3646557
Wales	Wales	Exports (000's)	2014	Q3	3189523
Wales	Wales	Exports (000's)	2014	Q4	3321168
Wales	Wales	Exports (000's)	2015	Q1	3320910
Wales	Wales	Exports (000's)	2015	Q2	3510744
Wales	Wales	Exports (000's)	2015	Q3	3240854
Wales	Wales	Exports (000's)	2015	Q4	3180935
Wales	Wales	Exports (000's)	2016	Q1	3453453
Wales	Wales	Exports (000's)	2016	Q2	3653854
Wales	Wales	Exports (000's)	2016	Q3	3500470
Wales	Wales	Exports (000's)	2016	Q4	4021746
Wales	Wales	Exports (000's)	2017	Q1	4174179
Wales	Wales	Exports (000's)	2017	Q2	4212033
Wales	Wales	Exports (000's)	2017	Q3	4003607
Wales	Wales	Exports (000's)	2017	Q4	4089157
Wales	Wales	Exports (000's)	2018	Q1	4142121
Wales	Wales	Exports (000's)	2018	Q2	4364343
Wales	Wales	Exports (000's)	2018	Q3	4333808
Wales	Wales	Exports (000's)	2018	Q4	4349431
Wales	Wales	Exports (000's)	2019	Q1	4645447
Wales	Wales	Exports (000's)	2019	Q2	4423021
Wales	Wales	Exports (000's)	2019	Q3	4387492
Wales	Wales	Exports (000's)	2019	Q4	4316985
Wales	Wales	Exports (000's)	2020	Q1	4128571
Wales	Wales	Exports (000's)	2020	Q2	2694455
Wales	Wales	Exports (000's)	2020	Q3	3245362
Wales	Wales	Exports (000's)	2020	Q4	3493326
Wales	Wales	Exports (000's)	2021	Q1	3144176
Wales	Wales	Imports (000's)	2013	Q1	3903820
Wales	Wales	Imports (000's)	2013	Q2	4417001
Wales	Wales	Imports (000's)	2013	Q3	4681603
Wales	Wales	Imports (000's)	2013	Q4	4365538
Wales	Wales	Imports (000's)	2014	Q1	4342871
Wales	Wales	Imports (000's)	2014	Q2	4185911
Wales	Wales	Imports (000's)	2014	Q3	4196859
Wales	Wales	Imports (000's)	2014	Q4	3885093
Wales	Wales	Imports (000's)	2015	Q1	3801903
Wales	Wales	Imports (000's)	2015	Q2	3729924
Wales	Wales	Imports (000's)	2015	Q3	3368766
Wales	Wales	Imports (000's)	2015	Q4	3405727
Wales	Wales	Imports (000's)	2016	Q1	3485840
Wales	Wales	Imports (000's)	2016	Q2	3513560
Wales	Wales	Imports (000's)	2016	Q3	3861929
Wales	Wales	Imports (000's)	2016	Q4	4075342
Wales	Wales	Imports (000's)	2017	Q1	4600949
Wales	Wales	Imports (000's)	2017	Q2	4101370
Wales	Wales	Imports (000's)	2017	Q3	4424745
Wales	Wales	Imports (000's)	2017	Q4	4485723
Wales	Wales	Imports (000's)	2018	Q1	4347662
Wales	Wales	Imports (000's)	2018	Q2	4444707
Wales	Wales	Imports (000's)	2018	Q3	4790692
Wales	Wales	Imports (000's)	2018	Q4	4770648
Wales	Wales	Imports (000's)	2019	Q1	4676124
Wales	Wales	Imports (000's)	2019	Q2	4558226
Wales	Wales	Imports (000's)	2019	Q3	4411401
Wales	Wales	Imports (000's)	2019	Q4	4570799
Wales	Wales	Imports (000's)	2020	Q1	4283156
Wales	Wales	Imports (000's)	2020	Q2	2752282
Wales	Wales	Imports (000's)	2020	Q3	3347693
Wales	Wales	Imports (000's)	2020	Q4	3806060
Wales	Wales	Imports (000's)	2021	Q1	3514580
Scotland	Scotland	Exports (000's)	2013	Q1	7597786
Scotland	Scotland	Exports (000's)	2013	Q2	8163743
Scotland	Scotland	Exports (000's)	2013	Q3	7812778
Scotland	Scotland	Exports (000's)	2013	Q4	7554482
Scotland	Scotland	Exports (000's)	2014	Q1	7827578
Scotland	Scotland	Exports (000's)	2014	Q2	7915458
Scotland	Scotland	Exports (000's)	2014	Q3	7078575
Scotland	Scotland	Exports (000's)	2014	Q4	7540876
Scotland	Scotland	Exports (000's)	2015	Q1	5882101
Scotland	Scotland	Exports (000's)	2015	Q2	6760042
Scotland	Scotland	Exports (000's)	2015	Q3	5414527
Scotland	Scotland	Exports (000's)	2015	Q4	5805904
Scotland	Scotland	Exports (000's)	2016	Q1	5388255
Scotland	Scotland	Exports (000's)	2016	Q2	5746369
Scotland	Scotland	Exports (000's)	2016	Q3	6418242
Scotland	Scotland	Exports (000's)	2016	Q4	6598032
Scotland	Scotland	Exports (000's)	2017	Q1	6909478
Scotland	Scotland	Exports (000's)	2017	Q2	6992661
Scotland	Scotland	Exports (000's)	2017	Q3	7286465
Scotland	Scotland	Exports (000's)	2017	Q4	7422667
Scotland	Scotland	Exports (000's)	2018	Q1	7299903
Scotland	Scotland	Exports (000's)	2018	Q2	7658400
Scotland	Scotland	Exports (000's)	2018	Q3	8426127
Scotland	Scotland	Exports (000's)	2018	Q4	8848626
Scotland	Scotland	Exports (000's)	2019	Q1	8486116
Scotland	Scotland	Exports (000's)	2019	Q2	8316843
Scotland	Scotland	Exports (000's)	2019	Q3	8770318
Scotland	Scotland	Exports (000's)	2019	Q4	8276231
Scotland	Scotland	Exports (000's)	2020	Q1	7272376
Scotland	Scotland	Exports (000's)	2020	Q2	5774014
Scotland	Scotland	Exports (000's)	2020	Q3	6655076
Scotland	Scotland	Exports (000's)	2020	Q4	6957589
Scotland	Scotland	Exports (000's)	2021	Q1	6169201
Scotland	Scotland	Imports (000's)	2013	Q1	6059640
Scotland	Scotland	Imports (000's)	2013	Q2	6300536
Scotland	Scotland	Imports (000's)	2013	Q3	6200141
Scotland	Scotland	Imports (000's)	2013	Q4	6516291
Scotland	Scotland	Imports (000's)	2014	Q1	5652075
Scotland	Scotland	Imports (000's)	2014	Q2	5620173
Scotland	Scotland	Imports (000's)	2014	Q3	5452223
Scotland	Scotland	Imports (000's)	2014	Q4	5944149
Scotland	Scotland	Imports (000's)	2015	Q1	5155728
Scotland	Scotland	Imports (000's)	2015	Q2	5368129
Scotland	Scotland	Imports (000's)	2015	Q3	4644337
Scotland	Scotland	Imports (000's)	2015	Q4	4739110
Scotland	Scotland	Imports (000's)	2016	Q1	4569568
Scotland	Scotland	Imports (000's)	2016	Q2	5504560
Scotland	Scotland	Imports (000's)	2016	Q3	5702051
Scotland	Scotland	Imports (000's)	2016	Q4	5934343
Scotland	Scotland	Imports (000's)	2017	Q1	5826173
Scotland	Scotland	Imports (000's)	2017	Q2	5339338
Scotland	Scotland	Imports (000's)	2017	Q3	5868820
Scotland	Scotland	Imports (000's)	2017	Q4	7183178
Scotland	Scotland	Imports (000's)	2018	Q1	6218597
Scotland	Scotland	Imports (000's)	2018	Q2	5716178
Scotland	Scotland	Imports (000's)	2018	Q3	6221186
Scotland	Scotland	Imports (000's)	2018	Q4	7214232
Scotland	Scotland	Imports (000's)	2019	Q1	6294170
Scotland	Scotland	Imports (000's)	2019	Q2	5815480
Scotland	Scotland	Imports (000's)	2019	Q3	5844843
Scotland	Scotland	Imports (000's)	2019	Q4	5745507
Scotland	Scotland	Imports (000's)	2020	Q1	5488632
Scotland	Scotland	Imports (000's)	2020	Q2	4304333
Scotland	Scotland	Imports (000's)	2020	Q3	4641487
Scotland	Scotland	Imports (000's)	2020	Q4	5452649
Scotland	Scotland	Imports (000's)	2021	Q1	5299960
Northern Ireland	Northern Ireland	Exports (000's)	2013	Q1	1626198
Northern Ireland	Northern Ireland	Exports (000's)	2013	Q2	1768963
Northern Ireland	Northern Ireland	Exports (000's)	2013	Q3	1722210
Northern Ireland	Northern Ireland	Exports (000's)	2013	Q4	1796204
Northern Ireland	Northern Ireland	Exports (000's)	2014	Q1	1659910
Northern Ireland	Northern Ireland	Exports (000's)	2014	Q2	1702073
Northern Ireland	Northern Ireland	Exports (000's)	2014	Q3	1633312
Northern Ireland	Northern Ireland	Exports (000's)	2014	Q4	1764894
Northern Ireland	Northern Ireland	Exports (000's)	2015	Q1	1739344
Northern Ireland	Northern Ireland	Exports (000's)	2015	Q2	1796158
Northern Ireland	Northern Ireland	Exports (000's)	2015	Q3	1835790
Northern Ireland	Northern Ireland	Exports (000's)	2015	Q4	1792621
Northern Ireland	Northern Ireland	Exports (000's)	2016	Q1	1951851
Northern Ireland	Northern Ireland	Exports (000's)	2016	Q2	1931439
Northern Ireland	Northern Ireland	Exports (000's)	2016	Q3	1854218
Northern Ireland	Northern Ireland	Exports (000's)	2016	Q4	2085111
Northern Ireland	Northern Ireland	Exports (000's)	2017	Q1	2207225
Northern Ireland	Northern Ireland	Exports (000's)	2017	Q2	2316636
Northern Ireland	Northern Ireland	Exports (000's)	2017	Q3	2033403
Northern Ireland	Northern Ireland	Exports (000's)	2017	Q4	2137031
Northern Ireland	Northern Ireland	Exports (000's)	2018	Q1	2168645
Northern Ireland	Northern Ireland	Exports (000's)	2018	Q2	2222525
Northern Ireland	Northern Ireland	Exports (000's)	2018	Q3	2134281
Northern Ireland	Northern Ireland	Exports (000's)	2018	Q4	2369646
Northern Ireland	Northern Ireland	Exports (000's)	2019	Q1	2331157
Northern Ireland	Northern Ireland	Exports (000's)	2019	Q2	2349487
Northern Ireland	Northern Ireland	Exports (000's)	2019	Q3	2212366
Northern Ireland	Northern Ireland	Exports (000's)	2019	Q4	2260619
Northern Ireland	Northern Ireland	Exports (000's)	2020	Q1	2165655
Northern Ireland	Northern Ireland	Exports (000's)	2020	Q2	1655231
Northern Ireland	Northern Ireland	Exports (000's)	2020	Q3	1965566
Northern Ireland	Northern Ireland	Exports (000's)	2020	Q4	2084213
Northern Ireland	Northern Ireland	Exports (000's)	2021	Q1	1788909
Northern Ireland	Northern Ireland	Imports (000's)	2013	Q1	1429350
Northern Ireland	Northern Ireland	Imports (000's)	2013	Q2	1646556
Northern Ireland	Northern Ireland	Imports (000's)	2013	Q3	1590474
Northern Ireland	Northern Ireland	Imports (000's)	2013	Q4	1597215
Northern Ireland	Northern Ireland	Imports (000's)	2014	Q1	1545528
Northern Ireland	Northern Ireland	Imports (000's)	2014	Q2	1596832
Northern Ireland	Northern Ireland	Imports (000's)	2014	Q3	1601071
Northern Ireland	Northern Ireland	Imports (000's)	2014	Q4	1653808
Northern Ireland	Northern Ireland	Imports (000's)	2015	Q1	1643802
Northern Ireland	Northern Ireland	Imports (000's)	2015	Q2	1642871
Northern Ireland	Northern Ireland	Imports (000's)	2015	Q3	1633220
Northern Ireland	Northern Ireland	Imports (000's)	2015	Q4	1654683
Northern Ireland	Northern Ireland	Imports (000's)	2016	Q1	1621428
Northern Ireland	Northern Ireland	Imports (000's)	2016	Q2	1672331
Northern Ireland	Northern Ireland	Imports (000's)	2016	Q3	1734473
Northern Ireland	Northern Ireland	Imports (000's)	2016	Q4	1880245
Northern Ireland	Northern Ireland	Imports (000's)	2017	Q1	1801063
Northern Ireland	Northern Ireland	Imports (000's)	2017	Q2	1838435
Northern Ireland	Northern Ireland	Imports (000's)	2017	Q3	1900460
Northern Ireland	Northern Ireland	Imports (000's)	2017	Q4	1898245
Northern Ireland	Northern Ireland	Imports (000's)	2018	Q1	1898472
Northern Ireland	Northern Ireland	Imports (000's)	2018	Q2	1936723
Northern Ireland	Northern Ireland	Imports (000's)	2018	Q3	1955425
Northern Ireland	Northern Ireland	Imports (000's)	2018	Q4	2007739
Northern Ireland	Northern Ireland	Imports (000's)	2019	Q1	2078189
Northern Ireland	Northern Ireland	Imports (000's)	2019	Q2	2044116
Northern Ireland	Northern Ireland	Imports (000's)	2019	Q3	2012735
Northern Ireland	Northern Ireland	Imports (000's)	2019	Q4	1930750
Northern Ireland	Northern Ireland	Imports (000's)	2020	Q1	1739555
Northern Ireland	Northern Ireland	Imports (000's)	2020	Q2	1507133
Northern Ireland	Northern Ireland	Imports (000's)	2020	Q3	1698156
Northern Ireland	Northern Ireland	Imports (000's)	2020	Q4	1821111
Northern Ireland	Northern Ireland	Imports (000's)	2021	Q1	1739213
Unallocated	Unallocated - Known	Exports (000's)	2013	Q1	4235824
Unallocated	Unallocated - Known	Exports (000's)	2013	Q2	4071333
Unallocated	Unallocated - Known	Exports (000's)	2013	Q3	4191789
Unallocated	Unallocated - Known	Exports (000's)	2013	Q4	4465914
Unallocated	Unallocated - Known	Exports (000's)	2014	Q1	3927858
Unallocated	Unallocated - Known	Exports (000's)	2014	Q2	3550652
Unallocated	Unallocated - Known	Exports (000's)	2014	Q3	4180700
Unallocated	Unallocated - Known	Exports (000's)	2014	Q4	4169135
Unallocated	Unallocated - Known	Exports (000's)	2015	Q1	3423536
Unallocated	Unallocated - Known	Exports (000's)	2015	Q2	4051432
Unallocated	Unallocated - Known	Exports (000's)	2015	Q3	4431167
Unallocated	Unallocated - Known	Exports (000's)	2015	Q4	4315226
Unallocated	Unallocated - Known	Exports (000's)	2016	Q1	4319670
Unallocated	Unallocated - Known	Exports (000's)	2016	Q2	4129972
Unallocated	Unallocated - Known	Exports (000's)	2016	Q3	4253187
Unallocated	Unallocated - Known	Exports (000's)	2016	Q4	4415480
Unallocated	Unallocated - Known	Exports (000's)	2017	Q1	4830178
Unallocated	Unallocated - Known	Exports (000's)	2017	Q2	5049086
Unallocated	Unallocated - Known	Exports (000's)	2017	Q3	5333657
Unallocated	Unallocated - Known	Exports (000's)	2017	Q4	5580312
Unallocated	Unallocated - Known	Exports (000's)	2018	Q1	6613895
Unallocated	Unallocated - Known	Exports (000's)	2018	Q2	5157525
Unallocated	Unallocated - Known	Exports (000's)	2018	Q3	5607108
Unallocated	Unallocated - Known	Exports (000's)	2018	Q4	4880328
Unallocated	Unallocated - Known	Exports (000's)	2019	Q1	5727449
Unallocated	Unallocated - Known	Exports (000's)	2019	Q2	4369981
Unallocated	Unallocated - Known	Exports (000's)	2019	Q3	4974860
Unallocated	Unallocated - Known	Exports (000's)	2019	Q4	4937855
Unallocated	Unallocated - Known	Exports (000's)	2020	Q1	4720378
Unallocated	Unallocated - Known	Exports (000's)	2020	Q2	4600061
Unallocated	Unallocated - Known	Exports (000's)	2020	Q3	4554137
Unallocated	Unallocated - Known	Exports (000's)	2020	Q4	5788446
Unallocated	Unallocated - Known	Exports (000's)	2021	Q1	2292147
Unallocated	Unallocated - Known	Imports (000's)	2013	Q1	5665731
Unallocated	Unallocated - Known	Imports (000's)	2013	Q2	5669961
Unallocated	Unallocated - Known	Imports (000's)	2013	Q3	6059615
Unallocated	Unallocated - Known	Imports (000's)	2013	Q4	6410600
Unallocated	Unallocated - Known	Imports (000's)	2014	Q1	5925538
Unallocated	Unallocated - Known	Imports (000's)	2014	Q2	5782583
Unallocated	Unallocated - Known	Imports (000's)	2014	Q3	6028996
Unallocated	Unallocated - Known	Imports (000's)	2014	Q4	6173645
Unallocated	Unallocated - Known	Imports (000's)	2015	Q1	6598286
Unallocated	Unallocated - Known	Imports (000's)	2015	Q2	6422924
Unallocated	Unallocated - Known	Imports (000's)	2015	Q3	6420610
Unallocated	Unallocated - Known	Imports (000's)	2015	Q4	6671982
Unallocated	Unallocated - Known	Imports (000's)	2016	Q1	6705086
Unallocated	Unallocated - Known	Imports (000's)	2016	Q2	6754281
Unallocated	Unallocated - Known	Imports (000's)	2016	Q3	8486139
Unallocated	Unallocated - Known	Imports (000's)	2016	Q4	7694290
Unallocated	Unallocated - Known	Imports (000's)	2017	Q1	8101562
Unallocated	Unallocated - Known	Imports (000's)	2017	Q2	9127753
Unallocated	Unallocated - Known	Imports (000's)	2017	Q3	8753558
Unallocated	Unallocated - Known	Imports (000's)	2017	Q4	8397039
Unallocated	Unallocated - Known	Imports (000's)	2018	Q1	8563579
Unallocated	Unallocated - Known	Imports (000's)	2018	Q2	7770923
Unallocated	Unallocated - Known	Imports (000's)	2018	Q3	7795695
Unallocated	Unallocated - Known	Imports (000's)	2018	Q4	8145577
Unallocated	Unallocated - Known	Imports (000's)	2019	Q1	8241850
Unallocated	Unallocated - Known	Imports (000's)	2019	Q2	6960676
Unallocated	Unallocated - Known	Imports (000's)	2019	Q3	7791338
Unallocated	Unallocated - Known	Imports (000's)	2019	Q4	7108116
Unallocated	Unallocated - Known	Imports (000's)	2020	Q1	8365415
Unallocated	Unallocated - Known	Imports (000's)	2020	Q2	7440237
Unallocated	Unallocated - Known	Imports (000's)	2020	Q3	11576352
Unallocated	Unallocated - Known	Imports (000's)	2020	Q4	14969985
Unallocated	Unallocated - Known	Imports (000's)	2021	Q1	9554822
Unallocated	Unallocated - Unknown	Exports (000's)	2013	Q1	2434206
Unallocated	Unallocated - Unknown	Exports (000's)	2013	Q2	2119107
Unallocated	Unallocated - Unknown	Exports (000's)	2013	Q3	2109956
Unallocated	Unallocated - Unknown	Exports (000's)	2013	Q4	2035536
Unallocated	Unallocated - Unknown	Exports (000's)	2014	Q1	1891350
Unallocated	Unallocated - Unknown	Exports (000's)	2014	Q2	2028082
Unallocated	Unallocated - Unknown	Exports (000's)	2014	Q3	2271927
Unallocated	Unallocated - Unknown	Exports (000's)	2014	Q4	1985562
Unallocated	Unallocated - Unknown	Exports (000's)	2015	Q1	2070285
Unallocated	Unallocated - Unknown	Exports (000's)	2015	Q2	1937304
Unallocated	Unallocated - Unknown	Exports (000's)	2015	Q3	1756807
Unallocated	Unallocated - Unknown	Exports (000's)	2015	Q4	1813442
Unallocated	Unallocated - Unknown	Exports (000's)	2016	Q1	1542750
Unallocated	Unallocated - Unknown	Exports (000's)	2016	Q2	1640786
Unallocated	Unallocated - Unknown	Exports (000's)	2016	Q3	2217270
Unallocated	Unallocated - Unknown	Exports (000's)	2016	Q4	2463852
Unallocated	Unallocated - Unknown	Exports (000's)	2017	Q1	2722131
Unallocated	Unallocated - Unknown	Exports (000's)	2017	Q2	2280348
Unallocated	Unallocated - Unknown	Exports (000's)	2017	Q3	2538987
Unallocated	Unallocated - Unknown	Exports (000's)	2017	Q4	2855004
Unallocated	Unallocated - Unknown	Exports (000's)	2018	Q1	2163325
Unallocated	Unallocated - Unknown	Exports (000's)	2018	Q2	2473412
Unallocated	Unallocated - Unknown	Exports (000's)	2018	Q3	2521300
Unallocated	Unallocated - Unknown	Exports (000's)	2018	Q4	2760469
Unallocated	Unallocated - Unknown	Exports (000's)	2019	Q1	2538870
Unallocated	Unallocated - Unknown	Exports (000's)	2019	Q2	3016374
Unallocated	Unallocated - Unknown	Exports (000's)	2019	Q3	3122241
Unallocated	Unallocated - Unknown	Exports (000's)	2019	Q4	3631546
Unallocated	Unallocated - Unknown	Exports (000's)	2020	Q1	2661858
Unallocated	Unallocated - Unknown	Exports (000's)	2020	Q2	2259121
Unallocated	Unallocated - Unknown	Exports (000's)	2020	Q3	2806690
Unallocated	Unallocated - Unknown	Exports (000's)	2020	Q4	3092528
Unallocated	Unallocated - Unknown	Exports (000's)	2021	Q1	4947723
Unallocated	Unallocated - Unknown	Imports (000's)	2013	Q1	1628555
Unallocated	Unallocated - Unknown	Imports (000's)	2013	Q2	1655351
Unallocated	Unallocated - Unknown	Imports (000's)	2013	Q3	2041374
Unallocated	Unallocated - Unknown	Imports (000's)	2013	Q4	2314999
Unallocated	Unallocated - Unknown	Imports (000's)	2014	Q1	1676797
Unallocated	Unallocated - Unknown	Imports (000's)	2014	Q2	2191314
Unallocated	Unallocated - Unknown	Imports (000's)	2014	Q3	1978101
Unallocated	Unallocated - Unknown	Imports (000's)	2014	Q4	2602803
Unallocated	Unallocated - Unknown	Imports (000's)	2015	Q1	1585972
Unallocated	Unallocated - Unknown	Imports (000's)	2015	Q2	1689405
Unallocated	Unallocated - Unknown	Imports (000's)	2015	Q3	1695934
Unallocated	Unallocated - Unknown	Imports (000's)	2015	Q4	1977500
Unallocated	Unallocated - Unknown	Imports (000's)	2016	Q1	1665790
Unallocated	Unallocated - Unknown	Imports (000's)	2016	Q2	2288226
Unallocated	Unallocated - Unknown	Imports (000's)	2016	Q3	2426704
Unallocated	Unallocated - Unknown	Imports (000's)	2016	Q4	2938614
Unallocated	Unallocated - Unknown	Imports (000's)	2017	Q1	2676503
Unallocated	Unallocated - Unknown	Imports (000's)	2017	Q2	2821277
Unallocated	Unallocated - Unknown	Imports (000's)	2017	Q3	2780991
Unallocated	Unallocated - Unknown	Imports (000's)	2017	Q4	3163963
Unallocated	Unallocated - Unknown	Imports (000's)	2018	Q1	2804292
Unallocated	Unallocated - Unknown	Imports (000's)	2018	Q2	3746110
Unallocated	Unallocated - Unknown	Imports (000's)	2018	Q3	3828640
Unallocated	Unallocated - Unknown	Imports (000's)	2018	Q4	3267975
Unallocated	Unallocated - Unknown	Imports (000's)	2019	Q1	3021762
Unallocated	Unallocated - Unknown	Imports (000's)	2019	Q2	3224192
Unallocated	Unallocated - Unknown	Imports (000's)	2019	Q3	3958625
Unallocated	Unallocated - Unknown	Imports (000's)	2019	Q4	2690077
Unallocated	Unallocated - Unknown	Imports (000's)	2020	Q1	2146604
Unallocated	Unallocated - Unknown	Imports (000's)	2020	Q2	1619077
Unallocated	Unallocated - Unknown	Imports (000's)	2020	Q3	2574810
Unallocated	Unallocated - Unknown	Imports (000's)	2020	Q4	3483926
Unallocated	Unallocated - Unknown	Imports (000's)	2021	Q1	2633944
