# Supplementary material for: Evaluating the Brexit and COVID-19’s influence on the UK economy: A data analysis
Source: PLoS One. 2023 Jun 15;18(6):e0287342. doi: 10.1371/journal.pone.0287342 (PMC10270588; doi:10.1371/journal.pone.0287342)
Supplement: S1 Dataset — (ZIP) [file pone.0287342.s002.zip › DataSet/unemployment_industries_new.xls]

## Sheet: People
UNEM03 part 1: All and long-term unemployment levels by industry of last job: People (not seasonally adjusted)
Date of publication:	2021-09-14										Date of next publication:		2021-10-12
Inquiries: Email:	labour.market@ons.gov.uk											Telephone:		+44 1633 455400
	United Kingdom (thousands) not seasonally adjusted
	All unemployed by industry of last job (Standard Industrial Classification SIC 2007)														Long-term unemployed1 by industry of last job (Standard Industrial Classification SIC 2007)
	Agriculture, forestry, fishing, mining, energy & water	Manufacturing	Construction	Wholesale, retail & repair of motor vehicles	Transport & storage	Accommodation & food services	Information & communication	Financial, insurance & real estate activities	Professional, scientific & technical activities	Administrative & support services	Public admin & defence; social security	Education	Human health & social work activities	Other services	Agriculture, forestry, fishing, mining, energy & water	Manufacturing	Construction	Wholesale, retail & repair of motor vehicles	Transport & storage	Accommodation & food services	Information & communication	Financial, insurance & real estate activities	Professional, scientific & technical activities	Administrative & support services	Public admin & defence; social security	Education	Human health & social work activities	Other services
	A, B, D, E	C	F	G	H	I	J	K, L	M	N	O	P	Q	R, S, T	A, B, D, E	C	F	G	H	I	J	K, L	M	N	O	P	Q	R, S, T
Jan-Mar 1995	72661	442497	291645	341345	98062	142568	55948	55770	53252	103056	73034	67377	107234	111967	34527	192671	151809	130106	47937	55028	21684	18859	14265	45554	31038	26528	35556	42520
Apr-Jun 1995	63876	402012	277309	316728	101953	129941	53813	54945	53510	103055	68120	72399	105835	92911	35579	187421	143936	122464	57283	47115	18275	18096	16231	42380	29378	23842	36957	35704
Jul-Sep 1995	59459	409373	263885	326179	107706	126626	53766	59166	55299	95477	73468	89154	100691	101273	31400	193960	135372	114374	48321	40641	19787	22561	16638	37375	30188	25693	33492	39576
Oct-Dec 1995	47305	391999	256648	287433	99673	131469	42913	58881	52956	94652	69169	67007	98418	105897	22459	180769	120451	103930	39802	40525	14551	19544	15561	38932	27105	20111	32180	37764
Jan-Mar 1996	59553	408036	270255	291408	107910	145487	40924	54132	52408	97014	55744	69999	94482	108519	25702	158056	117228	105409	41174	46631	10549	17219	14138	35281	20786	23505	33567	35083
Apr-Jun 1996	53677	403174	250992	291302	85011	142512	48199	43454	44757	85565	65269	66804	101798	108079	24278	157853	116580	102033	34151	44243	14535	14880	13622	29079	23341	24104	37156	34662
Jul-Sep 1996	50843	368220	237972	302148	79310	132792	46924	53695	54613	84519	62613	71395	102373	108695	23082	155788	108952	104527	32323	47382	14731	16978	14872	31301	23561	20783	29828	40559
Oct-Dec 1996	50198	332557	216638	273984	74496	132013	42317	44980	43884	89373	67389	66205	98645	97252	23500	144070	107759	99318	30376	48991	16049	13320	14153	34151	22596	19003	30335	38288
Jan-Mar 1997	47162	310669	222561	262592	87624	134468	37949	36520	38703	83264	58903	54433	97602	91505	19922	130267	93763	97123	31940	41241	13836	9759	11305	27416	19855	18766	27234	32722
Apr-Jun 1997	50738	300636	199433	248896	78693	123458	30722	40021	36362	86778	59136	59124	95134	81449	21752	109535	86808	81464	26948	40858	8780	11952	8653	27854	23929	16134	28634	32598
Jul-Sep 1997	41126	281330	183600	237291	63198	126797	32348	40716	40252	88882	52997	68622	104431	87530	17560	106427	78176	72441	21040	33183	7955	8003	12279	27917	18105	16914	26732	29474
Oct-Dec 1997	38700	268921	164737	221419	65966	117111	35729	34936	30569	80676	45909	55956	92914	74879	16816	93482	66368	67464	25234	31702	5812	7217	10480	24502	16395	14749	22444	25610
Jan-Mar 1998	39770	292972	150926	231298	73577	111049	36110	35387	36069	78753	49727	50030	88028	75383	13375	81335	58685	57483	23790	31473	5947	8574	11304	19970	18829	13000	20858	18242
Apr-Jun 1998	31846	288616	139899	233659	75196	100555	36840	30008	33121	63176	50773	54624	85722	74299	7575	91628	49914	58501	22599	23511	8915	8367	11840	17696	20146	11024	19649	20520
Jul-Sep 1998	30055	300019	133670	222440	74404	106771	35171	34119	36092	70892	41391	70234	84202	72988	9718	89014	49562	53797	21004	18839	7188	5846	10069	15520	14351	13149	18638	17948
Oct-Dec 1998	36811	283553	131817	201810	71990	101360	40603	35460	37381	76297	34578	57128	74803	71269	10015	94462	44920	48665	22174	19254	6791	7213	8335	19108	11505	13297	16719	16640
Jan-Mar 1999	40923	303034	147909	221851	75117	115698	43808	31484	36899	77481	41320	48592	72795	71963	10108	82863	44689	51486	17003	23521	6682	4951	7314	15644	13374	17602	17219	13664
Apr-Jun 1999	37068	292697	138482	200454	71111	100054	40175	41865	37944	71707	32203	54219	69372	57148	11395	81816	41548	46446	17694	21137	11206	7408	8580	20367	11370	13341	16654	15980
Jul-Sep 1999	34622	278561	128943	197344	64645	102161	44671	37860	41096	74259	33835	57436	89729	60713	11777	75991	44926	44605	17856	23184	12300	6517	8579	23766	9809	13452	18423	11704
Oct-Dec 1999	26712	245479	130349	190181	57974	104328	40257	30470	36454	77604	36943	56851	73678	66258	10967	69669	45383	50714	19172	22441	8040	4831	..	19103	11719	14569	15135	11936
Jan-Mar 2000	24871	275586	126529	216026	60367	102205	43668	32229	28597	73913	36231	49738	81603	71679	8482	67762	40628	49830	16738	17053	6925	6606	..	15199	9189	10659	17699	15943
Apr-Jun 2000	28164	248175	132042	200611	52259	88041	37106	34907	26304	73614	27894	43309	66931	54241	8350	58700	38314	49609	12957	14557	6343	8550	..	16430	8616	11836	11184	18202
Jul-Sep 2000	30039	229942	101074	206086	51662	90461	34291	31432	30038	69616	25106	53700	78681	62314	11759	55689	34008	42918	13668	13454	..	7372	..	19506	6953	10056	13395	18850
Oct-Dec 2000	29007	216297	106237	191882	52428	90765	31076	25223	27337	67840	29184	46012	70977	63796	5604	39204	24461	27660	12266	14336	..	..	..	13278	6664	8581	7148	11833
Jan-Mar 2001	28335	217153	116260	192292	68323	94672	42085	29647	23837	64578	29654	37919	69994	59115	6384	49107	32550	37058	17973	16107	5419	..	..	15205	8577	8208	8992	12967
Apr-Jun 2001	27494	223784	90625	173185	61869	92904	42863	22702	25218	62611	29108	36214	53678	52805	7921	52584	25954	32509	18728	15339	7240	..	4665	13838	6281	8566	7984	12870
Jul-Sep 2001	26485	214391	90125	186375	62285	88023	54570	34172	36777	70960	32700	44632	65375	52534	8315	49354	23791	36374	17161	15449	5136	..	6132	12156	7231	7018	8636	16901
Oct-Dec 2001	22626	206624	94389	183320	61286	84506	54792	34956	29655	75867	34176	39492	66614	64151	5019	49488	27333	33751	12590	11473	6110	..	5089	14025	9456	6886	10975	11983
Jan-Mar 2002	22170	238799	111410	208020	67326	100713	60572	38516	35729	77379	31554	44192	61376	60324	4868	45203	25778	37162	13981	13278	5457	..	4775	13950	6081	9091	9485	12204
Apr-Jun 2002	22154	227749	109537	197792	61256	94498	53011	40394	33393	80465	28903	36980	69123	60858	4600	45285	33207	34385	10339	13590	4727	..	..	16921	7494	9435	11605	12167
Jul-Sep 2002	30174	230325	106202	204375	62647	110158	59005	40221	24485	75289	38388	60925	82327	60026	5656	49253	33096	34174	9582	9868	6080	..	..	18288	7782	11045	11845	11402
Oct-Dec 2002	22221	206186	92484	190580	63898	104670	52576	37157	27825	73557	26864	48483	78540	57109	..	47339	22944	25924	13561	14742	6511	4627	..	16761	..	8111	9373	9961
Jan-Mar 2003	30129	236200	106545	202316	64776	98710	61043	48098	30922	66306	37498	49273	68492	64115	8100	55593	22808	29291	12702	17050	11354	6530	..	12508	5548	6875	8660	10721
Apr-Jun 2003	24163	213026	91881	195291	60752	102421	56866	44872	35575	57653	29725	37231	68657	56914	5051	49977	19931	35058	15919	16827	10911	4591	..	10026	5190	5441	8310	10355
Jul-Sep 2003	18924	201309	87051	203266	59964	105791	58195	47339	36703	59183	28547	49384	73539	64957	..	49095	19531	34073	15378	16031	12276	..	..	9775	7060	6696	11017	7547
Oct-Dec 2003	18672	179560	102647	170254	57898	105170	53096	37398	35416	61860	29914	43254	72668	55558	..	44441	21116	30000	20386	18874	10832	4587	..	10919	6125	6454	9258	7097
Jan-Mar 2004	24843	178802	107508	184610	59098	107026	43963	41851	32274	68546	33227	46301	69544	62761	..	46787	21631	30017	16463	15169	8255	..	..	13340	7458	6557	10879	10495
Apr-Jun 2004	22597	179140	99485	173128	65110	98937	38427	39285	28233	56017	28121	39922	74047	51848	4554	44683	19224	22328	14474	12480	7504	..	4759	9535	..	..	8393	9753
Jul-Sep 2004	17477	140060	77429	169884	60049	97470	47666	40386	30724	68348	32932	45809	81523	44649	..	38555	16111	23324	14694	15031	8612	4580	4678	8971	5103	7595	6348	9110
Oct-Dec 2004	20121	142773	96512	181659	62752	92908	38839	47491	33061	70050	31049	41763	65257	46649	..	37399	19884	23061	13468	18761	8077	5003	..	11257	6484	10470	10182	8906
Jan-Mar 2005	18325	162672	93152	200364	66855	89083	34914	50602	34585	78959	27683	44476	66628	52889	..	36174	17012	28698	9601	19784	8143	..	4634	17598	..	10137	12948	12682
Apr-Jun 2005	20424	169305	89234	189895	65994	89576	41986	45260	27194	66281	36209	39804	72441	43908	4696	39596	19488	33434	11664	17578	8219	7814	4582	18574	..	6740	10707	9323
Jul-Sep 2005	16873	176241	80792	197098	66878	99599	40254	43060	30409	61291	37072	54329	75884	51638	..	35464	19210	26080	10488	20691	..	5792	4776	14337	7316	9183	9424	10189
Oct-Dec 2005	23954	178708	85577	194772	61889	99194	42215	41579	36980	70100	35954	48212	75948	50032	4735	42942	21168	35436	9462	18158	..	6221	5939	14727	8281	8481	10425	12065
Jan-Mar 2006	23430	188644	96574	229267	65902	100609	42503	48694	35433	77588	41788	46997	86555	47655	6066	47833	18397	32537	13727	17323	..	6062	6199	14295	6789	6316	14894	10552
Apr-Jun 2006	17777	182989	109194	235424	62383	116568	42118	41441	38419	90825	38459	49019	89596	53953	5084	42255	20920	37899	17875	25357	11239	5329	4509	19310	7923	7288	14503	6177
Jul-Sep 2006	24097	169336	108543	247866	58541	114702	39824	37116	35623	76779	41601	63820	86951	59499	5389	52275	24360	44327	16214	23042	4603	..	6404	17866	9391	8428	21830	9415
Oct-Dec 2006	17469	174459	101393	220066	61219	109356	40685	43444	35110	78699	38722	63148	83283	57070	4833	47676	25065	40918	18307	24512	..	..	8302	18135	8312	10471	20523	10092
Jan-Mar 2007	20816	192663	110980	251366	67909	120831	38776	45697	39278	75515	34874	52952	105184	56470	..	48702	22911	43264	15061	22914	..	6657	8038	20504	10813	10076	16839	9386
Apr-Jun 2007	20252	169993	101249	248127	61483	123102	30903	33557	32511	72453	37310	47190	94679	59440	..	48200	22516	50186	11972	23902	..	6033	6397	18575	8319	9787	17871	13465
Jul-Sep 2007	17531	180065	79665	239375	59415	118997	35948	35051	28414	79525	37694	57161	81691	60502	..	54442	18600	45196	13163	23393	..	5111	4877	15597	9907	8288	11460	14247
Oct-Dec 2007	20328	152001	79626	199777	59513	104584	45033	36755	29857	69175	44512	51154	88845	64288	4563	45464	16406	46123	13466	19336	7978	..	..	18925	11230	7419	13542	10177
Jan-Mar 2008	21316	167005	109222	218478	68860	112293	46863	38939	28667	75903	42205	44352	93919	63980	..	47265	23216	50242	16512	19437	6649	..	7387	19441	10562	8552	14911	9978
Apr-Jun 2008	23412	176035	110811	242900	78516	95594	41598	37636	28384	60930	44940	51173	97060	62192	4693	52318	22606	55970	23576	20576	7111	5344	..	18953	10013	11378	19750	11552
Jul-Sep 2008	21900	174476	141243	252287	74728	116854	41410	47211	34938	80315	39472	74100	101663	68247	..	46126	30382	55970	19501	28039	5172	5756	4835	22195	10407	9834	19846	13493
Oct-Dec 2008	23609	208930	178279	252741	80124	119307	42258	55531	41109	89305	40292	59346	105541	73820	6995	48706	26941	55321	21506	25988	5889	5041	6034	19867	13684	6927	21773	13558
Jan-Mar 2009	30050	239051	222003	308196	89211	148135	45768	59812	76899	115905	43964	72114	105853	84166	5767	51792	35265	65403	16749	26325	5774	5153	9592	18063	11473	15602	20644	14599
Apr-Jun 2009	32332	272695	248779	317086	93198	160636	53856	78109	87820	125843	52907	66127	91095	82377	6310	62606	38176	64289	14808	30144	5168	5651	9563	26445	11450	14481	18790	16420
Jul-Sep 2009	42486	248725	249759	316100	104874	162684	68060	76338	70106	141966	43775	81220	105750	87678	10821	64352	53339	73586	28283	36767	7485	11170	11191	35225	9240	12391	23050	19241
Oct-Dec 2009	35660	219684	224816	292204	98564	157757	51646	60869	80057	142699	53922	88658	117678	88745	9965	61238	52580	81827	35257	35782	12561	10315	12418	38402	8688	17204	26096	23760
Jan-Mar 2010	41060	233402	238571	324441	102884	177896	55810	67816	80045	149475	54571	80677	119111	98826	12792	72482	70083	93731	35372	51986	12888	18037	18372	51077	9613	19962	32256	21360
Apr-Jun 2010	36504	205592	218387	334388	96028	177486	57681	61628	73030	133129	46411	81895	123827	80695	13470	74297	84271	107711	33324	54989	15125	22032	20062	41644	11106	23912	26131	18814
Jul-Sep 2010	40325	211855	179891	332133	87160	176939	55027	63351	66413	139320	51843	101879	144704	87013	15508	87778	73562	99049	34742	51121	18125	20749	17974	45678	13245	24200	32206	28399
Oct-Dec 2010	37490	203625	201378	309208	90578	176447	56455	55590	58212	139860	52182	104120	128395	80702	13580	84618	75390	108923	30787	57832	19115	14852	13980	40745	14892	26353	26676	21515
Jan-Mar 2011	28525	188547	196952	317859	98900	172356	53743	56541	62763	142558	58839	91399	126295	96095	9266	83916	79497	107751	39936	49032	21221	13869	15854	37838	13021	20169	27034	26721
Apr-Jun 2011	30361	170993	192256	318088	85561	191231	56829	57956	76128	135530	59719	90091	133215	104400	7534	78113	66929	97103	35625	51850	21695	13489	14737	45178	11315	19280	27798	31590
Jul-Sep 2011	42835	191827	179836	334657	80664	210616	46715	75165	68694	141800	67293	110372	148428	96935	11756	79536	69761	96567	30981	57402	13267	16493	14492	46018	13257	17871	29822	33040
Oct-Dec 2011	41137	179353	171588	343968	88995	190953	57457	63494	60033	133098	60354	108552	148174	107170	15481	64277	65539	105190	34908	53583	18328	17935	12773	40571	13928	18554	39069	34901
Jan-Mar 2012	42197	193978	178318	355128	91908	177135	53201	71495	70172	133309	50400	102831	157188	122867	12074	66771	66542	124551	31961	47644	13568	12044	12113	43733	8554	20708	49169	38040
Apr-Jun 2012	46296	199066	179039	340510	90420	170026	48395	66031	78739	118234	60709	95383	141228	82826	14958	76730	69886	123237	32482	47739	8054	13554	15387	37259	12913	25637	44100	28664
Jul-Sep 2012	35208	192669	166711	318647	88332	167668	59325	60744	72652	122015	52407	121062	146474	90479	13724	77515	68140	104291	35348	48325	13082	9595	18386	40844	11370	28949	45485	31736
Oct-Dec 2012	36553	187369	140356	292229	92112	183532	56333	59219	63683	128845	57225	110822	155089	77620	14843	66989	59368	95328	34220	56808	16094	12479	19557	48180	13702	24078	46360	26977
Jan-Mar 2013	39824	205089	166582	336339	102516	199743	50907	49398	65857	120115	44036	93085	162623	91008	14180	74852	65259	101190	28409	63600	11439	7993	17799	42143	14236	28449	50586	24716
Apr-Jun 2013	34451	196683	139715	346279	103592	184245	48073	50836	65194	122393	45861	76927	154101	106367	19680	77267	52555	115826	31823	58661	12173	6222	16884	36010	13356	25784	48382	39224
Jul-Sep 2013	37943	178556	119184	326376	86648	173498	54906	51645	52875	126269	50428	106769	165956	103685	15520	71318	53124	112390	29596	59072	9838	8588	13893	42347	13220	24333	56124	29717
Oct-Dec 2013	41492	150727	116293	279647	85490	160847	46780	43626	62056	122034	45403	96859	141535	83509	12623	57745	49170	110487	40571	53516	12282	..	13251	40778	11458	23732	39395	23591
Jan-Mar 2014	33274	160569	112541	269133	91550	149826	48644	44281	59785	111529	45421	78529	138061	82303	9328	56991	43394	91720	38693	44930	16993	11766	13195	41448	12519	23384	34867	26986
Apr-Jun 2014	34238	133321	101489	241775	71452	157207	39176	40285	51460	110100	37812	71095	137047	78514	10540	47957	44211	82223	24196	41699	10496	9815	12018	40218	12689	22301	34967	28723
Jul-Sep 2014	29124	127674	86093	224577	65039	144949	39165	41402	49007	101857	48659	89025	122666	66940	8879	40848	39059	79863	23947	40595	10168	9469	9695	27781	13595	22303	28598	21568
Oct-Dec 2014	25868	116929	87458	199364	68665	127339	38271	46773	46141	93297	43571	63318	101862	64924	5759	41253	35400	65341	19784	27792	7213	4845	14278	29176	13960	16857	28825	20134
Jan-Mar 2015	28946	120728	79560	231234	71235	150311	30969	42880	50096	82460	47318	55037	100625	58029	4678	39750	34818	65392	23971	38973	5548	6452	5770	25154	14996	11981	21978	17850
Apr-Jun 2015	30847	122021	76273	232922	63266	138175	34565	45633	49334	90289	41168	58603	104557	56243	9425	35908	29382	67718	24504	25181	6876	..	7042	22478	11408	10320	25286	16221
Jul-Sep 2015	29194	108099	69542	221457	74608	139233	39137	50076	40717	86021	42333	67595	108655	60147	12058	34715	25172	59250	27870	29929	4829	..	4531	27294	9658	7703	17741	12366
Oct-Dec 2015	28084	105027	68746	178301	48518	136993	31676	42870	46621	87227	43136	65926	106319	63634	9131	35630	23904	49205	17460	34772	5503	..	10982	22941	10182	9196	21514	19910
Jan-Mar 2016	29873	130674	76529	192111	59099	136794	32139	46551	41977	95325	42544	80682	90057	61857	7296	31725	26947	43182	17469	23825	4966	5670	5079	21930	9568	17588	18969	19687
Apr-Jun 2016	25746	122821	68848	177797	56220	116970	46983	32532	48491	88998	32242	68610	116929	60835	..	30712	26779	36838	17300	22201	9687	..	6744	25296	8939	18960	22634	18531
Jul-Sep 2016	29239	120494	72930	170712	53560	112498	42784	46154	51912	78232	35323	82295	114787	55162	4934	27084	23347	34749	18226	18500	10203	6634	8076	24722	9980	19929	16889	15194
Oct-Dec 2016	22172	103666	67549	184844	52451	120306	29066	43576	51197	66210	33061	69893	112745	51236	..	25123	18169	39614	11650	25930	..	9390	6560	18817	9284	14853	24140	11353
Jan-Mar 2017	20573	98561	66285	184517	62497	108498	38470	57727	49416	73707	29181	68090	115777	62256	..	16315	21557	39123	12724	17989	6611	5763	8980	15629	6237	15931	23066	18999
Apr-Jun 2017	17961	100171	60215	187836	48055	104566	46366	52239	52209	62866	34905	65222	97945	52708	..	20677	16486	45162	8551	16924	6589	5309	8868	15396	7053	12805	18725	14814
Jul-Sep 2017	20730	82936	46729	179214	50165	108818	36210	42744	44185	65587	35263	63451	97542	59273	..	20399	14870	42785	13288	17321	..	8045	13820	10557	8831	9211	18950	14275
Oct-Dec 2017	15907	75531	46067	167802	49245	94751	40072	39529	50558	58931	49656	66479	95423	62899	..	16742	11900	34058	12157	17846	..	7716	11229	18035	8816	9988	21332	17682
Jan-Mar 2018	17857	81382	54927	182465	50790	109586	38461	48642	54033	60631	49149	66470	90887	52753	..	22875	14513	39507	8254	21853	..	7891	9856	15444	12302	6306	22294	13514
Feb-Apr 2018	17295	83889	56661	169592	55771	108202	36762	45865	54341	52647	52068	62372	92804	51580	..	23004	14209	36235	9888	21068	4812	10462	11662	13774	14520	6179	21974	14601
Mar-May 2018	21104	82900	62493	162443	55186	118515	36204	44451	49821	51060	45092	62843	91498	48369	..	20904	16740	35449	11330	20622	5605	11020	11141	15650	12121	6640	21385	10982
Apr-Jun 2018	23606	87140	62847	161938	51078	118600	29685	41283	40942	53206	39578	57745	98936	50902	4835	21659	18899	36361	12783	25608	5277	9559	9396	18534	12619	8702	17073	10040
May-Jul 2018	23024	81938	60453	170783	50132	112959	28383	43478	36163	57407	38506	62848	102112	51423	5377	16216	18050	37383	15512	25815	..	9471	5863	19490	13648	8239	19663	7893
Jun-Aug 2018	23685	82620	58731	167715	51861	110004	34080	40148	33966	60617	42628	71903	101122	53167	5650	17818	16605	34557	19417	26213	5449	8456	..	17833	13939	8334	19828	8239
Jul-Sep 2018	23360	81741	59416	157856	53159	106823	27955	36832	40791	71279	42198	78306	95135	52485	6721	16048	15823	38690	20887	26422	..	8484	..	20838	11835	9987	19151	7277
Aug-Oct 2018	26647	80360	53459	153476	56124	106451	27592	37674	48303	72753	37581	80273	100687	59029	6914	18893	17655	39788	16636	22303	4902	4661	4881	20419	10589	10381	21379	7605
Sep-Nov 2018	27707	78449	50617	148881	51009	105883	20620	38540	51649	71869	30072	67288	104630	59688	6146	20573	19917	42812	17435	22345	..	..	6407	16845	6171	11333	22745	8262
Oct-Dec 2018	27384	79894	46860	149274	49715	97573	26045	38726	49675	63575	28674	64535	97514	55534	4628	20004	19468	47904	15307	18051	..	..	6775	14152	5045	9332	23075	8870
Nov-Jan 2019	23896	88407	47976	147419	48654	89758	29248	34231	47242	57636	29051	66045	100935	47059	4671	21746	18891	46896	16040	18111	4757	..	5244	12895	..	9169	21359	7543
Dec-Feb 2019	19564	98014	42518	159446	54347	96083	24502	37717	47046	62457	29362	67590	111831	48440	5704	22522	14784	40221	17894	17272	..	..	6631	15507	4549	11900	23362	10497
Jan-Mar 2019	18892	97897	39278	166142	53961	93766	26321	43129	47272	56594	25497	62349	105755	51100	6549	23499	14136	34576	16244	17478	5112	..	7826	16127	4525	10169	22698	11094
Feb-Apr 2019	15236	96308	41266	166433	48112	98397	27725	42751	44954	53635	23963	61711	100967	51271	5066	22531	14883	36505	15022	16938	5067	..	7876	16690	..	12970	22200	13950
Mar-May 2019	12448	95385	45502	156332	49112	89313	30817	39657	39933	61984	24200	56802	80091	49980	..	25009	14877	33504	13648	13476	6107	..	5690	17810	5049	10389	15533	8692
Apr-Jun 2019	12566	95225	47041	159201	46793	107439	29257	37374	43880	63661	22141	62220	87521	53285	..	24641	14844	31358	13644	14832	..	..	4995	17493	5156	10913	15571	10927
May-Jul 2019	12725	85440	42327	167366	45422	107712	26961	37312	42837	72793	19022	52792	89551	49058	..	20769	15331	29236	15491	15962	..	..	6415	19883	..	9277	17676	9961
Jun-Aug 2019	15277	76697	45116	176162	41996	105024	30625	43993	49751	63636	25753	67580	88592	56441	4971	16133	17768	32819	12136	15916	6865	5416	8202	19115	4949	10214	16227	12197
Jul-Sep 2019	8677	76925	52033	177711	44189	104888	34756	41751	43858	67345	23874	68102	94947	48275	..	13361	18416	27134	12072	14209	9067	4794	6247	16073	..	9859	16585	9790
Aug-Oct 2019	15666	76640	54579	166290	49233	112810	35027	34975	43875	67611	27477	64642	94990	42440	5714	15514	17605	27960	13221	15738	7640	5936	..	12081	..	8167	17484	8594
Sep-Nov 2019	18291	78754	50974	171096	46988	117560	31444	30937	47167	66967	24809	65743	102422	27400	4899	13935	12638	31262	14518	18182	5883	5484	..	11559	..	6705	20779	4853
Oct-Dec 2019	20127	74359	53943	161545	61619	97938	30371	31689	45293	64534	26925	58215	95613	32511	5023	15271	13340	30206	17489	16938	5360	..	..	9668	..	8226	24640	..
Nov-Jan 2020	21965	79630	54095	169445	66018	98466	36379	39900	44297	72794	35257	61886	89727	38033	..	16484	12976	28797	14986	17268	5605	6346	..	11954	..	8776	24053	7159
Dec-Feb 2020	22707	85233	53368	177027	69623	99726	39830	41226	42725	72393	36707	62377	95158	50011	5075	18802	12048	28027	12562	17881	5497	8321	..	10801	..	10063	20906	9644
Jan-Mar 2020	26646	79099	59292	174832	58021	106122	44855	42076	45835	70291	37121	64942	99422	51023	..	19778	16967	26318	9507	16386	..	8210	6684	10367	..	9606	17792	10351
Feb-Apr 2020	23817	76604	58201	168466	52852	93906	50071	44703	49305	73033	33230	70302	93184	50940	..	16928	17453	26063	7978	11302	6212	8091	5736	11868	..	10015	13471	8772
Mar-May 2020	25898	81094	50405	167620	47523	88449	54589	52425	64802	66940	28635	60981	99391	53789	..	14378	16865	24468	7068	7743	6077	6983	6516	9967	..	7030	16029	7732
Apr-Jun 2020	28983	88702	47837	157654	53064	98031	46847	53194	68462	70730	29894	68656	88003	45679	..	11578	16632	19772	6715	5242	5158	8511	4684	13308	..	10310	13326	7080
May-Jul 2020	30220	95970	62140	172911	51360	118256	48297	50368	76640	67457	27020	76115	102741	55813	..	15330	20878	17910	7881	8990	8416	8830	6459	11531	..	10397	12879	8060
Jun-Aug 2020	28320	98094	68664	190047	60431	154150	51073	46839	73437	83423	35927	88123	98271	61720	5149	16166	20124	18057	11851	12199	7635	7906	8733	14074	..	14292	18198	10918
Jul-Sep 2020	22102	110922	74592	192421	65191	166373	52663	51510	88391	94306	34338	99255	115537	71046	..	16422	19053	21303	15517	17692	7924	8210	12742	10081	..	13072	26538	10135
Aug-Oct 2020	25005	135278	74039	216936	69639	176891	59340	50340	85440	98502	40657	90648	107590	82179	7253	19629	17620	22407	20341	18052	13035	8817	16101	9784	6292	15034	25266	10558
Sep-Nov 2020	22270	136414	72163	208784	67950	175363	60402	44294	95224	116608	34336	95831	103747	75341	..	21779	15538	27372	19304	24463	11986	9000	17415	13000	5847	15466	24402	12536
Oct-Dec 2020	24920	139412	71910	208907	66424	187322	63417	41059	96381	112734	35581	93086	100119	78236	..	27621	10141	29228	19592	29251	15649	6375	15186	15983	7467	17039	21867	15215
Nov-Jan 2021	17985	138939	66772	191826	75073	186552	53532	44334	97481	114242	34389	91682	101518	76923	..	27330	12229	30484	18888	28941	7198	9869	15275	14496	5629	16901	20470	14571
Dec-Feb 2021	22669	130491	69873	178840	83069	162725	54541	56372	84850	101872	38465	90173	107014	84197	..	27889	13969	25534	21346	23821	8239	10292	12555	14534	6133	17329	19380	17251
Jan-Mar 2021	21418	119349	60910	184189	81528	158432	45393	52763	82633	95863	36035	80685	112946	86325	..	23164	14301	31162	16093	25865	7460	12888	16232	15232	..	17984	22895	16168
Feb-Apr 2021	24518	102909	56449	169881	80215	145379	41746	52676	81543	106499	27705	74765	113786	74311	..	23965	13029	30634	17688	30941	8066	11276	14575	26923	..	17486	24588	18421
Mar-May 2021	21746	105240	53350	174195	81407	137474	36717	50683	76810	92115	29920	74447	104673	79587	..	24321	15087	34888	21981	33489	10074	16410	16682	26644	5871	21409	23387	26267
Apr-Jun 2021	19274	92353	49429	193015	75664	115986	42588	45785	71217	96176	34552	73938	98698	72947	..	26058	14658	38416	21247	26816	12191	13137	13046	23569	7747	21433	26265	24482
May-Jul 2021	16912	82583	53317	185569	77562	112592	41242	45789	70404	76766	34368	74707	97532	78698	..	29209	16345	44428	20736	30285	10533	13955	18663	16041	9130	20831	26101	28535
																												Source: Labour Force Survey
1 Long-term unemployed relates to being unemployed for 12 months or more.
.. Estimate suppressed on quality grounds.
The breakdown by industry sector for Q1 2009 onwards is not entirely consistent with those of previous quarters. This is because:
(a) LFS data on industrial activity were coded directly to SIC 1992 for all quarters up to and including Q4 2008 and then mapped to the new industrial classification, SIC 2007, according to the assumed relationship between the two classifications;
(b) data for Q1 2009 onwards have been coded directly to SIC 2007; and
(c) a new method of coding industry data was introduced in January 2009.
The effect of these changes on the time series is significant for some of the industry sectors shown. Analysis of these effects has been carried out by the ONS and more details are available in the Labour Force Survey User Guide (Volume 1) and from Labour Supply Branch (labour.supply@ons.gov.uk). No adjustments have been made to the above series to account for the effects of the changes.

## Sheet: Men
UNEM03 part 1: Unemployment levels by industry of last job: Men (not seasonally adjusted)
Date of publication:	2021-09-14										Date of next publication:		2021-10-12
Inquiries: Email:	labour.market@ons.gov.uk											Telephone:		+44 1633 455400
	United Kingdom (thousands) not seasonally adjusted
	All unemployed by industry of last job (Standard Industrial Classification SIC 2007)
	Agriculture, forestry, fishing, mining, energy & water	Manufacturing	Construction	Wholesale, retail & repair of motor vehicles	Transport & storage	Accommodation & food services	Information & communication	Financial, insurance & real estate activities	Professional, scientific & technical activities	Administrative & support services	Public admin & defence; social security	Education	Human health & social work activities	Other services
	A, B, D, E	C	F	G	H	I	J	K, L	M	N	O	P	Q	R, S, T
Jan-Mar 1995	59835	330533	278780	197914	82750	76018	37665	27666	28578	64617	50365	30232	29678	64417
Apr-Jun 1995	54070	307096	263565	183210	89219	75963	36194	26142	27859	64211	44669	29827	29609	47017
Jul-Sep 1995	46952	307140	251306	185168	94248	69676	38933	29750	30446	57752	46786	34874	29590	53051
Oct-Dec 1995	39443	295684	243038	167662	85142	67625	30647	27852	31046	58212	47502	23256	25997	56521
Jan-Mar 1996	48332	309343	255606	171647	94660	75296	25370	26184	30993	64470	37021	32619	27975	60436
Apr-Jun 1996	45694	298741	237135	177579	75335	78754	34725	24084	25501	56629	43509	29935	28267	56820
Jul-Sep 1996	41172	274546	224988	179733	68020	65983	30250	31685	33420	54764	39592	32997	28263	60911
Oct-Dec 1996	40866	249103	204838	159717	61350	70854	30428	22346	26512	55955	40425	30624	26765	54373
Jan-Mar 1997	35964	224477	213971	147913	69300	69206	25912	19923	20137	51367	38130	26938	25446	49460
Apr-Jun 1997	37441	221409	189692	138444	65887	61895	19728	17412	18350	53856	38572	24213	27018	47012
Jul-Sep 1997	30450	207772	173254	129108	52144	64847	23070	21642	21480	56200	35405	26695	27510	44388
Oct-Dec 1997	28156	197203	156832	129572	55958	53312	25641	18928	18939	47600	31144	22406	23447	44048
Jan-Mar 1998	30770	213267	143879	128189	62786	50157	24499	20076	18535	48302	32602	20464	19061	38799
Apr-Jun 1998	26206	210432	131551	127587	60890	45714	27044	14788	17154	38255	33593	22297	17664	34574
Jul-Sep 1998	25050	219362	126774	128153	59159	50942	23300	15218	18628	41619	23731	24731	21568	42013
Oct-Dec 1998	28850	209793	125624	110982	61056	50461	23082	18924	20000	50105	21846	21231	16470	39694
Jan-Mar 1999	30276	225264	137381	113679	62957	56156	30156	16132	17487	50988	25706	19486	17947	38296
Apr-Jun 1999	29656	220300	128359	109491	59625	50344	27080	19814	22595	41988	17374	22961	13736	28591
Jul-Sep 1999	27134	206974	120365	101969	53105	56548	30278	18048	21112	46553	20760	22454	20795	27744
Oct-Dec 1999	19049	178485	121168	106124	48864	55192	25465	15181	17902	48098	22438	19587	17315	35279
Jan-Mar 2000	20873	203595	119207	113323	48227	52581	30452	17735	13267	50167	19740	18850	19098	37612
Apr-Jun 2000	23650	186050	125613	110399	42184	44688	26105	15452	11239	47995	14205	14115	10614	29642
Jul-Sep 2000	24500	160360	94567	107263	44145	48848	25440	15366	13796	43705	15099	15651	14991	32189
Oct-Dec 2000	25304	165289	97354	109278	45557	45377	20355	10956	13668	45282	16443	16014	7862	33537
Jan-Mar 2001	23541	158914	106258	107386	56032	50612	28354	14128	12777	42311	15297	10960	12986	30145
Apr-Jun 2001	21491	165693	84989	100557	50132	46796	28836	10820	10721	40922	16321	12089	13126	24669
Jul-Sep 2001	19355	158709	85001	103392	48640	42342	37090	16854	19221	45158	19360	13849	15603	30105
Oct-Dec 2001	15833	149829	87093	102897	46886	45421	35099	17029	15856	48801	20169	14421	15555	34998
Jan-Mar 2002	17942	177382	102694	108920	51964	53870	42247	20336	20798	48566	17550	16526	15921	33859
Apr-Jun 2002	19670	171565	100246	100039	46222	45855	40846	20277	16460	50041	17149	16002	15828	29944
Jul-Sep 2002	24868	166741	98080	103133	50864	54962	41301	18382	14062	47665	22318	21500	17660	29606
Oct-Dec 2002	15654	151408	85234	97025	52118	50523	40035	17482	12049	51043	14026	15254	19952	26465
Jan-Mar 2003	24568	177546	100014	118990	54966	46805	44401	27761	15543	37262	18709	17113	16812	33431
Apr-Jun 2003	21199	164086	84513	114891	47588	53354	44161	23866	22334	34905	15270	11017	17855	27934
Jul-Sep 2003	12851	156133	80184	110467	44001	53588	42919	25631	23221	38955	15882	16316	19539	27740
Oct-Dec 2003	13434	139114	94028	91679	45825	55962	37339	18843	23518	39619	17685	16860	16718	26226
Jan-Mar 2004	18683	135405	97886	99336	51031	51219	30433	22961	17826	40545	19692	17941	13697	30590
Apr-Jun 2004	18819	134215	90122	95061	53952	44675	29369	19444	15903	34629	14798	11916	18368	26346
Jul-Sep 2004	14119	100722	70806	91360	48738	53215	33479	20542	13768	41861	18734	15085	21787	18330
Oct-Dec 2004	15347	101541	89557	96972	47745	51469	26629	25183	14436	43120	18535	14947	15236	22435
Jan-Mar 2005	14325	121282	83305	110073	52705	46586	26773	30394	17932	50458	13319	13696	15265	27377
Apr-Jun 2005	14961	125777	81100	94295	52487	47747	27837	27856	10717	40277	17834	13158	16368	21462
Jul-Sep 2005	14859	133307	73755	101021	49668	51395	25064	22339	18304	35551	19047	19111	15690	25555
Oct-Dec 2005	19376	135903	76258	105323	47317	45482	27503	23075	18731	44049	16998	18201	19792	27518
Jan-Mar 2006	17920	145373	93168	111079	53812	48828	23703	28074	21417	47573	19778	15323	19129	23712
Apr-Jun 2006	13221	144862	101668	115150	50574	51020	29851	25194	22426	54950	17444	15303	16967	22965
Jul-Sep 2006	18664	125997	97856	123452	47434	55725	28273	21367	17682	47932	22860	19239	22807	25676
Oct-Dec 2006	14477	134039	88168	113690	45491	56164	27521	25530	13869	45921	17784	19403	21144	27348
Jan-Mar 2007	16078	153641	102811	136446	52600	51716	26174	24905	19094	50181	22243	16580	25782	24094
Apr-Jun 2007	14307	130462	93793	132960	46078	57243	22520	17567	15285	50422	22964	16911	19876	30431
Jul-Sep 2007	12901	139377	71382	119836	47303	57016	25593	17887	15336	49238	20475	15000	19178	28773
Oct-Dec 2007	15085	117102	69943	97361	46630	51782	29729	14766	11543	44705	25639	15343	20301	32350
Jan-Mar 2008	17812	127088	97959	120752	55061	60006	30734	17422	10279	47319	23369	9484	19822	32280
Apr-Jun 2008	16881	135822	102081	129696	65638	44844	22069	18486	14567	40122	26424	13484	22360	29021
Jul-Sep 2008	14119	135038	129626	132819	60100	64146	27349	24475	17656	50428	21972	23494	28157	33243
Oct-Dec 2008	18563	164421	168787	138029	66936	60583	26296	29972	23187	52243	23222	19610	25212	38438
Jan-Mar 2009	23416	189433	211136	179099	72823	75196	32773	31551	43609	75087	20628	24025	24481	39859
Apr-Jun 2009	27636	219619	234747	177473	76309	74915	35314	41339	56563	73902	27067	21990	21731	42765
Jul-Sep 2009	37086	203588	235406	175952	82889	77342	46622	46962	44987	87231	25265	26328	25163	42298
Oct-Dec 2009	32923	182590	213256	167050	78002	78196	32383	30993	51533	87319	35669	26516	25290	42695
Jan-Mar 2010	35259	190908	225233	176530	86794	93214	35832	39649	45831	92031	34204	21509	27633	46190
Apr-Jun 2010	28570	165732	206652	186442	77330	92110	38837	34430	44140	79194	23520	26786	34006	34185
Jul-Sep 2010	34693	164181	167656	191059	72422	91356	35156	33681	38691	80164	29040	32544	37830	36820
Oct-Dec 2010	34650	164319	187752	173898	69530	89671	41972	23611	33914	82841	26695	29570	38148	37713
Jan-Mar 2011	23520	145898	184162	173891	79965	82059	38456	28090	38295	88829	31398	33294	35589	45047
Apr-Jun 2011	25039	131377	180643	173170	70377	104824	37512	27990	39893	84918	33416	34699	36004	50900
Jul-Sep 2011	34294	153331	167635	200438	65193	118512	35564	35811	37910	87862	37680	36027	38756	52508
Oct-Dec 2011	36034	144259	158052	213225	72759	102526	40419	33602	33889	78799	33012	30122	35452	52947
Jan-Mar 2012	36554	154901	164324	196919	77598	84126	35961	38836	40047	81930	24376	31117	43201	57941
Apr-Jun 2012	39925	152234	161980	191845	74947	78335	25811	37558	43314	73254	31277	28955	38266	36560
Jul-Sep 2012	27384	137961	151808	181702	75358	85630	36442	33617	46213	65727	29183	39341	34081	41440
Oct-Dec 2012	29850	140922	130295	158257	79993	82818	36862	33840	35466	71780	34312	36397	38906	33454
Jan-Mar 2013	31689	157148	157000	192675	85223	90668	32764	30532	36079	72308	25504	29403	43043	36688
Apr-Jun 2013	22755	148699	129295	200227	84585	92760	30381	29760	37068	74151	24363	27530	34212	52910
Jul-Sep 2013	25761	130746	113327	179102	68939	87445	34329	30563	28986	77715	26177	31743	38422	57952
Oct-Dec 2013	33737	110106	108180	152114	71402	75112	29373	23629	30866	66855	26530	31707	39702	46284
Jan-Mar 2014	26911	120405	100704	138821	70114	86410	30529	20105	32192	64461	23339	22693	36851	47433
Apr-Jun 2014	28518	107145	92989	123393	60092	90665	21193	15121	24254	64445	17325	25730	39984	37430
Jul-Sep 2014	20695	94800	81022	122803	52184	76130	24395	20691	25514	56815	18837	33220	38243	24873
Oct-Dec 2014	21709	85890	80317	104332	54230	63772	23930	26268	23066	51157	22818	20965	35545	27714
Jan-Mar 2015	24696	81308	74132	124922	57281	76848	17114	22587	26449	44683	22856	22087	24773	26125
Apr-Jun 2015	27127	89858	67641	134602	52953	68215	20061	17923	22815	50057	20067	23785	25931	28232
Jul-Sep 2015	24389	82830	60589	120039	62591	57255	23264	24558	19141	53287	25972	21794	21637	25460
Oct-Dec 2015	22486	79920	64326	103511	40391	64729	22312	19470	26021	52015	21421	20624	23339	31023
Jan-Mar 2016	25813	98262	69314	106690	49605	62161	21266	22496	25743	55903	22589	27037	12923	29537
Apr-Jun 2016	18992	90460	64010	101837	45463	55432	32775	15014	23690	59319	15995	18369	19841	30191
Jul-Sep 2016	20422	92293	67085	89388	46133	56647	21462	24134	26904	42519	18558	26940	21514	24514
Oct-Dec 2016	15965	70921	63066	105092	42446	66284	18317	24990	26042	38445	17187	19792	21971	22320
Jan-Mar 2017	19003	70981	62462	99543	51500	61753	28293	26553	25840	43900	14442	23533	21538	34311
Apr-Jun 2017	14027	77822	55099	104132	39672	60387	32997	25325	24440	34495	22415	17807	17487	23847
Jul-Sep 2017	13471	65124	45091	96455	39909	61199	26775	24179	22125	32710	18299	12663	21384	30046
Oct-Dec 2017	11870	59908	42189	91600	38131	50777	28527	17108	31424	32754	24994	17197	17342	27910
Jan-Mar 2018	14140	66799	52518	101753	39480	60144	22421	20139	30314	32581	26168	19551	16204	26129
Feb-Apr 2018	14729	70115	52923	96568	43814	58151	23831	21280	30603	26256	29095	17042	15373	22470
Mar-May 2018	15110	68627	56594	91631	42825	67519	24318	21815	31565	23269	28457	19323	15230	19337
Apr-Jun 2018	17078	71273	57676	86019	39664	66373	21184	20788	23480	24506	23582	15630	20741	21029
May-Jul 2018	16080	64318	55131	91931	38014	65528	19164	22698	21267	27046	24855	17426	23381	21518
Jun-Aug 2018	18417	63621	53700	93660	39519	57651	24016	21139	19422	31034	26075	23389	23283	23312
Jul-Sep 2018	16987	61422	49115	90887	41160	55822	17710	17812	24018	34860	22981	28698	17981	21956
Aug-Oct 2018	19845	60641	44745	81587	44598	52797	15681	14223	26587	37110	19036	27626	23052	28393
Sep-Nov 2018	21747	59857	41304	82694	41238	48774	11640	13883	28601	34727	12434	23494	23995	29369
Oct-Dec 2018	21288	61714	41755	88112	41152	42413	16267	14716	26811	32601	9565	21848	22729	27997
Nov-Jan 2019	17559	68689	41479	92759	39702	43031	21731	15197	23751	28415	9403	18980	24610	22878
Dec-Feb 2019	12534	73309	37742	94714	45957	48275	16927	16674	25238	33653	11291	14503	26596	22935
Jan-Mar 2019	12773	71207	35479	96699	46646	47438	19040	19339	24845	31474	12222	12881	25998	25437
Feb-Apr 2019	11164	69593	36287	96093	41667	49162	19859	21017	25271	31029	11579	13566	24014	23317
Mar-May 2019	8677	71345	41249	88039	40983	49178	19360	18293	18180	37893	11562	15270	23067	22813
Apr-Jun 2019	7554	71045	42665	92028	38828	54917	18760	16182	22381	41020	13123	15925	21000	22842
May-Jul 2019	7702	62111	38390	98376	39143	52738	15179	17285	20759	46379	10433	15742	22243	19373
Jun-Aug 2019	11308	53990	41446	105433	37117	50446	15404	21973	26151	40318	13827	22134	25010	27310
Jul-Sep 2019	6644	52554	45107	105325	38867	48873	18520	20113	22306	43556	10815	21854	27588	24358
Aug-Oct 2019	12663	54610	47035	95551	39655	52723	20685	14724	23227	42234	13563	19637	24843	21457
Sep-Nov 2019	13613	54035	43698	98705	36307	57246	18339	12340	24446	38118	11291	20066	27210	11529
Oct-Dec 2019	14662	53561	47941	91846	49433	49656	14325	15003	22573	33459	9268	16161	28112	14406
Nov-Jan 2020	15878	59593	49272	100036	53155	52421	18028	20843	21273	39012	13876	21547	25570	17737
Dec-Feb 2020	17050	65597	49556	109088	56215	51206	23845	25203	21962	40489	11959	15475	23404	23365
Jan-Mar 2020	20747	62781	55167	105072	46006	56957	27860	26961	22095	38688	12852	16930	25203	21080
Feb-Apr 2020	18626	55219	55108	103914	43239	49366	29845	26514	27703	42048	14456	18624	23473	21780
Mar-May 2020	18183	59654	47090	95245	40059	45501	31276	32418	27427	39289	15081	18449	25036	25231
Apr-Jun 2020	20237	64758	44305	89679	38858	52604	24876	33033	27729	43494	19649	22201	20412	24522
May-Jul 2020	21425	67329	56091	100010	40609	63438	28702	32351	25268	40668	17370	27635	25630	29073
Jun-Aug 2020	22405	65523	62840	107519	43487	85818	33031	28371	23677	56170	22461	29459	28458	35472
Jul-Sep 2020	17847	76042	65922	105752	49989	87972	36609	26540	38927	60727	18309	30808	33555	39760
Aug-Oct 2020	20173	95567	64178	107758	52983	89795	47947	27503	40396	58382	18686	22352	25027	38380
Sep-Nov 2020	17947	97951	61699	104514	53868	94103	44896	24469	47599	73012	18766	23055	22935	34768
Oct-Dec 2020	19659	95212	61002	107983	56762	101160	46705	23076	44731	71138	19880	22148	22935	33965
Nov-Jan 2021	13706	92290	56833	100646	64737	104522	39500	22059	46467	76995	19981	18904	28496	33006
Dec-Feb 2021	17994	86794	57242	91678	72756	85323	41206	31177	41248	69075	19220	21418	27950	36695
Jan-Mar 2021	17637	76809	51543	99207	71922	79956	36360	31805	42269	62892	16598	21369	26721	37123
Feb-Apr 2021	20166	69065	50059	89228	69830	72779	30720	30154	39530	68600	10180	20052	25222	35781
Mar-May 2021	16528	71489	48046	88984	68753	66250	27938	26453	40801	53733	11648	18732	20809	36000
Apr-Jun 2021	14895	66928	46436	98894	61878	53889	33476	22329	37927	60945	16152	24074	23131	33040
May-Jul 2021	12474	62713	46417	94342	62756	48995	32141	25861	39512	45813	15608	29506	23090	36516
														Source: Labour Force Survey
.. Estimate suppressed on quality grounds.
The breakdown by industry sector for Q1 2009 onwards is not entirely consistent with those of previous quarters. This is because:
(a) LFS data on industrial activity were coded directly to SIC 1992 for all quarters up to and including Q4 2008 and then mapped to the new industrial classification, SIC 2007, according to the assumed relationship between the two classifications;
(b) data for Q1 2009 onwards have been coded directly to SIC 2007; and
(c) a new method of coding industry data was introduced in January 2009.
The effect of these changes on the time series is significant for some of the industry sectors shown. Analysis of these effects has been carried out by the ONS and more details are available in the Labour Force Survey User Guide (Volume 1) and from Labour Supply Branch (labour.supply@ons.gov.uk). No adjustments have been made to the above series to account for the effects of the changes.

## Sheet: Women
UNEM03 part 1: Unemployment levels by industry of last job: Women (not seasonally adjusted)
Date of publication:	2021-09-14										Date of next publication:		2021-10-12
Inquiries: Email:	labour.market@ons.gov.uk											Telephone:		+44 1633 455400
	United Kingdom (thousands) not seasonally adjusted
	All unemployed by industry of last job (Standard Industrial Classification SIC 2007)
	Agriculture, forestry, fishing, mining, energy & water	Manufacturing	Construction	Wholesale, retail & repair of motor vehicles	Transport & storage	Accommodation & food services	Information & communication	Financial, insurance & real estate activities	Professional, scientific & technical activities	Administrative & support services	Public admin & defence; social security	Education	Human health & social work activities	Other services
	A, B, D, E	C	F	G	H	I	J	K, L	M	N	O	P	Q	R, S, T
Jan-Mar 1995	12826	111964	12865	143431	15312	66550	18283	28104	24674	38439	22669	37145	77556	47550
Apr-Jun 1995	9806	94916	13744	133518	12734	53978	17619	28803	25651	38844	23451	42572	76226	45894
Jul-Sep 1995	12507	102233	12579	141011	13458	56950	14833	29416	24853	37725	26682	54280	71101	48222
Oct-Dec 1995	7862	96315	13610	119771	14531	63844	12266	31029	21910	36440	21667	43751	72421	49376
Jan-Mar 1996	11221	98693	14649	119761	13250	70191	15554	27948	21415	32544	18723	37380	66507	48083
Apr-Jun 1996	7983	104433	13857	113723	9676	63758	13474	19370	19256	28936	21760	36869	73531	51259
Jul-Sep 1996	9671	93674	12984	122415	11290	66809	16674	22010	21193	29755	23021	38398	74110	47784
Oct-Dec 1996	9332	83454	11800	114267	13146	61159	11889	22634	17372	33418	26964	35581	71880	42879
Jan-Mar 1997	11198	86192	8590	114679	18324	65262	12037	16597	18566	31897	20773	27495	72156	42045
Apr-Jun 1997	13297	79227	9741	110452	12806	61563	10994	22609	18012	32922	20564	34911	68116	34437
Jul-Sep 1997	10676	73558	10346	108183	11054	61950	9278	19074	18772	32682	17592	41927	76921	43142
Oct-Dec 1997	10544	71718	7905	91847	10008	63799	10088	16008	11630	33076	14765	33550	69467	30831
Jan-Mar 1998	9000	79705	7047	103109	10791	60892	11611	15311	17534	30451	17125	29566	68967	36584
Apr-Jun 1998	5640	78184	8348	106072	14306	54841	9796	15220	15967	24921	17180	32327	68058	39725
Jul-Sep 1998	5005	80657	6896	94287	15245	55829	11871	18901	17464	29273	17660	45503	62634	30975
Oct-Dec 1998	7961	73760	6193	90828	10934	50899	17521	16536	17381	26192	12732	35897	58333	31575
Jan-Mar 1999	10647	77770	10528	108172	12160	59542	13652	15352	19412	26493	15614	29106	54848	33667
Apr-Jun 1999	7412	72397	10123	90963	11486	49710	13095	22051	15349	29719	14829	31258	55636	28557
Jul-Sep 1999	7488	71587	8578	95375	11540	45613	14393	19812	19984	27706	13075	34982	68934	32969
Oct-Dec 1999	7663	66994	9181	84057	9110	49136	14792	15289	18552	29506	14505	37264	56363	30979
Jan-Mar 2000	..	71991	7322	102703	12140	49624	13216	14494	15330	23746	16491	30888	62505	34067
Apr-Jun 2000	4514	62125	6429	90212	10075	43353	11001	19455	15065	25619	13689	29194	56317	24599
Jul-Sep 2000	5539	69582	6507	98823	7517	41613	8851	16066	16242	25911	10007	38049	63690	30125
Oct-Dec 2000	..	51008	8883	82604	6871	45388	10721	14267	13669	22558	12741	29998	63115	30259
Jan-Mar 2001	4794	58239	10002	84906	12291	44060	13731	15519	11060	22267	14357	26959	57008	28970
Apr-Jun 2001	6003	58091	5636	72628	11737	46108	14027	11882	14497	21689	12787	24125	40552	28136
Jul-Sep 2001	7130	55682	5124	82983	13645	45681	17480	17318	17556	25802	13340	30783	49772	22429
Oct-Dec 2001	6793	56795	7296	80423	14400	39085	19693	17927	13799	27066	14007	25071	51059	29153
Jan-Mar 2002	..	61417	8716	99100	15362	46843	18325	18180	14931	28813	14004	27666	45455	26465
Apr-Jun 2002	..	56184	9291	97753	15034	48643	12165	20117	16933	30424	11754	20978	53295	30914
Jul-Sep 2002	5306	63584	8122	101242	11783	55196	17704	21839	10423	27624	16070	39425	64667	30420
Oct-Dec 2002	6567	54778	7250	93555	11780	54147	12541	19675	15776	22514	12838	33229	58588	30644
Jan-Mar 2003	5561	58654	6531	83326	9810	51905	16642	20337	15379	29044	18789	32160	51680	30684
Apr-Jun 2003	..	48940	7368	80400	13164	49067	12705	21006	13241	22748	14455	26214	50802	28980
Jul-Sep 2003	6073	45176	6867	92799	15963	52203	15276	21708	13482	20228	12665	33068	54000	37217
Oct-Dec 2003	5238	40446	8619	78575	12073	49208	15757	18555	11898	22241	12229	26394	55950	29332
Jan-Mar 2004	6160	43397	9622	85274	8067	55807	13530	18890	14448	28001	13535	28360	55847	32171
Apr-Jun 2004	..	44925	9363	78067	11158	54262	9058	19841	12330	21388	13323	28006	55679	25502
Jul-Sep 2004	..	39338	6623	78524	11311	44255	14187	19844	16956	26487	14198	30724	59736	26319
Oct-Dec 2004	4774	41232	6955	84687	15007	41439	12210	22308	18625	26930	12514	26816	50021	24214
Jan-Mar 2005	..	41390	9847	90291	14150	42497	8141	20208	16653	28501	14364	30780	51363	25512
Apr-Jun 2005	5463	43528	8134	95600	13507	41829	14149	17404	16477	26004	18375	26646	56073	22446
Jul-Sep 2005	..	42934	7037	96077	17210	48204	15190	20721	12105	25740	18025	35218	60194	26083
Oct-Dec 2005	4578	42805	9319	89449	14572	53712	14712	18504	18249	26051	18956	30011	56156	22514
Jan-Mar 2006	5510	43271	..	118188	12090	51781	18800	20620	14016	30015	22010	31674	67426	23943
Apr-Jun 2006	4556	38127	7526	120274	11809	65548	12267	16247	15993	35875	21015	33716	72629	30988
Jul-Sep 2006	5433	43339	10687	124414	11107	58977	11551	15749	17941	28847	18741	44581	64144	33823
Oct-Dec 2006	..	40420	13225	106376	15728	53192	13164	17914	21241	32778	20938	43745	62139	29722
Jan-Mar 2007	4738	39022	8169	114920	15309	69115	12602	20792	20184	25334	12631	36372	79402	32376
Apr-Jun 2007	5945	39531	7456	115167	15405	65859	8383	15990	17226	22031	14346	30279	74803	29009
Jul-Sep 2007	4630	40688	8283	119539	12112	61981	10355	17164	13078	30287	17219	42161	62513	31729
Oct-Dec 2007	5243	34899	9683	102416	12883	52802	15304	21989	18314	24470	18873	35811	68544	31938
Jan-Mar 2008	..	39917	11263	97726	13799	52287	16129	21517	18388	28584	18836	34868	74097	31700
Apr-Jun 2008	6531	40213	8730	113204	12878	50750	19529	19150	13817	20808	18516	37689	74700	33171
Jul-Sep 2008	7781	39438	11617	119468	14628	52708	14061	22736	17282	29887	17500	50606	73506	35004
Oct-Dec 2008	5046	44509	9492	114712	13188	58724	15962	25559	17922	37062	17070	39736	80329	35382
Jan-Mar 2009	6634	49618	10867	129097	16388	72939	12995	28261	33290	40818	23336	48089	81372	44307
Apr-Jun 2009	4696	53076	14032	139613	16889	85721	18542	36770	31257	51941	25840	44137	69364	39612
Jul-Sep 2009	5400	45137	14353	140148	21985	85342	21438	29376	25119	54735	18510	54892	80587	45380
Oct-Dec 2009	..	37094	11560	125154	20562	79561	19263	29876	28524	55380	18253	62142	92388	46050
Jan-Mar 2010	5801	42494	13338	147911	16090	84682	19978	28167	34214	57444	20367	59168	91478	52636
Apr-Jun 2010	7934	39860	11735	147946	18698	85376	18844	27198	28890	53935	22891	55109	89821	46510
Jul-Sep 2010	5632	47674	12235	141074	14738	85583	19871	29670	27722	59156	22803	69335	106874	50193
Oct-Dec 2010	..	39306	13626	135310	21048	86776	14483	31979	24298	57019	25487	74550	90247	42989
Jan-Mar 2011	5005	42649	12790	143968	18935	90297	15287	28451	24468	53729	27441	58105	90706	51048
Apr-Jun 2011	5322	39616	11613	144918	15184	86407	19317	29966	36235	50612	26303	55392	97211	53500
Jul-Sep 2011	8541	38496	12201	134219	15471	92104	11151	39354	30784	53938	29613	74345	109672	44427
Oct-Dec 2011	5103	35094	13536	130743	16236	88427	17038	29892	26144	54299	27342	78430	112722	54223
Jan-Mar 2012	5643	39077	13994	158209	14310	93009	17240	32659	30125	51379	26024	71714	113987	64926
Apr-Jun 2012	6371	46832	17059	148665	15473	91691	22584	28473	35425	44980	29432	66428	102962	46266
Jul-Sep 2012	7824	54708	14903	136945	12974	82038	22883	27127	26439	56288	23224	81721	112393	49039
Oct-Dec 2012	6703	46447	10061	133972	12119	100714	19471	25379	28217	57065	22913	74425	116183	44166
Jan-Mar 2013	8135	47941	9582	143664	17293	109075	18143	18866	29778	47807	18532	63682	119580	54320
Apr-Jun 2013	11696	47984	10420	146052	19007	91485	17692	21076	28126	48242	21498	49397	119889	53457
Jul-Sep 2013	12182	47810	5857	147274	17709	86053	20577	21082	23889	48554	24251	75026	127534	45733
Oct-Dec 2013	7755	40621	8113	127533	14088	85735	17407	19997	31190	55179	18873	65152	101833	37225
Jan-Mar 2014	6363	40164	11837	130312	21436	63416	18115	24176	27593	47068	22082	55836	101210	34870
Apr-Jun 2014	5720	26176	8500	118382	11360	66542	17983	25164	27206	45655	20487	45365	97063	41084
Jul-Sep 2014	8429	32874	5071	101774	12855	68819	14770	20711	23493	45042	29822	55805	84423	42067
Oct-Dec 2014	..	31039	7141	95032	14435	63567	14341	20505	23075	42140	20753	42353	66317	37210
Jan-Mar 2015	..	39420	5428	106312	13954	73463	13855	20293	23647	37777	24462	32950	75852	31904
Apr-Jun 2015	..	32163	8632	98320	10313	69960	14504	27710	26519	40232	21101	34818	78626	28011
Jul-Sep 2015	4805	25269	8953	101418	12017	81978	15873	25518	21576	32734	16361	45801	87018	34687
Oct-Dec 2015	5598	25107	..	74790	8127	72264	9364	23400	20600	35212	21715	45302	82980	32611
Jan-Mar 2016	..	32412	7215	85421	9494	74633	10873	24055	16234	39422	19955	53645	77134	32320
Apr-Jun 2016	6754	32361	4838	75960	10757	61538	14208	17518	24801	29679	16247	50241	97088	30644
Jul-Sep 2016	8817	28201	5845	81324	7427	55851	21322	22020	25008	35713	16765	55355	93273	30648
Oct-Dec 2016	6207	32745	..	79752	10005	54022	10749	18586	25155	27765	15874	50101	90774	28916
Jan-Mar 2017	..	27580	..	84974	10997	46745	10177	31174	23576	29807	14739	44557	94239	27945
Apr-Jun 2017	..	22349	5116	83704	8383	44179	13369	26914	27769	28371	12490	47415	80458	28861
Jul-Sep 2017	7259	17812	..	82759	10256	47619	9435	18565	22060	32877	16964	50788	76158	29227
Oct-Dec 2017	..	15623	..	76202	11114	43974	11545	22421	19134	26177	24662	49282	78081	34989
Jan-Mar 2018	..	14583	..	80712	11310	49442	16040	28503	23719	28050	22981	46919	74683	26624
Feb-Apr 2018	..	13774	..	73024	11957	50051	12931	24585	23738	26391	22973	45330	77431	29110
Mar-May 2018	5994	14273	5899	70812	12361	50996	11886	22636	18256	27791	16635	43520	76268	29032
Apr-Jun 2018	6528	15867	5171	75919	11414	52227	8501	20495	17462	28700	15996	42115	78195	29873
May-Jul 2018	6944	17620	5322	78852	12118	47431	9219	20780	14896	30361	13651	45422	78731	29905
Jun-Aug 2018	5268	18999	5031	74055	12342	52353	10064	19009	14544	29583	16553	48514	77839	29855
Jul-Sep 2018	6373	20319	10301	66969	11999	51001	10245	19020	16773	36419	19217	49608	77154	30529
Aug-Oct 2018	6802	19719	8714	71889	11526	53654	11911	23451	21716	35643	18545	52647	77635	30636
Sep-Nov 2018	5960	18592	9313	66187	9771	57109	8980	24657	23048	37142	17638	43794	80635	30319
Oct-Dec 2018	6096	18180	5105	61162	8563	55160	9778	24010	22864	30974	19109	42687	74785	27537
Nov-Jan 2019	6337	19718	6497	54660	8952	46727	7517	19034	23491	29221	19648	47065	76325	24181
Dec-Feb 2019	7030	24705	4776	64732	8390	47808	7575	21043	21808	28804	18071	53087	85235	25505
Jan-Mar 2019	6119	26690	..	69443	7315	46328	7281	23790	22427	25120	13275	49468	79757	25663
Feb-Apr 2019	..	26715	4979	70340	6445	49235	7866	21734	19683	22606	12384	48145	76953	27954
Mar-May 2019	..	24040	..	68293	8129	40135	11457	21364	21753	24091	12638	41532	57024	27167
Apr-Jun 2019	5012	24180	..	67173	7965	52522	10497	21192	21499	22641	9018	46295	66521	30443
May-Jul 2019	5023	23329	..	68990	6279	54974	11782	20027	22078	26414	8589	37050	67308	29685
Jun-Aug 2019	..	22707	..	70729	4879	54578	15221	22020	23600	23318	11926	45446	63582	29131
Jul-Sep 2019	..	24371	6926	72386	5322	56015	16236	21638	21552	23789	13059	46248	67359	23917
Aug-Oct 2019	..	22030	7544	70739	9578	60087	14342	20251	20648	25377	13914	45005	70147	20983
Sep-Nov 2019	4678	24719	7276	72391	10681	60314	13105	18597	22721	28849	13518	45677	75212	15871
Oct-Dec 2019	5465	20798	6002	69699	12186	48282	16046	16686	22720	31075	17657	42054	67501	18105
Nov-Jan 2020	6087	20037	4823	69409	12863	46045	18351	19057	23024	33782	21381	40339	64157	20296
Dec-Feb 2020	5657	19636	..	67939	13408	48520	15985	16023	20763	31904	24748	46902	71754	26646
Jan-Mar 2020	5899	16318	..	69760	12015	49165	16995	15115	23740	31603	24269	48012	74219	29943
Feb-Apr 2020	5191	21385	..	64552	9613	44540	20226	18189	21602	30985	18774	51678	69711	29160
Mar-May 2020	7715	21440	..	72375	7464	42948	23313	20007	37375	27651	13554	42532	74355	28558
Apr-Jun 2020	8746	23944	..	67975	14206	45427	21971	20161	40733	27236	10245	46455	67591	21157
May-Jul 2020	8795	28641	6049	72901	10751	54818	19595	18017	51372	26789	9650	48480	77111	26740
Jun-Aug 2020	5915	32571	5824	82528	16944	68332	18042	18468	49760	27253	13466	58664	69813	26248
Jul-Sep 2020	..	34880	8670	86669	15202	78401	16054	24970	49464	33579	16029	68447	81982	31286
Aug-Oct 2020	4832	39711	9861	109178	16656	87096	11393	22837	45044	40120	21971	68296	82563	43799
Sep-Nov 2020	..	38463	10464	104270	14082	81260	15506	19825	47625	43596	15570	72776	80812	40573
Oct-Dec 2020	5261	44200	10908	100924	9662	86162	16712	17983	51650	41596	15701	70938	77184	44271
Nov-Jan 2021	..	46649	9939	91180	10336	82030	14032	22275	51014	37247	14408	72778	73022	43917
Dec-Feb 2021	4675	43697	12631	87162	10313	77402	13335	25195	43602	32797	19245	68755	79064	47502
Jan-Mar 2021	..	42540	9367	84982	9606	78476	9033	20958	40364	32971	19437	59316	86225	49202
Feb-Apr 2021	..	33844	6390	80653	10385	72600	11026	22522	42013	37899	17525	54713	88564	38530
Mar-May 2021	5218	33751	5304	85211	12654	71224	8779	24230	36009	38382	18272	55715	83864	43587
Apr-Jun 2021	..	25425	..	94121	13786	62097	9112	23456	33290	35231	18400	49864	75567	39907
May-Jul 2021	..	19870	6900	91227	14806	63597	9101	19928	30892	30953	18760	45201	74442	42182
														Source: Labour Force Survey
.. Estimate suppressed on quality grounds.
The breakdown by industry sector for Q1 2009 onwards is not entirely consistent with those of previous quarters. This is because:
(a) LFS data on industrial activity were coded directly to SIC 1992 for all quarters up to and including Q4 2008 and then mapped to the new industrial classification, SIC 2007, according to the assumed relationship between the two classifications;
(b) data for Q1 2009 onwards have been coded directly to SIC 2007; and
(c) a new method of coding industry data was introduced in January 2009.
The effect of these changes on the time series is significant for some of the industry sectors shown. Analysis of these effects has been carried out by the ONS and more details are available in the Labour Force Survey User Guide (Volume 1) and from Labour Supply Branch (labour.supply@ons.gov.uk). No adjustments have been made to the above series to account for the effects of the changes.

## Sheet: People_rates
UNEM03 part 2: All and long-term unemployment rates by industry of last job: People (not seasonally adjusted)
Date of publication:	2021-09-14											Date of next publication:		2021-10-12
Inquiries: Email:	labour.market@ons.gov.uk												Telephone:		+44 1633 455400
	United Kingdom (per cent) not seasonally adjusted
	Unemployed by industry of last job as percentage of economically active by industry1 (Standard Industrial Classification SIC 2007)															Proportion of long-term unemployed2 by industry of last job3 (Standard Industrial Classification SIC 2007)
	Overall unemployment rate	Agriculture, forestry, fishing, mining, energy & water	Manufacturing	Construction	Wholesale, retail & repair of motor vehicles	Transport & storage	Accommodation & food services	Information & communication	Financial, insurance & real estate activities	Professional, scientific & technical activities	Administrative & support services	Public admin & defence; social security	Education	Human health & social work activities	Other services	Agriculture, forestry, fishing, mining, energy & water	Manufacturing	Construction	Wholesale, retail & repair of motor vehicles	Transport & storage	Accommodation & food services	Information & communication	Financial, insurance & real estate activities	Professional, scientific & technical activities	Administrative & support services	Public admin & defence; social security	Education	Human health & social work activities	Other services
		A, B, D, E	C	F	G	H	I	J	K, L	M	N	O	P	Q	R, S, T	A, B, D, E	C	F	G	H	I	J	K, L	M	N	O	P	Q	R, S, T
Jan-Mar 1995	8.95071	7.37523	8.85983	13.0649	7.98337	6.90815	11.1465	6.81193	4.01451	4.32524	11.0972	4.56246	3.41375	3.79435	7.85007	4.07119	22.7184	17.9003	15.3412	5.6524	6.48852	2.55683	2.22372	1.68203	5.37141	3.65979	3.128	4.19252	5.01367
Apr-Jun 1995	8.59523	6.48196	7.96493	12.4588	7.42443	7.00726	9.96284	6.54183	4.03257	4.37221	11.0339	4.29816	3.63963	3.72342	6.49898	4.36734	23.006	17.6682	15.0325	7.03151	5.78339	2.24326	2.22129	1.99236	5.20216	3.60616	2.92662	4.53649	4.38268
Jul-Sep 1995	8.88491	6.12255	7.97956	11.6867	7.58967	7.36975	9.45963	6.41162	4.26247	4.43243	10.1138	4.48419	4.57921	3.51319	6.84264	3.97782	24.5712	17.1492	14.4891	6.1214	5.14848	2.50666	2.85807	2.10774	4.73474	3.82428	3.25484	4.24283	5.01357
Oct-Dec 1995	8.12345	5.03884	7.64585	11.5371	6.73755	6.86096	10.0237	5.19176	4.26988	4.24188	10.265	4.1924	3.31354	3.42112	7.25972	3.14691	25.329	16.8774	14.5625	5.57698	5.67828	2.03886	2.73847	2.18038	5.45508	3.7979	2.81791	4.509	5.29142
Jan-Mar 1996	8.30088	6.58923	8.01705	12.3488	6.81112	7.46396	11.2516	4.90339	3.97032	4.19855	10.8993	3.44577	3.40073	3.26537	7.55435	3.7558	23.0965	17.1304	15.4033	6.01671	6.81413	1.54151	2.51619	2.06597	5.15557	3.03743	3.43476	4.9051	5.12664
Apr-Jun 1996	8.19294	6.12628	7.83287	11.4719	6.84137	5.9702	10.7014	5.78423	3.23262	3.60628	9.48508	3.98532	3.20622	3.5081	7.53634	3.62079	23.542	17.3866	15.2171	5.09323	6.59834	2.16773	2.21918	2.03157	4.3368	3.48105	3.59484	5.5414	5.16944
Jul-Sep 1996	8.3057	5.77332	7.11241	10.8116	7.06724	5.50469	9.82954	5.7026	3.88629	4.27043	9.00896	3.82936	3.4916	3.50582	7.37195	3.47272	23.4385	16.392	15.7262	4.86304	7.12868	2.2163	2.55436	2.23751	4.70928	3.54478	3.12683	4.48766	6.10215
Oct-Dec 1996	7.6557	5.82597	6.52927	9.96317	6.3011	5.15122	10.1179	4.98194	3.28635	3.40005	9.30566	4.07753	3.1805	3.40358	6.8072	3.66096	22.444	16.7873	15.4723	4.73213	7.63208	2.5002	2.07506	2.20483	5.32022	3.52013	2.96039	4.72575	5.96471
Jan-Mar 1997	7.37665	5.55715	6.15485	10.2905	6.08789	6.09982	10.0708	4.39547	2.62891	3.02557	8.64974	3.60853	2.64239	3.32571	6.41204	3.4638	22.6493	16.3024	16.8866	5.55334	7.17049	2.40564	1.69678	1.96558	4.76676	3.45215	3.26281	4.73512	5.68931
Apr-Jun 1997	7.11585	5.83372	5.99996	9.16409	5.82841	5.43218	9.09792	3.45418	2.83595	2.78987	8.80782	3.64623	2.88997	3.18499	5.63016	4.13616	20.8281	16.5066	15.4904	5.12418	7.76917	1.66952	2.27268	1.64537	5.29645	4.55011	3.06789	5.44477	6.19853
Jul-Sep 1997	7.08226	4.80217	5.54615	8.42581	5.49861	4.29974	8.95373	3.62691	2.89711	3.04566	8.93352	3.33071	3.44985	3.3864	5.98781	3.68748	22.3489	16.4164	15.2121	4.41826	6.9682	1.6705	1.68058	2.57851	5.86238	3.80193	3.55182	5.61354	6.18934
Oct-Dec 1997	6.3516	4.69775	5.35616	7.38598	5.11087	4.47477	8.65891	3.87332	2.54103	2.35911	7.94049	2.8937	2.77874	3.063	5.23307	3.92645	21.8276	15.4966	15.7525	5.89201	7.40225	1.35707	1.68513	2.44703	5.72109	3.82815	3.44382	5.24056	5.9798
Jan-Mar 1998	6.41193	4.93014	5.88986	6.94729	5.39447	5.0644	8.50362	3.77506	2.53824	2.72174	7.73224	3.13472	2.44467	2.90632	5.25304	3.4934	21.2438	15.3279	15.0139	6.21368	8.22039	1.55329	2.23943	2.95248	5.21594	4.91792	3.39545	5.44787	4.7646
Apr-Jun 1998	6.20834	3.94428	5.75548	6.49346	5.50205	5.05171	7.5055	3.85975	2.15537	2.53498	6.41356	3.17309	2.62387	2.83742	5.08755	2.03692	24.6388	13.4219	15.7309	6.07688	6.32212	2.39725	2.24989	3.18378	4.75846	5.41727	2.96436	5.28362	5.51783
Jul-Sep 1998	6.47332	3.71357	5.92598	6.16213	5.19581	4.79411	7.86261	3.60759	2.45722	2.67386	6.68811	2.56382	3.4584	2.7241	4.98336	2.81973	25.8279	14.3807	15.6095	6.09442	5.46624	2.08564	1.69625	2.92157	4.50321	4.16402	3.81525	5.40791	5.20771
Oct-Dec 1998	5.96021	4.64339	5.70744	5.98827	4.63469	4.59841	7.79674	3.99813	2.57268	2.71029	7.27224	2.14732	2.70724	2.47843	4.92546	2.95342	27.8568	13.2469	14.3513	6.53911	5.678	2.00267	2.12711	2.45799	5.63495	3.39282	3.92129	4.93043	4.90714
Jan-Mar 1999	6.22618	5.19385	6.15211	6.85724	5.12267	4.92728	9.07989	4.21164	2.25209	2.62357	7.38971	2.56618	2.22031	2.40876	5.05657	3.09947	25.4087	13.7032	15.7874	5.21373	7.21238	2.04894	1.51815	2.24273	4.79701	4.10094	5.3974	5.27996	4.18987
Apr-Jun 1999	5.95107	4.72221	6.05169	6.33565	4.63023	4.69993	7.90569	3.79729	3.04761	2.71388	6.61082	1.94716	2.43867	2.28762	3.97125	3.50678	25.1786	12.7863	14.2936	5.44528	6.50485	3.44862	2.27979	2.64047	6.26789	3.49909	4.10566	5.12522	4.9178
Jul-Sep 1999	6.10886	4.29826	5.70251	5.87881	4.49603	4.1571	7.90416	4.10039	2.67077	2.89149	6.62393	2.05678	2.66458	2.9337	4.10451	3.64738	23.5347	13.9138	13.8143	5.53007	7.18018	3.80936	2.01834	2.65695	7.36042	3.03789	4.16614	5.70568	3.62478
Oct-Dec 1999	5.63176	3.43522	5.11252	5.88827	4.31969	3.76644	8.18983	3.65605	2.15383	2.58705	6.8809	2.2097	2.57847	2.42905	4.44112	3.56144	22.6244	14.7378	16.469	6.22595	7.28753	2.61092	1.56883	..	6.20354	3.80565	4.73116	4.91497	3.87612
Jan-Mar 2000	5.84534	3.26392	5.83275	5.76379	4.92001	3.9104	8.2658	3.889	2.2759	2.05461	6.56046	2.14185	2.18407	2.71618	4.82633	2.95474	23.6052	14.1529	17.3585	5.83076	5.94049	2.41235	2.30123	..	5.29464	3.20103	3.71311	6.16552	5.55381
Apr-Jun 2000	5.38275	3.53149	5.32344	5.8942	4.61086	3.39765	7.06668	3.24315	2.47125	1.88358	6.52233	1.62298	1.9268	2.20596	3.62014	3.11475	21.8965	14.2921	18.5054	4.83328	5.43012	2.36609	3.18936	..	6.12879	3.21398	4.41512	4.1719	6.78979
Jul-Sep 2000	5.54	3.76453	4.95596	4.52537	4.72092	3.23648	6.97665	2.90048	2.15216	2.12809	5.95589	1.42845	2.43855	2.55306	4.15031	4.59087	21.7417	13.2772	16.7557	5.33617	5.25262	..	2.87812	..	7.6154	2.71454	3.92599	5.22958	7.35929
Oct-Dec 2000	5.06632	3.70019	4.74374	4.77551	4.41386	3.25937	7.2032	2.57784	1.70919	1.98997	5.93418	1.62245	2.02596	2.33239	4.3262	3.14078	21.972	13.7092	15.5021	6.87452	8.03466	..	..	..	7.4417	3.73486	4.80925	4.00612	6.63184
Jan-Mar 2001	5.13781	3.63533	4.8214	5.23801	4.43939	4.30248	7.66605	3.40959	2.02901	1.70775	5.64233	1.62967	1.67393	2.28319	4.12291	2.84966	21.9201	14.5295	16.5418	8.02269	7.18976	2.4189	..	..	6.78713	3.82856	3.66384	4.0138	5.78814
Apr-Jun 2001	4.89555	3.63695	4.99603	4.03716	4.04976	3.85725	7.29561	3.45464	1.57301	1.80816	5.37828	1.56208	1.61109	1.71182	3.72423	3.67107	24.3706	12.0287	15.0666	8.67969	7.10902	3.35546	..	2.16204	6.41337	2.911	3.97	3.70027	5.96474
Jul-Sep 2001	5.31292	3.3943	4.78956	3.932	4.30398	3.86373	6.73909	4.30929	2.29423	2.62456	5.81282	1.75191	2.04617	2.09114	3.56966	3.87711	23.0127	11.0932	16.9604	8.00181	7.20354	2.39481	..	2.85922	5.66808	3.37166	3.27234	4.02678	7.88058
Oct-Dec 2001	5.0416	3.02251	4.63488	4.09564	4.2253	3.78216	6.52718	4.40398	2.34503	2.07847	6.28173	1.80784	1.76108	2.13197	4.45884	2.42123	23.8737	13.1858	16.2819	6.07359	5.53473	2.94755	..	2.455	6.76585	4.5617	3.3219	5.29449	5.78076
Jan-Mar 2002	5.20498	3.01667	5.42945	4.87622	4.81972	4.13566	7.64188	5.10115	2.56328	2.44777	6.44652	1.6685	1.90973	1.97037	4.26076	2.37466	22.0505	12.5748	18.128	6.82007	6.47714	2.66198	..	2.32929	6.80494	2.96637	4.43468	4.62687	5.95323
Apr-Jun 2002	5.01778	2.94853	5.24277	4.81711	4.55682	3.75291	6.87077	4.58191	2.65746	2.3084	6.63189	1.52488	1.56941	2.19425	4.17289	2.20509	21.7082	15.9184	16.4831	4.95619	6.51461	2.26597	..	..	8.11139	3.59238	4.52284	5.56307	5.83247
Jul-Sep 2002	5.52204	4.00248	5.25058	4.5589	4.63038	3.83193	7.99272	4.97303	2.64345	1.70306	6.31703	1.99779	2.62349	2.58193	3.98823	2.6234	22.8448	15.3508	15.8508	4.44438	4.57704	2.82006	..	..	8.48245	3.6095	5.12296	5.49402	5.28855
Oct-Dec 2002	4.99503	3.10032	4.73526	3.95464	4.22434	3.88804	7.82271	4.42858	2.52464	1.88206	6.31397	1.39764	2.04179	2.45807	3.85422	..	24.8409	12.0397	13.6035	7.11606	7.73578	3.41661	2.42799	..	8.79524	..	4.2562	4.91843	5.22698
Jan-Mar 2003	5.1846	4.25332	5.61153	4.5673	4.4984	3.98501	7.38614	5.17303	3.2046	2.14958	5.77443	1.91765	2.02282	2.12844	4.2494	3.86482	26.5255	10.8826	13.9758	6.06061	8.1352	5.41742	3.11571	..	5.96804	2.64716	3.28032	4.13201	5.1154
Apr-Jun 2003	4.80225	3.54274	5.15122	3.86605	4.34809	3.65589	7.82818	4.80755	2.99478	2.42158	5.19715	1.52136	1.50882	2.10367	3.6091	2.4998	24.7342	9.8641	17.3506	7.87851	8.32789	5.39999	2.27214	..	4.96199	2.56859	2.69282	4.11272	5.12482
Jul-Sep 2003	5.25938	2.6904	5.00343	3.54345	4.44575	3.70677	7.71282	4.80815	3.09326	2.50496	5.16859	1.44956	2.01912	2.23563	4.07123	..	24.9619	9.93034	17.3241	7.81879	8.1508	6.24161	..	..	4.97	3.58959	3.40451	5.60148	3.8372
Oct-Dec 2003	4.78308	2.76168	4.58673	4.18533	3.66567	3.61506	7.80288	4.43237	2.5273	2.37873	5.5036	1.51186	1.73853	2.18048	3.51855	..	22.5773	10.7275	15.2409	10.3567	9.58855	5.50297	2.33033	..	5.54717	3.11168	3.27882	4.70334	3.60548
Jan-Mar 2004	4.7993	3.6367	4.62316	4.34029	4.09156	3.70701	7.84251	3.63664	2.8205	2.16025	5.99703	1.67692	1.78941	2.05453	3.99965	..	23.7744	10.9916	15.2529	8.36552	7.70798	4.1947	..	..	6.77859	3.78971	3.33188	5.52806	5.33293
Apr-Jun 2004	4.67695	3.26449	4.71895	4.00241	3.84463	4.07125	7.35346	3.18883	2.64167	1.93072	4.90981	1.41754	1.53386	2.1443	3.31714	2.73164	26.8023	11.5312	13.3931	8.68199	7.48592	4.50115	..	2.85461	5.71941	..	..	5.0344	5.85017
Jul-Sep 2004	4.89805	2.38905	3.65319	3.06984	3.77206	3.75392	7.17818	3.91464	2.74217	2.13107	5.78943	1.60906	1.78779	2.34456	2.88998	..	23.3261	9.74729	14.1112	8.88999	9.09388	5.21033	2.77094	2.83023	5.42753	3.08736	4.59504	3.84059	5.51163
Oct-Dec 2004	4.61491	2.78251	3.7403	3.74865	3.95527	3.88765	7.01301	3.27662	3.2122	2.25248	5.82358	1.53921	1.60564	1.88413	3.01839	..	20.8351	11.0774	12.8474	7.50306	10.4518	4.49972	2.78719	..	6.27131	3.61226	5.83287	5.67242	4.96156
Jan-Mar 2005	4.67958	2.48102	4.32158	3.62933	4.41322	4.13064	6.7452	2.95902	3.39192	2.33658	6.38873	1.35339	1.69797	1.89593	3.50313	..	19.2534	9.05452	15.2743	5.11007	10.5299	4.33406	..	2.46642	9.36642	..	5.39535	6.89149	6.74991
Apr-Jun 2005	4.63842	2.78412	4.45039	3.5002	4.23081	4.01986	6.70263	3.57872	3.03227	1.82483	5.46792	1.77577	1.50324	2.05199	2.88906	2.3909	20.1598	9.92205	17.0225	5.93857	8.9496	4.18459	3.97839	2.33286	9.4567	..	3.43158	5.45132	4.74668
Jul-Sep 2005	4.94971	2.2893	4.64986	3.0878	4.35845	4.02796	7.5937	3.40216	2.73168	2.00517	5.12583	1.77803	2.07805	2.09323	3.33987	..	19.6219	10.6287	14.4298	5.80291	11.4481	..	3.20466	2.64251	7.93252	4.04787	5.08086	5.21421	5.63747
Oct-Dec 2005	5.0258	3.15635	4.7891	3.32603	4.34415	3.70039	7.63919	3.56725	2.63853	2.38129	5.92457	1.73799	1.82335	2.10104	3.24235	2.34198	21.2396	10.4699	17.527	4.68001	8.98115	..	3.07698	2.9375	7.28414	4.09588	4.1948	5.15632	5.96748
Jan-Mar 2006	5.22237	3.19817	5.06757	3.70537	5.11767	3.99783	7.6316	3.61809	3.10293	2.26327	6.62478	1.96134	1.72822	2.37553	3.137	2.95891	23.3323	8.9738	15.8711	6.69584	8.44991	..	2.95696	3.02378	6.9729	3.31158	3.08086	7.26508	5.14712
Apr-Jun 2006	5.37304	2.42887	4.86243	4.12264	5.30528	3.81523	8.41408	3.55412	2.6545	2.4873	7.64883	1.83524	1.79298	2.45472	3.49244	2.25287	18.7244	9.27026	16.7941	7.92093	11.2364	4.98033	2.36143	1.99807	8.55682	3.51091	3.22952	6.4267	2.73721
Jul-Sep 2006	5.70313	3.11	4.52293	4.0211	5.52411	3.54732	8.05994	3.3018	2.41739	2.28818	6.34102	2.00185	2.39641	2.35181	3.63929	2.18351	21.1808	9.87018	17.9604	6.56959	9.33615	1.86504	..	2.59477	7.23894	3.80504	3.41486	8.84508	3.81477
Oct-Dec 2006	5.37185	2.21032	4.7169	3.7203	4.88681	3.67829	7.99485	3.33176	2.78631	2.25469	6.4664	1.87337	2.32665	2.32246	3.53937	1.96929	19.4264	10.2132	16.6728	7.45952	9.98786	..	..	3.3828	7.38943	3.38687	4.2666	8.36247	4.11217
Jan-Mar 2007	5.50178	2.6189	5.21008	4.08134	5.64068	4.11001	8.79086	3.184	2.92156	2.44992	6.32921	1.67503	1.96713	2.931	3.58364	..	20.029	9.42231	17.7926	6.19394	9.42354	..	2.73774	3.30568	8.43241	4.44692	4.14382	6.92516	3.86006
Apr-Jun 2007	5.25874	2.48222	4.53705	3.71241	5.68288	3.7515	8.65975	2.56635	2.16628	2.02726	5.90533	1.78542	1.74206	2.67524	3.66685	..	19.8255	9.26123	20.6424	4.9243	9.83132	..	2.48148	2.6312	7.64023	3.42175	4.02557	7.35066	5.53839
Jul-Sep 2007	5.53573	2.13657	4.80528	2.92653	5.42049	3.63348	8.20281	2.93974	2.18524	1.74908	6.08595	1.79786	2.13258	2.28763	3.73135	..	23.4216	8.00193	19.4438	5.66287	10.0639	..	2.19881	2.09814	6.71	4.2621	3.56559	4.93022	6.12922
Oct-Dec 2007	5.02032	2.46076	4.14897	2.9465	4.46073	3.59395	7.33262	3.79973	2.25997	1.79776	5.45177	2.10943	1.87377	2.46493	3.94263	2.0555	20.4802	7.39042	20.7771	6.06604	8.7103	3.59386	..	..	8.52516	5.05879	3.34204	6.10027	4.58444
Jan-Mar 2008	5.17065	2.52086	4.63399	4.00105	4.86119	4.06326	7.89587	3.93067	2.44994	1.73881	5.95337	1.98811	1.62411	2.57674	3.94235	..	19.5896	9.62218	20.8235	6.84361	8.05592	2.75577	..	3.06164	8.05758	4.37756	3.54449	6.18006	4.13551
Apr-Jun 2008	5.26145	2.82884	4.96203	4.08966	5.35938	4.64505	6.92515	3.47501	2.38537	1.69611	4.77377	2.08869	1.85928	2.6063	3.81093	1.75016	19.5109	8.43045	20.8729	8.79219	7.6734	2.6519	1.99294	..	7.06814	3.73415	4.24319	7.36536	4.30808
Jul-Sep 2008	6.08368	2.62095	4.95101	5.02353	5.49379	4.39079	8.34344	3.36865	2.99048	2.13449	6.25461	1.84237	2.7227	2.72401	4.13581	..	16.716	11.0104	20.2834	7.06712	10.1613	1.87432	2.08596	1.75219	8.04342	3.77147	3.56382	7.19214	4.88983
Oct-Dec 2008	6.21206	2.69135	6.03582	6.30398	5.53744	4.64	8.62081	3.522	3.58049	2.59408	7.17686	1.87651	2.16117	2.75282	4.32151	2.51411	17.5057	9.683	19.8832	7.72958	9.34047	2.11659	1.81181	2.16871	7.1405	4.91823	2.48967	7.82554	4.87295
Jan-Mar 2009	7.06288	3.57261	7.72201	8.20918	6.9802	5.3733	10.0642	4.23498	3.83362	4.00752	8.13536	2.14122	2.41087	2.72979	5.06036	1.90833	17.1383	11.6694	21.6422	5.54234	8.71109	1.91065	1.70516	3.17405	5.97715	3.79648	5.16279	6.83121	4.83089
Apr-Jun 2009	7.68036	3.91122	8.94241	9.4445	7.36368	5.8115	10.561	5.0398	4.94031	4.45762	8.81914	2.61963	2.20795	2.37864	4.94764	1.94572	19.3049	11.7718	19.8239	4.56613	9.29507	1.59358	1.74252	2.9488	8.15446	3.53067	4.4653	5.794	5.0632
Jul-Sep 2009	8.06847	4.92782	8.12252	9.75504	7.27089	6.6906	10.2278	6.25414	4.80789	3.57661	9.83802	2.16591	2.67023	2.72285	5.19816	2.7316	16.2447	13.4647	18.5757	7.13963	9.28129	1.88948	2.8197	2.825	8.89204	2.3325	3.12793	5.81864	4.85711
Oct-Dec 2009	7.6325	4.24461	7.27767	8.86576	6.78076	6.34365	10.0888	4.84567	3.95879	4.07274	9.70227	2.69838	2.82907	2.96861	5.31998	2.33869	14.372	12.34	19.204	8.27448	8.3977	2.94795	2.42083	2.91439	9.01259	2.03899	4.03762	6.12448	5.57625
Jan-Mar 2010	7.99844	4.83753	7.65569	9.75026	7.60318	6.57564	11.3629	5.2322	4.40112	4.07985	10.1778	2.74994	2.56687	3.02077	5.99602	2.45995	13.9386	13.4772	18.0248	6.80216	9.9971	2.47841	3.46858	3.533	9.82229	1.84861	3.83876	6.20295	4.10761
Apr-Jun 2010	7.76457	4.34307	6.67353	9.00432	7.70727	6.24033	10.8337	5.56139	4.11201	3.71468	9.12696	2.35382	2.55019	3.11732	5.00407	2.46303	13.5854	15.4092	19.6953	6.09339	10.0549	2.76565	4.02861	3.66839	7.61472	2.03076	4.37238	4.77813	3.44019
Jul-Sep 2010	7.97546	4.56196	6.83352	7.45311	7.47322	5.55201	10.5337	5.00401	4.14181	3.46199	9.41394	2.62309	3.16236	3.64885	5.17708	2.75778	15.6095	13.0815	17.6138	6.17816	9.09083	3.22316	3.68979	3.19631	8.1229	2.35535	4.30348	5.72718	5.05018
Oct-Dec 2010	7.73105	4.19915	6.55709	8.25488	7.04142	5.9349	11.0035	5.19698	3.64	2.99972	9.20634	2.71958	3.22907	3.20028	4.93383	2.47243	15.4059	13.7258	19.8309	5.6052	10.5291	3.48015	2.70401	2.54525	7.41819	2.71129	4.79793	4.85673	3.9171
Jan-Mar 2011	7.76091	3.23228	6.18479	8.17492	7.3042	6.37965	10.8433	4.82829	3.68351	3.26888	9.88913	3.0421	2.84526	3.08576	5.85863	1.69979	15.3939	14.5833	19.7663	7.32603	8.99463	3.89287	2.54419	2.90832	6.94116	2.38863	3.69989	4.95923	4.90181
Apr-Jun 2011	7.84757	3.398	5.62717	8.04196	7.27964	5.59	11.5944	5.02831	3.76691	3.95033	9.30325	3.13631	2.7983	3.27796	6.17264	1.44264	14.9574	12.8159	18.5937	6.82163	9.92846	4.15425	2.58293	2.8219	8.65088	2.16664	3.69182	5.32288	6.04899
Jul-Sep 2011	8.55585	4.60065	6.32394	7.44174	7.6875	5.34519	12.3231	4.21817	4.79573	3.51151	9.57389	3.50584	3.56461	3.59423	5.58413	2.21701	14.9993	13.1559	18.2112	5.84257	10.8252	2.50197	3.11034	2.73298	8.67834	2.50008	3.37021	5.624	6.23087
Oct-Dec 2011	8.2604	4.44735	5.85549	7.32026	7.7782	5.84983	11.2967	5.0373	4.03928	3.06657	8.9568	3.13599	3.46905	3.63585	6.34056	2.89344	12.0136	12.2494	19.6603	6.52441	10.0148	3.42556	3.3521	2.38731	7.58284	2.60318	3.4678	7.30211	6.5231
Jan-Mar 2012	8.18527	4.44253	6.37159	7.66668	8.12161	6.03879	10.9693	4.51753	4.45875	3.55619	8.87422	2.65566	3.22267	3.90781	7.32696	2.20541	12.1962	12.1544	22.7502	5.83792	8.70255	2.4783	2.19993	2.21253	7.98817	1.56245	3.78248	8.9811	6.9483
Apr-Jun 2012	7.9106	4.96829	6.38138	7.61759	7.66337	6.00386	10.2042	4.22014	4.07032	3.89081	8.01536	3.25772	3.00586	3.51983	5.00031	2.71667	13.9357	12.6927	22.3823	5.89938	8.67036	1.46277	2.46168	2.79459	6.76698	2.34526	4.65619	8.00944	5.20596
Jul-Sep 2012	8.0867	3.75323	6.16194	7.11945	7.16459	5.71589	9.89506	5.06234	3.78127	3.53338	8.16554	2.78797	3.85233	3.57767	5.33114	2.50992	14.1764	12.4618	19.0733	6.46464	8.83795	2.39251	1.75479	3.36253	7.46978	2.07941	5.29435	8.31855	5.80406
Oct-Dec 2012	7.67974	4.19975	6.04855	6.12951	6.64538	5.85227	10.7518	4.68543	3.76263	3.13529	8.56229	3.04161	3.40815	3.73941	4.65026	2.77448	12.5217	11.0972	17.8189	6.39646	10.6187	3.00832	2.3326	3.65563	9.00589	2.5612	4.5007	8.6657	5.04259
Jan-Mar 2013	7.81915	4.52219	6.56141	7.34455	7.70109	6.44893	11.7227	4.20175	3.2022	3.18774	8.14674	2.32291	2.90135	3.92024	5.42484	2.60255	13.7381	11.9774	18.572	5.21409	11.6729	2.09947	1.46701	3.26676	7.73478	2.61282	5.22143	9.28437	4.53629
Apr-Jun 2013	7.67039	3.96447	6.41855	6.08789	7.92875	6.64404	10.9093	3.97235	3.30464	3.12171	7.92054	2.40096	2.41845	3.68342	6.26454	3.55333	13.951	9.48908	20.913	5.74581	10.5916	2.1979	1.12341	3.0485	6.5018	2.4115	4.65544	8.73563	7.0821
Jul-Sep 2013	7.84228	4.35219	5.69986	5.16634	7.54426	5.39366	9.973	4.45744	3.32141	2.48741	8.00938	2.6124	3.34834	3.94958	5.93865	2.87898	13.2296	9.85457	20.8485	5.49009	10.9579	1.82496	1.59308	2.57717	7.85542	2.45233	4.5138	10.4111	5.51254
Oct-Dec 2013	7.08287	4.74571	4.85026	5.02126	6.38869	5.24916	9.37586	3.75948	2.80469	2.87636	7.8281	2.43822	3.0341	3.36181	4.84809	2.56286	11.724	9.98303	22.4323	8.23716	10.8654	2.49362	..	2.69036	8.27919	2.32633	4.81833	7.9984	4.7897
Jan-Mar 2014	6.72986	3.61596	5.17064	4.80803	6.21247	5.78923	8.66439	4.05739	2.79506	2.68304	7.4362	2.39449	2.46433	3.27644	4.71483	2.0008	12.2242	9.30774	19.6734	8.29941	9.63721	3.64489	2.52373	2.83025	8.89034	2.68525	5.01572	7.47875	5.78833
Apr-Jun 2014	6.21788	3.64422	4.25882	4.37838	5.7076	4.64617	8.78118	3.22803	2.58886	2.34751	7.09733	2.05088	2.16101	3.23095	4.43101	2.49732	11.3628	10.4752	19.4817	5.73293	9.88004	2.48689	2.32554	2.84751	9.52913	3.00649	5.28393	8.28498	6.80554
Jul-Sep 2014	6.20238	3.03996	4.05695	3.69781	5.34667	4.23753	8.00553	3.0696	2.60567	2.23981	6.4091	2.55871	2.70795	2.93107	3.62192	2.35913	10.8532	10.3779	21.2194	6.36266	10.786	2.70161	2.51589	2.57594	7.38134	3.61216	5.92585	7.59841	5.73056
Oct-Dec 2014	5.56381	2.76006	3.66139	3.71389	4.61199	4.436	7.39764	2.97149	2.98304	2.11487	6.03728	2.36595	1.9204	2.40034	3.57069	1.74189	12.4776	10.7073	19.7634	5.98396	8.4061	2.18168	1.46544	4.31859	8.82471	4.22241	5.09865	8.71855	6.08983
Jan-Mar 2015	5.51915	3.06775	3.86102	3.39298	5.38252	4.49892	8.50247	2.36956	2.74746	2.23718	5.50718	2.50093	1.64749	2.35602	3.18299	1.47426	12.5271	10.9728	20.6082	7.55442	12.2823	1.74844	2.03334	1.81841	7.92724	4.72596	3.77579	6.92633	5.6254
Apr-Jun 2015	5.54083	3.34508	3.889	3.3568	5.5062	3.95313	7.66941	2.70466	2.84013	2.24735	5.6791	2.19889	1.76307	2.45438	3.10303	3.18919	12.1504	9.94214	22.9141	8.29154	8.52062	2.32667	..	2.38284	7.606	3.86018	3.49203	8.55615	5.48878
Jul-Sep 2015	5.52732	3.13731	3.51596	3.03377	5.13224	4.52145	7.57791	2.9758	3.03218	1.83906	5.29296	2.24905	2.02739	2.54425	3.2131	4.34571	12.5113	9.072	21.3537	10.0444	10.7864	1.74037	..	1.63298	9.83677	3.48075	2.77617	6.39387	4.45671
Oct-Dec 2015	4.94844	2.93676	3.39469	2.94825	4.0676	2.92662	7.71822	2.44947	2.56931	2.0703	5.28498	2.24658	1.94217	2.5106	3.49848	3.33251	13.0037	8.72415	17.9582	6.37231	12.6906	2.00841	..	4.00806	8.37269	3.71609	3.35623	7.85188	7.26648
Jan-Mar 2016	5.06014	3.28822	4.16998	3.26148	4.44639	3.5479	7.60121	2.55464	2.79427	1.83608	5.88559	2.24367	2.34861	2.12938	3.42598	2.87356	12.495	10.6132	17.0074	6.88024	9.38358	1.95588	2.23315	2.00039	8.63722	3.7684	6.92711	7.47102	7.75381
Apr-Jun 2016	4.85494	2.92667	3.89788	2.88972	4.09536	3.38008	6.41785	3.74454	1.96196	2.0687	5.61757	1.67296	2.03842	2.73756	3.31875	..	12.2255	10.6599	14.6641	6.88661	8.83756	3.85611	..	2.68459	10.0696	3.55835	7.54741	9.00992	7.37664
Jul-Sep 2016	5.03665	3.24578	3.85329	3.08885	3.86091	3.16928	5.99042	3.17751	2.77747	2.25236	4.92472	1.79478	2.40973	2.72667	2.95922	2.06905	11.3575	9.79045	14.5718	7.64299	7.75789	4.27858	2.78194	3.38663	10.3671	4.18507	8.35713	7.08232	6.37153
Oct-Dec 2016	4.61909	2.40383	3.4052	2.83512	4.19352	3.17251	6.3684	2.14977	2.73574	2.12822	4.14756	1.65802	2.08494	2.64995	2.78428	..	11.2966	8.16973	17.8125	5.23845	11.6595	..	4.22224	2.94972	8.46111	4.17457	6.67869	10.8546	5.1049
Jan-Mar 2017	4.56073	2.19243	3.28638	2.75973	4.27283	3.85624	5.84653	2.81991	3.55326	2.06181	4.53814	1.47402	2.01935	2.66556	3.40131	..	7.72813	10.2112	18.5319	6.02713	8.52107	3.13151	2.72983	4.25367	7.40318	2.95436	7.54623	10.926	8.99949
Apr-Jun 2017	4.35282	1.93459	3.32975	2.52279	4.26137	3.00297	5.46448	3.33078	3.27777	2.18448	3.83996	1.74445	1.96064	2.28871	2.78328	..	10.3707	8.26867	22.6513	4.28882	8.48836	3.30476	2.66277	4.44781	7.72198	3.53748	6.42244	9.39166	7.43007
Jul-Sep 2017	4.45881	2.30818	2.74106	1.93634	4.09714	3.03607	5.74828	2.75482	2.63194	1.85354	3.96044	1.73305	1.906	2.28183	3.0115	..	10.2319	7.45864	21.4605	6.66513	8.68804	..	4.03529	6.93197	5.29529	4.42954	4.62015	9.50513	7.1602
Oct-Dec 2017	4.23527	1.6738	2.50163	1.93969	3.73618	3.0262	5.19848	3.1131	2.41026	2.08494	3.56731	2.4251	2.007	2.21271	3.23121	..	8.73285	6.2072	17.7651	6.34125	9.30871	..	4.02477	5.85719	9.40729	4.59854	5.20987	11.127	9.22316
Jan-Mar 2018	4.19926	1.8631	2.70973	2.30157	4.1094	3.13023	5.99496	2.84828	2.90026	2.23527	3.75334	2.29018	2.0127	2.08607	2.79432	..	11.3509	7.20155	19.6039	4.09575	10.8438	..	3.91562	4.89068	7.66353	6.10442	3.12912	11.0626	6.70583
Feb-Apr 2018	4.07779	1.82252	2.77042	2.34884	3.8511	3.37912	5.82991	2.75327	2.7667	2.22043	3.29733	2.43769	1.87937	2.13862	2.71077	..	11.277	6.9655	17.763	4.84727	10.3279	2.35893	5.12866	5.71692	6.75226	7.11796	3.02906	10.772	7.15767
Mar-May 2018	3.99587	2.22106	2.76745	2.58882	3.69577	3.26745	6.26814	2.66732	2.68208	2.02387	3.19184	2.15275	1.89966	2.12548	2.5315	..	10.3525	8.29029	17.5557	5.61105	10.2128	2.77581	5.45753	5.51745	7.75048	6.00278	3.28838	10.5907	5.43871
Apr-Jun 2018	3.95891	2.46215	2.9304	2.62369	3.69101	3.0463	6.20976	2.2035	2.48037	1.66025	3.28289	1.88764	1.75895	2.28867	2.66889	2.28773	10.2482	8.94225	17.2046	6.0484	12.1167	2.49687	4.52294	4.44581	8.76955	5.97081	4.11744	8.07826	4.75053
May-Jul 2018	4.10865	2.4022	2.74698	2.52563	3.88733	2.96549	5.91444	2.11046	2.56845	1.47221	3.51783	1.825	1.90663	2.35383	2.72021	2.60071	7.84325	8.73031	18.0812	7.50274	12.486	..	4.58087	2.83578	9.4268	6.60118	3.98499	9.51047	3.81764
Jun-Aug 2018	4.20034	2.53758	2.79716	2.43512	3.79687	3.08449	5.75014	2.56378	2.29075	1.3768	3.71156	1.99987	2.14756	2.31232	2.86725	2.75202	8.67884	8.08801	16.8321	9.45768	12.7679	2.65411	4.11877	..	8.68614	6.78944	4.05935	9.65787	4.01307
Jul-Sep 2018	4.25999	2.48295	2.75862	2.4756	3.62427	3.16449	5.67688	2.09775	2.07721	1.65964	4.35197	1.94459	2.32068	2.17609	2.83992	3.20865	7.66142	7.55401	18.4709	9.97159	12.614	..	4.05032	..	9.9482	5.65011	4.76786	9.14282	3.47409
Aug-Oct 2018	4.2513	2.81831	2.71801	2.2145	3.53645	3.37988	5.63823	2.10375	2.08311	1.96103	4.349	1.75008	2.3589	2.30103	3.21106	3.34	9.12679	8.52874	19.2207	8.03648	10.7741	2.36805	2.25163	2.3579	9.86397	5.11531	5.01483	10.3277	3.67381
Sep-Nov 2018	4.07204	2.94764	2.64742	2.07501	3.49949	3.10123	5.64929	1.55051	2.14512	2.071	4.29285	1.38904	1.96627	2.36952	3.24163	2.95888	9.90448	9.58867	20.611	8.39375	10.7576	..	..	3.08453	8.10971	2.97091	5.45606	10.9502	3.97758
Oct-Dec 2018	3.9051	2.82308	2.68052	1.91109	3.49832	3.00931	5.31252	1.97965	2.14131	2.00173	3.83911	1.32608	1.87504	2.19751	3.03306	2.33677	10.1004	9.82979	24.1877	7.72882	9.11432	..	..	3.42084	7.14563	2.54732	4.71192	11.651	4.47864
Nov-Jan 2019	3.79448	2.53875	2.96532	1.9612	3.42983	2.93011	4.89067	2.2052	1.90083	1.91199	3.58149	1.33116	1.90499	2.25847	2.54501	2.44187	11.3682	9.87568	24.5159	8.38526	9.46792	2.48683	..	2.74142	6.74114	..	4.7933	11.1659	3.94327
Dec-Feb 2019	3.86927	2.08409	3.2161	1.73425	3.73604	3.28847	5.23784	1.83458	2.16266	1.9146	3.94843	1.38083	1.95219	2.49098	2.53464	2.92884	11.5644	7.59115	20.6523	9.18805	8.86867	..	..	3.40483	7.96239	2.33578	6.1103	11.9957	5.3899
Jan-Mar 2019	3.80724	2.0424	3.21292	1.59331	3.91961	3.3594	5.11393	1.95157	2.51903	1.87069	3.59323	1.20147	1.79402	2.36203	2.65354	3.44624	12.3657	7.43871	18.1947	8.54799	9.19735	2.69006	..	4.11823	8.48642	2.38117	5.35118	11.9442	5.83793
Feb-Apr 2019	3.70912	1.66259	3.1166	1.67338	3.93856	3.02397	5.34954	2.06651	2.48388	1.77502	3.34177	1.13729	1.77274	2.26039	2.65896	2.62533	11.6762	7.71276	18.9178	7.78479	8.77771	2.62585	..	4.08155	8.64919	..	6.72139	11.5046	7.22925
Mar-May 2019	3.61134	1.36751	3.05751	1.87493	3.73123	3.0793	4.84121	2.27321	2.29777	1.55753	3.81152	1.14222	1.64274	1.80303	2.59178	..	14.2981	8.50547	19.1549	7.80283	7.70449	3.49149	..	3.25308	10.1823	2.88661	5.93959	8.88052	4.96938
Apr-Jun 2019	3.80621	1.37638	3.05739	1.95328	3.78783	2.854	5.71346	2.13377	2.1837	1.71079	3.92978	1.04278	1.78318	1.97885	2.73125	..	14.0283	8.4508	17.8523	7.76763	8.44397	..	..	2.84369	9.9589	2.93535	6.21285	8.86469	6.22082
May-Jul 2019	3.86818	1.38613	2.75425	1.79616	3.95908	2.75816	5.68045	1.95016	2.17851	1.64552	4.5283	0.893775	1.52381	2.00732	2.53594	..	11.8126	8.71966	16.6283	8.81067	9.07855	..	..	3.6486	11.3087	..	5.27639	10.0534	5.66542
Jun-Aug 2019	4.02901	1.70169	2.48414	1.91448	4.16089	2.56172	5.49455	2.16509	2.5252	1.88413	3.97752	1.19295	1.95069	1.98718	3.00163	2.71746	8.81932	9.71311	17.9409	6.6343	8.70069	3.75284	2.96073	4.48373	10.4495	2.70544	5.58362	8.8707	6.66765
Jul-Sep 2019	4.01942	0.951278	2.50187	2.17428	4.21123	2.72415	5.44711	2.40693	2.38268	1.68823	4.25275	1.11242	1.95483	2.10978	2.57346	..	8.22686	11.3394	16.7074	7.43318	8.74901	5.58289	2.95184	3.84651	9.89674	..	6.07055	10.212	6.02807
Aug-Oct 2019	3.96154	1.71404	2.50655	2.29196	3.93807	3.02117	5.92954	2.3341	2.03147	1.68829	4.25303	1.28546	1.88002	2.1079	2.19428	3.4891	9.47321	10.75	17.073	8.07306	9.60999	4.66516	3.62466	..	7.37694	..	4.98696	10.6761	5.2477
Sep-Nov 2019	3.87764	1.97353	2.56968	2.12798	4.06233	2.90433	6.28147	2.06332	1.81807	1.85153	4.18507	1.15097	1.87243	2.24002	1.39684	3.10831	8.84144	8.01853	19.835	9.21134	11.5361	3.73263	3.47947	..	7.33393	..	4.25417	13.1838	3.07912
Oct-Dec 2019	3.70122	2.22389	2.40993	2.28234	3.80019	3.76729	5.31431	1.98688	1.87018	1.75199	4.01054	1.24802	1.67005	2.07396	1.68026	3.10087	9.4273	8.23523	18.6472	10.7965	10.4564	3.30891	..	..	5.96838	..	5.07819	15.2111	..
Nov-Jan 2020	3.80408	2.39894	2.58479	2.27675	3.99755	4.0597	5.34985	2.35836	2.37372	1.69427	4.49784	1.61545	1.75387	1.94229	1.96931	..	9.92002	7.80892	17.3299	9.01853	10.3918	3.37307	3.819	..	7.19388	..	5.28137	14.475	4.30826
Dec-Feb 2020	3.92517	2.50635	2.80032	2.23619	4.21345	4.24671	5.29743	2.547	2.41723	1.61417	4.47501	1.69239	1.78379	2.04779	2.60416	3.06813	11.3669	7.28372	16.944	7.59446	10.8101	3.32326	5.03053	..	6.52983	..	6.08367	12.6389	5.83036
Jan-Mar 2020	3.95235	2.98783	2.5901	2.50684	4.19949	3.57397	5.50448	2.85786	2.51747	1.725	4.34902	1.69976	1.84317	2.15219	2.63896	..	12.1734	10.4432	16.1988	5.85158	10.0856	..	5.05327	4.11402	6.38091	..	5.91251	10.951	6.37106
Feb-Apr 2020	3.84629	2.68082	2.52848	2.50938	4.08972	3.31154	5.04076	3.21745	2.64502	1.86288	4.5466	1.49859	1.99271	2.02431	2.67927	..	11.3901	11.7434	17.5367	5.36805	7.60463	4.17979	5.44409	3.85951	7.98547	..	6.73866	9.06406	5.9023
Mar-May 2020	3.87094	2.87621	2.68949	2.21961	4.08939	2.9843	4.78778	3.54483	3.06032	2.45052	4.28493	1.27553	1.74623	2.1485	2.86132	..	10.6265	12.4646	18.0839	5.22383	5.72271	4.4914	5.16101	4.81586	7.36643	..	5.19575	11.8467	5.71458
Apr-Jun 2020	3.95766	3.24947	2.9607	2.12296	3.84824	3.25682	5.48549	3.10982	3.0122	2.60196	4.51887	1.32229	1.96384	1.91166	2.48246	..	9.03465	12.9784	15.4287	5.23991	4.09049	4.02494	6.64138	3.65506	10.3846	..	8.0452	10.3987	5.52473
May-Jul 2020	4.30674	3.45769	3.21176	2.71035	4.21902	3.15278	6.66649	3.12991	2.81367	2.91082	4.43114	1.1725	2.1506	2.23805	2.99869	..	10.7574	14.6505	12.5678	5.53025	6.30846	5.90567	6.19619	4.53241	8.09153	..	7.29578	9.03745	5.65586
Jun-Aug 2020	4.70065	3.32916	3.39298	3.05962	4.50931	3.68837	8.80315	3.23845	2.60679	2.74543	5.36635	1.54264	2.48496	2.15169	3.3335	3.06724	9.63001	11.9878	10.7565	7.05959	7.26689	4.54814	4.70957	5.20221	8.38382	..	8.51368	10.8405	6.5038
Jul-Sep 2020	5.07502	2.52113	3.86564	3.38699	4.65071	3.94903	9.46528	3.33583	2.86264	3.23826	5.93895	1.50823	2.8179	2.48559	3.85112	..	8.84892	10.2666	11.479	8.36126	9.53325	4.26981	4.42392	6.86597	5.4321	..	7.04379	14.2999	5.4612
Aug-Oct 2020	5.29606	2.69014	4.76236	3.42513	5.25478	4.21465	9.94753	3.77272	2.78168	3.11567	6.40702	1.74185	2.5763	2.31512	4.42935	3.4507	9.33874	8.38293	10.6604	9.67748	8.58846	6.20156	4.1948	7.66025	4.65486	2.9935	7.15261	12.0206	5.0231
Sep-Nov 2020	5.24799	2.37128	4.84615	3.30854	5.10446	4.14064	10.3766	3.85695	2.35087	3.35862	7.58907	1.4284	2.70759	2.26427	4.1213	..	9.81292	7.00093	12.333	8.69777	11.0222	5.40051	4.05511	7.84664	5.85739	2.63447	6.96849	10.9948	5.64832
Oct-Dec 2020	5.22083	2.69167	4.94859	3.33399	5.19818	4.08033	11.1544	3.94187	2.13263	3.45413	7.47524	1.45658	2.62171	2.22288	4.27365	..	11.775	4.32316	12.46	8.35216	12.4698	6.67124	2.71769	6.47386	6.81363	3.18322	7.26381	9.322	6.48623
Nov-Jan 2021	5.08869	1.99221	4.86791	3.07475	4.82026	4.64441	11.234	3.34042	2.30555	3.47807	7.57042	1.41552	2.58263	2.24337	4.2559	..	12.1937	5.45616	13.6009	8.42718	12.9125	3.2115	4.40321	6.81518	6.46762	2.51147	7.54065	9.13301	6.50108
Dec-Feb 2021	5.02827	2.52379	4.55819	3.20971	4.52382	5.21217	9.98891	3.41645	2.94366	3.01033	6.74883	1.58546	2.51624	2.37331	4.64753	..	12.6224	6.32227	11.5565	9.66105	10.7812	3.72891	4.65809	5.68231	6.57799	2.77575	7.84299	8.77125	7.80768
Jan-Mar 2021	4.83562	2.42927	4.14492	2.81407	4.64671	5.12677	9.63741	2.83119	2.7344	2.96817	6.39046	1.51415	2.27933	2.46823	4.70979	..	10.2399	6.32192	13.7755	7.11409	11.4339	3.29778	5.69729	7.17554	6.73348	..	7.95003	10.121	7.14725
Feb-Apr 2021	4.6287	2.74949	3.61362	2.63309	4.27909	5.053	8.99122	2.59216	2.74505	2.93576	6.92404	1.17455	2.13179	2.46519	4.08387	..	9.85192	5.35617	12.5935	7.27147	12.7197	3.3159	4.63552	5.99173	11.0679	..	7.18843	10.108	7.57281
Mar-May 2021	4.54417	2.34187	3.70536	2.48045	4.41468	5.1882	8.48928	2.28285	2.66501	2.82358	6.11547	1.24927	2.14532	2.27685	4.22554	..	8.73107	5.41613	12.5245	7.89102	12.0223	3.6165	5.89107	5.98872	9.56501	2.10765	7.68568	8.39577	9.42967
Apr-Jun 2021	4.51436	2.12003	3.30305	2.27783	4.82115	4.80818	7.0604	2.69577	2.41134	2.64117	6.34923	1.44511	2.12413	2.15106	3.80235	..	9.61192	5.40684	14.1704	7.8373	9.89152	4.49685	4.8458	4.81223	8.69381	2.85761	7.90591	9.68827	9.03058
May-Jul 2021	4.51878	1.87303	2.96398	2.40073	4.65017	4.92861	6.73186	2.61279	2.39824	2.59405	5.10328	1.42576	2.15749	2.12775	4.09952	..	10.2031	5.70951	15.5192	7.24333	10.5789	3.6793	4.87465	6.51921	5.60331	3.18922	7.27652	9.11739	9.96762
																													Source: Labour Force Survey
1 Those currently unemployed whose last job was in industry x as a percentage of [those currently unemployed whose last job was in industry x and those currently in employment in industry x].
2 Long-term unemployed relates to being unemployed for 12 months or more.
3 Those who are long-term unemployed whose last job was in industry x as a percentage of all long-term unemployed
.. Estimate suppressed on quality grounds.
The breakdown by industry sector for Q1 2009 onwards is not entirely consistent with those of previous quarters. This is because:
(a) LFS data on industrial activity were coded directly to SIC 1992 for all quarters up to and including Q4 2008 and then mapped to the new industrial classification, SIC 2007, according to the assumed relationship between the two classifications;
(b) data for Q1 2009 onwards have been coded directly to SIC 2007; and
(c) a new method of coding industry data was introduced in January 2009.
The effect of these changes on the time series is significant for some of the industry sectors shown. Analysis of these effects has been carried out by the ONS and more details are available in the Labour Force Survey User Guide (Volume 1) and from Labour Supply Branch (labour.supply@ons.gov.uk). No adjustments have been made to the above series to account for the effects of the changes.

## Sheet: Men_rates
UNEM03 part 2: Unemployment rates by industry of last job: Men (not seasonally adjusted)
Date of publication:	2021-09-14											Date of next publication:		2021-10-12
Inquiries: Email:	labour.market@ons.gov.uk												Telephone:		+44 1633 455400
	United Kingdom (per cent) not seasonally adjusted
	Unemployed by industry of last job as percentage of economically active by industry1 (Standard Industrial Classification SIC 2007)
	Overall unemployment rate	Agriculture, forestry, fishing, mining, energy & water	Manufacturing	Construction	Wholesale, retail & repair of motor vehicles	Transport & storage	Accommodation & food services	Information & communication	Financial, insurance & real estate activities	Professional, scientific & technical activities	Administrative & support services	Public admin & defence; social security	Education	Human health & social work activities	Other services
		A, B, D, E	C	F	G	H	I	J	K, L	M	N	O	P	Q	R, S, T
Jan-Mar 1995	10.4361	7.87756	9.13434	14.2168	9.19395	7.18653	15.0088	6.9893	4.10879	4.12556	13.2032	5.6111	4.94799	5.65051	10.4244
Apr-Jun 1995	10.0673	7.17918	8.38386	13.4769	8.57599	7.49486	14.6708	6.71005	4.01791	4.05485	12.9054	5.0332	4.86737	5.56934	7.48522
Jul-Sep 1995	10.1971	6.38601	8.24805	12.6078	8.63217	7.91095	13.3002	7.09692	4.47189	4.40238	11.2691	5.1269	5.87042	5.5646	8.03241
Oct-Dec 1995	9.47835	5.54557	7.94892	12.4688	7.92041	7.16207	13.137	5.67516	4.24345	4.50244	11.6679	5.15488	3.73541	4.90623	8.84285
Jan-Mar 1996	9.91011	7.03765	8.2986	13.3532	8.02598	8.04684	14.5464	4.7319	4.12823	4.42794	13.3071	4.12206	5.13634	5.10853	9.89755
Apr-Jun 1996	9.66867	6.87295	7.92067	12.464	8.28015	6.57583	14.3684	6.45246	3.90644	3.69725	11.2995	4.7703	4.64538	5.10038	9.18198
Jul-Sep 1996	9.57892	6.19271	7.24059	11.7137	8.32285	5.88563	12.0802	5.66733	4.985	4.6253	10.3672	4.41018	5.26044	5.09867	9.45723
Oct-Dec 1996	8.7695	6.17492	6.67075	10.794	7.39574	5.30341	13.3899	5.54553	3.5853	3.60304	10.5177	4.46639	4.79094	4.9168	9.01865
Jan-Mar 1997	8.35173	5.51597	6.09165	11.2581	6.83477	6.0755	12.2917	4.6334	3.07025	2.77712	9.78583	4.26429	4.24112	4.64824	8.23026
Apr-Jun 1997	8.04125	5.6491	6.07594	9.90673	6.43607	5.70504	11.3535	3.37189	2.62255	2.46297	10.0107	4.34238	3.93552	4.8609	7.51624
Jul-Sep 1997	7.83646	4.67034	5.59977	9.07478	5.93061	4.46342	11.4624	3.86632	3.19527	2.81591	10.4974	4.06223	4.54406	4.76111	6.99234
Oct-Dec 1997	7.10622	4.48709	5.36242	8.05209	5.96899	4.75602	9.96676	4.14281	2.81887	2.56541	8.9307	3.55106	3.87803	4.23626	7.06628
Jan-Mar 1998	7.11568	4.9761	5.85736	7.60081	5.95527	5.4158	9.74744	3.82326	2.96607	2.43051	9.12595	3.70816	3.49537	3.35786	6.24506
Apr-Jun 1998	6.83533	4.26167	5.69785	6.97364	6.00676	5.19297	8.58239	4.2362	2.18566	2.29848	7.49253	3.81601	3.7071	3.06667	5.54071
Jul-Sep 1998	7.14666	4.10923	5.8965	6.66222	6.01365	4.83682	9.55142	3.53941	2.28998	2.43894	7.32795	2.71467	4.22839	3.55803	6.56322
Oct-Dec 1998	6.67394	4.86184	5.74128	6.49601	5.20745	4.90367	9.86457	3.37067	2.97045	2.58971	8.96317	2.52084	3.46759	2.72814	6.44169
Jan-Mar 1999	6.94728	5.10525	6.20634	7.2723	5.3437	5.20555	11.1915	4.29584	2.48604	2.21602	8.94222	2.94422	2.99923	2.9529	6.43875
Apr-Jun 1999	6.65091	4.97861	6.1832	6.7115	5.10382	4.97896	9.86617	3.85561	3.05307	2.82839	7.08756	1.94042	3.50311	2.32595	4.65192
Jul-Sep 1999	6.64572	4.45228	5.76029	6.27398	4.69721	4.33133	10.6326	4.17265	2.68327	2.62706	7.5683	2.35183	3.56462	3.55865	4.26688
Oct-Dec 1999	6.13732	3.2466	5.00621	6.25684	4.92321	4.04591	10.4765	3.48176	2.24214	2.27661	7.82032	2.47167	3.11275	3.15821	5.30546
Jan-Mar 2000	6.33278	3.59629	5.79612	6.21878	5.24938	3.97231	10.3735	4.08004	2.62976	1.70978	7.95851	2.15957	2.95506	3.46215	5.64561
Apr-Jun 2000	5.95986	3.89954	5.36982	6.44389	5.20161	3.4854	8.70989	3.43683	2.3101	1.43742	7.644	1.52559	2.24892	1.88726	4.39086
Jul-Sep 2000	5.90656	4.06158	4.64585	4.88331	4.97573	3.51121	9.10129	3.22584	2.18666	1.76691	6.82647	1.60325	2.57483	2.61793	4.95646
Oct-Dec 2000	5.56864	4.21506	4.87361	5.04615	5.14495	3.54273	8.43327	2.54231	1.50606	1.78704	7.28879	1.73697	2.55613	1.36976	5.16727
Jan-Mar 2001	5.71084	3.9193	4.72542	5.5284	5.02175	4.45032	9.71936	3.43912	1.9958	1.63172	6.91644	1.62844	1.77328	2.15312	4.74541
Apr-Jun 2001	5.44166	3.70314	4.95753	4.34715	4.75902	3.92667	8.7633	3.4423	1.56396	1.36929	6.50768	1.70657	1.97254	2.15412	4.07882
Jul-Sep 2001	5.77644	3.29343	4.76846	4.22895	4.80429	3.78469	7.67086	4.35497	2.33661	2.48407	6.72698	2.03975	2.29363	2.60833	4.62456
Oct-Dec 2001	5.54787	2.82038	4.50759	4.30116	4.79974	3.66643	8.26014	4.21092	2.34342	2.02783	7.38843	2.13781	2.33816	2.6013	5.42241
Jan-Mar 2002	5.8872	3.17655	5.39115	5.14273	5.1424	4.02062	9.77033	5.2862	2.76826	2.5615	7.34071	1.88171	2.55748	2.67552	5.43627
Apr-Jun 2002	5.59852	3.44874	5.26578	5.05322	4.67627	3.58442	7.85958	5.22601	2.72424	2.03907	7.41993	1.80594	2.40308	2.63704	4.69053
Jul-Sep 2002	6.03722	4.27553	5.05909	4.81713	4.79204	3.90975	9.38145	5.17347	2.47632	1.75675	7.22171	2.30903	3.32495	2.86159	4.51189
Oct-Dec 2002	5.38682	2.83555	4.62127	4.15484	4.36902	4.00709	8.75756	4.98996	2.4147	1.47361	7.84279	1.44217	2.29638	3.21301	4.0862
Jan-Mar 2003	5.86373	4.46767	5.58186	4.87725	5.3802	4.23363	8.22821	5.48175	3.76373	1.94608	6.11845	1.87029	2.51232	2.62941	4.98328
Apr-Jun 2003	5.3676	3.95919	5.23634	4.06751	5.1205	3.57477	9.31	5.47303	3.23922	2.72222	5.71476	1.524	1.60499	2.7703	3.9618
Jul-Sep 2003	5.65139	2.37493	5.14125	3.74557	4.83869	3.37787	8.93382	5.19113	3.42149	2.80605	6.11522	1.60135	2.33219	2.97845	3.81572
Oct-Dec 2003	5.29023	2.60445	4.68351	4.39246	3.95711	3.53826	9.5512	4.51744	2.60474	2.77849	6.38573	1.78255	2.38576	2.56404	3.68394
Jan-Mar 2004	5.2581	3.55181	4.60045	4.52212	4.45426	3.90601	8.73164	3.668	3.14489	2.13437	6.39899	1.92615	2.40518	2.09276	4.42587
Apr-Jun 2004	5.0828	3.53395	4.6659	4.16177	4.22332	4.13454	7.52188	3.51613	2.67288	1.92463	5.48626	1.46109	1.6487	2.60328	3.74443
Jul-Sep 2004	5.15617	2.54265	3.45651	3.21666	4.05333	3.7538	8.7786	3.96906	2.85672	1.72377	6.43268	1.80241	2.11169	3.02064	2.63988
Oct-Dec 2004	4.9728	2.80021	3.49845	4.00662	4.207	3.64965	8.7313	3.26217	3.4706	1.7692	6.51731	1.83253	2.11286	2.07569	3.26403
Jan-Mar 2005	5.14666	2.54738	4.24267	3.74995	4.89551	4.05246	7.82262	3.27102	4.07998	2.15951	7.49341	1.29235	1.92466	2.03024	4.05285
Apr-Jun 2005	4.9941	2.68997	4.3605	3.67624	4.2156	3.99561	7.91572	3.40252	3.69841	1.28805	6.02377	1.76003	1.82372	2.17807	3.20702
Jul-Sep 2005	5.29059	2.64448	4.62704	3.24903	4.48474	3.71849	8.90944	3.03642	2.88898	2.18803	5.27392	1.81118	2.61505	2.10514	3.72911
Oct-Dec 2005	5.44354	3.26224	4.78694	3.40735	4.7228	3.49898	7.74807	3.34136	2.95798	2.17115	6.59735	1.64281	2.4476	2.67201	4.03391
Jan-Mar 2006	5.67566	3.20186	5.11309	4.12469	5.04074	4.06708	8.23025	2.87552	3.56031	2.47756	7.29771	1.87464	2.0071	2.53939	3.57373
Apr-Jun 2006	5.75315	2.37163	5.06557	4.44207	5.20645	3.82597	8.31317	3.57328	3.16202	2.6548	8.41917	1.69185	1.98653	2.27104	3.29625
Jul-Sep 2006	5.99764	3.1815	4.4598	4.17616	5.41291	3.59033	8.67651	3.32542	2.79888	2.04426	7.36334	2.2019	2.58304	2.92501	3.43001
Oct-Dec 2006	5.63336	2.42886	4.78568	3.73168	4.97291	3.45851	9.40737	3.20083	3.22914	1.61699	6.89206	1.73202	2.57133	2.88413	3.7647
Jan-Mar 2007	5.85074	2.73036	5.47123	4.32781	5.96749	4.03915	8.63499	3.02397	3.10839	2.21404	7.46318	2.13347	2.27826	3.56327	3.46405
Apr-Jun 2007	5.53512	2.36314	4.58695	3.9526	5.95698	3.55011	9.03271	2.64162	2.24967	1.77871	7.16758	2.22138	2.26963	2.79801	4.1966
Jul-Sep 2007	5.73423	2.09941	4.95917	2.997	5.34826	3.63378	8.62358	2.96856	2.19653	1.73643	6.56139	1.95724	2.02604	2.72305	3.95681
Oct-Dec 2007	5.21581	2.48444	4.25412	2.96025	4.33237	3.51984	7.87717	3.62054	1.75675	1.29644	6.01533	2.39875	2.03141	2.81092	4.47686
Jan-Mar 2008	5.5646	2.88887	4.69387	4.13512	5.31501	4.05232	9.23449	3.69245	2.09943	1.1611	6.48713	2.15426	1.28631	2.61687	4.55645
Apr-Jun 2008	5.69101	2.75542	5.04664	4.34216	5.65282	4.86087	7.03928	2.64897	2.26967	1.60434	5.43274	2.39644	1.83087	2.7838	4.1456
Jul-Sep 2008	6.50821	2.24766	5.10245	5.29878	5.70348	4.47034	9.96368	3.17393	3.03792	1.96823	6.90421	2.03213	3.31282	3.46387	4.43093
Oct-Dec 2008	6.80122	2.7531	6.30735	6.83671	5.95586	4.89131	9.53191	3.08732	3.81027	2.6754	7.3783	2.16485	2.65444	3.02013	5.00473
Jan-Mar 2009	7.88515	3.54421	8.11952	8.71096	7.84754	5.4833	11.0642	4.3405	4.0091	3.91849	9.50547	2.01492	2.90345	2.87254	5.2331
Apr-Jun 2009	8.7061	4.24383	9.45802	9.9392	7.94448	5.94147	10.7787	4.69572	5.17015	4.87062	9.43058	2.67575	2.70531	2.60629	5.67803
Jul-Sep 2009	9.13079	5.47023	8.73291	10.234	7.7683	6.60799	10.7085	6.03885	5.79021	3.95072	11.1453	2.473	3.07246	3.03112	5.50209
Oct-Dec 2009	8.59164	4.9687	7.92386	9.33872	7.47021	6.23582	10.9958	4.29221	3.96127	4.61966	11.0107	3.46209	2.96373	2.99132	5.60518
Jan-Mar 2010	9.15745	5.28484	8.14077	10.2541	7.97484	6.8468	12.6596	4.80674	5.04461	4.03947	11.5232	3.35866	2.44952	3.37226	6.24974
Apr-Jun 2010	8.61307	4.29292	6.9838	9.53312	8.17426	6.24906	11.9145	5.31244	4.472	3.88374	9.85341	2.29216	3.00792	4.02965	4.67407
Jul-Sep 2010	8.52611	4.96083	6.90738	7.7619	8.13021	5.81389	11.7846	4.48911	4.26632	3.49028	9.5432	2.83859	3.59663	4.4937	4.77294
Oct-Dec 2010	8.33001	4.86963	6.90835	8.61821	7.49174	5.7838	11.8291	5.30991	2.975	2.99905	9.5176	2.7366	3.38907	4.28596	5.09732
Jan-Mar 2011	8.42682	3.32988	6.27517	8.60756	7.59848	6.4143	11.3139	4.84073	3.47814	3.39146	10.9247	3.15885	3.77943	3.99741	6.07343
Apr-Jun 2011	8.43908	3.50109	5.70859	8.51667	7.5775	5.66652	13.8603	4.66729	3.429	3.49862	10.1468	3.53141	3.76331	4.00669	6.55684
Jul-Sep 2011	9.17593	4.71298	6.60831	7.7171	8.78302	5.36719	14.8697	4.51381	4.26705	3.3173	10.5959	4.00045	4.10397	4.35347	6.47479
Oct-Dec 2011	8.826	4.99414	6.16493	7.53739	9.12343	5.92907	12.6112	4.87895	4.01091	2.97863	9.72237	3.45636	3.47048	4.03353	6.90717
Jan-Mar 2012	8.74627	4.94018	6.71326	7.92123	8.59782	6.28239	11.0421	4.23894	4.56487	3.46334	9.95135	2.60264	3.46449	4.9854	7.68416
Apr-Jun 2012	8.38559	5.45126	6.4642	7.74944	8.17388	6.16695	10.4168	3.11911	4.37252	3.64275	8.94757	3.39761	3.23339	4.37702	4.73971
Jul-Sep 2012	8.43155	3.78591	5.85204	7.25046	7.76369	6.03435	11.167	4.34178	3.90549	3.85894	8.02201	3.06754	4.42461	3.8962	5.26142
Oct-Dec 2012	8.01622	4.45682	6.02379	6.36712	6.82495	6.29702	10.8953	4.33378	4.0315	3.02241	8.57791	3.47859	3.899	4.36194	4.4152
Jan-Mar 2013	8.32515	4.73818	6.59429	7.79279	8.46978	6.62192	11.5302	3.80902	3.64803	2.97308	8.86865	2.60107	3.285	4.94114	4.93777
Apr-Jun 2013	8.21568	3.36542	6.33789	6.3915	8.73409	6.71541	11.6796	3.4601	3.59729	3.03777	8.66199	2.49235	3.18767	3.87458	6.89174
Jul-Sep 2013	8.12917	3.89613	5.51193	5.59629	7.82664	5.31748	10.4459	3.88769	3.68519	2.33757	8.81556	2.66621	3.57138	4.27806	7.26762
Oct-Dec 2013	7.41364	4.9881	4.71457	5.29312	6.6786	5.4007	9.29477	3.37196	2.87798	2.4249	7.67193	2.80996	3.60797	4.41471	5.72247
Jan-Mar 2014	7.05255	3.78008	5.19141	4.9176	6.1186	5.4916	10.26	3.5947	2.37532	2.47192	7.73646	2.45504	2.62377	4.05326	5.82325
Apr-Jun 2014	6.46684	3.91344	4.56484	4.55989	5.64095	4.88272	10.6068	2.43251	1.83529	1.88487	7.3232	1.84422	2.82536	4.30328	4.5768
Jul-Sep 2014	6.39488	2.76285	4.03378	3.9537	5.60804	4.33324	8.80812	2.66403	2.40661	1.99176	6.49493	1.95047	3.55361	4.19859	2.93215
Oct-Dec 2014	5.80373	3.00503	3.58908	3.8558	4.65182	4.53895	8.05103	2.61223	3.08529	1.80712	6.06962	2.41112	2.20795	3.84459	3.37292
Jan-Mar 2015	5.73389	3.36071	3.46793	3.57769	5.51885	4.70843	9.23866	1.86288	2.71176	2.05452	5.44527	2.36285	2.27457	2.62818	3.11245
Apr-Jun 2015	5.72638	3.74539	3.80145	3.38451	6.01415	4.24367	8.05811	2.19395	2.09053	1.81882	5.80206	2.10526	2.46734	2.78368	3.40339
Jul-Sep 2015	5.6216	3.40174	3.59391	2.98808	5.25974	4.83939	6.60272	2.4401	2.78147	1.53547	6.10729	2.76127	2.19399	2.27149	2.92169
Oct-Dec 2015	5.04401	3.11994	3.40539	3.11201	4.44883	3.06747	7.57553	2.35374	2.16281	2.05387	5.87538	2.26414	2.06828	2.49669	3.78229
Jan-Mar 2016	5.17742	3.67165	4.11906	3.34915	4.70064	3.73128	7.32122	2.2915	2.46544	1.97401	6.42994	2.41851	2.80436	1.36759	3.58672
Apr-Jun 2016	4.95353	2.77188	3.78563	3.05323	4.47476	3.40672	6.3302	3.61569	1.67962	1.76215	6.80978	1.69932	1.94761	2.12415	3.72693
Jul-Sep 2016	5.12714	2.95071	3.94028	3.24103	3.84175	3.42043	6.50597	2.2274	2.63094	2.03031	4.98731	1.93474	2.7359	2.29972	2.9055
Oct-Dec 2016	4.76965	2.19426	3.12677	3.03429	4.53996	3.22491	7.65296	1.88896	2.83574	1.88929	4.47632	1.78262	2.15098	2.26054	2.66327
Jan-Mar 2017	4.77788	2.57094	3.15329	2.96291	4.34428	3.9783	7.10963	2.90818	2.95932	1.92702	4.97627	1.51408	2.54232	2.16843	4.1348
Apr-Jun 2017	4.51309	1.9524	3.43259	2.63845	4.42799	3.09746	6.81943	3.41005	2.923	1.81294	3.92716	2.33132	1.9147	1.81015	2.71028
Jul-Sep 2017	4.50018	1.94098	2.90336	2.15692	4.12103	3.04152	6.96846	2.89082	2.63686	1.6186	3.70524	1.90571	1.35682	2.26319	3.257
Oct-Dec 2017	4.23211	1.67128	2.63796	2.0426	3.80527	2.97183	5.92318	3.14056	1.88688	2.28677	3.54829	2.57046	1.85265	1.85726	3.09917
Jan-Mar 2018	4.23951	1.91086	2.95025	2.51408	4.27831	3.05166	7.00928	2.35917	2.21205	2.24529	3.61572	2.55138	2.10307	1.75669	3.06034
Feb-Apr 2018	4.1655	2.01146	3.08428	2.50811	4.08946	3.32018	6.70608	2.51799	2.38017	2.24639	2.97017	2.8744	1.8542	1.6468	2.60294
Mar-May 2018	4.1047	2.0463	3.05937	2.68402	3.91105	3.18909	7.68931	2.50148	2.44108	2.30309	2.5848	2.85087	2.12008	1.6787	2.21177
Apr-Jun 2018	3.98115	2.25573	3.21021	2.73861	3.65719	2.96973	7.4066	2.20629	2.29951	1.71545	2.6617	2.34531	1.7327	2.31884	2.40496
May-Jul 2018	4.15464	2.14563	2.88352	2.62115	3.89541	2.82912	7.2409	1.99834	2.43566	1.58098	2.9268	2.45598	1.88919	2.6155	2.50436
Jun-Aug 2018	4.2946	2.55831	2.86859	2.51849	3.94965	2.95406	6.29181	2.52714	2.19762	1.42957	3.35687	2.52862	2.49866	2.60493	2.75961
Jul-Sep 2018	4.32782	2.34765	2.76068	2.33078	3.86645	3.11037	6.16672	1.83876	1.84331	1.76706	3.79374	2.17843	3.00925	1.97059	2.59464
Aug-Oct 2018	4.26016	2.75517	2.72468	2.10981	3.46347	3.39829	5.807	1.6457	1.46574	1.93911	3.94126	1.82252	2.8915	2.48914	3.43771
Sep-Nov 2018	4.05197	3.02157	2.6861	1.93582	3.60205	3.14236	5.41576	1.19579	1.44867	2.07106	3.6849	1.17786	2.43538	2.52466	3.57215
Oct-Dec 2018	4.00668	2.86965	2.74617	1.94638	3.81571	3.1067	4.89209	1.70137	1.5395	1.94688	3.52464	0.903775	2.29783	2.36921	3.36521
Nov-Jan 2019	3.91407	2.45467	3.08184	1.93295	3.9914	2.97439	4.95577	2.25721	1.59281	1.73797	3.12511	0.878999	1.97753	2.52864	2.71251
Dec-Feb 2019	3.96342	1.75273	3.21969	1.76736	4.06916	3.46363	5.60331	1.74305	1.81934	1.85101	3.82647	1.10767	1.48757	2.69303	2.66211
Jan-Mar 2019	3.92015	1.82629	3.13824	1.64305	4.24329	3.58972	5.56029	1.95524	2.13783	1.75223	3.63603	1.21201	1.30803	2.63764	2.93369
Feb-Apr 2019	3.86962	1.61401	3.01865	1.67943	4.27982	3.22529	5.72108	2.04575	2.31824	1.78171	3.51223	1.14684	1.39255	2.44097	2.64972
Mar-May 2019	3.83892	1.26555	3.07995	1.94265	3.94263	3.13685	5.66029	1.96865	2.03171	1.26388	4.29389	1.15662	1.5792	2.34901	2.60759
Apr-Jun 2019	4.05487	1.1074	3.08137	2.03195	4.15139	2.9048	6.14663	1.88736	1.78432	1.56273	4.68636	1.31211	1.64562	2.13058	2.59474
May-Jul 2019	4.0791	1.11971	2.70582	1.86745	4.3736	2.91026	5.90911	1.52748	1.92187	1.41253	5.31859	1.03664	1.62714	2.26045	2.21011
Jun-Aug 2019	4.2482	1.64957	2.37356	2.01405	4.68801	2.76602	5.59323	1.5363	2.34604	1.75365	4.72238	1.35007	2.22715	2.54726	3.12756
Jul-Sep 2019	4.22107	0.955915	2.3174	2.15425	4.65785	2.91197	5.49908	1.82297	2.12346	1.50482	5.11322	1.065	2.16945	2.79284	2.76682
Aug-Oct 2019	4.10589	1.82976	2.40162	2.26074	4.24018	2.98634	6.0611	1.94803	1.56046	1.58295	4.94253	1.32974	2.01034	2.5014	2.34677
Sep-Nov 2019	4.01769	1.93845	2.35342	2.08446	4.41895	2.77071	6.80064	1.70012	1.33023	1.73223	4.44625	1.09631	2.0074	2.63923	1.26678
Oct-Dec 2019	3.83365	2.15644	2.31835	2.31095	4.05478	3.72948	5.97476	1.34399	1.63947	1.56266	3.86741	0.911648	1.62805	2.6905	1.59975
Nov-Jan 2020	4.02866	2.29522	2.59116	2.369	4.45229	4.03728	6.26746	1.6758	2.30251	1.43294	4.57446	1.35057	2.13025	2.42963	1.98464
Dec-Feb 2020	4.15069	2.50145	2.87507	2.36831	4.92809	4.26566	6.09741	2.16095	2.7045	1.4509	4.75531	1.19	1.57606	2.18995	2.61093
Jan-Mar 2020	4.16801	3.08473	2.74183	2.66511	4.78095	3.54114	6.63802	2.50647	2.9882	1.4528	4.60597	1.25682	1.72825	2.33269	2.38784
Feb-Apr 2020	4.05435	2.75882	2.4336	2.70225	4.75299	3.40437	6.05895	2.72211	2.90031	1.82598	5.01307	1.38876	1.89647	2.16384	2.52125
Mar-May 2020	3.97715	2.67235	2.66721	2.3547	4.34041	3.13065	5.50947	2.90739	3.4556	1.81017	4.81711	1.41572	1.90165	2.30581	2.94738
Apr-Jun 2020	4.08965	3.01739	2.92827	2.25549	4.07341	2.98042	6.48755	2.32717	3.44296	1.82414	5.25268	1.8392	2.34022	1.86717	2.91795
May-Jul 2020	4.52937	3.30868	3.0689	2.82447	4.49137	3.10899	7.84164	2.62782	3.3252	1.653	5.05905	1.61691	2.80357	2.34029	3.42963
Jun-Aug 2020	5.12266	3.57185	3.10004	3.24596	4.7481	3.34428	10.7479	2.90356	2.91315	1.52271	6.60272	2.06847	2.99743	2.59592	4.16669
Jul-Sep 2020	5.46419	2.78643	3.58147	3.43987	4.75509	3.8051	10.9746	3.22894	2.72435	2.48783	7.15858	1.71274	3.1665	3.01205	4.67415
Aug-Oct 2020	5.56602	2.93101	4.55273	3.41759	4.87483	4.02191	10.8725	4.27313	2.80463	2.58466	7.17935	1.70325	2.31452	2.2501	4.55389
Sep-Nov 2020	5.49456	2.55659	4.72556	3.27618	4.7746	4.1373	12.0076	4.0914	2.38982	2.94908	8.8935	1.64786	2.39116	2.05108	4.16705
Oct-Dec 2020	5.42104	2.78751	4.6443	3.26682	5.02538	4.34076	13.2185	4.20518	2.17584	2.81929	8.6788	1.71278	2.29774	2.11013	4.05849
Nov-Jan 2021	5.32129	1.99931	4.46938	3.01698	4.71598	5.08328	13.8379	3.54059	2.05156	2.93661	9.33903	1.72703	1.9399	2.64002	3.99961
Dec-Feb 2021	5.27169	2.61389	4.20856	3.0623	4.27016	5.86458	11.2632	3.82293	2.94492	2.5951	8.25413	1.67376	2.16589	2.60414	4.52994
Jan-Mar 2021	5.05251	2.60031	3.71679	2.77663	4.6067	5.82783	10.3485	3.36988	2.93989	2.71909	7.52393	1.47287	2.13121	2.41224	4.59031
Feb-Apr 2021	4.79881	2.95375	3.37414	2.71717	4.12368	5.6327	9.5336	2.8589	2.84335	2.55531	7.88896	0.915775	2.01224	2.26117	4.49021
Mar-May 2021	4.58778	2.355	3.47342	2.59658	4.18789	5.60361	8.44795	2.54395	2.5007	2.72197	6.30503	1.02407	1.93908	1.87298	4.33414
Apr-Jun 2021	4.68383	2.16448	3.2901	2.49051	4.5897	5.04964	6.89536	3.03953	2.11772	2.54304	7.17961	1.4185	2.46741	2.09028	3.90148
May-Jul 2021	4.70316	1.80424	3.07667	2.43641	4.42395	5.14587	6.23828	2.92375	2.42333	2.62652	5.46605	1.34175	3.01328	2.10134	4.28748
															Source: Labour Force Survey
1 Those currently unemployed whose last job was in industry x as a percentage of [those currently unemployed whose last job was in industry x and those currently in employment in industry x].
.. Estimate suppressed on quality grounds.
The breakdown by industry sector for Q1 2009 onwards is not entirely consistent with those of previous quarters. This is because:
(a) LFS data on industrial activity were coded directly to SIC 1992 for all quarters up to and including Q4 2008 and then mapped to the new industrial classification, SIC 2007, according to the assumed relationship between the two classifications;
(b) data for Q1 2009 onwards have been coded directly to SIC 2007; and
(c) a new method of coding industry data was introduced in January 2009.
The effect of these changes on the time series is significant for some of the industry sectors shown. Analysis of these effects has been carried out by the ONS and more details are available in the Labour Force Survey User Guide (Volume 1) and from Labour Supply Branch (labour.supply@ons.gov.uk). No adjustments have been made to the above series to account for the effects of the changes.

## Sheet: Women_rates
UNEM03 part 2: Unemployment rates by industry of last job: Women (not seasonally adjusted)
Date of publication:	2021-09-14											Date of next publication:		2021-10-12
Inquiries: Email:	labour.market@ons.gov.uk												Telephone:		+44 1633 455400
	United Kingdom (per cent) not seasonally adjusted
	Unemployed by industry of last job as percentage of economically active by industry1 (Standard Industrial Classification SIC 2007)
	Overall unemployment rate	Agriculture, forestry, fishing, mining, energy & water	Manufacturing	Construction	Wholesale, retail & repair of motor vehicles	Transport & storage	Accommodation & food services	Information & communication	Financial, insurance & real estate activities	Professional, scientific & technical activities	Administrative & support services	Public admin & defence; social security	Education	Human health & social work activities	Other services
		A, B, D, E	C	F	G	H	I	J	K, L	M	N	O	P	Q	R, S, T
Jan-Mar 1995	7.0952	5.68428	8.13786	4.74109	6.75591	5.71232	8.61437	6.47349	3.92584	4.58211	8.75077	3.22386	2.72584	3.37065	5.88216
Apr-Jun 1995	6.75153	4.22141	6.85643	5.08786	6.2693	4.81326	6.86329	6.22144	4.04597	4.77839	8.90036	3.36274	3.09301	3.29873	5.72606
Jul-Sep 1995	7.24489	5.30146	7.26871	4.75167	6.5508	4.98262	6.99011	5.11516	4.06973	4.46981	8.74183	3.67612	4.01222	3.04588	5.88385
Oct-Dec 1995	6.44627	3.455	6.84468	4.94223	5.57256	5.5049	8.01233	4.28074	4.29389	3.92039	8.61109	2.97472	3.12588	3.08581	6.02499
Jan-Mar 1996	6.30681	5.17025	7.24644	5.34027	5.5969	4.91861	9.05215	5.21144	3.83296	3.90572	8.02343	2.60175	2.62631	2.8351	5.82193
Apr-Jun 1996	6.36431	3.77736	7.59212	4.8566	5.38127	3.47697	8.13647	4.56566	2.66176	3.49248	7.21711	2.99867	2.56182	3.13219	6.28726
Jul-Sep 1996	6.72575	4.48128	6.76157	4.63135	5.78569	3.96038	8.30193	5.76771	2.95023	3.80951	7.2587	3.12219	2.70886	3.1326	5.75453
Oct-Dec 1996	6.29111	4.67023	6.14053	4.26472	5.22098	4.54283	7.88556	3.95359	3.03639	3.13086	7.80054	3.60675	2.46682	3.05364	5.19261
Jan-Mar 1997	6.18161	5.69366	6.32578	3.27624	5.33583	6.1936	8.45149	3.95794	2.24204	3.3507	7.28729	2.81417	1.9297	3.02245	5.08941
Apr-Jun 1997	5.98424	6.42494	5.79738	3.72553	5.21166	4.35943	7.58326	3.61237	3.02555	3.22608	7.36095	2.80327	2.44032	2.80183	4.19358
Jul-Sep 1997	6.15778	5.22263	5.40008	3.83417	5.05884	3.66562	7.28482	3.143	2.61974	3.35929	7.11165	2.44471	2.99124	3.06944	5.21672
Oct-Dec 1997	5.43085	5.3711	5.33902	2.79644	4.24911	3.36288	7.80326	3.32376	2.2758	2.08595	6.84782	2.08111	2.33643	2.80115	3.81796
Jan-Mar 1998	5.55443	4.77925	5.97863	2.52127	4.82911	3.67645	7.69484	3.67725	2.13454	3.11649	6.2244	2.42175	2.02363	2.80218	4.49567
Apr-Jun 1998	5.44489	2.93027	5.91654	3.11426	4.99702	4.52753	6.79481	3.09937	2.12673	2.85004	5.25246	2.38679	2.18376	2.78342	4.74947
Jul-Sep 1998	5.65268	2.50595	6.00767	2.58918	4.38522	4.63526	6.77033	3.74936	2.61073	2.98002	5.94953	2.38568	3.14695	2.52066	3.75679
Oct-Dec 1998	5.09718	3.99318	5.61333	2.31612	4.08561	3.41224	6.45523	5.29719	2.23082	2.86373	5.34374	1.71205	2.39646	2.41599	3.8008
Jan-Mar 1999	5.35513	5.46345	6.00026	3.93016	4.90927	3.85919	7.7082	4.03686	2.04943	3.14455	5.53893	2.11837	1.89145	2.27178	4.06418
Apr-Jun 1999	5.10337	3.9154	5.68384	3.70488	4.16503	3.64077	6.58127	3.6821	3.04272	2.56123	6.0371	1.95512	1.99368	2.27836	3.46382
Jul-Sep 1999	5.45853	3.81945	5.5418	3.12071	4.29917	3.50778	5.99651	3.95625	2.65948	3.23555	5.47586	1.71513	2.29296	2.7861	3.97715
Oct-Dec 1999	5.02365	4.01505	5.4191	3.31281	3.74073	2.74821	6.57728	4.00084	2.07277	2.97903	5.75415	1.89845	2.36509	2.26817	3.74611
Jan-Mar 2000	5.26021	..	5.93891	2.6305	4.60144	3.68239	6.80153	3.5103	1.95414	2.48906	4.78473	2.12102	1.88408	2.54841	4.15984
Apr-Jun 2000	4.68973	2.36299	5.18923	2.21029	4.04822	3.07363	5.91617	2.86062	2.6162	2.45117	5.11595	1.73812	1.802	2.27847	2.98811
Jul-Sep 2000	5.10137	2.84436	5.85694	2.19118	4.47233	2.21755	5.47604	2.24862	2.12017	2.57523	4.90152	1.22666	2.3866	2.53825	3.53581
Oct-Dec 2000	4.46366	..	4.36669	3.00763	3.71541	2.12987	6.28648	2.64811	1.90668	2.24488	4.32185	1.49524	1.824	2.55616	3.66503
Jan-Mar 2001	4.44886	2.68136	5.10429	3.36197	3.87154	3.73662	6.16898	3.3502	2.06023	1.80492	4.17938	1.63099	1.63666	2.31505	3.62773
Apr-Jun 2001	4.24309	3.4182	5.10921	1.94532	3.35704	3.58643	6.23567	3.48029	1.58134	2.36988	4.0516	1.40973	1.4756	1.60515	3.46047
Jul-Sep 2001	4.75478	3.70213	4.85072	1.81633	3.80967	4.17449	6.05712	4.21545	2.25443	2.79781	4.69594	1.45411	1.95145	1.96876	2.73291
Oct-Dec 2001	4.43646	3.62864	5.00798	2.60804	3.66421	4.21542	5.24775	4.7959	2.34655	2.13986	4.94596	1.4791	1.54215	2.02089	3.67489
Jan-Mar 2002	4.39241	..	5.54319	3.02761	4.50877	4.5788	6.11093	4.72021	2.36722	2.30519	5.34838	1.46103	1.65877	1.80385	3.33745
Apr-Jun 2002	4.32808	..	5.17373	3.20256	4.44073	4.3869	6.1423	3.24079	2.59339	2.64845	5.64566	1.24271	1.241	2.09003	3.7699
Jul-Sep 2002	4.9079	3.08044	5.82916	2.76744	4.47653	3.52875	6.96592	4.56082	2.80267	1.63562	5.19426	1.68278	2.3528	2.51481	3.58345
Oct-Dec 2002	4.5267	3.98798	5.08173	2.52453	4.08409	3.43635	7.11412	3.25835	2.63108	2.38748	4.37878	1.35204	1.9429	2.27596	3.67408
Jan-Mar 2003	4.37506	3.50945	5.70331	2.31466	3.64524	2.99842	6.76211	4.49729	2.6643	2.40361	5.3859	1.96726	1.8328	2.00422	3.66185
Apr-Jun 2003	4.12447	..	4.88498	2.46543	3.57702	3.98262	6.67324	3.37931	2.7583	2.04131	4.56299	1.51858	1.47176	1.93963	3.32386
Jul-Sep 2003	4.79027	3.7423	4.57917	2.17376	4.05385	5.06665	6.76387	3.98264	2.77853	2.11423	3.98162	1.29556	1.89369	2.05059	4.28512
Oct-Dec 2003	4.18075	3.2676	4.28237	2.76359	3.3756	3.93962	6.45843	4.24304	2.45324	1.85203	4.41674	1.23963	1.48175	2.08718	3.38276
Jan-Mar 2004	4.25661	3.92092	4.69547	3.08029	3.73708	2.80349	7.17221	3.56803	2.50627	2.19306	5.49703	1.41124	1.53999	2.04537	3.66413
Apr-Jun 2004	4.19645	..	4.88487	2.92452	3.46618	3.79067	7.22035	2.44954	2.61178	1.93864	4.196	1.37212	1.48971	2.02643	2.96733
Jul-Sep 2004	4.59134	..	4.27621	2.06308	3.49027	3.75443	5.88752	3.79195	2.63289	2.63701	4.99933	1.40955	1.66258	2.16762	3.09413
Oct-Dec 2004	4.19108	2.72713	4.50774	2.04949	3.70164	4.90537	5.63552	3.3086	2.96314	2.85749	4.97557	1.24424	1.41615	1.83261	2.82164
Jan-Mar 2005	4.12846	..	4.57065	2.85301	3.94002	4.45046	5.86038	2.25245	2.70564	2.56286	5.06644	1.41536	1.61341	1.85937	3.05802
Apr-Jun 2005	4.21964	3.07927	4.73229	2.3691	4.24593	4.11692	5.7047	3.98469	2.35373	2.50339	4.78415	1.79132	1.38321	2.0179	2.6389
Jul-Sep 2005	4.54783	..	4.72216	2.03129	4.23312	5.30127	6.56069	4.24606	2.58023	1.7802	4.93445	1.74429	1.86971	2.09014	3.03
Oct-Dec 2005	4.53177	2.77508	4.79594	2.78261	3.96943	4.55102	7.54936	4.0833	2.32537	2.64395	5.05324	1.83323	1.5791	1.95389	2.61514
Jan-Mar 2006	4.69214	3.18622	4.9204	..	5.19214	3.71617	7.14174	5.36476	2.641	1.99907	5.78001	2.04638	1.61937	2.33283	2.79833
Apr-Jun 2006	4.92748	2.61179	4.21954	2.09119	5.40347	3.76994	8.49434	3.50833	2.12548	2.28514	6.70863	1.97412	1.71704	2.50199	3.6536
Jul-Sep 2006	5.35482	2.88708	4.71706	3.00091	5.63906	3.37467	7.55281	3.24539	2.04012	2.59312	5.1524	1.80214	2.32394	2.19862	3.81604
Oct-Dec 2006	5.06383	..	4.50233	3.64619	4.79802	4.50658	6.9008	3.64334	2.33078	3.03662	5.95145	2.01291	2.23243	2.17813	3.35461
Jan-Mar 2007	5.09039	2.30026	4.38583	2.37737	5.2963	4.37364	8.91122	3.57716	2.72534	2.72452	4.86503	1.2152	1.85185	2.77133	3.67815
Apr-Jun 2007	4.93229	2.82481	4.37979	2.10402	5.39623	4.5181	8.35974	2.38389	2.08152	2.3142	4.20892	1.35862	1.54189	2.64441	3.23806
Jul-Sep 2007	5.30097	2.24742	4.34355	2.43345	5.49489	3.63234	7.85046	2.87084	2.17359	1.76415	5.44457	1.63914	2.17323	2.18066	3.54803
Oct-Dec 2007	4.79037	2.39507	3.83122	2.85086	4.59003	3.89045	6.86706	4.20391	2.79822	2.37713	4.65502	1.81246	1.81348	2.37823	3.51747
Jan-Mar 2008	4.70678	..	4.45314	3.12096	4.39726	4.10751	6.76968	4.48163	2.83288	2.4088	5.23968	1.81448	1.74905	2.56621	3.46659
Apr-Jun 2008	4.75517	3.03807	4.69609	2.43437	5.05853	3.78787	6.82734	5.36589	2.50883	1.80497	3.8689	1.76519	1.86966	2.55748	3.55952
Jul-Sep 2008	5.58307	3.75149	4.49427	3.1802	5.27805	4.09167	6.96503	3.82511	2.94104	2.3361	5.39772	1.64903	2.51474	2.51799	3.88976
Oct-Dec 2008	5.51763	2.4862	5.20765	2.6425	5.10582	3.68028	7.84702	4.58566	3.34401	2.49593	6.9109	1.58866	1.97962	2.67842	3.76339
Jan-Mar 2009	6.09752	3.67659	6.50598	3.87375	6.0522	4.9335	9.20642	3.99033	3.65502	4.13046	6.43035	2.26683	2.2225	2.68958	4.91443
Apr-Jun 2009	6.4802	2.67665	7.2965	5.15344	6.73755	5.28879	10.3778	5.85721	4.70514	3.86462	8.0743	2.56331	2.02268	2.31529	4.34433
Jul-Sep 2009	6.82899	2.9315	6.1756	5.51886	6.72987	7.02156	9.82794	6.77978	3.78212	3.058	8.28862	1.852	2.51246	2.63904	4.94362
Oct-Dec 2009	6.52361	..	5.19308	4.58345	6.03706	6.78901	9.33221	6.18677	3.95623	3.35511	8.17128	1.88557	2.77526	2.96246	5.08031
Jan-Mar 2010	6.65605	3.19424	6.03905	5.32859	7.20256	5.41813	10.2117	6.21959	3.73116	4.13521	8.57404	2.10825	2.61236	2.92857	5.78977
Apr-Jun 2010	6.77973	4.53377	5.63298	4.55496	7.18966	6.2045	9.86796	6.15592	3.73173	3.48302	8.23545	2.42074	2.37456	2.87121	5.27797
Jul-Sep 2010	7.33369	3.05089	6.59083	4.82359	6.73602	4.54585	9.46167	6.27796	4.009	3.42325	9.24427	2.39184	2.99275	3.42117	5.51995
Oct-Dec 2010	7.03255	..	5.40765	5.22163	6.53647	6.49547	10.2633	4.89524	4.3595	3.00067	8.78876	2.70199	3.16971	2.89075	4.7988
Jan-Mar 2011	6.9915	2.84094	5.89435	4.74261	6.97778	6.23736	10.4483	4.79729	3.91154	3.09387	8.54935	2.91867	2.49228	2.83232	5.68131
Apr-Jun 2011	7.16003	2.98456	5.37304	4.30736	6.95304	5.26075	9.67556	5.91709	4.14881	4.6049	8.16444	2.74601	2.41101	3.07108	5.8467
Jul-Sep 2011	7.83683	4.19881	5.39864	4.99364	6.4804	5.25445	10.0979	3.48931	5.40512	3.78436	8.27392	3.02926	3.35118	3.38557	4.80323
Oct-Dec 2011	7.60629	2.50821	4.854	5.47772	6.27038	5.51931	10.0787	5.45749	4.07165	3.18859	8.03825	2.82035	3.4685	3.5265	5.87034
Jan-Mar 2012	7.53675	2.68829	5.30193	5.5663	7.59782	4.98963	10.9043	5.23522	4.3388	3.6876	7.56797	2.70733	3.12794	3.61192	7.03511
Apr-Jun 2012	7.35854	3.1946	6.12624	6.5581	7.09179	5.32212	10.0293	7.07404	3.73024	4.24418	6.85263	3.12116	2.9164	3.28103	5.22744
Jul-Sep 2012	7.68679	3.64319	7.11161	6.01274	6.49916	4.37486	8.84368	6.88097	3.63788	3.0793	8.33978	2.50149	3.62652	3.49113	5.39152
Oct-Dec 2012	7.29222	3.34144	6.12495	4.13242	6.44506	3.99146	10.6367	5.53581	3.45535	3.28971	8.54273	2.56002	3.21049	3.56885	4.84566
Jan-Mar 2013	7.23922	3.84025	6.45587	3.78105	6.86544	5.71337	11.8877	5.16309	2.67345	3.49334	7.25367	2.02491	2.75291	3.64888	5.81206
Apr-Jun 2013	7.04242	6.06475	6.68211	3.83025	7.03896	6.34398	10.2255	5.32646	2.96413	3.2397	6.9996	2.30517	2.13175	3.63229	5.74688
Jul-Sep 2013	7.51143	5.78388	6.28595	2.0777	7.22715	5.71225	9.53438	5.89998	2.9056	2.69719	6.9867	2.55671	3.26214	3.86028	4.82143
Oct-Dec 2013	6.70294	3.91756	5.26064	2.98024	6.07419	4.59557	9.44807	4.66392	2.72275	3.52601	8.02606	2.0559	2.81612	3.07581	4.07409
Jan-Mar 2014	6.36026	3.05501	5.10937	4.04188	6.31569	7.03666	7.1494	5.18131	3.27656	2.97998	7.0609	2.33366	2.40493	3.06272	3.74513
Apr-Jun 2014	5.93342	2.71352	3.34181	3.05012	5.77878	3.69836	7.11305	5.25232	3.43681	3.00508	6.80123	2.26559	1.90672	2.93016	4.30605
Jul-Sep 2014	5.98189	4.03315	4.12527	1.81791	5.06201	3.88884	7.27246	4.10068	2.84039	2.59013	6.30402	3.18634	2.37194	2.57846	4.2071
Oct-Dec 2014	5.29033	..	3.87755	2.6266	4.56905	4.0877	6.84068	3.8565	2.86154	2.54874	5.99849	2.31821	1.8041	1.99804	3.73376
Jan-Mar 2015	5.27406	..	5.03917	1.98989	5.23069	3.80406	7.84827	3.56846	2.78831	2.48422	5.58225	2.64538	1.39052	2.27894	3.24318
Apr-Jun 2015	5.32969	..	4.15646	3.15444	4.93552	2.92493	7.32488	3.98901	3.69772	2.8187	5.5332	2.296	1.47538	2.36223	2.84956
Jul-Sep 2015	5.4196	2.24968	3.28256	3.38392	4.98909	3.36872	8.44951	4.38757	3.32019	2.23026	4.34897	1.73743	1.95669	2.62255	3.46691
Oct-Dec 2015	4.83879	2.37634	3.36108	..	3.63633	2.38286	7.85068	2.71231	3.04561	2.09142	4.60188	2.22953	1.88971	2.51455	3.26539
Jan-Mar 2016	4.92582	..	4.33236	2.60609	4.16501	2.82301	7.8513	3.2946	3.19249	1.65293	5.25475	2.07395	2.17081	2.34855	3.29118
Apr-Jun 2016	4.74241	3.47185	4.25017	1.69134	3.67734	3.27191	6.4989	4.07992	2.29218	2.48096	4.16142	1.64781	2.07377	2.90925	2.99552
Jul-Sep 2016	4.93336	4.22418	3.59361	2.00718	3.88219	2.17657	5.54478	5.56832	2.95804	2.55272	4.85222	1.66172	2.27758	2.84865	3.00363
Oct-Dec 2016	4.44822	3.18666	4.21887	..	3.81037	2.96793	5.28082	2.81122	2.61189	2.44885	3.7647	1.54136	2.05995	2.76524	2.88548
Jan-Mar 2017	4.3142	..	3.68685	..	4.19205	3.37174	4.73517	2.60046	4.28596	2.23301	4.01721	1.43677	1.82146	2.81295	2.79299
Apr-Jun 2017	4.1713	..	3.0152	1.71368	4.07081	2.62412	4.29739	3.15003	3.70036	2.6652	3.73902	1.2016	1.97847	2.42824	2.84663
Jul-Sep 2017	4.41212	3.5569	2.27591	..	4.06965	3.01504	4.69234	2.43036	2.62557	2.16934	4.2518	1.57876	2.11994	2.28711	2.79492
Oct-Dec 2017	4.23883	..	2.08788	..	3.65639	3.22887	4.55497	3.04728	3.05735	1.821	3.59139	2.29365	2.0671	2.31095	3.34488
Jan-Mar 2018	4.15398	..	1.97297	..	3.91457	3.43935	5.0976	4.01055	3.71742	2.22259	3.92694	2.05109	1.97729	2.17454	2.57467
Feb-Apr 2018	3.97916	..	1.82505	..	3.57549	3.61422	5.06157	3.32601	3.21921	2.18783	3.70313	2.04433	1.88901	2.27342	2.80031
Mar-May 2018	3.87355	2.83039	1.89707	1.93152	3.45004	3.57147	5.03584	3.08592	2.9641	1.67315	3.97311	1.51719	1.81584	2.24479	2.80121
Apr-Jun 2018	3.93386	3.23712	2.1059	1.78718	3.7301	3.34613	5.1518	2.19661	2.6954	1.5914	4.09989	1.46591	1.76889	2.2808	2.89234
May-Jul 2018	4.05681	3.32212	2.34215	1.83346	3.87795	3.4938	4.7199	2.38913	2.7311	1.34054	4.28946	1.24337	1.9134	2.28591	2.90007
Jun-Aug 2018	4.094	2.46767	2.58187	1.79932	3.61978	3.59233	5.25221	2.65565	2.40405	1.31212	4.17424	1.50434	2.0113	2.23716	2.95732
Jul-Sep 2018	4.18315	2.93358	2.75239	3.5177	3.34031	3.36535	5.2228	2.77288	2.35734	1.52674	5.06541	1.72336	2.0494	2.2303	3.04708
Aug-Oct 2018	4.24124	3.02023	2.6977	2.97161	3.62309	3.31046	5.48146	3.32045	2.79785	1.98856	4.87397	1.68148	2.15099	2.25053	3.02615
Sep-Nov 2018	4.09477	2.70607	2.53014	3.04656	3.37928	2.93885	5.86528	2.51917	2.94129	2.07092	5.07582	1.59002	1.78211	2.32697	2.97499
Oct-Dec 2018	3.79006	2.67167	2.47931	1.66434	3.12397	2.61533	5.6884	2.71972	2.816	2.07012	4.237	1.73094	1.71366	2.15014	2.75645
Nov-Jan 2019	3.65954	2.80494	2.62023	2.16299	2.76875	2.74865	4.83222	2.06746	2.24791	2.12736	4.17428	1.76589	1.87723	2.18325	2.40452
Dec-Feb 2019	3.76321	3.14377	3.20549	1.51057	3.3364	2.57512	4.91419	2.07846	2.54289	1.99388	4.10115	1.63234	2.1343	2.434	2.43
Jan-Mar 2019	3.68071	2.71238	3.43074	..	3.54326	2.38401	4.7255	1.94202	2.94606	2.02213	3.541	1.19192	1.98618	2.28423	2.42409
Feb-Apr 2019	3.52915	..	3.40436	1.63062	3.55167	2.15453	5.02376	2.12087	2.66824	1.76651	3.13306	1.1285	1.92049	2.20938	2.66672
Mar-May 2019	3.35665	..	2.99279	..	3.48998	2.81862	4.1121	3.07781	2.58795	1.93283	3.23917	1.12935	1.6674	1.64807	2.57866
Apr-Jun 2019	3.52911	2.17124	2.98904	..	3.38205	2.62984	5.32136	2.78313	2.63384	1.898	3.04046	0.802941	1.83596	1.93534	2.8435
May-Jul 2019	3.63303	2.18234	2.89209	..	3.48773	2.08037	5.47713	3.03056	2.46229	1.94759	3.59131	0.76561	1.48377	1.93569	2.8059
Jun-Aug 2019	3.78332	..	2.79361	..	3.5636	1.64014	5.40638	3.69599	2.73349	2.05344	3.12521	1.05112	1.83947	1.82899	2.89245
Jul-Sep 2019	3.79223	..	3.02033	2.31437	3.69563	1.85184	5.40256	3.79277	2.68765	1.93194	3.25105	1.15501	1.86752	1.91769	2.40247
Aug-Oct 2019	3.79907	..	2.81099	2.50786	3.59233	3.17448	5.81872	3.26828	2.60266	1.8249	3.45167	1.24505	1.8283	1.99666	2.05756
Sep-Nov 2019	3.72115	2.08323	3.21564	2.43308	3.65964	3.47379	5.85708	2.94321	2.40277	1.99971	3.88365	1.20099	1.81872	2.1238	1.50942
Oct-Dec 2019	3.5535	2.42763	2.68284	2.07693	3.50979	3.92884	4.77182	3.46776	2.1411	1.99174	4.17699	1.54777	1.68677	1.89328	1.75034
Nov-Jan 2020	3.55416	2.71951	2.56604	1.62879	3.4846	4.15502	4.58553	3.9315	2.45682	2.03761	4.41249	1.85107	1.60262	1.79851	1.9561
Dec-Feb 2020	3.67496	2.52123	2.57655	..	3.41767	4.16902	4.65315	3.47239	2.07118	1.83228	4.16355	2.12614	1.86488	2.00533	2.59824
Jan-Mar 2020	3.71418	2.69059	2.13546	..	3.54932	3.70551	4.59538	3.71063	1.96526	2.08935	4.07099	2.08979	1.88742	2.09709	2.84996
Feb-Apr 2020	3.61699	2.43392	2.81148	..	3.33953	2.94971	4.24929	4.39851	2.34423	1.91244	4.03685	1.59577	2.02983	1.9813	2.81086
Mar-May 2020	3.7537	3.50671	2.75348	..	3.80018	2.38575	4.20431	5.02197	2.58178	3.3097	3.70355	1.14894	1.68644	2.10026	2.78936
Apr-Jun 2020	3.81193	3.95296	3.05215	..	3.58667	4.36381	4.65321	5.02217	2.49977	3.66616	3.69462	0.859166	1.82366	1.92552	2.11637
May-Jul 2020	4.05977	3.88377	3.60642	1.97166	3.895	3.32996	5.68123	4.34627	2.20469	4.6519	3.7286	0.784425	1.89854	2.20601	2.63827
Jun-Aug 2020	4.23245	2.64774	4.1894	1.88934	4.23203	5.01179	7.1731	4.10532	2.24422	4.44306	3.87201	1.0833	2.28847	2.01138	2.62431
Jul-Sep 2020	4.64422	..	4.67416	3.03253	4.52939	4.50999	8.19991	3.60823	3.02591	4.24624	4.54008	1.3272	2.68486	2.31964	3.14692
Aug-Oct 2020	4.99895	2.00293	5.35581	3.47506	5.69272	4.9727	9.1454	2.52721	2.75454	3.81939	5.53979	1.77607	2.67533	2.33558	4.32569
Sep-Nov 2020	4.97671	..	5.18299	3.51317	5.48425	4.1535	8.96629	3.30808	2.30451	3.89991	6.09251	1.23083	2.82607	2.3331	4.08289
Oct-Dec 2020	5.00071	2.38521	5.7618	3.76717	5.39672	3.01697	9.42629	3.3548	2.07963	4.29092	6.04222	1.22464	2.74244	2.25874	4.45484
Nov-Jan 2021	4.8335	..	5.91059	3.45282	4.94085	3.01441	9.06137	2.88179	2.6277	4.18012	5.44058	1.13228	2.82582	2.11912	4.47123
Dec-Feb 2021	4.76281	2.22815	5.45899	4.10523	4.8253	2.92028	8.88128	2.57154	2.94211	3.54728	4.87599	1.50611	2.64977	2.3012	4.74264
Jan-Mar 2021	4.59884	..	5.23332	3.03961	4.6943	2.69733	9.00681	1.72271	2.47218	3.2831	4.964	1.55127	2.33787	2.48612	4.80414
Feb-Apr 2021	4.44332	..	4.22565	2.11933	4.46527	2.98637	8.5061	2.05735	2.62361	3.41401	5.66896	1.4052	2.17923	2.5302	3.76728
Mar-May 2021	4.49656	2.30123	4.31576	1.76526	4.6793	3.69852	8.52809	1.7208	2.87096	2.94829	5.86847	1.45295	2.22488	2.40556	4.13987
Apr-Jun 2021	4.32892	..	3.33765	..	5.09091	3.95857	7.21018	1.90445	2.778	2.76263	5.29069	1.46931	1.99043	2.17038	3.72402
May-Jul 2021	4.31613	..	2.65687	2.18542	4.90982	4.18049	7.16883	1.89938	2.36644	2.55369	4.64683	1.50412	1.82006	2.13608	3.94963
															Source: Labour Force Survey
1 Those currently unemployed whose last job was in industry x as a percentage of [those currently unemployed whose last job was in industry x and those currently in employment in industry x].
.. Estimate suppressed on quality grounds.
The breakdown by industry sector for Q1 2009 onwards is not entirely consistent with those of previous quarters. This is because:
(a) LFS data on industrial activity were coded directly to SIC 1992 for all quarters up to and including Q4 2008 and then mapped to the new industrial classification, SIC 2007, according to the assumed relationship between the two classifications;
(b) data for Q1 2009 onwards have been coded directly to SIC 2007; and
(c) a new method of coding industry data was introduced in January 2009.
The effect of these changes on the time series is significant for some of the industry sectors shown. Analysis of these effects has been carried out by the ONS and more details are available in the Labour Force Survey User Guide (Volume 1) and from Labour Supply Branch (labour.supply@ons.gov.uk). No adjustments have been made to the above series to account for the effects of the changes.
