# Supplementary material for: Evaluating the Brexit and COVID-19’s influence on the UK economy: A data analysis
Source: PLoS One. 2023 Jun 15;18(6):e0287342. doi: 10.1371/journal.pone.0287342 (PMC10270588; doi:10.1371/journal.pone.0287342)
Supplement: S1 Dataset — (ZIP) [file pone.0287342.s002.zip › DataSet/unemployment_region_new.xls]

## Sheet: Index
Regional labour market statistics: X02 Regional unemployment by age (Official statistics: not designated as National Statistics)
This set of tables contains unemployment estimates by age group for each UK region and are designated as Official statistics: not designated as National Statistics
For more information and contact details please see the statistical bulletin.
Further regional labour market spreadsheets can be found on our website or by clicking this link.
This spreadsheet was published at 07:00 on 14 September 2021
Next publication will be published at 07:00 on 12 October 2021
	Region	Links to tables
		People	Men	Women
E12000001	North East	neast_p	neast_m	neast_w
E12000002	North West	nwest_p	nwest_m	nwest_w
E12000003	Yorkshire and The Humber	ykhu_p	ykhu_m	ykhu_w
E12000004	East Midlands	emids_p	emids_m	emids_w
E12000005	West Midlands	wmids_p	wmids_m	wmids_w
E12000006	East of England	east_p	east_m	east_w
E12000007	London	lon_p	lon_m	lon_w
E12000008	South East	seast_p	seast_m	seast_w
E12000009	South West	swest_p	swest_m	swest_w
W92000004	Wales	wal_p	wal_m	wal_w
S92000003	Scotland	scot_p	scot_m	scot_w
N92000002	Northern Ireland	nire_p	nire_m	nire_w
The following symbols are used in the tables:
*	not available

## Sheet: Information
Unemployment by age (Official statistics: not designated as National Statistics)
The following sheets contain estimates of unemployment by age for each of the regions and countries of United Kingdom. The figures are taken from the Labour Force Survey and are not seasonally adjusted.
These estimates are derived from the same data source as the headline figures, but due to the relatively small samples sizes and subsequent sampling variability, the figures should be used with caution and are designated Official statistics: not designated as National Statistics. A guide to the quality of the level estimates is given below.
National Statistics of unemployment by age band across regions can be obtained from the Annual Population Survey estimates which can be found in tables 2 within this release.
The APS is a continuous household survey, covering the UK, with the aim of providing estimates of the labour market at a local area level. The APS is not a stand-alone survey, but uses data combined from the main LFS with data collected on a local sample boost. The reference period comprise 12 months of survey data and are available quarterly. The achieved sample size is approximately 320,000 res…
Guide to Quality of level estimates:
The following table contains the Coefficient of Variation (CV) for the level of employment, unemployment and economic inactivity for each age band published in this release from the Labour Force Survey. They have been calculated as the median CV of all regions in UK for each type of economic activity by age band and should be used as an approximate guide to the quality of these level estimates. T…
KEY		CV %			Statistical Robustness
*		0 ≤ CV < 5			Estimates are considered precise.
**		5 ≤ CV < 10			Estimates are considered reasonably precise.
***		10 ≤ CV < 20			Estimates are considered acceptable.
****		CV ≥ 20			Estimates are considered too unreliable for practical purposes
Median CV and quality indicator
									%
Age group		Employment			Unemployment			Economic Inactivity
16-24		7.09725	**		13.0529	***		9.45512	**
16-17		21.904	****		27.5274	****		15.1662	***
18-24		7.50197	**		14.8256	***		11.8395	***
25-34		5.48339	**		19.468	***		12.9713	***
35-49		4.23649	*		17.6862	***		10.3533	***
50-64		4.89157	**		21.9885	****		7.0839	**
65+		15.142	***		79.5322	****		4.44351	*
NB: The above quality guide gives information about the quality of individual level estimates, but does not give a direct guide to the quality of estimates of change, i.e. the difference between two levels estimates.

## Sheet: neast_p
Unemployment by age (levels & rates(1)): People - not seasonally adjusted
Date of Publication:	2021-09-14														Date of next publication:	2021-10-12
Email:	labour.market@ons.gov.uk														Telephone:			+44 1633 455400
															Source:			Labour Force Survey
	North East
									thousands									%
	All aged 16 & over	16 - 64	16 - 17	18 - 24	16 - 24	25 - 34	35 - 49	50 - 64	65+	All aged 16 & over	16 - 64	16 - 17	18 - 24	16 - 24	25 - 34	35 - 49	50 - 64	65+
	1	2	3	4	5	6	7	8	9
Jun-Aug 2001	85366	84540	12772	19687	32459	19597	22268	10216	*	7.31981	7.29704	37.2927	11.5045	15.805	7.56866	5.00811	4.09265	*
Jul-Sep 2001	82390	82047	11332	18063	29395	21180	19508	11964	*	7.06258	7.07855	33.3255	10.4864	14.2518	8.14587	4.39274	4.80998	*
Aug-Oct 2001	80397	79996	7786	20820	28606	20141	18994	12255	*	6.88986	6.90138	23.5839	12.2095	14.0544	7.76329	4.27298	4.87005	*
Sep-Nov 2001	79885	79460	6416	21405	27821	19879	21102	10658	*	6.90825	6.92458	18.8246	13.0341	14.0293	7.71284	4.77157	4.27658	*
Oct-Dec 2001	76178	75726	6322	20792	27114	17616	21588	9408	*	6.55905	6.57424	17.8916	12.7266	13.6451	6.89353	4.81813	3.77002	*
Nov-Jan 2002	82013	81537	8000	18972	26972	19916	25119	9530	*	7.08624	7.09513	23.0707	11.6825	13.6863	7.72999	5.59696	3.87901	*
Dec-Feb 2002	87084	86598	8238	19296	27534	20906	28994	9164	*	7.49686	7.50316	25.4944	11.8514	14.1107	7.96216	6.4274	3.73497	*
Jan-Mar 2002	88607	87785	8795	22314	31109	19940	27660	9076	*	7.62132	7.59657	27.4646	13.8297	16.0877	7.60108	6.08221	3.70274	*
Feb-Apr 2002	84235	83047	5981	20626	26607	19334	25658	11448	1188	7.21471	7.16103	19.2674	12.4913	13.5636	7.50689	5.62118	4.58762	15.1569
Mar-May 2002	78695	77487	5697	16828	22525	19227	22638	13097	1208	6.83017	6.77152	19.4909	10.4675	11.8557	7.6604	4.96438	5.29572	15.367
Apr-Jun 2002	75204	74326	6141	17480	23621	16607	21412	12686	*	6.53322	6.50061	23.4461	10.7676	12.529	6.73674	4.66048	5.09711	*
May-Jul 2002	75455	75090	8099	17850	25949	15717	22084	11340	*	6.54715	6.56083	24.7328	10.9602	13.2658	6.30997	4.85049	4.63737	*
Jun-Aug 2002	73234	72863	8722	19966	28688	13014	19179	11982	*	6.26776	6.27655	24.99	11.7043	13.9608	5.26246	4.17936	4.80838	*
Jul-Sep 2002	72636	72230	9676	17685	27361	12399	19711	12759	*	6.22449	6.22991	27.7655	10.2178	13.1588	5.04541	4.30978	5.13701	*
Aug-Oct 2002	68600	68061	8831	18670	27501	10754	18504	11302	*	5.90586	5.89791	30.3377	10.795	13.6104	4.37836	4.02069	4.59265	*
Sep-Nov 2002	76732	76259	8361	22184	30545	11477	21536	12701	*	6.64704	6.65744	28.5875	13.4003	15.6805	4.79307	4.69323	5.03309	*
Oct-Dec 2002	79253	78781	8040	21630	29670	11802	23549	13760	*	6.88818	6.90665	26.6014	13.4542	15.5347	4.88554	5.17585	5.43626	*
Nov-Jan 2003	73128	72654	7527	19958	27485	10822	19913	14434	*	6.44144	6.45778	26.5803	13.032	15.1463	4.44962	4.43468	5.74245	*
Dec-Feb 2003	76749	76279	7152	23141	30293	14821	18478	12687	*	6.69532	6.70998	26.6389	14.5668	16.3121	6.01995	4.06214	5.0746	*
Jan-Mar 2003	78465	78025	6304	24559	30863	14974	19020	13168	*	6.85865	6.86957	24.7517	15.7205	16.9864	6.25483	4.13458	5.17017	*
Feb-Apr 2003	80309	80309	6296	26905	33201	17218	17281	12609	*	6.99077	7.0386	26.4738	16.7759	18.0282	7.25026	3.74341	4.8929	*
Mar-May 2003	74691	74691	4998	24943	29941	16477	14940	13333	*	6.50626	6.55513	22.3634	15.3245	16.1744	6.89966	3.27012	5.155	*
Apr-Jun 2003	69041	69041	7398	22602	30000	15510	11243	12288	*	6.02766	6.07992	29.6477	13.7737	15.869	6.52792	2.49587	4.7545	*
May-Jul 2003	73872	73872	7456	26890	34346	15249	14103	10174	*	6.36463	6.4312	26.1531	15.2906	16.8059	6.45288	3.10961	3.9986	*
Jun-Aug 2003	73146	73146	10045	24485	34530	13477	14864	10275	*	6.24543	6.31383	31.1966	13.5242	16.1926	5.64853	3.30139	4.00691	*
Jul-Sep 2003	77297	77297	10802	27484	38286	14967	13501	10543	*	6.57352	6.64991	30.1219	15.2832	17.7503	6.17736	2.98661	4.17799	*
Aug-Oct 2003	77442	77442	13918	23880	37798	13408	15809	10427	*	6.56289	6.62942	33.1129	13.8469	17.6223	5.59662	3.46799	4.03772	*
Sep-Nov 2003	72759	72759	12675	21883	34558	15639	13928	8634	*	6.18112	6.24861	29.9256	13.0227	16.4255	6.41898	3.04325	3.41662	*
Oct-Dec 2003	70672	70672	9329	20551	29880	14076	17901	8815	*	5.99478	6.06312	23.6453	12.203	14.3749	5.76977	3.88247	3.48822	*
Nov-Jan 2004	72520	72520	6225	22082	28307	15391	16501	12321	*	6.16775	6.2356	16.7217	13.0579	13.7189	6.31731	3.5871	4.86956	*
Dec-Feb 2004	68604	68604	5751	22384	28135	12216	15569	12684	*	5.82577	5.89637	16.1568	13.2762	13.7783	5.0621	3.38772	4.90859	*
Jan-Mar 2004	65828	65828	6018	21762	27780	13170	12679	12199	*	5.58348	5.65537	17.3374	12.9931	13.7389	5.41848	2.75541	4.7176	*
Feb-Apr 2004	65146	65146	7182	20708	27890	11763	11834	13659	*	5.53434	5.60286	22.5141	12.0407	13.6794	4.86016	2.56799	5.3358	*
Mar-May 2004	62919	62507	7482	18971	26453	12163	10910	12981	*	5.41113	5.45036	24.4207	11.2329	13.2579	5.04295	2.38609	5.21545	*
Apr-Jun 2004	63373	62960	8049	18348	26397	12075	13701	10787	*	5.40679	5.45467	26.5171	10.4483	12.8164	4.96472	2.98273	4.38999	*
May-Jul 2004	64316	63872	8107	21318	29425	12739	12987	8721	*	5.43282	5.47324	24.6961	11.6872	13.6713	5.19681	2.84048	3.49661	*
Jun-Aug 2004	71862	71862	9836	23494	33330	13943	15851	8738	*	6.0034	6.08824	26.0591	12.312	14.5822	5.70345	3.48315	3.46427	*
Jul-Sep 2004	71389	71389	10705	24941	35646	14305	12982	8456	*	5.9683	6.04871	28.1444	13.208	15.7122	5.89015	2.84987	3.31642	*
Aug-Oct 2004	71492	71492	10656	22634	33290	15723	14558	7921	*	6.01035	6.09289	30.2616	12.404	15.2926	6.40114	3.17656	3.14628	*
Sep-Nov 2004	76096	75686	10594	24354	34948	14626	15653	10459	*	6.41169	6.45013	31.3163	13.3994	16.2109	5.91059	3.4221	4.13473	*
Oct-Dec 2004	73273	72850	8744	22773	31517	14009	16764	10560	*	6.17971	6.21242	26.0883	12.4368	14.549	5.77286	3.64064	4.17581	*
Nov-Jan 2005	65097	64656	6755	17140	23895	13244	15786	11731	*	5.44169	5.47131	22.0615	9.2758	11.0933	5.42236	3.42348	4.49517	*
Dec-Feb 2005	62629	61769	5546	16059	21605	13858	15051	11255	*	5.24467	5.23521	18.6502	8.84053	10.2205	5.70852	3.2433	4.30135	*
Jan-Mar 2005	66631	65751	6478	18188	24666	13197	16547	11341	*	5.59225	5.57892	22.9928	10.2609	12.0071	5.36751	3.57993	4.27885	*
Feb-Apr 2005	70434	69466	7498	20538	28036	12031	18029	11370	*	5.91406	5.89828	25.8945	11.5489	13.5576	4.94048	3.91022	4.26884	*
Mar-May 2005	75505	74600	8283	25395	33678	11061	17847	12014	*	6.33931	6.32361	29.4842	13.9822	16.0588	4.58643	3.86926	4.49004	*
Apr-Jun 2005	80492	79054	8970	28946	37916	11815	15835	13488	1438	6.69187	6.6448	30.4202	15.5304	17.5643	4.84491	3.4569	4.96048	10.9604
May-Jul 2005	81491	79672	10379	31319	41698	12790	13519	11665	1819	6.76707	6.69555	32.4394	16.8501	19.1396	5.28956	2.95588	4.27438	12.7158
Jun-Aug 2005	83102	82105	12246	32592	44838	12566	15418	9283	*	6.87158	6.86179	38.0843	17.2702	20.3004	5.14989	3.35218	3.41618	*
Jul-Sep 2005	81399	80511	13813	29270	43083	12867	16850	7711	*	6.75726	6.74864	40.1447	15.4548	19.2508	5.30379	3.67343	2.87833	*
Aug-Oct 2005	80056	79655	12436	29347	41783	12285	17565	8022	*	6.64553	6.68331	36.2323	15.6896	18.8746	5.06143	3.82729	2.98415	*
Sep-Nov 2005	73716	72890	9156	26376	35532	13361	15046	8951	*	6.15553	6.15044	27.5236	14.5663	16.5773	5.48722	3.30134	3.2965	*
Oct-Dec 2005	75465	75024	9844	25237	35081	13335	16692	9916	*	6.2755	6.30442	30.8	13.8561	16.3855	5.40908	3.64927	3.64575	*
Nov-Jan 2006	78324	77886	9532	27197	36729	12982	17353	10822	*	6.53539	6.57784	30.8639	15.2682	17.5727	5.19502	3.80375	4.02374	*
Dec-Feb 2006	82246	81791	8840	24981	33821	13366	22769	11835	*	6.73329	6.78953	30.4996	13.5501	15.8528	5.37761	4.91311	4.23682	*
Jan-Mar 2006	78571	78111	6567	24767	31334	12468	23089	11220	*	6.40505	6.45496	24.7056	13.3345	14.7581	4.99009	4.91771	4.02997	*
Feb-Apr 2006	74759	74288	8127	20595	28722	13125	22419	10022	*	6.08393	6.12581	27.4932	11.2515	13.5097	5.16088	4.79623	3.60045	*
Mar-May 2006	70288	70288	7471	19428	26899	10829	24219	8341	*	5.73703	5.80752	26.8085	10.7122	12.8561	4.22091	5.18087	3.01082	*
Apr-Jun 2006	72963	72431	8319	21692	30011	12032	23892	6496	*	5.94998	5.97923	28.9497	11.8762	14.1972	4.73317	5.10847	2.33593	*
May-Jul 2006	82273	81706	8195	23854	32049	14392	26672	8593	*	6.69508	6.7323	28.6218	12.9689	15.0773	5.69425	5.67751	3.08493	*
Jun-Aug 2006	86750	86194	10354	30882	41236	13883	22529	8546	*	6.96649	7.01592	33.025	15.6881	18.07	5.53615	4.797	3.05292	*
Jul-Sep 2006	86059	85563	11455	28420	39875	12629	21282	11777	*	6.96752	7.01954	34.3623	14.8005	17.6942	5.12514	4.53676	4.23548	*
Aug-Oct 2006	83746	83242	12775	25248	38023	13364	21727	10128	*	6.79256	6.84272	38.1788	13.5356	17.2838	5.47055	4.59078	3.63078	*
Sep-Nov 2006	81570	81046	13161	19804	32965	16455	20552	11074	*	6.6458	6.69131	39.3629	11.0959	15.5557	6.66367	4.35058	3.95552	*
Oct-Dec 2006	78486	78004	11301	16867	28168	18697	19878	11261	*	6.38456	6.42968	31.5432	9.60256	13.3196	7.54221	4.20426	4.0074	*
Nov-Jan 2007	73735	73253	9256	18097	27353	16879	17225	11796	*	5.95836	5.9886	27.2203	10.0077	12.7321	6.8713	3.61966	4.1122	*
Dec-Feb 2007	78470	78000	8971	20241	29212	16718	18119	13951	*	6.38176	6.41994	26.4873	11.5958	14.0157	6.83919	3.83542	4.8159	*
Jan-Mar 2007	81444	80940	10206	21197	31403	17185	18050	14302	*	6.62448	6.65284	31.7726	12.2267	15.2822	6.88728	3.86878	4.8471	*
Feb-Apr 2007	80491	79979	8847	22132	30979	16528	16874	15598	*	6.57346	6.58634	28.3694	12.9148	15.2942	6.56905	3.64134	5.25615	*
Mar-May 2007	76696	75838	7692	24966	32658	13892	16165	13123	*	6.21827	6.20509	26.6954	14.2679	16.025	5.5297	3.50769	4.284	*
Apr-Jun 2007	76487	74989	6594	28862	35456	12196	14976	12361	1498	6.19925	6.14014	23.7767	16.1254	17.1519	4.8522	3.24861	4.08999	11.9649
May-Jul 2007	82457	80986	9596	29603	39199	11897	15244	14646	1471	6.68534	6.63831	32.4672	16.3265	18.5887	4.74862	3.29169	4.95697	10.9604
Jun-Aug 2007	78119	76777	10227	26576	36803	12029	14914	13031	1342	6.26589	6.23639	29.4896	14.0487	16.4408	4.78494	3.20053	4.49526	8.59045
Jul-Sep 2007	81514	80742	12207	26106	38313	10436	18652	13341	*	6.50091	6.52336	34.949	13.8401	17.1381	4.14336	3.97021	4.56085	*
Aug-Oct 2007	72023	71233	10041	24088	34129	8705	18240	10159	*	5.79513	5.80516	32.0226	12.9039	15.6535	3.49622	3.92707	3.43694	*
Sep-Nov 2007	71803	71385	9270	23622	32892	10284	19064	9145	*	5.8219	5.86715	35.3103	13.3605	16.1983	4.18655	4.06566	3.05767	*
Oct-Dec 2007	65538	65153	7348	20549	27897	11707	19400	6149	*	5.28717	5.33052	28.5171	11.7168	13.869	4.73379	4.11264	2.03547	*
Nov-Jan 2008	67255	66849	6531	20162	26693	11943	23124	5089	*	5.42229	5.47517	26.1031	11.5814	13.4062	4.77896	4.89335	1.69989	*
Dec-Feb 2008	70094	69651	7265	19102	26367	13639	21805	7840	*	5.69888	5.74998	25.468	11.3818	13.4282	5.51309	4.63682	2.6369	*
Jan-Mar 2008	78035	77104	8047	21215	29262	15515	22021	10306	*	6.3498	6.38512	27.2854	13.0445	15.2305	6.31901	4.70198	3.41749	*
Feb-Apr 2008	88132	87166	9116	24179	33295	20101	20545	13225	*	7.08005	7.13224	30.7578	14.1512	16.606	8.27253	4.32894	4.34948	*
Mar-May 2008	88986	87964	7971	25032	33003	21256	20441	13264	*	7.20367	7.25059	28.8616	14.7984	16.7723	8.56979	4.32032	4.49236	*
Apr-Jun 2008	91727	91173	9457	25348	34805	22078	22269	12021	*	7.37294	7.46549	34.0584	14.933	17.6217	8.93911	4.65268	4.03203	*
May-Jul 2008	92769	92182	9846	24476	34322	23129	23438	11293	*	7.42653	7.50898	36.1096	14.359	17.3585	9.29723	4.89358	3.73728	*
Jun-Aug 2008	100916	99921	14012	30736	44748	19588	23818	11767	*	8.06291	8.11237	44.847	16.8927	20.9895	7.89571	5.01163	3.98638	*
Jul-Sep 2008	106533	106029	11171	36464	47635	21200	24552	12642	*	8.44711	8.53108	37.1784	18.9271	21.3896	8.5304	5.16014	4.2734	*
Aug-Oct 2008	104812	103787	11089	36627	47716	18587	25577	11907	*	8.30558	8.37043	37.0362	19.3431	21.7588	7.36486	5.41778	4.02043	*
Sep-Nov 2008	102924	102041	8149	35148	43297	18259	27238	13247	*	8.16472	8.24201	26.9763	19.422	20.5026	7.31794	5.73908	4.37533	*
Oct-Dec 2008	98695	97843	7811	32663	40474	16102	27803	13464	*	7.87095	7.94211	25.1935	18.1992	19.2295	6.41591	5.93621	4.45621	*
Nov-Jan 2009	100204	99845	8261	31912	40173	17705	27304	14663	*	7.99697	8.09596	27.9295	17.6672	19.1113	7.05654	5.79732	4.86844	*
Dec-Feb 2009	97149	96759	8269	28715	36984	19152	27647	12976	*	7.82356	7.92825	32.0554	16.7253	18.7278	7.63384	5.92209	4.25132	*
Jan-Mar 2009	100552	100178	9790	28466	38256	18450	29299	14173	*	8.09302	8.20486	35.4505	16.7646	19.3786	7.39728	6.27224	4.61651	*
Feb-Apr 2009	101063	100727	6339	29382	35721	20678	28461	15867	*	8.19215	8.30418	24.0196	17.8947	18.7428	8.29852	6.15996	5.09909	*
Mar-May 2009	111546	111546	7598	31993	39591	22659	30756	18540	*	9.08966	9.24895	31.0897	18.8774	20.4165	9.16041	6.72774	6.02707	*
Apr-Jun 2009	118272	117863	8086	35217	43303	24860	30737	18963	*	9.72718	9.85041	36.2179	20.641	22.4434	10.1237	6.75151	6.26331	*
May-Jul 2009	120047	119602	11295	36968	48263	21638	32741	16960	*	9.80735	9.93867	49.2651	20.7371	23.9879	8.78151	7.24905	5.57638	*
Jun-Aug 2009	123804	122891	12272	42649	54921	19092	31425	17453	*	9.92024	10.0298	43.8568	22.7433	25.4848	7.65754	6.90931	5.71089	*
Jul-Sep 2009	125542	125045	11274	46258	57532	18823	31867	16823	*	10.0341	10.1742	42.4553	24.6051	26.8143	7.5045	7.00229	5.45201	*
Aug-Oct 2009	126376	125893	11650	50719	62369	15648	28185	19691	*	10.1434	10.2955	43.7937	27.5134	29.5665	6.26178	6.17598	6.44371	*
Sep-Nov 2009	124997	124466	10544	48431	58975	19371	27741	18379	*	9.85513	10.0232	38.7533	25.4542	27.1181	7.69857	6.03488	5.87185	*
Oct-Dec 2009	113673	113164	8363	41164	49527	20182	25147	18308	*	9.02746	9.17368	34.9478	21.6213	23.1093	7.98285	5.46759	5.97301	*
Nov-Jan 2010	115184	114679	7364	35489	42853	24052	26279	21495	*	9.20207	9.3417	29.9167	20.2458	21.4366	9.40494	5.72376	6.87097	*
Dec-Feb 2010	115313	114726	5616	31797	37413	25835	28883	22595	*	9.24367	9.37132	27.2133	19.1852	20.0742	9.83872	6.31933	7.1007	*
Jan-Mar 2010	119139	117564	5007	33380	38387	29192	26982	23003	1575	9.52815	9.60391	24.3709	20.428	20.8684	11.0802	5.95245	7.11231	5.99726
Feb-Apr 2010	119282	117706	6000	33927	39927	28877	27671	21231	1576	9.49356	9.55231	29.0501	20.1739	21.1448	10.9219	6.1027	6.52096	6.50541
Mar-May 2010	121980	121001	5965	36399	42364	30620	26672	21345	*	9.66668	9.74207	31.6849	21.0275	22.0729	11.4571	5.84812	6.53186	*
Apr-Jun 2010	118920	118920	6689	34696	41385	28095	26412	23028	*	9.46464	9.61723	31.3949	19.8614	21.1151	10.502	5.86839	7.13071	*
May-Jul 2010	120177	120177	7877	35744	43621	26566	30095	19895	*	9.43593	9.61835	33.6322	19.4729	21.0751	9.96983	6.6441	6.15841	*
Jun-Aug 2010	121005	121005	11437	34621	46058	24933	28510	21504	*	9.40642	9.61574	38.8855	18.3724	21.1419	9.28026	6.34444	6.66758	*
Jul-Sep 2010	119400	119400	12230	32825	45055	22850	30195	21300	*	9.25799	9.47977	38.7038	17.7627	20.8206	8.44504	6.67166	6.65689	*
Aug-Oct 2010	124399	123421	11191	37098	48289	26804	28070	20258	*	9.82934	9.964	34.8608	21.4153	23.5174	10.1061	6.22516	6.38653	*
Sep-Nov 2010	118167	116663	7842	35826	43668	22809	30956	19230	1504	9.45576	9.55256	28.3084	20.8915	21.923	8.70672	6.90526	6.167	5.29428
Oct-Dec 2010	120618	118970	7420	37021	44441	23820	31014	19695	1648	9.68052	9.77002	30.4723	21.553	22.6605	9.13554	6.88426	6.34622	5.82703
Nov-Jan 2011	121721	120529	5416	36544	41960	25679	31904	20986	*	9.74648	9.86332	22.8552	20.8914	21.1257	9.7843	7.09397	6.74388	*
Dec-Feb 2011	124949	124384	4940	37149	42089	29553	31481	21261	*	10.0409	10.2169	23.1328	22.0268	22.1511	11.2304	7.02265	6.72833	*
Jan-Mar 2011	126792	126217	4725	35401	40126	36047	28463	21581	*	10.2439	10.4069	24.6338	20.8987	21.2786	13.5928	6.43027	6.82045	*
Feb-Apr 2011	112724	112325	4278	30193	34471	34714	24762	18378	*	9.12235	9.30303	25.7323	18.1212	18.8117	13.0122	5.59395	5.83942	*
Mar-May 2011	119754	119345	6077	30450	36527	33745	28740	20333	*	9.67695	9.88149	37.1387	18.0398	19.7277	12.624	6.53115	6.44972	*
Apr-Jun 2011	124822	124418	7824	34514	42338	28189	33882	20009	*	9.95669	10.1761	41.4692	19.3978	21.5139	10.7116	7.58722	6.32956	*
May-Jul 2011	138384	137676	9160	39031	48191	29604	38481	21400	*	10.9631	11.17	43.3918	21.1295	23.4127	11.1997	8.62785	6.76391	*
Jun-Aug 2011	145350	143896	8503	43409	51912	33068	38856	20060	1454	11.5277	11.6512	36.3827	21.7418	23.276	12.6853	8.89782	6.37574	5.62432
Jul-Sep 2011	151338	149794	12259	43477	55736	35970	36218	21870	1544	11.943	12.0994	45.6489	21.9714	24.8008	13.7809	8.29594	6.92731	5.29892
Aug-Oct 2011	148995	148057	10079	42601	52680	34750	38261	22366	*	11.7973	11.9943	37.3836	21.6862	23.5806	13.5872	8.74056	7.04452	*
Sep-Nov 2011	150870	149795	10897	39388	50285	35441	41424	22645	*	11.9237	12.1186	39.853	21.0842	23.4805	13.5638	9.38494	7.0935	*
Oct-Dec 2011	137654	136661	9191	35558	44749	33027	39807	19078	*	10.8229	11.0101	35.2646	19.0183	21.006	12.446	8.93263	6.01433	*
Nov-Jan 2012	132366	131844	9556	34913	44469	32744	32444	22187	*	10.4729	10.6484	41.3536	19.2234	21.7213	12.0703	7.32215	6.95382	*
Dec-Feb 2012	137179	136111	9615	39728	49343	32437	28588	25743	*	10.8523	10.9802	38.028	22.0338	24.0008	12.1211	6.40224	8.04778	*
Jan-Mar 2012	143104	142039	9076	43576	52652	35068	30457	23862	*	11.2336	11.4034	36.7033	23.9337	25.4606	13.0532	6.86505	7.30887	*
Feb-Apr 2012	138290	137297	8378	40801	49179	33120	32310	22688	*	10.8979	11.091	39.6836	22.3068	24.105	12.3812	7.32334	6.97652	*
Mar-May 2012	133660	133229	9618	40215	49833	31716	29948	21732	*	10.6265	10.842	52.4628	22.5532	25.3416	11.7522	6.89311	6.62874	*
Apr-Jun 2012	127384	126881	8619	37154	45773	26392	29304	25412	*	10.1843	10.3744	45.9557	21.9383	24.3328	9.82935	6.76127	7.63121	*
May-Jul 2012	133130	132056	12032	38136	50168	25573	28450	27865	*	10.5227	10.6767	48.7441	21.5606	24.8896	9.40184	6.59333	8.39803	*
Jun-Aug 2012	129790	128829	13220	36557	49777	24444	27040	27568	*	10.085	10.2267	46.9527	20.2578	23.8607	8.93758	6.14455	8.16687	*
Jul-Sep 2012	127135	126220	13448	37244	50692	25257	24891	25380	*	9.88878	10.0365	45.1548	20.7675	24.2406	9.07742	5.67217	7.65784	*
Aug-Oct 2012	120959	120622	12201	35447	47648	24294	25497	23183	*	9.48337	9.66801	47.1919	20.2933	23.7614	8.78213	5.79414	7.01588	*
Sep-Nov 2012	114667	114262	10278	33675	43953	23435	23120	23754	*	8.99764	9.1808	42.3015	19.5161	22.3285	8.48096	5.22475	7.22239	*
Oct-Dec 2012	118332	117896	10543	38527	49070	22058	21134	25634	*	9.33661	9.4969	43.3958	22.2352	24.8374	8.02608	4.80136	7.79492	*
Nov-Jan 2013	120244	119740	9593	39796	49389	23682	21839	24830	*	9.56564	9.73752	42.3588	24.4473	26.6348	8.65071	4.97834	7.48322	*
Dec-Feb 2013	124136	122953	9227	39932	49159	26431	25493	21870	*	9.86846	10.0048	41.88	24.3458	26.4222	9.83497	5.80184	6.53331	*
Jan-Mar 2013	122139	120921	9574	38965	48539	25625	27600	19157	*	9.78741	9.94947	48.8195	23.7996	26.476	9.63918	6.31452	5.82122	*
Feb-Apr 2013	122804	120629	8594	35907	44501	26631	29430	20067	2175	9.79248	9.88771	47.0749	22.2671	24.79	9.82092	6.73187	6.04178	6.38298
Mar-May 2013	126525	125008	7620	41467	49087	29197	27553	19171	1517	10.1338	10.3172	52.0101	25.5631	27.7539	10.6811	6.39017	5.80489	4.11145
Apr-Jun 2013	126636	125147	8065	42384	50449	31773	25717	17208	1489	10.1159	10.2788	45.3294	26.2128	28.1078	11.5907	6.02351	5.10666	4.33769
May-Jul 2013	132837	132255	10305	46365	56670	32030	24028	19527	*	10.4459	10.6755	51.6438	26.4916	29.0657	11.6607	5.57428	5.77447	*
Jun-Aug 2013	132047	132047	11013	47478	58491	31544	22663	19349	*	10.4543	10.6835	50.6089	26.1747	28.792	11.5623	5.27416	5.85751	*
Jul-Sep 2013	131890	131890	9117	45888	55005	30736	24750	21399	*	10.306	10.5221	49.7952	24.2309	26.4846	11.1279	5.73868	6.32573	*
Aug-Oct 2013	128506	128506	8082	43079	51161	29545	25343	22457	*	10.0357	10.2333	44.6741	22.8656	24.7763	10.7067	5.84792	6.60591	*
Sep-Nov 2013	128995	128995	9002	40120	49122	30448	24800	24625	*	10.0894	10.3014	43.5721	21.8521	24.049	11.2537	5.72173	7.1593	*
Oct-Dec 2013	122214	122214	9172	39908	49080	26534	23854	22746	*	9.62148	9.83885	42.1488	22.2882	24.4404	9.97005	5.54176	6.59756	*
Nov-Jan 2014	118156	118156	9090	40038	49128	23665	24546	20817	*	9.26177	9.501	41.4898	22.0099	24.1039	8.90911	5.69773	6.06259	*
Dec-Feb 2014	118263	117751	7261	40453	47714	20458	28841	20738	*	9.18624	9.36522	38.9685	22.1324	23.69	7.49311	6.5883	6.0088	*
Jan-Mar 2014	131394	130922	8581	42507	51088	22334	29298	28202	*	10.1393	10.3363	43.9465	22.9361	24.9387	8.09335	6.75259	8.0133	*
Feb-Apr 2014	126139	125667	8170	40286	48456	24770	24391	28050	*	9.7618	9.91063	40.6084	22.0045	23.8465	8.93872	5.61439	7.94042	*
Mar-May 2014	123835	123835	9407	37869	47276	22635	25054	28870	*	9.58187	9.78173	51.039	21.0361	23.8226	8.16511	5.74374	8.1526	*
Apr-Jun 2014	119012	119012	10286	33979	44265	22892	25890	25965	*	9.24647	9.41855	56.6784	18.6558	22.1011	8.25654	5.93309	7.4253	*
May-Jul 2014	129447	129447	11038	43257	54295	25700	25553	23899	*	10.1159	10.3099	49.2372	23.0947	25.8892	9.38782	5.98986	6.91762	*
Jun-Aug 2014	123677	123118	14201	41392	55593	19930	25684	21911	*	9.57246	9.73265	57.3523	20.8373	24.8844	7.38463	6.1186	6.22576	*
Jul-Sep 2014	122278	121481	14094	40018	54112	18651	28469	20249	*	9.44916	9.61094	59.9668	20.4257	24.661	6.89014	6.75125	5.74949	*
Aug-Oct 2014	117623	116522	13723	34306	48029	17812	30772	19909	*	9.04536	9.18833	64.8474	18.3698	23.1004	6.51085	7.2114	5.53103	*
Sep-Nov 2014	109075	108066	10126	34615	44741	19478	26209	17638	*	8.44456	8.56541	50.8282	19.3866	22.5426	7.01296	6.14802	4.91118	*
Oct-Dec 2014	98435	97941	7829	34199	42028	19069	24073	12771	*	7.66076	7.78977	36.9676	19.6341	21.5131	6.85344	5.60566	3.60496	*
Nov-Jan 2015	95895	94892	7328	33220	40548	16846	26133	11365	*	7.50133	7.58763	36.4468	19.3151	21.1082	6.09261	6.09579	3.21669	*
Dec-Feb 2015	98027	96873	6771	35229	42000	18281	25363	11229	*	7.68093	7.7862	34.0491	20.9659	22.3504	6.56431	6.0051	3.15957	*
Jan-Mar 2015	97165	96064	7069	34756	41825	19123	23767	11349	*	7.66773	7.81615	41.1898	21.2588	23.1522	6.90304	5.70516	3.19887	*
Feb-Apr 2015	94849	94264	5107	33518	38625	21077	23885	10677	*	7.4669	7.67189	33.743	20.6376	21.7548	7.59792	5.73186	2.99046	*
Mar-May 2015	96392	95289	5561	28577	34138	22198	25543	13410	*	7.69781	7.84275	33.498	18.5252	19.98	8.05253	6.12229	3.81774	*
Apr-Jun 2015	102867	101785	4010	31931	35941	27865	24812	13167	*	8.23226	8.39384	25.0782	20.8884	21.2851	9.99254	6.02284	3.73069	*
May-Jul 2015	111426	109668	4199	38130	42329	29233	23402	14704	1758	8.86423	8.98105	29.5642	23.4258	23.9185	10.3549	5.74674	4.14664	4.89353
Jun-Aug 2015	113805	111969	3997	40090	44087	29055	24276	14551	1836	8.94593	9.06021	27.7743	22.5927	22.9814	10.3539	5.92589	4.11375	5.05632
Jul-Sep 2015	113087	111114	6589	37462	44051	27716	23789	15558	1973	8.85338	8.96299	37.7723	20.8472	22.3448	10.0971	5.76602	4.37651	5.2426
Aug-Oct 2015	113970	112501	6166	35545	41711	29859	23599	17332	*	8.81797	9.00186	38.1985	19.55	21.0706	10.793	5.66725	4.83143	*
Sep-Nov 2015	102767	100525	6498	30967	37465	28767	18219	16074	2242	7.87825	7.9835	40.8038	17.9507	19.8821	10.1616	4.37994	4.32486	4.95141
Oct-Dec 2015	102087	100125	6118	30983	37101	25085	21291	16648	1962	7.75847	7.88262	39.4888	17.3743	19.142	8.81707	5.11466	4.43237	4.30131
Nov-Jan 2016	98195	96182	6461	31025	37486	20407	20874	17415	2013	7.53371	7.61453	41.4114	17.9029	19.8446	7.14756	5.06501	4.62418	4.99851
Dec-Feb 2016	101971	99746	5176	29427	34603	19365	27139	18639	2225	7.8449	7.9222	37.1706	16.889	18.3899	6.97436	6.49072	4.96873	5.45758
Jan-Mar 2016	101831	99864	4490	32159	36649	17204	26626	19385	1967	7.88008	7.95384	30.5629	18.2518	19.1993	6.179	6.43067	5.20845	5.35778
Feb-Apr 2016	92579	90669	3391	27516	30907	15635	25496	18631	1910	7.19244	7.25995	24.6511	15.656	16.3089	5.67164	6.16645	5.03201	4.98981
Mar-May 2016	94764	94116	3585	30361	33946	16480	26148	17542	*	7.36205	7.51291	27.281	16.8472	17.5563	5.8656	6.3839	4.75631	*
Apr-Jun 2016	99222	98752	4885	30987	35872	16346	26700	19834	*	7.64311	7.822	28.9842	16.9083	17.9253	5.74411	6.46976	5.43231	*
May-Jul 2016	100122	99716	6117	35931	42048	11593	27228	18847	*	7.7187	7.91444	30.0811	19.3397	20.3994	4.1284	6.63518	5.19728	*
Jun-Aug 2016	90335	90335	6783	33705	40488	11994	22540	15313	*	6.95459	7.1552	29.8101	18.3397	19.6034	4.22632	5.46677	4.25515	*
Jul-Sep 2016	82098	82098	4346	30505	34851	13215	20406	13626	*	6.35319	6.54653	23.1811	16.9331	17.522	4.71888	4.95185	3.75334	*
Aug-Oct 2016	84532	84532	5171	32533	37704	14194	19760	12874	*	6.53901	6.72176	24.47	17.7623	18.4561	5.03023	4.81309	3.57039	*
Sep-Nov 2016	85670	85319	5803	27775	33578	20612	15464	15665	*	6.65456	6.80423	25.3141	14.9063	16.0465	7.33709	3.76625	4.43599	*
Oct-Dec 2016	86225	85817	5258	28157	33415	21596	13147	17659	*	6.6951	6.85224	21.5872	15.2222	15.9628	7.70697	3.21696	4.98601	*
Nov-Jan 2017	84679	84246	4804	26839	31643	22533	11757	18313	*	6.55715	6.71854	19.9751	14.3006	14.9451	8.08942	2.86097	5.19207	*
Dec-Feb 2017	81340	81340	2436	24225	26661	21158	14183	19338	*	6.32615	6.53498	11.8396	13.6835	13.4915	7.56372	3.45194	5.42481	*
Jan-Mar 2017	75412	75412	6044	20995	27039	16058	15648	16667	*	5.83125	6.02172	32.4545	11.5131	13.4535	5.75743	3.77159	4.66141	*
Feb-Apr 2017	68060	68060	5444	15178	20622	15546	12639	19253	*	5.28383	5.43168	33.2275	8.48625	10.5625	5.53944	3.05057	5.30643	*
Mar-May 2017	75877	75877	6163	23212	29375	13318	12367	20817	*	5.86635	6.01605	37.5472	13.1519	15.2277	4.69125	3.0087	5.57488	*
Apr-Jun 2017	78794	78794	4787	24740	29527	16366	12926	19975	*	6.08869	6.23017	31.3778	14.037	15.4184	5.68734	3.16682	5.29448	*
May-Jul 2017	80445	80445	6834	23395	30229	15012	15311	19893	*	6.2729	6.41874	36.9765	13.6286	15.898	5.29285	3.77614	5.31834	*
Jun-Aug 2017	77137	77137	5886	25857	31743	13609	16071	15714	*	5.96309	6.08964	30.5925	13.9425	15.5075	4.84287	3.90368	4.2551	*
Jul-Sep 2017	72726	72726	7161	23797	30958	12916	14431	14421	*	5.55544	5.71465	33.1236	12.8241	14.9423	4.56231	3.52471	3.86711	*
Aug-Oct 2017	76901	76901	9094	23963	33057	15525	15265	13054	*	5.85625	6.01982	35.9674	13.6169	16.4247	5.42781	3.71663	3.44022	*
Sep-Nov 2017	65792	65792	10583	15023	25606	12594	13592	14000	*	5.05642	5.22437	42.8635	9.06403	13.4462	4.4887	3.32562	3.68791	*
Oct-Dec 2017	66138	66138	9612	16942	26554	10542	13333	15709	*	5.11362	5.26267	43.5504	10.1941	14.1046	3.76509	3.26843	4.12799	*
Nov-Jan 2018	64116	64116	9345	16893	26238	11195	13009	13674	*	4.9896	5.12221	46.5574	10.3565	14.3231	3.94437	3.18806	3.6303	*
Dec-Feb 2018	60918	60918	8336	19529	27865	8004	11542	13507	*	4.71676	4.81111	41.6134	12.1303	15.3929	2.83034	2.80534	3.45495	*
Jan-Mar 2018	62046	61420	5790	21212	27002	9864	12216	12338	*	4.79851	4.84339	32.6952	13.2808	15.2186	3.52882	2.93657	3.12221	*
Feb-Apr 2018	56532	55736	2881	21727	24608	8013	11648	11467	*	4.41781	4.4488	18.5536	13.9583	14.3751	2.89014	2.83256	2.91651	*
Mar-May 2018	59517	58777	2299	20669	22968	9993	16452	9364	*	4.76154	4.79694	17.3575	14.1994	14.4627	3.58121	4.08324	2.43512	*
Apr-Jun 2018	55187	54559	3716	17777	21493	10817	16978	5271	*	4.44439	4.48612	25.6559	12.4816	13.6977	3.90665	4.24309	1.37897	*
May-Jul 2018	58091	56974	4984	16855	21839	13443	16591	5101	*	4.68761	4.71334	36.7769	11.9999	14.1802	4.90554	4.15503	1.33732	*
Jun-Aug 2018	58174	57121	7317	15276	22593	15498	14783	4247	*	4.58393	4.65072	39.3366	10.3443	13.5876	5.59955	3.64794	1.11784	*
Jul-Sep 2018	65011	64539	8621	16415	25036	17338	14682	7483	*	5.09673	5.23389	44.6869	11.0308	14.8932	6.18269	3.6479	1.95844	*
Aug-Oct 2018	72108	72108	7116	24217	31333	16772	14675	9328	*	5.57329	5.75419	41.1567	14.6291	17.1378	5.89714	3.63123	2.44338	*
Sep-Nov 2018	68848	68067	6105	25798	31903	15094	10674	10396	*	5.35895	5.43733	35.1731	15.607	17.4663	5.28861	2.63135	2.74928	*
Oct-Dec 2018	68159	67440	4582	24276	28858	16629	11387	10566	*	5.28631	5.38108	27.4898	14.509	15.685	5.7444	2.82334	2.8064	*
Nov-Jan 2019	63607	62226	3308	19556	22864	16163	12942	10257	*	4.92854	4.95544	22.3212	11.3342	12.2033	5.61065	3.19864	2.73036	*
Dec-Feb 2019	70699	69331	2558	21316	23874	20927	14216	10314	*	5.56244	5.61886	24.1298	12.4789	13.1597	7.26662	3.62041	2.77386	*
Jan-Mar 2019	70220	68801	2415	22422	24837	18470	14484	11010	*	5.50968	5.58001	26.9561	12.8628	13.5517	6.50297	3.68945	2.95086	*
Feb-Apr 2019	70594	69955	2121	22360	24481	19099	13813	12562	*	5.57926	5.72666	28.7827	13.6897	14.3413	6.69185	3.50991	3.37765	*
Mar-May 2019	69069	68504	*	17030	17595	19554	14859	16496	*	5.4867	5.62579	*	10.5936	10.6338	6.82487	3.78832	4.41694	*
Apr-Jun 2019	67655	67113	1679	17930	19609	20796	11712	14996	*	5.36688	5.50869	22.1241	11.2471	11.7414	7.25393	2.98531	4.02797	*
May-Jul 2019	64522	63950	3046	16362	19408	19886	8248	16408	*	5.12225	5.25908	24.8877	10.2999	11.3434	7.07621	2.12262	4.37203	*
Jun-Aug 2019	77558	76973	5082	25963	31045	23496	7042	15390	*	6.02697	6.19704	33.4893	15.4997	16.9941	8.23684	1.78452	4.05488	*
Jul-Sep 2019	77404	76249	5225	25936	31161	23112	6271	15705	*	5.98469	6.11971	36.918	15.4703	17.14	7.94718	1.58601	4.15542	*
Aug-Oct 2019	81054	78447	3879	26577	30456	23598	8502	15891	2607	6.27949	6.28179	30.1774	16.4524	17.464	8.07158	2.14588	4.11847	6.21114
Sep-Nov 2019	79237	76563	4057	22527	26584	22421	11328	16230	2674	6.12186	6.11378	26.0365	14.4127	15.4664	7.60062	2.86134	4.16654	6.36258
Oct-Dec 2019	78110	75697	4775	25071	29846	15993	13162	16696	2413	6.07983	6.06429	28.6873	15.8564	17.0785	5.50733	3.3041	4.33961	6.61114
Nov-Jan 2020	79774	78458	5418	28485	33903	15286	12853	16416	*	6.15607	6.2181	35.988	16.8338	18.3987	5.22857	3.1868	4.29935	*
Dec-Feb 2020	73396	71908	5415	26188	31603	12111	11446	16748	1488	5.6529	5.69828	30.8793	15.5853	17.0306	4.18173	2.85291	4.34407	4.08186
Jan-Mar 2020	71972	68729	7421	25186	32607	10070	10048	16004	3243	5.55098	5.45635	36.269	15.3619	17.6816	3.48488	2.48066	4.19848	8.7772
Feb-Apr 2020	67781	64330	8377	22497	30874	14081	6294	13081	3451	5.19731	5.0972	42.825	12.933	15.9546	4.96656	1.55267	3.44535	8.1991
Mar-May 2020	65038	62657	6531	25367	31898	11735	8910	10114	2381	4.97814	4.95058	35.2798	13.8012	15.7665	4.20824	2.21671	2.64398	5.8325
Apr-Jun 2020	67256	65517	3986	26062	30048	14165	11991	9313	1739	5.22776	5.25034	27.1083	14.3273	15.2832	5.24836	3.00518	2.43573	4.49889
May-Jul 2020	68249	66735	4028	27422	31450	11853	12679	10753	1514	5.32847	5.35459	27.1063	15.3719	16.2742	4.3164	3.1979	2.81508	4.38548
Jun-Aug 2020	88167	86613	4884	35058	39942	16576	12995	17100	1554	6.8375	6.922	44.4566	19.0246	20.4555	5.9863	3.23397	4.53242	4.06913
Jul-Sep 2020	86849	86430	3810	30541	34351	19093	13511	19475	*	6.72047	6.89697	34.149	16.577	17.5804	6.8347	3.42621	5.07072	*
Aug-Oct 2020	87241	86345	2578	30798	33376	19171	13742	20056	*	6.75283	6.88506	22.5055	16.7471	17.0848	6.82786	3.51553	5.18153	*
Sep-Nov 2020	80766	78564	*	29100	29100	18556	12418	18490	2202	6.29042	6.31367	*	16.0739	15.5566	6.49686	3.14206	4.91161	5.5599
Oct-Dec 2020	80996	78585	*	24459	26173	19847	13578	18987	2411	6.30111	6.32241	*	14.0201	14.3788	6.8295	3.47138	5.00731	5.67748
Nov-Jan 2021	79375	77970	3034	26378	29412	17128	12777	18653	*	6.15483	6.2486	33.0501	15.5993	16.4979	5.72028	3.31459	4.84973	*
Dec-Feb 2021	74163	73631	6191	21099	27290	11625	12576	22140	*	5.77156	5.90566	49.2052	13.0302	15.6384	3.95295	3.23137	5.69134	*
Jan-Mar 2021	74359	73836	6116	20449	26565	9250	14949	23072	*	5.79791	5.92517	51.8042	12.8046	15.4892	3.14972	3.81762	5.92535	*
Feb-Apr 2021	77429	76324	5104	16824	21928	16869	16321	21206	*	6.0625	6.16129	42.6542	10.8842	13.1669	5.76623	4.22314	5.39299	*
Mar-May 2021	69388	68352	4285	15441	19726	17282	15288	16056	*	5.46207	5.5617	37.5877	10.226	12.1467	5.885	3.98222	4.1274	*
Apr-Jun 2021	69198	67338	3288	18432	21720	15356	16225	14037	1860	5.49235	5.54409	25.0457	12.7952	13.8184	5.218	4.24586	3.68442	4.10524
May-Jul 2021	63363	61911	3649	17057	20706	15330	14723	11152	*	5.02997	5.09521	28.8778	11.6374	13.0058	5.1758	3.82535	2.97537	*
Change on year	-4886	-4824	-379	-10365	-10744	3477	2044	399	*	-0.298506	-0.259382	1.77148	-3.73441	-3.26838	0.859404	0.627449	0.160298	*
Percentage change on year	-7.15908	-7.22859	-9.40914	-37.7981	-34.1622	29.3343	16.1211	3.71059	*
1 Denominator = all economically active people in the relevant age group
Quality indicator
Shaded estimates are based on a small sample size. This may result in a less precise estimates, which should be used with caution.
Unshaded estimates are based on a larger sample size. This is likely to result in estimates of higher precision, although they will still be subject to some sampling variability.
Relationship between columns: 1=2+9; 2=3+4+6+7+8; 5=3+4

## Sheet: neast_m
Unemployment by age (levels & rates(1)): Men - not seasonally adjusted
Date of Publication:	2021-09-14														Date of next publication:	2021-10-12
Email:	labour.market@ons.gov.uk														Telephone:			+44 1633 455400
															Source:			Labour Force Survey
	North East
									thousands									%
	All aged 16 & over	16 - 64	16 - 17	18 - 24	16 - 24	25 - 34	35 - 49	50 - 64	65+	All aged 16 & over	16 - 64	16 - 17	18 - 24	16 - 24	25 - 34	35 - 49	50 - 64	65+
	1	2	3	4	5	6	7	8	9
Jun-Aug 2001	51241	50415	7665	11267	18932	13225	11556	6702	*	8.0879	8.01587	43.9885	12.2597	17.3167	9.34556	4.80144	4.87691	*
Jul-Sep 2001	50191	49848	5770	10652	16422	14920	10708	7798	*	7.96096	7.96177	33.1019	11.527	14.9508	10.5387	4.45712	5.80066	*
Aug-Oct 2001	51068	50667	2884	14492	17376	13465	10833	8993	*	8.10428	8.09984	18.5157	15.5743	15.996	9.58124	4.52427	6.56773	*
Sep-Nov 2001	53195	52770	2506	15391	17897	13322	13313	8238	*	8.5169	8.52858	13.6218	17.2785	16.6526	9.56339	5.63874	6.06319	*
Oct-Dec 2001	51130	50678	3643	13942	17585	11955	13325	7813	*	8.1277	8.14039	18.7407	15.9909	16.4922	8.57506	5.56126	5.70692	*
Nov-Jan 2002	54178	53702	5967	11652	17619	13262	14811	8010	*	8.70809	8.70426	30.5937	13.6437	16.795	9.5384	6.18042	6.00567	*
Dec-Feb 2002	54765	54279	6262	11383	17645	13080	16432	7122	*	8.81912	8.80798	35.9431	13.4525	17.2926	9.35696	6.81639	5.34063	*
Jan-Mar 2002	56552	55730	6360	12917	19277	13149	16651	6653	*	9.11127	9.04786	33.3701	15.3862	18.7135	9.48031	6.89891	5.00674	*
Feb-Apr 2002	53426	52238	3421	12249	15670	13462	14977	8129	1188	8.62525	8.50581	21.6848	13.7322	14.9274	9.91026	6.23761	6.1018	22.547
Mar-May 2002	51851	50643	2652	12141	14793	12803	13491	9556	1208	8.47132	8.34646	20.7837	13.7359	14.625	9.66242	5.62519	7.17008	22.7196
Apr-Jun 2002	49415	48537	2044	14037	16081	9748	12899	9809	*	8.05038	7.97431	19.3542	15.4924	15.8955	7.4518	5.34496	7.24682	*
May-Jul 2002	48985	48620	3752	14464	18216	8495	13188	8721	*	7.94575	7.95535	24.2456	15.7963	17.0178	6.46588	5.4854	6.59094	*
Jun-Aug 2002	48303	47932	4734	14152	18886	8841	11026	9179	*	7.70975	7.72474	27.5713	14.708	16.6558	6.7848	4.5668	6.78088	*
Jul-Sep 2002	48055	47649	5947	11964	17911	9478	11436	8824	*	7.68338	7.68817	33.5212	12.2159	15.4834	7.30223	4.76595	6.56826	*
Aug-Oct 2002	44571	44032	5172	10765	15937	9399	10898	7798	*	7.15482	7.13812	36.4148	11.3461	14.6102	7.1056	4.51396	5.81632	*
Sep-Nov 2002	49433	48960	4251	13657	17908	9886	12418	8748	*	7.94126	7.95894	29.3658	14.6742	16.6518	7.56302	5.18939	6.35747	*
Oct-Dec 2002	52250	51778	4149	14224	18373	9632	13700	10073	*	8.39757	8.43334	27.0047	15.8826	17.5113	7.29962	5.78159	7.18802	*
Nov-Jan 2003	50091	50091	4282	13548	17830	8689	12820	10752	*	8.10285	8.21346	27.3803	15.858	17.6409	6.60304	5.43504	7.608	*
Dec-Feb 2003	51402	51402	4620	13787	18407	11526	12473	8996	*	8.30586	8.39698	30.7856	16.5461	18.7192	8.59675	5.19514	6.44168	*
Jan-Mar 2003	52178	52178	3902	13646	17548	11968	12458	10204	*	8.44102	8.52488	26.0428	17.0082	18.4299	9.01857	5.15571	7.16005	*
Feb-Apr 2003	51919	51919	3030	16227	19257	12245	11130	9287	*	8.3376	8.41505	23.3742	19.0003	19.5767	9.2846	4.59405	6.42895	*
Mar-May 2003	48023	48023	2203	15821	18024	10402	8749	10848	*	7.65832	7.73165	17.0643	18.228	18.0773	7.75534	3.63587	7.3967	*
Apr-Jun 2003	44636	44636	3747	14583	18330	8275	7858	10173	*	7.11385	7.19272	27.7638	16.2713	17.7754	6.30832	3.29723	6.87574	*
May-Jul 2003	48454	48454	3867	16718	20585	9879	9937	8053	*	7.6308	7.73034	24.3407	17.776	18.7247	7.58569	4.13102	5.51236	*
Jun-Aug 2003	48450	48450	5750	15884	21634	9427	9375	8014	*	7.55229	7.66238	30.808	16.31	18.6416	7.31388	3.91895	5.4096	*
Jul-Sep 2003	49397	49397	6020	16753	22773	11564	7608	7452	*	7.69815	7.80414	31.7812	16.9824	19.3663	8.87804	3.1798	5.10922	*
Aug-Oct 2003	48985	48985	8852	13689	22541	9234	9382	7828	*	7.69962	7.78604	37.5244	14.9938	19.62	7.22824	3.93112	5.29484	*
Sep-Nov 2003	45677	45677	6430	11763	18193	10896	9670	6918	*	7.27984	7.35441	29.1385	13.0574	16.2214	8.45562	4.04235	4.91157	*
Oct-Dec 2003	44086	44086	4669	10448	15117	9012	12388	7569	*	6.97532	7.05073	22.0277	11.3901	13.3868	7.04558	5.11698	5.31762	*
Nov-Jan 2004	46165	46165	2293	11811	14104	9854	11525	10682	*	7.31744	7.38462	13.0715	12.6997	12.7587	7.6098	4.76825	7.44842	*
Dec-Feb 2004	43027	43027	2966	11780	14746	7697	10147	10437	*	6.82982	6.91121	17.0656	13.0722	13.7178	6.03719	4.21454	7.1088	*
Jan-Mar 2004	40260	40260	2966	11090	14056	8972	7588	9644	*	6.42146	6.50286	16.6573	12.8626	13.5121	6.98444	3.1591	6.58586	*
Feb-Apr 2004	42443	42443	3347	12536	15883	8305	7158	11097	*	6.76942	6.8456	20.9896	13.7134	14.7942	6.54401	2.98739	7.59408	*
Mar-May 2004	42554	42142	4006	11491	15497	9004	7202	10439	*	6.86176	6.8945	26.9565	12.5858	14.5975	7.09183	3.06352	7.29862	*
Apr-Jun 2004	42365	41952	4358	11568	15926	9430	7862	8734	*	6.78171	6.82911	30.9605	12.1804	14.6046	7.35587	3.34641	6.14516	*
May-Jul 2004	39956	39512	5240	10999	16239	9585	7019	6669	*	6.34868	6.3866	34.748	11.2016	14.3364	7.43657	3.01355	4.64434	*
Jun-Aug 2004	42196	42196	6500	12188	18688	8137	9081	6290	*	6.60445	6.70347	36.3942	11.9156	15.5544	6.26304	3.87357	4.33904	*
Jul-Sep 2004	40753	40753	6958	13271	20229	6345	7776	6403	*	6.39881	6.48771	37.9327	13.0962	16.9029	4.9794	3.28624	4.43326	*
Aug-Oct 2004	39926	39926	6037	12656	18693	7131	8187	5915	*	6.34497	6.44366	34.4676	13.2802	16.5696	5.50827	3.44442	4.2355	*
Sep-Nov 2004	45355	44945	5761	14182	19943	6544	9221	9237	*	7.15825	7.1852	33.2756	14.6135	17.4388	4.98332	3.87268	6.51686	*
Oct-Dec 2004	46726	46303	5222	14538	19760	7648	9982	8913	*	7.37553	7.40224	31.6312	14.8769	17.2983	5.82945	4.16028	6.35898	*
Nov-Jan 2005	42305	41864	4403	11672	16075	7189	8624	9976	*	6.61945	6.64266	28.2207	11.8637	14.1026	5.44044	3.61281	6.86121	*
Dec-Feb 2005	38856	37996	3624	10103	13727	7942	7316	9011	*	6.10338	6.0536	24.957	10.6472	12.5464	6.02073	3.0432	6.17471	*
Jan-Mar 2005	40996	40116	3770	10905	14675	7096	9288	9057	*	6.48089	6.4308	27.7063	11.8654	13.9082	5.34394	3.88218	6.19223	*
Feb-Apr 2005	41233	40265	4050	10818	14868	6172	10669	8556	*	6.53083	6.46459	27.8964	11.82	14.021	4.71138	4.46652	5.82255	*
Mar-May 2005	44457	43552	4874	14712	19586	4280	10730	8956	*	7.06722	6.99972	36.3243	15.7008	18.2842	3.29791	4.48262	6.13727	*
Apr-Jun 2005	48781	47343	5951	18025	23976	4288	9009	10070	1438	7.63428	7.50454	38.2504	18.5725	21.2912	3.249	3.79689	6.75857	17.7203
May-Jul 2005	51804	50418	7219	20029	27248	5364	9117	8689	1386	8.09325	7.98921	46.1573	20.4555	23.9954	4.08309	3.85415	5.80816	15.3778
Jun-Aug 2005	51250	50690	8751	20821	29572	5376	9359	6383	*	7.94121	7.94998	53.1072	20.6106	25.1679	4.06036	3.9107	4.30142	*
Jul-Sep 2005	48824	48824	9350	17758	27108	6100	10770	4846	*	7.58704	7.66784	52.2434	17.6097	22.8299	4.62991	4.53394	3.25882	*
Aug-Oct 2005	49933	49933	8651	19274	27925	6170	10409	5429	*	7.69929	7.7966	46.6386	18.6937	22.9546	4.65232	4.39183	3.63964	*
Sep-Nov 2005	48472	48052	5855	18037	23892	6924	10833	6403	*	7.49899	7.54006	35.2796	17.5743	20.0387	5.1793	4.61995	4.27177	*
Oct-Dec 2005	50106	49665	6044	17232	23276	7834	12015	6540	*	7.75131	7.79394	40.9735	16.7438	19.7812	5.78702	5.13126	4.35901	*
Nov-Jan 2006	47781	47343	6033	16131	22164	6906	11738	6535	*	7.4355	7.48383	45.1403	16.1468	19.5679	5.07682	4.98992	4.41336	*
Dec-Feb 2006	47077	46622	5434	14811	20245	7500	12866	6011	*	7.28085	7.33868	42.3605	14.735	17.8616	5.59234	5.43259	3.98066	*
Jan-Mar 2006	47163	46703	4473	15561	20034	7540	13782	5347	*	7.22823	7.27828	33.9146	15.1673	17.3028	5.56881	5.74432	3.55117	*
Feb-Apr 2006	48061	47590	5662	15245	20907	7713	14061	4909	*	7.32883	7.36655	36.3555	15.0416	17.8805	5.6657	5.83938	3.22598	*
Mar-May 2006	45619	45619	5240	13829	19069	6626	16310	3614	*	6.95404	7.05237	37.6897	13.563	16.4581	4.87719	6.73422	2.36296	*
Apr-Jun 2006	44483	43951	4893	15782	20675	5620	14589	3067	*	6.79221	6.80725	34.0952	15.8309	18.1293	4.21362	5.97966	1.98828	*
May-Jul 2006	52521	51954	3995	17454	21449	9021	15876	5608	*	7.93319	7.97341	28.9388	17.2743	18.6765	6.66032	6.46243	3.60328	*
Jun-Aug 2006	55240	54684	5839	20955	26794	8350	13527	6013	*	8.23433	8.2772	36.1257	20.0204	22.1748	6.04923	5.53374	3.82149	*
Jul-Sep 2006	57265	56769	7118	19463	26581	7405	13393	9390	*	8.63357	8.68951	41.5601	18.9576	22.1891	5.46862	5.49414	6.08421	*
Aug-Oct 2006	50449	49945	6775	14665	21440	6785	13980	7740	*	7.60215	7.63734	39.5736	14.437	18.0625	5.08285	5.70375	4.94035	*
Sep-Nov 2006	46734	46210	5951	11673	17624	8160	11481	8945	*	7.11483	7.13737	39.0511	12.0125	15.6779	6.18838	4.69386	5.64111	*
Oct-Dec 2006	47682	47200	5176	9634	14810	11698	11856	8836	*	7.24572	7.27609	31.0089	10.1959	13.3206	8.75573	4.81869	5.5969	*
Nov-Jan 2007	47233	46751	5197	10874	16071	11575	9715	9390	*	7.10973	7.1235	31.5448	10.9731	13.9056	8.67769	3.95295	5.81183	*
Dec-Feb 2007	52131	51661	5285	13737	19022	11556	9867	11216	*	7.84676	7.8683	31.2833	14.2564	16.7963	8.6084	4.04725	6.7859	*
Jan-Mar 2007	54138	53634	5861	15332	21193	11589	10026	10826	*	8.14833	8.16068	39.2303	15.6995	18.8217	8.54974	4.15341	6.45611	*
Feb-Apr 2007	53394	52882	5485	16847	22332	10495	8497	11558	*	8.05836	8.06478	36.9186	17.684	20.279	7.66825	3.53248	6.87203	*
Mar-May 2007	51145	50723	5130	16702	21832	9538	8924	10429	*	7.63973	7.6605	37.2766	17.2881	19.7804	6.94314	3.711	5.9965	*
Apr-Jun 2007	48701	48318	4735	17977	22712	9114	6636	9856	*	7.26742	7.30176	36.4708	18.0997	20.2235	6.65547	2.76247	5.72138	*
May-Jul 2007	54188	53776	5860	19095	24955	8911	8189	11721	*	8.14124	8.18602	47.8367	19.4974	22.6481	6.54484	3.38716	6.9429	*
Jun-Aug 2007	54148	53430	5613	19027	24640	9596	9420	9774	*	8.06516	8.07222	35.9186	18.5869	20.8822	6.95877	3.88449	5.97784	*
Jul-Sep 2007	52879	52107	7361	16721	24082	7543	10654	9828	*	7.87314	7.87653	42.8463	16.8535	20.6901	5.48	4.38996	5.96294	*
Aug-Oct 2007	43291	42501	6522	13848	20370	5575	9919	6637	*	6.51898	6.4946	41.8399	14.3027	18.1213	4.11792	4.12105	4.0001	*
Sep-Nov 2007	41962	41544	6636	13227	19863	6362	9697	5622	*	6.4041	6.45099	50.1511	14.2873	18.7722	4.79561	4.03125	3.40781	*
Oct-Dec 2007	37871	37486	4366	11404	15770	7366	10976	3374	*	5.75605	5.79761	38.0778	12.0529	14.8659	5.53252	4.52186	2.04953	*
Nov-Jan 2008	39258	38852	3963	10606	14569	7624	13717	2942	*	5.95228	6.00775	32.7169	11.1438	13.5795	5.6472	5.63447	1.82781	*
Dec-Feb 2008	41054	40611	4433	9672	14105	8483	13193	4830	*	6.28183	6.32312	33.449	10.337	13.2045	6.30739	5.50879	2.99147	*
Jan-Mar 2008	44504	43573	4739	11663	16402	8457	13090	5624	*	6.81894	6.81973	34.4304	12.6883	15.52	6.40182	5.50018	3.44718	*
Feb-Apr 2008	49806	48840	5027	12245	17272	11266	12968	7334	*	7.56211	7.57878	36.0798	13.1058	16.0872	8.59521	5.38362	4.44178	*
Mar-May 2008	48872	47850	4246	12709	16955	11375	12314	7206	*	7.50125	7.50829	32.7194	13.8974	16.2364	8.567	5.11024	4.52849	*
Apr-Jun 2008	49548	48994	4099	13892	17991	11113	12553	7337	*	7.57551	7.65069	32.6796	15.125	17.2342	8.40156	5.20748	4.51047	*
May-Jul 2008	53332	52745	5077	15983	21060	10573	13832	7280	*	8.07285	8.14505	35.1958	17.3029	19.7197	7.89879	5.74085	4.38612	*
Jun-Aug 2008	61586	60591	7779	21219	28998	8700	14386	8507	*	9.28297	9.30256	43.6532	22.1961	25.5674	6.5517	5.95738	5.19838	*
Jul-Sep 2008	65958	65454	7272	23770	31042	9932	14788	9692	*	9.80527	9.8904	38.1352	23.6699	25.9783	7.36009	6.12028	5.84792	*
Aug-Oct 2008	63127	62593	6089	23951	30040	9519	13757	9277	*	9.3791	9.48466	33.5131	24.1797	25.6264	6.9989	5.73555	5.55995	*
Sep-Nov 2008	59403	58998	3700	21030	24730	9611	15003	9654	*	8.77047	8.89566	19.7872	21.642	21.3427	7.13453	6.24771	5.59639	*
Oct-Dec 2008	57908	57526	3476	20442	23918	8473	15371	9764	*	8.54134	8.67004	17.865	21.1861	20.6287	6.22955	6.41691	5.67655	*
Nov-Jan 2009	62389	62030	4137	19516	23653	10960	16774	10643	*	9.25225	9.37965	21.8669	20.4882	20.7166	8.08301	6.96913	6.22878	*
Dec-Feb 2009	61249	60859	3962	18815	22777	11313	17250	9519	*	9.15379	9.30446	25.8229	20.8601	21.5816	8.24497	7.20052	5.54178	*
Jan-Mar 2009	65078	64704	4053	18023	22076	12844	18598	11186	*	9.75159	9.91511	25.8911	20.7054	21.4958	9.34673	7.75353	6.48092	*
Feb-Apr 2009	64445	64109	1976	18480	20456	13940	16845	12868	*	9.74959	9.91468	12.6464	21.7796	20.3593	10.2641	7.12057	7.406	*
Mar-May 2009	73727	73727	2654	21216	23870	16154	18107	15596	*	11.2125	11.4629	19.4446	24.2018	23.5609	12.1159	7.72078	8.96245	*
Apr-Jun 2009	78616	78207	2982	25291	28273	14661	19883	15390	*	12.0267	12.2056	24.9456	27.8649	27.5251	11.1154	8.54161	8.87779	*
May-Jul 2009	77759	77314	4862	26581	31443	11662	20405	13804	*	11.828	12.0129	46.1422	27.5168	29.3487	8.83277	8.84559	7.94511	*
Jun-Aug 2009	80168	79255	5274	29687	34961	10041	20567	13686	*	11.9983	12.1391	41.8439	29.4015	30.7823	7.50875	8.90042	7.84249	*
Jul-Sep 2009	79783	79286	4668	29969	34637	12050	20382	12217	*	11.9669	12.1494	40.5314	30.0495	31.1347	8.95498	8.772	7.00408	*
Aug-Oct 2009	78632	78149	3882	31773	35655	9622	17939	14933	*	11.899	12.0916	36.6054	33.3757	33.6994	7.12561	7.66368	8.71272	*
Sep-Nov 2009	76880	76349	5363	29765	35128	10966	15773	14482	*	11.4599	11.666	39.5793	30.2075	31.3405	8.23731	6.70621	8.32065	*
Oct-Dec 2009	69459	68950	4774	26061	30835	10269	12980	14866	*	10.4048	10.5736	37.6617	26.1206	27.4216	7.82108	5.52641	8.56944	*
Nov-Jan 2010	70549	70044	5026	22053	27079	11835	14764	16366	*	10.6671	10.8271	40.2466	24.2853	26.215	8.84311	6.2619	9.40423	*
Dec-Feb 2010	69939	69352	3312	17839	21151	14231	17254	16716	*	10.7066	10.8645	38.6555	21.0532	22.6696	10.4941	7.35781	9.55615	*
Jan-Mar 2010	72210	71152	3462	17058	20520	15764	17626	17242	*	11.0409	11.159	40.2371	20.4726	22.3225	11.5142	7.59686	9.75386	*
Feb-Apr 2010	70604	69554	2977	18118	21095	15590	16243	16626	*	10.7103	10.8039	37.0228	20.4945	21.8726	11.4301	7.01345	9.27014	*
Mar-May 2010	72720	72236	2282	20024	22306	16849	16394	16687	*	10.9285	11.0586	35.0484	22.0296	22.8998	12.1127	6.94829	9.23163	*
Apr-Jun 2010	72598	72598	2801	20620	23421	15203	16249	17725	*	10.9413	11.1432	40.4243	22.7589	24.0139	10.714	7.00032	9.84974	*
May-Jul 2010	73499	73499	4133	20680	24813	14780	19740	14166	*	10.9732	11.2031	49.3434	21.9902	24.2272	10.4199	8.44069	7.9616	*
Jun-Aug 2010	71459	71459	6173	19278	25451	12553	19328	14127	*	10.491	10.7478	47.3099	19.4205	22.6606	8.7236	8.20781	8.1576	*
Jul-Sep 2010	68282	68282	6868	16408	23276	11320	19814	13872	*	10.0099	10.2698	46.8103	17.0892	21.0289	7.90718	8.27338	8.08651	*
Aug-Oct 2010	69439	68461	5979	17347	23326	13231	18705	13199	*	10.2996	10.41	36.1903	19.4582	22.0742	9.38016	7.79742	7.71709	*
Sep-Nov 2010	67130	65626	3762	18370	22132	10466	19973	13055	1504	9.99665	10.0465	27.5867	20.2386	21.1984	7.46441	8.41865	7.61838	8.21858
Oct-Dec 2010	70431	68783	3034	21330	24364	10591	19528	14300	1648	10.4858	10.5397	26.0161	22.8725	23.2219	7.57647	8.1818	8.45009	8.64139
Nov-Jan 2011	72754	71562	1789	22567	24356	13437	19631	14138	*	10.7853	10.921	15.1443	23.1566	22.2904	9.59841	8.31727	8.3173	*
Dec-Feb 2011	74213	73648	*	23959	25066	16849	19763	11970	*	11.1441	11.3655	*	25.1403	23.925	12.0292	8.46356	7.05566	*
Jan-Mar 2011	71778	71203	*	22103	23217	20581	16235	11170	*	10.8903	11.0779	*	23.272	22.5587	14.5477	7.05704	6.63672	*
Feb-Apr 2011	62792	62393	*	21011	21559	19177	12514	9143	*	9.48382	9.72117	*	21.8258	21.1259	13.3255	5.461	5.48431	*
Mar-May 2011	65356	64947	*	21161	21806	18373	12763	12005	*	9.84425	10.122	*	21.7551	21.2267	12.6615	5.644	7.15977	*
Apr-Jun 2011	71620	71216	*	23890	25135	16535	18421	11125	*	10.6136	10.9336	*	23.5152	23.4385	11.4067	8.04973	6.53209	*
May-Jul 2011	84101	83393	2309	28012	30321	19104	21742	12226	*	12.48	12.7871	33.1896	26.5809	26.9901	13.2321	9.57485	7.26117	*
Jun-Aug 2011	89290	87836	2989	29559	32548	21929	21996	11363	1454	13.1464	13.2754	28.9211	25.5743	25.849	15.4054	9.81154	6.71584	8.28443
Jul-Sep 2011	88610	87066	4541	27989	32530	22223	18176	14137	1544	12.9846	13.1628	35.5015	24.3996	25.5133	15.5383	8.17031	8.3914	7.36466
Aug-Oct 2011	86613	85675	4006	27372	31378	20594	18878	14825	*	12.6464	12.9118	29.3803	24.1405	24.703	14.5342	8.5354	8.53714	*
Sep-Nov 2011	86679	85604	4451	25325	29776	20320	21428	14080	*	12.675	12.9345	32.6799	23.5498	24.5762	14.0957	9.57509	8.15187	*
Oct-Dec 2011	79170	78177	3296	22572	25868	20199	20469	11641	*	11.5485	11.7458	25.4793	20.8726	21.3647	13.8558	9.04991	6.747	*
Nov-Jan 2012	75208	74686	3055	21540	24595	20672	17137	12282	*	11.0192	11.2035	26.6719	20.6134	21.2119	13.8586	7.50655	7.0902	*
Dec-Feb 2012	80752	79684	3286	24139	27425	22349	13575	16335	*	11.8289	11.9499	24.7365	23.8844	23.9834	15.2722	5.87352	9.33402	*
Jan-Mar 2012	86421	85356	2567	27514	30081	23959	16120	15196	*	12.6614	12.8435	21.8729	26.9867	26.4588	16.6098	7.04487	8.54534	*
Feb-Apr 2012	82695	81702	2746	23570	26316	21767	17984	15635	*	12.0928	12.3181	31.0142	22.8702	23.5145	15.3787	7.81733	8.69761	*
Mar-May 2012	83340	82909	3820	24189	28009	19529	19255	16116	*	12.2648	12.5506	47.2188	24.1559	25.8799	13.6237	8.43426	8.91712	*
Apr-Jun 2012	80698	80195	4539	22014	26553	17076	18263	18303	*	11.8987	12.1567	46.7264	22.9827	25.169	12.037	7.99872	9.94772	*
May-Jul 2012	80784	80336	5426	21461	26887	15852	16543	21054	*	11.891	12.1191	41.4483	21.8769	24.1811	11.1312	7.30262	11.5207	*
Jun-Aug 2012	81121	80730	7414	22539	29953	14171	14449	22157	*	11.7276	11.9486	48.5559	22.0379	25.4826	9.8199	6.40362	11.7761	*
Jul-Sep 2012	77931	77572	7346	23970	31316	12435	13384	20437	*	11.2837	11.496	44.0751	23.3078	26.2041	8.53888	5.97457	11.01	*
Aug-Oct 2012	74648	74311	6698	24859	31557	10413	12415	19926	*	10.8625	11.0878	47.5744	24.5528	27.3633	7.13195	5.5345	10.7967	*
Sep-Nov 2012	65667	65262	3635	24197	27832	9089	11441	16900	*	9.63752	9.8285	34.9183	24.3445	25.347	6.26288	5.07456	9.20374	*
Oct-Dec 2012	70149	69713	4364	28582	32946	9208	9672	17887	*	10.3591	10.5146	39.9305	28.2383	29.3778	6.40325	4.25704	9.94463	*
Nov-Jan 2013	71309	70805	3393	30231	33624	10275	10448	16458	*	10.6653	10.8187	35.8934	31.5386	31.9295	7.17152	4.60967	9.18256	*
Dec-Feb 2013	72734	71551	4638	26482	31120	14307	11517	14607	*	10.8892	10.9825	49.0068	28.8799	30.7628	10.1284	5.00356	8.16444	*
Jan-Mar 2013	68346	67128	4525	25326	29851	14569	12240	10468	*	10.4028	10.485	58.8733	28.5676	30.9854	10.4278	5.32904	5.99909	*
Feb-Apr 2013	69912	67737	4835	22396	27231	15949	13961	10596	2175	10.5726	10.5287	61.218	25.9171	28.8733	11.2578	6.08243	5.9581	12.1508
Mar-May 2013	71786	70269	5297	25313	30610	15727	13158	10774	1517	10.9421	11.0456	66.4868	29.0924	32.2292	11.1308	5.80886	6.21377	7.6304
Apr-Jun 2013	70555	69066	4473	23140	27613	17291	12553	11609	1489	10.5596	10.6984	50.3773	26.3527	28.5589	11.9979	5.56311	6.48109	6.59258
May-Jul 2013	75896	75314	6147	25278	31425	17849	13175	12865	*	11.1591	11.431	65.2617	27.0136	30.5115	12.1225	5.80136	7.08722	*
Jun-Aug 2013	76024	76024	6709	26969	33678	17591	11941	12814	*	11.1587	11.4432	66.2486	27.3875	31.0113	12.0531	5.22571	7.06741	*
Jul-Sep 2013	76332	76332	7177	26784	33961	16908	12993	12470	*	11.1462	11.3754	73.6329	26.3042	30.4389	11.3658	5.65675	6.88935	*
Aug-Oct 2013	67505	67505	6481	23318	29799	14671	11887	11148	*	10.0199	10.2128	72.9925	23.3313	27.3832	10.0999	5.21923	6.22265	*
Sep-Nov 2013	66392	66392	5965	19089	25054	17514	11068	12756	*	9.91152	10.1372	53.0505	20.2949	23.7925	12.1719	4.8376	7.20865	*
Oct-Dec 2013	64661	64661	5281	20783	26064	15173	11762	11662	*	9.69897	9.96373	45.8579	22.6775	25.2651	10.6488	5.19145	6.59798	*
Nov-Jan 2014	66419	66419	4868	21660	26528	14801	14611	10479	*	9.91077	10.2295	43.7102	23.4314	25.6119	10.4117	6.411	5.96577	*
Dec-Feb 2014	67741	67229	3851	25102	28953	12076	15425	10775	*	10.0452	10.2457	40.5113	26.0716	27.3691	8.36485	6.70078	6.12839	*
Jan-Mar 2014	70436	69964	4266	23310	27576	12155	16120	14113	*	10.4518	10.6118	42.7455	24.2668	26.006	8.3823	7.05804	7.84627	*
Feb-Apr 2014	69449	68977	4074	22571	26645	13456	13426	15450	*	10.2941	10.4042	41.1973	23.2157	24.8758	9.10524	5.92432	8.51451	*
Mar-May 2014	61222	61222	3509	18257	21766	11224	12885	15347	*	9.17889	9.3589	46.918	19.8168	21.8517	7.54489	5.78	8.39262	*
Apr-Jun 2014	62605	62605	3512	17653	21165	11867	14407	15166	*	9.36554	9.55775	58.6898	18.7113	21.0958	7.93424	6.49379	8.27545	*
May-Jul 2014	64117	64117	3137	20948	24085	13582	13486	12964	*	9.61266	9.8067	40.5454	21.8086	23.2053	9.2355	6.09165	7.13999	*
Jun-Aug 2014	61205	60646	4145	22339	26484	10671	13366	10125	*	9.0068	9.12442	50.8776	21.093	23.2206	7.37518	6.08394	5.43709	*
Jul-Sep 2014	61701	60904	3813	23942	27755	9216	13668	10265	*	9.06482	9.18378	50.4499	22.9646	24.8225	6.32902	6.22745	5.51111	*
Aug-Oct 2014	59112	58011	3129	21508	24637	7139	15261	10974	*	8.71464	8.78975	42.1812	22.1867	23.6079	4.86696	6.96013	5.78553	*
Sep-Nov 2014	55248	54239	2628	18483	21111	8751	14658	9719	*	8.23287	8.29672	30.3359	20.3032	21.1749	5.84499	6.79366	5.15422	*
Oct-Dec 2014	48968	48474	2253	17838	20091	8500	12705	7178	*	7.35057	7.45807	21.1569	20.0736	20.1895	5.68345	5.86108	3.89863	*
Nov-Jan 2015	50722	49719	2321	17297	19618	8869	15101	6131	*	7.67002	7.70219	24.2529	19.5017	19.9644	5.96332	6.94967	3.38288	*
Dec-Feb 2015	51647	50493	1726	16145	17871	10711	15287	6624	*	7.84906	7.8761	20.2368	19.0501	19.1587	7.21012	7.05149	3.63027	*
Jan-Mar 2015	51539	50438	1602	15023	16625	13441	14429	5943	*	7.87158	7.92246	26.3574	18.3851	18.937	9.01258	6.70106	3.22297	*
Feb-Apr 2015	53253	52668	*	14532	15698	17006	13778	6186	*	8.12349	8.26277	*	17.7315	17.9013	11.4647	6.42541	3.30878	*
Mar-May 2015	54728	53625	2074	12821	14895	15487	15415	7828	*	8.40677	8.4558	32.7905	16.1749	17.4027	10.3063	7.16617	4.27258	*
Apr-Jun 2015	60811	59729	2141	16210	18351	18604	14853	7921	*	9.35083	9.46003	32.3561	20.4233	21.3416	12.425	7.04622	4.28459	*
May-Jul 2015	61719	59961	2798	18822	21620	17584	13327	7430	1758	9.40066	9.42581	40.4335	22.2991	23.6732	11.7237	6.33518	4.02804	8.61638
Jun-Aug 2015	65488	63652	2080	22117	24197	16189	14850	8416	1836	9.75353	9.79631	28.781	22.8817	23.2921	10.8066	7.08469	4.51367	8.47098
Jul-Sep 2015	64864	62891	4106	18677	22783	15517	14433	10158	1973	9.62114	9.65477	48.2888	19.3677	21.7111	10.602	6.81294	5.39587	8.65959
Aug-Oct 2015	63478	62009	3642	17076	20718	17246	12225	11820	*	9.27087	9.4578	43.4554	17.3856	19.4353	11.6917	5.7304	6.28065	*
Sep-Nov 2015	57596	56289	3683	18322	22005	16064	6129	12091	*	8.3627	8.54308	55.9641	19.5453	21.9344	10.6796	2.89993	6.14399	*
Oct-Dec 2015	56372	55080	2401	18004	20405	12970	9228	12477	*	8.15329	8.34178	39.0534	18.8638	20.0856	8.65532	4.36112	6.32535	*
Nov-Jan 2016	53736	52416	2741	17659	20400	8894	9564	13558	*	7.83742	7.95176	44.9787	18.7165	20.3098	5.90779	4.60654	6.75987	*
Dec-Feb 2016	53555	52061	2983	14712	17695	9550	11729	13087	*	7.86023	7.9791	43.0572	16.3765	18.2868	6.552	5.59667	6.53125	*
Jan-Mar 2016	54940	53665	2704	19756	22460	7411	10499	13295	*	8.09404	8.21084	40.2381	21.2029	22.4834	4.98872	5.05735	6.73038	*
Feb-Apr 2016	53909	52692	2087	17892	19979	7424	11238	14051	*	7.93582	8.06045	33.4402	19.2937	20.1857	5.0088	5.35921	7.13901	*
Mar-May 2016	57526	57526	*	21746	23358	9275	11407	13486	*	8.40837	8.70538	*	22.2801	22.6911	6.13649	5.44295	6.84041	*
Apr-Jun 2016	55510	55510	*	17231	19323	9347	10589	16251	*	8.06699	8.36659	*	18.1693	18.6142	6.07998	5.00154	8.36753	*
May-Jul 2016	53459	53459	2565	21602	24167	5466	9835	13991	*	7.75034	8.06501	25.152	21.7951	22.1083	3.6214	4.65377	7.31483	*
Jun-Aug 2016	50491	50491	2673	19732	22405	7219	9903	10964	*	7.29717	7.58661	22.0599	20.0398	20.2612	4.82473	4.6187	5.74299	*
Jul-Sep 2016	44453	44453	*	18273	18967	8154	9435	7897	*	6.48125	6.73882	*	18.7423	18.074	5.56226	4.38511	4.09256	*
Aug-Oct 2016	44740	44740	*	18381	19018	8756	9704	7262	*	6.51892	6.75524	*	18.5233	17.4873	5.93716	4.55548	3.76168	*
Sep-Nov 2016	46327	46327	2294	12006	14300	13765	8213	10049	*	6.82152	7.00867	18.7342	11.6579	12.4099	9.37466	3.89861	5.3376	*
Oct-Dec 2016	50741	50741	2266	14509	16775	14933	7205	11828	*	7.438	7.66972	15.475	14.4912	14.6167	10.149	3.42576	6.24647	*
Nov-Jan 2017	53964	53964	2560	13341	15901	17025	8593	12445	*	7.88708	8.16697	18.3934	13.1982	13.827	11.5491	4.06427	6.65804	*
Dec-Feb 2017	50114	50114	*	12825	13939	13192	10239	12744	*	7.39671	7.71521	*	13.588	13.3454	8.89075	4.79448	6.95774	*
Jan-Mar 2017	46228	46228	2484	10663	13147	9972	10628	12481	*	6.8049	7.10006	30.3297	10.6117	12.0978	6.77547	4.97524	6.87189	*
Feb-Apr 2017	39610	39610	2278	5487	7765	9523	7823	14499	*	5.89415	6.10834	36.0215	5.72242	7.5971	6.38296	3.65614	7.91927	*
Mar-May 2017	44445	44445	3191	11128	14319	7233	7533	15360	*	6.58301	6.80399	47.6482	11.9173	14.3084	4.79916	3.54292	8.09226	*
Apr-Jun 2017	45944	45944	3272	12570	15842	8140	8491	13471	*	6.77892	6.99403	47.9906	13.4717	15.8222	5.32852	4.00126	7.02321	*
May-Jul 2017	46915	46915	5164	12423	17587	7528	9190	12610	*	6.97885	7.18733	55.4018	13.8175	17.7236	4.98296	4.35161	6.59326	*
Jun-Aug 2017	41990	41990	3617	12277	15894	7850	8345	9901	*	6.21768	6.39397	41.0463	12.9575	15.3476	5.20488	3.92529	5.2183	*
Jul-Sep 2017	36662	36662	3543	9802	13345	7505	6764	9048	*	5.35044	5.54426	34.6233	10.0562	12.3903	4.99937	3.1975	4.71503	*
Aug-Oct 2017	40561	40561	3709	12167	15876	7977	8153	8555	*	5.91545	6.12084	36.0027	13.3038	15.6019	5.2557	3.8432	4.34275	*
Sep-Nov 2017	37852	37852	4303	7384	11687	8318	7911	9936	*	5.59138	5.8137	48.4354	8.47722	12.1755	5.69476	3.72537	5.05196	*
Oct-Dec 2017	37786	37786	3741	8684	12425	6673	7955	10733	*	5.71391	5.90967	68.1793	10.4172	13.9844	4.60039	3.8248	5.43427	*
Nov-Jan 2018	35338	35338	3372	8553	11925	6555	7468	9390	*	5.37191	5.53866	60.0534	10.3659	13.5318	4.48303	3.5852	4.80604	*
Dec-Feb 2018	32656	32656	3071	11817	14888	2841	7202	7725	*	4.95868	5.08271	47.0147	14.5417	16.9577	1.95204	3.45014	3.85456	*
Jan-Mar 2018	36036	35410	2482	12188	14670	5500	8185	7055	*	5.43407	5.46478	37.7548	15.1858	16.8945	3.73203	3.85196	3.50519	*
Feb-Apr 2018	31374	30578	*	11566	12989	4787	6544	6258	*	4.81007	4.79327	*	14.4196	15.0033	3.31466	3.12941	3.16332	*
Mar-May 2018	31185	30445	*	10410	11057	5644	8088	5656	*	4.91771	4.89602	*	13.3688	13.3963	3.86631	3.98593	2.97057	*
Apr-Jun 2018	28234	27606	*	9912	10490	6334	7271	3511	*	4.48278	4.46687	*	12.6253	12.5754	4.46314	3.5726	1.8561	*
May-Jul 2018	29916	28799	1851	8529	10380	7179	7586	3654	*	4.70719	4.65898	38.2043	10.9574	12.554	5.01019	3.72337	1.9392	*
Jun-Aug 2018	33142	32089	4324	8040	12364	9759	7011	2955	*	5.03171	5.07216	40.8618	9.98398	13.5703	6.75106	3.33773	1.5808	*
Jul-Sep 2018	32382	31910	5556	4800	10356	9128	7376	5050	*	4.8498	4.98722	47.8842	5.75698	10.9033	6.18039	3.52145	2.69042	*
Aug-Oct 2018	33758	33758	3835	7980	11815	9267	6304	6372	*	5.03494	5.22387	40.6551	8.89374	11.9152	6.17298	3.01413	3.39303	*
Sep-Nov 2018	32001	31220	2396	9195	11591	6922	5413	7294	*	4.80477	4.84262	29.453	10.1007	11.6882	4.59213	2.58907	3.92748	*
Oct-Dec 2018	33546	32827	2247	8910	11157	7800	6453	7417	*	4.99839	5.07026	22.7821	9.68299	10.9511	5.10201	3.11619	3.99621	*
Nov-Jan 2019	36307	34926	2186	8346	10532	8909	7632	7853	*	5.41384	5.38868	22.4735	8.96253	10.2404	5.88278	3.66638	4.22921	*
Dec-Feb 2019	39095	37727	*	9996	11257	11399	7688	7383	*	5.8781	5.89625	*	10.7813	11.4595	7.43071	3.76068	4.01733	*
Jan-Mar 2019	39262	37843	*	11404	12606	10644	7533	7060	*	5.88348	5.91583	*	12.1839	12.8424	7.0053	3.70012	3.79568	*
Feb-Apr 2019	37922	37283	*	11359	12009	11376	8029	5869	*	5.78008	5.91471	*	13.0967	13.2525	7.42336	3.96527	3.18971	*
Mar-May 2019	38336	37771	*	7243	7808	12150	9337	8476	*	5.84951	5.97297	*	8.39204	8.67035	7.88812	4.64789	4.52307	*
Apr-Jun 2019	36589	36047	*	7947	8542	10467	8007	9031	*	5.61204	5.7176	*	9.32757	9.64533	6.79839	3.99385	4.81782	*
May-Jul 2019	36161	35589	2029	8027	10056	8775	6109	10649	*	5.43746	5.59677	24.6118	9.21775	10.5491	5.77493	3.08467	5.58812	*
Jun-Aug 2019	43640	43055	3095	15164	18259	10926	4274	9596	*	6.41799	6.61416	31.5173	16.4955	17.9453	7.08491	2.12168	4.95802	*
Jul-Sep 2019	41941	41344	2560	16490	19050	9986	3338	8970	*	6.19043	6.37367	30.7618	18.0362	19.0979	6.34535	1.65836	4.71455	*
Aug-Oct 2019	44727	43184	*	17339	18590	10511	4291	9792	1543	6.6513	6.66049	*	20.4711	20.3492	6.54683	2.13476	5.01	6.40408
Sep-Nov 2019	44766	43054	*	16889	17620	9661	6179	9594	1712	6.69306	6.67735	*	20.5265	19.5856	5.95674	3.13668	4.90403	7.11407
Oct-Dec 2019	50053	48196	2631	20112	22743	8989	7052	9412	1857	7.5524	7.51675	26.247	24.7837	24.9446	5.59505	3.63019	4.82451	8.61237
Nov-Jan 2020	50946	49630	3288	20788	24076	9029	6859	9666	*	7.60385	7.65225	38.0116	23.9058	25.182	5.57146	3.48948	4.97378	*
Dec-Feb 2020	48128	47526	2959	18637	21596	6985	7321	11624	*	7.16954	7.32128	33.852	21.7877	22.9062	4.38668	3.68987	5.89366	*
Jan-Mar 2020	49955	48778	4753	19982	24735	6396	5381	12266	*	7.45407	7.52736	47.6014	23.7983	26.3281	4.03093	2.64932	6.3793	*
Feb-Apr 2020	46974	45734	5907	17636	23543	9121	3601	9469	*	7.05492	7.08783	60.597	20.0302	24.0738	5.92792	1.74519	5.0569	*
Mar-May 2020	42846	41622	5830	16730	22560	10069	4025	4968	*	6.40124	6.42612	56.0523	17.926	21.749	6.58014	1.94434	2.7009	*
Apr-Jun 2020	40052	38313	3248	12564	15812	13112	5202	4187	1739	6.07543	6.00804	41.625	13.5867	15.7685	8.81266	2.53645	2.28121	8.06961
May-Jul 2020	40004	38862	3188	13607	16795	10442	5969	5656	*	6.08572	6.11352	45.6341	14.6988	16.8696	7.00411	2.97425	3.03528	*
Jun-Aug 2020	56928	55775	3346	19654	23000	13929	7404	11442	*	8.53587	8.65436	53.1702	20.9766	23.0028	9.18351	3.62648	6.06533	*
Jul-Sep 2020	60916	60916	2238	20560	22798	13809	10187	14122	*	9.05473	9.37361	42.5314	21.4276	22.5248	9.20962	4.9493	7.32142	*
Aug-Oct 2020	58563	58563	*	21916	22947	12022	9218	14376	*	8.66137	8.95441	*	22.6361	22.4098	7.92558	4.51602	7.34174	*
Sep-Nov 2020	52521	52521	*	20424	20424	9540	7978	14579	*	7.8435	8.13151	*	22.1461	21.5529	6.25504	3.88347	7.54681	*
Oct-Dec 2020	48688	48688	*	16562	16562	9441	7869	14816	*	7.30593	7.60417	*	19.3098	18.7759	6.20539	3.82871	7.62128	*
Nov-Jan 2021	46131	46131	*	16931	16931	8620	7041	13539	*	6.90363	7.17743	*	20.0971	19.4851	5.53675	3.45771	6.88966	*
Dec-Feb 2021	47620	47620	2963	13490	16453	6263	7506	17398	*	7.17491	7.41458	46.831	16.902	19.1003	4.08921	3.64916	8.81992	*
Jan-Mar 2021	44548	44548	3359	10357	13716	3895	8625	18312	*	6.7619	6.96728	47.7673	13.5835	16.4699	2.55702	4.15839	9.32516	*
Feb-Apr 2021	52288	51736	3315	8712	12027	12304	9394	18011	*	7.93905	8.11562	51.5232	11.7439	14.9187	8.02965	4.63117	8.96984	*
Mar-May 2021	44387	43351	2262	8792	11054	12780	8386	11131	*	6.73817	6.8368	49.6488	11.7069	13.877	8.37593	4.10417	5.63546	*
Apr-Jun 2021	45305	44214	2345	12987	15332	12444	7652	8786	*	6.95678	7.10825	40.8323	18.1236	19.8085	8.16669	3.84557	4.5464	*
May-Jul 2021	39185	38609	3274	11480	14754	11149	6461	6245	*	6.01841	6.1976	52.51	16.0349	18.9569	7.29031	3.16846	3.31664	*
Change on year	-819	-253	86	-2127	-2041	707	492	589	*	-0.0673148	0.0840789	6.8759	1.33603	2.08738	0.286206	0.194208	0.28136	*
Percentage change on year	-2.0473	-0.651022	2.69762	-15.6317	-12.1524	6.77073	8.24259	10.4137	*
1 Denominator = all economically active people in the relevant age group
Quality indicator
Shaded estimates are based on a small sample size. This may result in a less precise estimates, which should be used with caution.
Unshaded estimates are based on a larger sample size. This is likely to result in estimates of higher precision, although they will still be subject to some sampling variability.
Relationship between columns: 1=2+9; 2=3+4+6+7+8; 5=3+4

## Sheet: neast_w
Unemployment by age (levels & rates(1)): Women - not seasonally adjusted
Date of Publication:	2021-09-14														Date of next publication:	2021-10-12
Email:	labour.market@ons.gov.uk														Telephone:			+44 1633 455400
															Source:			Labour Force Survey
	North East
									thousands									%
	All aged 16 & over	16 - 64	16 - 17	18 - 24	16 - 24	25 - 34	35 - 49	50 - 64	65+	All aged 16 & over	16 - 64	16 - 17	18 - 24	16 - 24	25 - 34	35 - 49	50 - 64	65+
	1	2	3	4	5	6	7	8	9
Jun-Aug 2001	34125	34125	5107	8420	13527	6372	10712	3514	*	6.40627	6.4434	30.3572	10.6285	14.0842	5.42704	5.25198	3.13205	*
Jul-Sep 2001	32199	32199	5562	7411	12973	6260	8800	4166	*	6.00608	6.04108	33.5606	9.28208	13.4554	5.2856	4.31688	3.64479	*
Aug-Oct 2001	29329	29329	4902	6328	11230	6676	8161	3262	*	5.46415	5.49645	28.111	8.16811	11.8323	5.61461	3.97958	2.84362	*
Sep-Nov 2001	26690	26690	3910	6014	9924	6557	7789	2420	*	5.01891	5.04762	24.9267	8.00298	10.9255	5.53628	3.77841	2.135	*
Oct-Dec 2001	25048	25048	2679	6850	9529	5661	8263	1595	*	4.70531	4.73221	16.8533	8.99104	10.3483	4.87479	3.96394	1.41597	*
Nov-Jan 2002	27835	27835	2033	7320	9353	6654	10308	1520	*	5.20087	5.22983	13.3997	9.50711	10.1479	5.61008	4.92845	1.35343	*
Dec-Feb 2002	32319	32319	1976	7913	9889	7826	12562	2042	*	5.97806	6.00831	13.2698	10.1189	10.6229	6.37411	5.98094	1.82318	*
Jan-Mar 2002	32055	32055	2435	9397	11832	6791	11009	2423	*	5.91488	5.94007	18.7828	12.1415	13.0943	5.49287	5.15857	2.15886	*
Feb-Apr 2002	30809	30809	2560	8377	10937	5872	10681	3319	*	5.62073	5.64719	16.7693	11.0334	11.9936	4.82454	4.93704	2.85338	*
Mar-May 2002	26844	26844	3045	4687	7732	6424	9147	3541	*	4.97027	4.9938	18.4893	6.47599	8.70289	5.4216	4.23125	3.10513	*
Apr-Jun 2002	25789	25789	4097	3443	7540	6859	8513	2877	*	4.79992	4.82306	26.2107	4.79974	8.63056	5.92826	3.90311	2.53413	*
May-Jul 2002	26470	26470	4347	3386	7733	7222	8896	2619	*	4.9385	4.9629	25.1694	4.74921	8.73124	6.13594	4.1401	2.33387	*
Jun-Aug 2002	24931	24931	3988	5814	9802	4173	8153	2803	*	4.60062	4.61364	22.4904	7.81798	10.6429	3.56688	3.7492	2.46257	*
Jul-Sep 2002	24581	24581	3729	5721	9450	2921	8275	3935	*	4.53944	4.55511	21.7968	7.61358	10.2439	2.51915	3.8063	3.45082	*
Aug-Oct 2002	24029	24029	3659	7905	11564	1355	7606	3504	*	4.46132	4.47361	24.5472	10.1253	12.4374	1.19551	3.47638	3.12807	*
Sep-Nov 2002	27299	27299	4110	8527	12637	1591	9118	3953	*	5.13239	5.14771	27.8248	11.7645	14.4833	1.46319	4.15251	3.44494	*
Oct-Dec 2002	27003	27003	3891	7406	11297	2170	9849	3687	*	5.11071	5.12695	26.1844	10.4001	13.1252	1.9796	4.5175	3.26344	*
Nov-Jan 2003	23037	22563	3245	6410	9655	2133	7093	3682	*	4.45518	4.3795	25.5935	9.46642	12.0099	1.91093	3.32767	3.34633	*
Dec-Feb 2003	25347	24877	2532	9354	11886	3295	6005	3691	*	4.80563	4.74163	21.3833	12.3835	13.6031	2.93871	2.79571	3.3446	*
Jan-Mar 2003	26287	25847	2402	10913	13315	3006	6562	2964	*	4.99865	4.93509	22.9067	14.3609	15.3972	2.81738	3.00474	2.64221	*
Feb-Apr 2003	28390	28390	3266	10678	13944	4973	6151	3322	*	5.39654	5.41792	30.1876	14.2421	16.2529	4.70946	2.80396	2.93349	*
Mar-May 2003	26668	26668	2795	9122	11917	6075	6191	2485	*	5.11944	5.14521	29.6112	12.0074	13.9529	5.80329	2.8631	2.21911	*
Apr-Jun 2003	24405	24405	3651	8019	11670	7235	3385	2115	*	4.71184	4.73896	31.867	10.7679	13.5811	6.7986	1.59561	1.91411	*
May-Jul 2003	25418	25418	3589	10172	13761	5370	4166	2121	*	4.83521	4.87077	28.4345	12.4334	14.5721	5.06217	1.95602	1.95756	*
Jun-Aug 2003	24696	24696	4295	8601	12896	4050	5489	2261	*	4.66256	4.69332	31.7325	10.2811	13.2684	3.69185	2.60126	2.08795	*
Jul-Sep 2003	27900	27900	4782	10731	15513	3403	5893	3091	*	5.22267	5.26994	28.2641	13.2184	15.8133	3.03747	2.76938	2.90257	*
Aug-Oct 2003	28457	28457	5066	10191	15257	4174	6427	2599	*	5.23301	5.27942	27.4699	12.5568	15.3181	3.73265	2.95909	2.35421	*
Sep-Nov 2003	27082	27082	6245	10120	16365	4743	4258	1716	*	4.92695	4.98454	30.7817	12.9827	16.6585	4.1324	1.94918	1.53413	*
Oct-Dec 2003	26586	26586	4660	10103	14763	5064	5513	1246	*	4.86154	4.92027	25.5231	13.1755	15.5501	4.3636	2.51762	1.12893	*
Nov-Jan 2004	26355	26355	3932	10271	14203	5537	4976	1639	*	4.83664	4.90008	19.9746	13.4955	14.8269	4.85102	2.27936	1.49533	*
Dec-Feb 2004	25577	25577	2785	10604	13389	4519	5422	2247	*	4.67067	4.72836	15.2896	13.5103	13.8455	3.96996	2.47796	2.01369	*
Jan-Mar 2004	25568	25568	3052	10672	13724	4198	5091	2555	*	4.63173	4.69242	18.0538	13.1315	13.9791	3.66318	2.31457	2.2782	*
Feb-Apr 2004	22703	22703	3835	8172	12007	3458	4676	2562	*	4.12675	4.18317	24.0379	10.1429	12.4395	3.00385	2.11373	2.33204	*
Mar-May 2004	20365	20365	3476	7480	10956	3159	3708	2542	*	3.75316	3.80227	22.0321	9.64079	11.7347	2.76559	1.66919	2.4011	*
Apr-Jun 2004	21008	21008	3691	6780	10471	2645	5839	2053	*	3.83774	3.89088	22.6748	8.40816	10.8044	2.29962	2.60198	1.98185	*
May-Jul 2004	24360	24360	2867	10319	13186	3154	5968	2052	*	4.39328	4.44269	16.1548	12.2533	12.9324	2.71333	2.66077	1.93916	*
Jun-Aug 2004	29666	29666	3336	11306	14642	5806	6770	2448	*	5.31536	5.38524	16.7765	12.7699	13.5048	5.06875	3.06833	2.28211	*
Jul-Sep 2004	30636	30636	3747	11670	15417	7960	5206	2053	*	5.47802	5.54922	19.0271	13.3376	14.3829	6.89548	2.37818	1.8572	*
Aug-Oct 2004	31566	31566	4619	9978	14597	8592	6371	2006	*	5.6345	5.7004	26.099	11.4461	13.9189	7.39618	2.88795	1.78939	*
Sep-Nov 2004	30741	30741	4833	10172	15005	8082	6432	1222	*	5.55667	5.6109	29.2625	12.0083	14.8236	6.95908	2.9329	1.09877	*
Oct-Dec 2004	26547	26547	3522	8235	11757	6361	6782	1647	*	4.80771	4.8521	20.7079	9.64421	11.4819	5.70626	3.07528	1.46113	*
Nov-Jan 2005	22792	22792	2352	5468	7820	6055	7162	1755	*	4.09072	4.13274	15.6622	6.32885	7.71089	5.40104	3.22027	1.51853	*
Dec-Feb 2005	23773	23773	1922	5956	7878	5916	7735	2244	*	4.2641	4.30502	12.6314	6.86468	7.72512	5.33699	3.45837	1.93903	*
Jan-Mar 2005	25635	25635	2708	7283	9991	6101	7259	2284	*	4.58652	4.62099	18.59	8.5332	9.9994	5.3952	3.25561	1.92282	*
Feb-Apr 2005	29201	29201	3448	9720	13168	5859	7360	2814	*	5.21819	5.2626	23.8814	11.2615	13.07	5.20721	3.31221	2.35672	*
Mar-May 2005	31048	31048	3409	10683	14092	6781	7117	3058	*	5.52455	5.56905	23.23	12.1505	13.7353	6.08767	3.20756	2.51393	*
Apr-Jun 2005	31711	31711	3019	10921	13940	7527	6826	3418	*	5.62392	5.67429	21.6742	12.2253	13.4999	6.72744	3.09154	2.78083	*
May-Jul 2005	29687	29254	3160	11290	14450	7426	4402	2976	*	5.26235	5.2347	19.3213	12.8364	13.8532	6.72487	1.99358	2.41353	*
Jun-Aug 2005	31852	31415	3495	11771	15266	7190	6059	2900	*	5.64762	5.62044	22.2938	13.4224	14.7677	6.44248	2.74633	2.35117	*
Jul-Sep 2005	32575	31687	4463	11512	15975	6767	6080	2865	*	5.80558	5.69645	27.0305	13.0007	15.2056	6.10476	2.74918	2.40364	*
Aug-Oct 2005	30123	29722	3785	10073	13858	6115	7156	2593	*	5.41664	5.39024	23.9952	11.9997	13.8972	5.55424	3.2244	2.16703	*
Sep-Nov 2005	25244	24838	3301	8339	11640	6437	4213	2548	*	4.58001	4.53389	19.802	10.6308	12.2382	5.8621	1.90399	2.09472	*
Oct-Dec 2005	25359	25359	3800	8005	11805	5501	4677	3376	*	4.56004	4.5874	22.0802	10.1046	12.2419	4.94881	2.09492	2.76826	*
Nov-Jan 2006	30543	30543	3499	11066	14565	6076	5615	4287	*	5.4948	5.53854	19.9726	14.1462	15.2123	5.33624	2.54102	3.54646	*
Dec-Feb 2006	35169	35169	3406	10170	13576	5866	9903	5824	*	6.11745	6.17679	21.082	12.1297	13.576	5.12596	4.37018	4.53823	*
Jan-Mar 2006	31408	31408	2094	9206	11300	4928	9307	5873	*	5.46967	5.52552	15.6362	11.0729	11.706	4.30551	4.05387	4.59388	*
Feb-Apr 2006	26698	26698	2465	5350	7815	5412	8358	5113	*	4.65921	4.71133	17.6248	6.54907	8.16811	4.57938	3.68788	4.05205	*
Mar-May 2006	24669	24669	2231	5599	7830	4203	7909	4727	*	4.3343	4.37835	15.9757	7.05137	8.38617	3.48222	3.51084	3.80933	*
Apr-Jun 2006	28480	28480	3426	5910	9336	6412	9303	3429	*	4.98458	5.03423	23.8165	7.12392	9.59063	5.30667	4.15838	2.76898	*
May-Jul 2006	29752	29752	4200	6400	10600	5371	10796	2985	*	5.24897	5.29348	28.3267	7.72089	10.8474	4.57878	4.81713	2.42857	*
Jun-Aug 2006	31510	31510	4515	9927	14442	5533	9002	2533	*	5.48575	5.5486	29.7255	10.7689	13.4506	4.90793	3.9973	2.06637	*
Jul-Sep 2006	28794	28794	4337	8957	13294	5224	7889	2387	*	5.03512	5.09069	26.7567	10.0242	12.5934	4.70614	3.50106	1.92933	*
Aug-Oct 2006	33297	33297	6000	10583	16583	6579	7747	2388	*	5.84883	5.91897	36.7175	12.4576	16.3713	5.93762	3.39523	1.95291	*
Sep-Nov 2006	34836	34836	7210	8131	15341	8295	9071	2129	*	6.10582	6.17906	39.6241	10.0004	15.4176	7.20828	3.98198	1.75378	*
Oct-Dec 2006	30804	30804	6125	7233	13358	6999	8022	2425	*	5.3925	5.45699	32.0094	8.91181	13.3184	6.12368	3.5376	1.96943	*
Nov-Jan 2007	26502	26502	4059	7223	11282	5304	7510	2406	*	4.62382	4.67477	23.1559	8.8372	11.3658	4.72487	3.26368	1.92039	*
Dec-Feb 2007	26339	26339	3686	6504	10190	5162	8252	2735	*	4.65982	4.71692	21.7143	8.31745	10.7069	4.68408	3.60953	2.19852	*
Jan-Mar 2007	27306	27306	4345	5865	10210	5596	8024	3476	*	4.83264	4.88131	25.2881	7.74697	10.9916	4.91006	3.56364	2.72891	*
Feb-Apr 2007	27097	27097	3362	5285	8647	6033	8377	4040	*	4.82244	4.85087	20.5904	6.94463	9.35519	5.25793	3.75883	3.14231	*
Mar-May 2007	25551	25115	2562	8264	10826	4354	7241	2694	*	4.53083	4.4844	17.021	10.5449	11.5883	3.82426	3.28582	2.03462	*
Apr-Jun 2007	27786	26671	1859	10885	12744	3082	8340	2505	*	4.92937	4.76642	12.6034	13.6638	13.4981	2.69382	3.77757	1.92752	*
May-Jul 2007	28269	27210	3736	10508	14244	2986	7055	2925	*	4.97868	4.83257	21.5879	12.6021	14.1465	2.61053	3.18742	2.30964	*
Jun-Aug 2007	23971	23347	4614	7549	12163	2433	5494	3257	*	4.16632	4.10164	24.2167	8.6967	11.4901	2.14371	2.45836	2.57717	*
Jul-Sep 2007	28635	28635	4846	9385	14231	2893	7998	3513	*	4.91801	4.96972	27.3045	10.4964	13.2801	2.53268	3.52166	2.75113	*
Aug-Oct 2007	28732	28732	3519	10240	13759	3130	8321	3522	*	4.96454	5.01731	22.3174	11.3966	13.027	2.75531	3.71842	2.71629	*
Sep-Nov 2007	29841	29841	2634	10395	13029	3922	9367	3523	*	5.16202	5.21063	20.2289	12.3418	13.3978	3.47138	4.10191	2.62695	*
Oct-Dec 2007	27667	27667	2982	9145	12127	4341	8424	2775	*	4.75678	4.80592	20.8517	11.3231	12.7565	3.80232	3.67886	2.01862	*
Nov-Jan 2008	27997	27997	2568	9556	12124	4319	9407	2147	*	4.82044	4.87539	19.8962	12.1092	13.2038	3.75882	4.10585	1.55114	*
Dec-Feb 2008	29040	29040	2832	9430	12262	5156	8612	3010	*	5.03795	5.10313	18.5425	12.6983	13.6952	4.56687	3.73189	2.21552	*
Jan-Mar 2008	33531	33531	3308	9552	12860	7058	8931	4682	*	5.81849	5.89678	21.0326	13.5074	14.8765	6.22256	3.87726	3.38251	*
Feb-Apr 2008	38326	38326	4089	11934	16023	8835	7577	5891	*	6.5384	6.63412	26.0363	15.4126	17.2041	7.8946	3.24194	4.23981	*
Mar-May 2008	40114	40114	3725	12323	16048	9881	8127	6058	*	6.87155	6.96542	25.4423	15.8589	17.3783	8.57302	3.50047	4.45013	*
Apr-Jun 2008	42179	42179	5358	11456	16814	10965	9716	4684	*	7.1484	7.26132	35.1944	14.7066	18.0561	9.55897	4.08974	3.45754	*
May-Jul 2008	39437	39437	4769	8493	13262	12556	9606	4013	*	6.70101	6.79886	37.136	10.8765	14.5852	10.9261	4.0359	2.94653	*
Jun-Aug 2008	39330	39330	6233	9517	15750	10888	9432	3260	*	6.68675	6.77666	46.4318	11.0214	15.7857	9.44368	4.03468	2.47847	*
Jul-Sep 2008	40575	40575	3899	12694	16593	11268	9764	2950	*	6.89467	6.98289	35.5165	13.7631	16.0769	9.92085	4.16948	2.26756	*
Aug-Oct 2008	41685	41194	5000	12676	17676	9068	11820	2630	*	7.07861	7.10259	42.4737	14.0377	17.3172	7.79259	5.08958	2.0339	*
Sep-Nov 2008	43521	43043	4449	14118	18567	8648	12235	3593	*	7.46132	7.48785	38.6567	16.8477	19.4813	7.53317	5.21815	2.75829	*
Oct-Dec 2008	40787	40317	4335	12221	16556	7629	12432	3700	*	7.08179	7.09246	37.5422	14.7264	17.5133	6.63639	5.433	2.84322	*
Nov-Jan 2009	37815	37815	4124	12396	16520	6745	10530	4020	*	6.53434	6.61166	38.6903	14.5198	17.2026	5.8495	4.57257	3.08479	*
Dec-Feb 2009	35900	35900	4307	9900	14207	7839	10397	3457	*	6.26922	6.33885	41.2035	12.1487	15.452	6.89616	4.57455	2.59039	*
Jan-Mar 2009	35474	35474	5737	10443	16180	5606	10701	2987	*	6.16836	6.24126	47.9602	12.6195	17.0828	5.0054	4.70877	2.22234	*
Feb-Apr 2009	36618	36618	4363	10902	15265	6738	11616	2999	*	6.39444	6.4655	40.5257	13.7402	16.9404	5.94369	5.15204	2.18233	*
Mar-May 2009	37819	37819	4944	10777	15721	6505	12649	2944	*	6.63918	6.71908	45.8202	13.1724	16.9764	5.70469	5.68165	2.20364	*
Apr-Jun 2009	39656	39656	5104	9926	15030	10199	10854	3573	*	7.05357	7.13517	49.2094	12.4302	16.6582	8.97294	4.87857	2.76101	*
May-Jul 2009	42288	42288	6433	10387	16820	9976	12336	3156	*	7.46297	7.55398	51.9209	12.7181	17.882	8.72234	5.58243	2.42028	*
Jun-Aug 2009	43636	43636	6998	12962	19960	9051	10858	3767	*	7.52565	7.62375	45.5066	14.976	19.5821	7.82965	4.85291	2.87342	*
Jul-Sep 2009	45759	45759	6606	16289	22895	6773	11485	4606	*	7.82936	7.9381	43.9287	18.4536	22.1619	5.82569	5.15621	3.43378	*
Aug-Oct 2009	47744	47744	7768	18946	26714	6026	10246	4758	*	8.16047	8.28193	48.5591	21.253	25.4075	5.24625	4.60936	3.54567	*
Sep-Nov 2009	48117	48117	5181	18666	23847	8405	11968	3897	*	8.0533	8.19274	37.9338	20.3484	22.6274	7.09331	5.33148	2.80455	*
Oct-Dec 2009	44214	44214	3589	15103	18692	9913	12167	3442	*	7.47335	7.60374	31.8909	16.6674	18.3492	8.15764	5.40621	2.58729	*
Nov-Jan 2010	44635	44635	2338	13436	15774	12217	11515	5129	*	7.56078	7.6868	19.2793	15.9038	16.3275	10.0217	5.15568	3.69498	*
Dec-Feb 2010	45374	45374	2304	13958	16262	11604	11629	5879	*	7.63551	7.74443	19.0902	17.2312	17.4723	9.13873	5.22513	4.10304	*
Jan-Mar 2010	46929	46412	1545	16322	17867	13428	9356	5761	*	7.86917	7.91332	12.9386	20.3816	19.4158	10.6106	4.22822	3.92829	*
Feb-Apr 2010	48678	48152	3023	15809	18832	13287	11428	4605	*	8.15051	8.18301	23.9673	19.8185	20.3849	10.3803	5.15183	3.14913	*
Mar-May 2010	49260	48765	3683	16375	20058	13771	10278	4658	*	8.25899	8.28161	29.9066	19.9195	21.2207	10.7456	4.66895	3.18989	*
Apr-Jun 2010	46322	46322	3888	14076	17964	12892	10163	5303	*	7.81222	7.9179	27.0432	16.7394	18.2439	10.2625	4.66291	3.70873	*
May-Jul 2010	46678	46678	3744	15064	18808	11786	10355	5729	*	7.7306	7.86623	24.8853	16.8283	17.9876	9.45755	4.72635	3.94763	*
Jun-Aug 2010	49546	49546	5264	15343	20607	12380	9182	7377	*	8.18582	8.34761	32.1682	17.2057	19.5257	9.92226	4.29292	4.93973	*
Jul-Sep 2010	51118	51118	5362	16417	21779	11530	10381	7428	*	8.41381	8.59645	31.6772	18.4912	20.6026	9.04938	4.87154	5.00458	*
Aug-Oct 2010	54960	54960	5212	19751	24963	13573	9365	7059	*	9.29325	9.45919	33.451	23.4904	25.0477	10.9308	4.43786	4.82954	*
Sep-Nov 2010	51037	51037	4080	17456	21536	12343	10983	6175	*	8.82752	8.9846	29.0082	21.6256	22.7211	10.1373	5.204	4.3963	*
Oct-Dec 2010	50187	50187	4386	15691	20077	13229	11486	5395	*	8.73874	8.88118	34.5681	19.9857	22.0145	10.9374	5.42227	3.82318	*
Nov-Jan 2011	48967	48967	3627	13977	17604	12242	12273	6848	*	8.52634	8.64038	30.52	18.0418	19.7014	9.99682	5.74291	4.84976	*
Dec-Feb 2011	50736	50736	3833	13190	17023	12704	11718	9291	*	8.77078	8.90987	32.2453	17.9815	19.9707	10.3214	5.45604	6.34887	*
Jan-Mar 2011	55014	55014	3611	13298	16909	15466	12228	10411	*	9.50755	9.65038	32.1263	17.8698	19.7406	12.501	5.752	7.02924	*
Feb-Apr 2011	49932	49932	3730	9182	12912	15537	12248	9235	*	8.7051	8.82852	34.4032	13.0519	15.903	12.6453	5.73663	6.2394	*
Mar-May 2011	54398	54398	5432	9289	14721	15372	15977	8328	*	9.48331	9.60895	49.8212	12.9872	17.8594	12.5795	7.46899	5.643	*
Apr-Jun 2011	53202	53202	6579	10624	17203	11654	15461	8884	*	9.19093	9.31254	49.7542	13.918	19.2092	9.85923	7.10109	6.09299	*
May-Jul 2011	54283	54283	6851	11019	17870	10500	16739	9174	*	9.22576	9.35287	48.4067	13.8885	19.1139	8.7535	7.64565	6.19823	*
Jun-Aug 2011	56060	56060	5514	13850	19364	11139	16860	8697	*	9.63752	9.77704	42.2983	16.4732	19.9399	9.41327	7.93389	5.98007	*
Jul-Sep 2011	62728	62728	7718	15488	23206	13747	18042	7733	*	10.7274	10.8794	54.8777	18.6223	23.8664	11.6507	8.42647	5.25208	*
Aug-Oct 2011	62382	62382	6073	15229	21302	14156	19383	7541	*	10.7913	10.9278	45.5726	18.3356	22.1014	12.4107	8.95008	5.24256	*
Sep-Nov 2011	64191	64191	6446	14063	20509	15121	19996	8565	*	11.04	11.1783	46.9722	17.7395	22.0532	12.909	9.18938	5.84582	*
Oct-Dec 2011	58484	58484	5895	12986	18881	12828	19338	7437	*	9.9745	10.1594	44.9074	16.4745	20.5335	10.7273	8.81175	5.14056	*
Nov-Jan 2012	57158	57158	6501	13373	19874	12072	15307	9905	*	9.83152	10.0009	55.7834	17.3401	22.3867	9.88584	7.12616	6.79183	*
Dec-Feb 2012	56427	56427	6329	15589	21918	10088	15013	9408	*	9.70553	9.85125	52.7417	19.6734	24.0226	8.31863	6.96953	6.49401	*
Jan-Mar 2012	56683	56683	6509	16062	22571	11109	14337	8666	*	9.58555	9.75606	50.1001	20.0484	24.2417	8.92942	6.67352	5.82972	*
Feb-Apr 2012	55595	55595	5632	17231	22863	11353	14326	7053	*	9.50136	9.67458	45.9455	21.5798	24.8225	9.01304	6.7851	4.84932	*
Mar-May 2012	50320	50320	5798	16026	21824	12187	10693	5616	*	8.70149	8.85562	56.6045	20.5002	24.6828	9.63194	5.18655	3.81745	*
Apr-Jun 2012	46686	46686	4080	15140	19220	9316	11041	7109	*	8.15351	8.28725	45.1278	20.5785	23.2651	7.35634	5.3836	4.77085	*
May-Jul 2012	52346	51720	6606	16675	23281	9721	11907	6811	*	8.93591	9.0108	56.9827	21.1668	25.7613	7.50135	5.80937	4.56948	*
Jun-Aug 2012	48669	48099	5806	14018	19824	10273	12591	5411	*	8.17612	8.2348	45.0532	17.9293	21.7674	7.95198	5.87193	3.62165	*
Jul-Sep 2012	49204	48648	6102	13274	19376	12822	11507	4943	*	8.26965	8.34674	46.5269	17.3523	21.6221	9.66881	5.3568	3.39019	*
Aug-Oct 2012	46311	46311	5503	10588	16091	13881	13082	3257	*	7.87233	8.02015	46.7346	14.42	18.8859	10.6266	6.06412	2.23267	*
Sep-Nov 2012	49000	49000	6643	9478	16121	14346	11679	6854	*	8.26246	8.44003	47.8361	12.9559	18.5207	10.9345	5.38076	4.71801	*
Oct-Dec 2012	48183	48183	6179	9945	16124	12850	11462	7747	*	8.1635	8.33037	46.2292	13.8023	18.8764	9.80714	5.38205	5.19971	*
Nov-Jan 2013	48935	48935	6200	9565	15765	13407	11391	8372	*	8.31613	8.50733	46.9911	14.2913	19.676	10.2749	5.37245	5.48703	*
Dec-Feb 2013	51402	51402	4589	13450	18039	12124	13976	7263	*	8.71279	8.90178	36.5134	18.5971	21.2496	9.50984	6.68008	4.66067	*
Jan-Mar 2013	53793	53793	5049	13639	18688	11056	15360	8689	*	9.10325	9.35334	42.3396	18.1689	21.4822	8.76563	7.40587	5.62046	*
Feb-Apr 2013	52892	52892	3759	13511	17270	10682	15469	9471	*	8.92227	9.17254	36.2908	18.0527	20.27	8.24897	7.44977	6.13824	*
Mar-May 2013	54739	54739	2323	16154	18477	13470	14395	8397	*	9.23874	9.51192	34.7546	21.48	22.5635	10.1999	7.03355	5.35294	*
Apr-Jun 2013	56081	56081	3592	19244	22836	14482	13164	5599	*	9.60795	9.80518	40.3007	26.0466	27.581	11.1392	6.53959	3.54702	*
May-Jul 2013	56941	56941	4158	21087	25245	14181	10853	6662	*	9.62594	9.81726	39.4684	25.8917	27.4468	11.1272	5.32143	4.25315	*
Jun-Aug 2013	56023	56023	4304	20509	24813	13953	10722	6535	*	9.62949	9.80052	36.995	24.7344	26.243	10.9978	5.32918	4.38541	*
Jul-Sep 2013	55558	55558	1940	19104	21044	13828	11757	8929	*	9.33877	9.53892	22.6583	21.8197	21.8944	10.8503	5.83202	5.6771	*
Aug-Oct 2013	61001	61001	1601	19761	21362	14874	13456	11309	*	10.0533	10.2561	17.3795	22.3394	21.8716	11.3811	6.5443	7.03292	*
Sep-Nov 2013	62603	62603	3037	21031	24068	12934	13732	11869	*	10.2852	10.4814	32.2536	23.4878	24.3219	10.2107	6.71019	7.10702	*
Oct-Dec 2013	57553	57553	3891	19125	23016	11361	12092	11084	*	9.53589	9.70224	37.9795	21.8801	23.5692	9.18796	5.93106	6.59711	*
Nov-Jan 2014	51737	51737	4222	18378	22600	8864	9935	10338	*	8.54354	8.70517	39.1942	20.5412	22.5457	7.17907	4.89655	6.16399	*
Dec-Feb 2014	50522	50522	3410	15351	18761	8382	13416	9963	*	8.24135	8.40421	37.3617	17.7476	19.6198	6.51495	6.46355	5.88461	*
Jan-Mar 2014	60958	60958	4315	19197	23512	10179	13178	14089	*	9.80067	10.0372	45.2022	21.5042	23.7935	7.77337	6.41309	8.1879	*
Feb-Apr 2014	56690	56690	4096	17715	21811	11314	10965	12600	*	9.18022	9.36983	40.0391	20.6329	22.699	8.74843	5.2764	7.33407	*
Mar-May 2014	62613	62613	5898	19612	25510	11411	12169	13523	*	10.0116	10.2338	53.8532	22.3143	25.8089	8.8834	5.70583	7.89632	*
Apr-Jun 2014	56407	56407	6774	16326	23100	11025	11483	10799	*	9.11782	9.26872	55.6889	18.5962	23.1102	8.63406	5.35318	6.48908	*
May-Jul 2014	65330	65330	7901	22309	30210	12118	12067	10935	*	10.6638	10.8566	53.8179	24.4485	28.5188	9.56463	5.88006	6.6713	*
Jun-Aug 2014	62472	62472	10056	19053	29109	9259	12318	11786	*	10.2001	10.406	60.5273	20.5452	26.6198	7.39554	6.15666	7.112	*
Jul-Sep 2014	60577	60577	10281	16076	26357	9435	14801	9984	*	9.87564	10.0824	64.4779	17.538	24.4933	7.54341	7.3198	6.01707	*
Aug-Oct 2014	58511	58511	10594	12798	23392	10673	15511	8935	*	9.40599	9.62088	77.0809	14.2499	22.589	8.41116	7.47698	5.24752	*
Sep-Nov 2014	53827	53827	7498	16132	23630	10727	11551	7919	*	8.67346	8.85435	66.5956	18.4332	23.9231	8.37883	5.48637	4.64251	*
Oct-Dec 2014	49467	49467	5576	16361	21937	10569	11368	5593	*	7.99474	8.14474	52.9585	19.1763	22.8873	8.21321	5.34532	3.28718	*
Nov-Jan 2015	45173	45173	5007	15923	20930	7977	11032	5234	*	7.32054	7.46543	47.5228	19.1164	22.3061	6.2431	5.21817	3.04166	*
Dec-Feb 2015	46380	46380	5045	19084	24129	7570	10076	4605	*	7.50198	7.69064	44.4219	22.9155	25.4964	5.82595	4.90156	2.66291	*
Jan-Mar 2015	45626	45626	5467	19733	25200	5682	9338	5406	*	7.44981	7.7019	49.3233	24.1303	27.1373	4.44298	4.63968	3.17278	*
Feb-Apr 2015	41596	41596	3941	18986	22927	4071	10107	4491	*	6.7667	7.03491	41.93	23.598	25.5156	3.15408	4.99664	2.64055	*
Mar-May 2015	41664	41664	3487	15756	19243	6711	10128	5582	*	6.93013	7.17338	33.9334	21.0094	22.5669	5.35176	5.01126	3.32183	*
Apr-Jun 2015	42056	42056	1869	15721	17590	9261	9959	5246	*	7.01831	7.23566	19.9403	21.3906	21.2265	7.17195	4.95051	3.12141	*
May-Jul 2015	49707	49707	*	19308	20709	11649	10075	7274	*	8.27774	8.49739	*	24.6395	24.18	8.80346	5.11793	4.27523	*
Jun-Aug 2015	48317	48317	1917	17973	19890	12866	9426	6135	*	8.04326	8.24414	26.7588	22.2468	22.6144	9.83556	4.71175	3.66794	*
Jul-Sep 2015	48223	48223	2483	18785	21268	12199	9356	5400	*	7.99519	8.19701	27.7709	22.5608	23.066	9.52035	4.6611	3.22901	*
Aug-Oct 2015	50492	50492	2524	18469	20993	12613	11374	5512	*	8.30773	8.49871	32.5216	22.0929	22.9788	9.76654	5.60091	3.23214	*
Sep-Nov 2015	45171	44236	2815	12645	15460	12703	12090	3983	*	7.33635	7.36928	30.1263	16.0531	17.5455	9.57445	5.90866	2.27768	*
Oct-Dec 2015	45715	45045	3717	12979	16696	12115	12063	4171	*	7.3213	7.38554	39.7753	15.659	18.1026	8.99707	5.89368	2.33871	*
Nov-Jan 2016	44459	43766	3720	13366	17086	11513	11310	3857	*	7.19663	7.24648	39.1249	16.9306	19.3163	8.53049	5.53045	2.19097	*
Dec-Feb 2016	48416	47685	2193	14715	16908	9815	15410	5552	*	7.82801	7.861	31.342	17.4344	18.4991	7.44107	7.38915	3.17709	*
Jan-Mar 2016	46891	46199	1786	12403	14189	9793	16127	6090	*	7.64336	7.67479	22.4062	14.9398	15.5938	7.5405	7.81165	3.48703	*
Feb-Apr 2016	38670	37977	*	9624	10928	8211	14258	4580	*	6.36167	6.38073	*	11.5925	12.0706	6.44248	6.99717	2.64083	*
Mar-May 2016	37238	36590	1973	8615	10588	7205	14741	4056	*	6.17501	6.18165	25.2787	10.4284	11.7103	5.55021	7.3698	2.36277	*
Apr-Jun 2016	43712	43242	2793	13756	16549	6999	16111	3583	*	7.16501	7.21881	35.4352	15.556	17.1829	5.34945	8.01646	2.09658	*
May-Jul 2016	46663	46257	3552	14329	17881	6127	17393	4856	*	7.68276	7.74728	35.04	16.5319	18.4698	4.71761	8.73915	2.83375	*
Jun-Aug 2016	39844	39844	4110	13973	18083	4775	12637	4349	*	6.56407	6.67426	38.6387	16.3776	18.8453	3.55897	6.38561	2.574	*
Jul-Sep 2016	37645	37645	3652	12232	15884	5061	10971	5729	*	6.20834	6.33315	32.31	14.799	16.9056	3.79243	5.57107	3.36847	*
Aug-Oct 2016	39792	39792	4534	14152	18686	5438	10056	5612	*	6.56176	6.68451	39.0492	16.8625	19.5589	4.03724	5.0909	3.34995	*
Sep-Nov 2016	39343	38992	3509	15769	19278	6847	7251	5616	*	6.46814	6.57632	32.8589	18.9204	20.5035	5.10601	3.62679	3.4064	*
Oct-Dec 2016	35484	35076	2992	13648	16640	6663	5942	5831	*	5.85837	5.93686	30.8009	16.0849	17.5965	5.00688	2.99556	3.53788	*
Nov-Jan 2017	30715	30282	2244	13498	15742	5508	3164	5868	*	5.05854	5.10508	22.1477	15.5873	16.2745	4.20025	1.58583	3.53933	*
Dec-Feb 2017	31226	31226	*	11400	12722	7966	3944	6594	*	5.13368	5.24685	*	13.7926	13.6553	6.06467	1.99886	3.80474	*
Jan-Mar 2017	29184	29184	3560	10332	13892	6086	5020	4186	*	4.75383	4.85396	34.1225	12.6192	15.0496	4.62002	2.49412	2.37937	*
Feb-Apr 2017	28450	28450	3166	9691	12857	6023	4816	4754	*	4.61807	4.70589	31.4712	11.6804	13.8206	4.58204	2.40383	2.64495	*
Mar-May 2017	31432	31432	2972	12084	15056	6085	4834	5457	*	5.08377	5.16954	30.5856	14.5391	16.2187	4.56914	2.43625	2.97229	*
Apr-Jun 2017	32850	32850	1515	12170	13685	8226	4435	6504	*	5.32971	5.40461	17.9545	14.6729	14.9759	6.09338	2.26319	3.50671	*
May-Jul 2017	33530	33530	1670	10972	12642	7484	6121	7283	*	5.49513	5.58334	18.2295	13.4209	13.9054	5.64604	3.15059	3.98438	*
Jun-Aug 2017	35147	35147	2269	13580	15849	5759	7726	5813	*	5.68498	5.76199	21.7587	14.9713	15.6711	4.4235	3.88062	3.23732	*
Jul-Sep 2017	36064	36064	3618	13995	17613	5411	7667	5373	*	5.7806	5.89895	31.7759	15.8866	17.7052	4.06894	3.87449	2.96823	*
Aug-Oct 2017	36340	36340	5385	11796	17181	7548	7112	4499	*	5.79156	5.91093	35.9431	13.9556	17.2661	5.62239	3.58143	2.46579	*
Sep-Nov 2017	27940	27940	6280	7639	13919	4276	5681	4064	*	4.47622	4.59354	39.7317	9.71401	14.7377	3.17902	2.89329	2.22146	*
Oct-Dec 2017	28352	28352	5871	8258	14129	3869	5378	4976	*	4.48557	4.59256	35.4016	9.96958	14.212	2.8672	2.6897	2.7185	*
Nov-Jan 2018	28778	28778	5973	8340	14313	4640	5541	4284	*	4.5886	4.68925	41.3156	10.3469	15.0566	3.372	2.77393	2.36314	*
Dec-Feb 2018	28262	28262	5265	7712	12977	5163	4340	5782	*	4.46506	4.53133	39	9.67265	13.9193	3.76167	2.14125	3.03463	*
Jan-Mar 2018	26010	26010	3308	9024	12332	4364	4031	5283	*	4.12938	4.19413	29.7081	11.3567	13.6122	3.30221	1.98077	2.72466	*
Feb-Apr 2018	25158	25158	*	10161	11619	3226	5104	5209	*	4.00999	4.09142	*	13.4677	13.7323	2.4286	2.52542	2.66655	*
Mar-May 2018	28332	28332	*	10259	11911	4349	8364	3708	*	4.60073	4.69484	*	15.1547	15.6169	3.26843	4.18198	1.90997	*
Apr-Jun 2018	26953	26953	3138	7865	11003	4483	9707	1760	*	4.40488	4.50601	32.7694	12.305	14.9715	3.3215	4.93714	0.911525	*
May-Jul 2018	28175	28175	3133	8326	11459	6264	9005	*	*	4.667	4.77023	35.9825	13.2959	16.0652	4.79086	4.60475	*	*
Jun-Aug 2018	25032	25032	2993	7236	10229	5739	7772	*	*	4.10076	4.20304	37.3239	10.7765	13.6087	4.34059	3.98178	*	*
Jul-Sep 2018	32629	32629	3065	11615	14680	8210	7306	2433	*	5.36798	5.49992	39.8621	17.7507	20.0758	6.18526	3.78512	1.25163	*
Aug-Oct 2018	38350	38350	3281	16237	19518	7505	8371	2956	*	6.15235	6.31886	41.7589	21.4169	23.3271	5.58878	4.29315	1.52395	*
Sep-Nov 2018	36847	36847	3709	16603	20312	8172	5261	3102	*	5.95551	6.06882	40.219	22.3564	24.3295	6.06817	2.6763	1.61211	*
Oct-Dec 2018	34613	34613	2335	15366	17701	8829	4934	3149	*	5.59887	5.71325	34.313	20.4064	21.559	6.46335	2.51432	1.6496	*
Nov-Jan 2019	27300	27300	*	11210	12332	7254	5310	2404	*	4.40357	4.49329	*	14.1152	14.5922	5.30904	2.70302	1.2654	*
Dec-Feb 2019	31604	31604	*	11320	12617	9528	6528	2931	*	5.21596	5.32009	*	14.4941	15.1674	7.07959	3.46806	1.55864	*
Jan-Mar 2019	30958	30958	*	11018	12231	7826	6951	3950	*	5.09884	5.21793	*	13.65	14.3696	5.92511	3.67795	2.11106	*
Feb-Apr 2019	32672	32672	*	11001	12472	7723	5784	6693	*	5.36298	5.52616	*	14.3612	15.5733	5.84363	3.02732	3.56168	*
Mar-May 2019	30733	30733	*	9787	9787	7404	5522	8020	*	5.0927	5.2507	*	13.1457	12.9786	5.58868	2.88589	4.31007	*
Apr-Jun 2019	31066	31066	*	9983	11067	10329	3705	5965	*	5.10427	5.28464	*	13.4506	14.1076	7.78237	1.93132	3.22699	*
May-Jul 2019	28361	28361	*	8335	9352	11111	2139	5759	*	4.76971	4.88892	*	11.6128	12.3428	8.60811	1.12264	3.11752	*
Jun-Aug 2019	33918	33918	1987	10799	12786	12570	2768	5794	*	5.58886	5.73771	37.1055	14.2885	15.7983	9.59249	1.43293	3.11509	*
Jul-Sep 2019	35463	34905	2665	9446	12111	13126	2933	6735	*	5.75835	5.84391	45.704	12.3926	14.7598	9.83626	1.51099	3.58859	*
Aug-Oct 2019	36327	35263	2628	9238	11866	13087	4211	6099	*	5.87512	5.87286	42.3939	12.0225	14.2898	9.92884	2.15732	3.20329	*
Sep-Nov 2019	34471	33509	3326	5638	8964	12760	5149	6636	*	5.51107	5.51566	42.1173	7.61676	10.9426	9.60822	2.58865	3.42244	*
Oct-Dec 2019	28057	27501	2144	4959	7103	7004	6110	7284	*	4.51079	4.53019	32.3818	6.44336	8.49804	5.3987	2.99373	3.8408	*
Nov-Jan 2020	28828	28828	2130	7697	9827	6257	5994	6750	*	4.60617	4.70123	33.2553	9.35749	11.0839	4.80211	2.89904	3.60027	*
Dec-Feb 2020	25268	24382	2456	7551	10007	5126	4125	5124	*	4.02938	3.97895	27.925	9.15373	10.9623	3.93143	2.03406	2.72107	*
Jan-Mar 2020	22017	19951	2668	5204	7872	3674	4667	3738	2066	3.51489	3.26207	25.4677	6.50606	8.7019	2.81986	2.31103	1.97874	13.9727
Feb-Apr 2020	20807	18596	2470	4861	7331	4960	2693	3612	2211	3.25964	3.01483	25.1707	5.65864	7.65904	3.82566	1.35308	1.87712	10.2818
Mar-May 2020	22192	21035	*	8637	9338	*	4885	5146	*	3.4831	3.404	*	9.54628	9.47193	*	2.50595	2.59127	*
Apr-Jun 2020	27204	27204	*	13498	14236	*	6789	5126	*	4.33688	4.45845	*	15.0932	14.7781	*	3.50091	2.57839	*
May-Jul 2020	28245	27873	*	13815	14655	*	6710	5097	*	4.53012	4.56456	*	16.0978	15.6415	*	3.42714	2.60534	*
Jun-Aug 2020	31239	30838	*	15404	16942	2647	5591	5658	*	5.01803	5.08208	*	17.0056	17.7822	2.1138	2.82855	2.99943	*
Jul-Sep 2020	25933	25514	*	9981	11553	5284	3324	5353	*	4.18577	4.22913	*	11.3053	12.2668	4.08305	1.76325	2.79995	*
Aug-Oct 2020	28678	27782	*	8882	10429	7149	4524	5680	*	4.6572	4.62972	*	10.1997	11.219	5.538	2.42215	2.96986	*
Sep-Nov 2020	28245	26043	*	8676	8676	9016	4440	3911	2202	4.59761	4.35172	*	9.76862	9.40009	6.77396	2.3395	2.13396	13.8595
Oct-Dec 2020	32308	29897	*	7897	9611	10406	5709	4171	2411	5.21933	4.96068	*	8.90435	10.2445	7.51526	3.07572	2.25724	14.766
Nov-Jan 2021	33244	31839	3034	9447	12481	8508	5736	5114	*	5.34965	5.26198	46.434	11.1336	13.6576	5.91906	3.15433	2.71867	*
Dec-Feb 2021	26543	26011	3228	7609	10837	5362	5070	4742	*	4.27236	4.30262	51.6067	9.26672	12.2638	3.80486	2.76303	2.47296	*
Jan-Mar 2021	29811	29288	2757	10092	12849	5355	6324	4760	*	4.77966	4.82701	57.7503	12.0929	14.5634	3.78844	3.43384	2.46624	*
Feb-Apr 2021	25141	24588	1789	8112	9901	4565	6927	3195	*	4.06443	4.08928	32.3391	10.0908	11.5232	3.27672	3.7724	1.66044	*
Mar-May 2021	25001	25001	2023	6649	8672	4502	6902	4925	*	4.08766	4.2026	29.5587	8.76056	10.4809	3.19105	3.84348	2.5719	*
Apr-Jun 2021	23893	23124	*	5445	6388	2912	8573	5251	*	3.92548	3.90225	*	7.52113	8.00692	2.05195	4.68073	2.79709	*
May-Jul 2021	24178	23302	*	5577	5952	4181	8262	4907	*	3.97257	3.93538	*	7.43838	7.31411	2.91853	4.56555	2.63086	*
Change on year	-4067	-4571	*	-8238	-8703	*	1552	-190	*	-0.557548	-0.629171	*	-8.65945	-8.3274	*	1.13841	0.025524	*
Percentage change on year	-14.399	-16.3994	*	-59.6308	-59.3859	*	23.1297	-3.72768	*
1 Denominator = all economically active people in the relevant age group
Quality indicator
Shaded estimates are based on a small sample size. This may result in a less precise estimates, which should be used with caution.
Unshaded estimates are based on a larger sample size. This is likely to result in estimates of higher precision, although they will still be subject to some sampling variability.
Relationship between columns: 1=2+9; 2=3+4+6+7+8; 5=3+4

## Sheet: nwest_p
Unemployment by age (levels & rates(1)): People - not seasonally adjusted
Date of Publication:	2021-09-14														Date of next publication:	2021-10-12
Email:	labour.market@ons.gov.uk														Telephone:			+44 1633 455400
															Source:			Labour Force Survey
	North West
									thousands									%
	All aged 16 & over	16 - 64	16 - 17	18 - 24	16 - 24	25 - 34	35 - 49	50 - 64	65+	All aged 16 & over	16 - 64	16 - 17	18 - 24	16 - 24	25 - 34	35 - 49	50 - 64	65+
	1	2	3	4	5	6	7	8	9
Jun-Aug 2001	182679	182242	24104	51948	76052	39917	43645	22628	*	5.6795	5.73029	23.2285	12.2536	14.4117	5.33695	3.66137	3.17524	*
Jul-Sep 2001	177466	177029	23496	50945	74441	40182	40276	22130	*	5.55611	5.60748	21.9685	12.3167	14.2996	5.4241	3.39047	3.12697	*
Aug-Oct 2001	170174	170174	21622	45042	66664	42071	40161	21278	*	5.34479	5.40716	19.6649	11.4994	13.2891	5.61868	3.36888	3.0196	*
Sep-Nov 2001	175197	174315	23986	42622	66608	43383	41913	22411	*	5.46758	5.50363	22.0059	10.7264	13.1545	5.79433	3.52069	3.10517	*
Oct-Dec 2001	166742	165861	21563	42284	63847	37184	41792	23038	*	5.18367	5.21967	19.8197	10.4628	12.4475	4.97494	3.48905	3.20217	*
Nov-Jan 2002	165813	164953	19299	42106	61405	38710	40044	24794	*	5.16308	5.19826	18.9085	10.2113	11.9369	5.22554	3.34022	3.44749	*
Dec-Feb 2002	158929	158929	17523	39873	57396	35123	41350	25060	*	4.96644	5.02379	18.719	9.73272	11.4041	4.73777	3.44318	3.4904	*
Jan-Mar 2002	173869	173341	19623	42463	62086	42381	43254	25620	*	5.43547	5.48109	20.8438	10.5326	12.4846	5.70494	3.58282	3.58281	*
Feb-Apr 2002	183066	182529	22152	47312	69464	43049	46747	23269	*	5.6965	5.74801	23.6034	11.6349	13.8792	5.82949	3.84497	3.22841	*
Mar-May 2002	172108	171049	19111	44837	63948	40935	45302	20864	*	5.37072	5.40347	20.9587	11.0865	12.9029	5.56786	3.71663	2.91467	*
Apr-Jun 2002	172445	171856	19475	47962	67437	38511	47139	18769	*	5.3722	5.41464	22.09	11.5939	13.4378	5.24457	3.85694	2.62292	*
May-Jul 2002	175817	175176	20686	53304	73990	39458	44558	17170	*	5.49605	5.53495	23.6409	12.517	14.413	5.4156	3.68719	2.4031	*
Jun-Aug 2002	187609	186937	24743	51957	76700	41361	47775	21101	*	5.82106	5.86085	26.2047	11.9076	14.4511	5.64286	3.94479	2.95219	*
Jul-Sep 2002	191167	190465	24366	44614	68980	45148	52510	23827	*	5.90882	5.95763	24.7398	10.1623	12.8334	6.14127	4.36332	3.30521	*
Aug-Oct 2002	181401	180715	24939	41972	66911	37720	49856	26228	*	5.53992	5.59272	23.9897	9.48533	12.2446	5.08923	4.1221	3.57256	*
Sep-Nov 2002	168207	168207	23689	39472	63161	35815	46511	22720	*	5.13119	5.19845	21.3046	9.13793	11.6286	4.80177	3.85406	3.07074	*
Oct-Dec 2002	156966	156966	24426	40226	64652	31733	39855	20726	*	4.78303	4.83953	22.5949	9.14125	11.7945	4.29101	3.30947	2.75807	*
Nov-Jan 2003	147901	146845	20628	34510	55138	34739	38255	18713	*	4.54168	4.56634	21.3132	7.75281	10.1747	4.75729	3.18543	2.51947	*
Dec-Feb 2003	158528	156980	22284	40223	62507	37969	35535	20969	1548	4.8595	4.87471	24.3355	9.00599	11.6142	5.26643	2.94341	2.78155	3.69099
Jan-Mar 2003	164008	161947	22024	40681	62705	41817	36892	20533	2061	5.01918	5.02448	24.355	9.13855	11.7077	5.80714	3.05202	2.70633	4.635
Feb-Apr 2003	162188	160854	22822	39753	62575	40480	36923	20876	1334	4.95861	4.98817	25.0783	9.2256	11.9898	5.59767	3.0421	2.72563	2.89202
Mar-May 2003	156966	155625	20666	39412	60078	36250	39752	19545	1341	4.79235	4.81851	23.5239	9.21972	11.6583	5.00357	3.26716	2.52776	2.94008
Apr-Jun 2003	156539	154811	22540	42479	65019	31663	36008	22121	1728	4.7691	4.77948	25.2504	10.0392	12.6891	4.39934	2.94681	2.81788	3.99215
May-Jul 2003	165788	163620	22991	45695	68686	34446	35915	24573	2168	5.02353	5.02285	25.3867	10.4789	13.0425	4.77672	2.94704	3.10628	5.07503
Jun-Aug 2003	170515	168829	28114	48659	76773	36565	31707	23784	1686	5.15471	5.17221	29.5579	10.8564	14.1303	5.0618	2.60572	3.04283	3.85019
Jul-Sep 2003	175107	173738	28202	50987	79189	38943	32865	22741	1369	5.28089	5.3099	29.0398	11.2568	14.3964	5.35281	2.70537	2.91711	3.11859
Aug-Oct 2003	168814	167780	29136	51007	80143	36038	30458	21141	*	5.08271	5.12759	28.8478	11.1579	14.359	4.97221	2.48937	2.76118	*
Sep-Nov 2003	164827	163522	22032	46250	68282	37896	34856	22488	1305	4.9633	5.0017	22.2802	10.3045	12.4667	5.25931	2.8131	2.95118	2.52961
Oct-Dec 2003	150631	149771	21395	40274	61669	32659	33629	21814	*	4.54764	4.58994	21.8368	8.9058	11.2085	4.55244	2.71518	2.88211	*
Nov-Jan 2004	153968	153620	18561	41387	59948	36057	36384	21231	*	4.64124	4.69332	20.3237	9.04029	10.9168	5.01976	2.93228	2.77557	*
Dec-Feb 2004	149649	149649	19531	39217	58748	33023	38477	19401	*	4.49964	4.56048	22.5928	8.48271	10.7055	4.59502	3.0988	2.51205	*
Jan-Mar 2004	151411	151411	21648	39955	61603	32966	38069	18773	*	4.56409	4.62757	24.5259	8.7065	11.2584	4.60138	3.06915	2.44458	*
Feb-Apr 2004	145948	145948	22366	36723	59089	28206	41797	16856	*	4.44	4.50151	25.5069	8.45542	11.3198	3.94125	3.36861	2.20697	*
Mar-May 2004	141663	141663	20612	38223	58835	26786	38273	17769	*	4.31846	4.3788	22.7989	8.74046	11.1489	3.76912	3.09973	2.33161	*
Apr-Jun 2004	140445	140445	18150	39909	58059	25547	39941	16898	*	4.2547	4.31812	20.8793	8.89936	10.8445	3.56766	3.21559	2.22663	*
May-Jul 2004	153735	153157	27413	44102	71515	23746	37735	20161	*	4.61868	4.67282	27.2932	9.59916	12.7734	3.30714	3.0428	2.65423	*
Jun-Aug 2004	152886	151202	28040	44556	72596	25128	36269	17209	1684	4.61659	4.63458	27.3804	9.64036	12.8582	3.50804	2.94755	2.29114	3.42374
Jul-Sep 2004	157397	155662	33199	41994	75193	26065	36474	17930	1735	4.73541	4.75124	30.9406	9.11006	13.2321	3.61974	2.95817	2.37513	3.64557
Aug-Oct 2004	158477	157366	27153	49306	76459	28876	35585	16446	*	4.75974	4.80086	26.3942	10.519	13.3762	4.05409	2.87859	2.17024	*
Sep-Nov 2004	156001	153820	25136	48043	73179	28179	34410	18052	2181	4.6485	4.66323	25.2626	10.1984	12.8253	3.9602	2.75607	2.35077	3.80177
Oct-Dec 2004	151880	149607	18904	50847	69751	27479	32511	19866	2273	4.4991	4.51402	20.5248	10.5221	12.1233	3.87189	2.59329	2.56148	3.69515
Nov-Jan 2005	145682	143060	17222	46192	63414	27185	31119	21342	2622	4.32275	4.32715	18.6897	9.51473	10.9784	3.80808	2.48231	2.80459	4.09547
Dec-Feb 2005	157387	155976	16856	51274	68130	28181	35749	23916	1411	4.68358	4.73435	18.5182	10.6417	11.8933	3.91273	2.86605	3.17126	2.14307
Jan-Mar 2005	161922	160505	17711	50242	67953	30326	36404	25822	1417	4.83894	4.89651	20.1079	10.6459	12.1341	4.24008	2.91968	3.41627	2.07519
Feb-Apr 2005	154359	153276	17248	45474	62722	28902	35717	25935	*	4.63565	4.69797	20.3343	9.79104	11.4192	4.04422	2.8634	3.45192	*
Mar-May 2005	139494	139494	16671	39050	55721	26096	35043	22634	*	4.20837	4.29099	20.1567	8.72981	10.5129	3.63994	2.7889	3.02844	*
Apr-Jun 2005	139008	138276	19526	42073	61599	23723	34500	18454	*	4.18462	4.24364	23.1801	9.15319	11.3256	3.32844	2.73994	2.48487	*
May-Jul 2005	146435	145758	19911	44997	64908	22322	40174	18354	*	4.37831	4.43583	23.3906	9.45854	11.5731	3.10242	3.19483	2.45342	*
Jun-Aug 2005	163195	162094	26449	57025	83474	23217	36389	19014	*	4.82477	4.88145	29.8916	11.1448	13.9087	3.22888	2.90406	2.54071	*
Jul-Sep 2005	156911	156442	23932	52771	76703	22761	37218	19760	*	4.65468	4.72988	26.7885	10.4985	12.9569	3.16183	2.98788	2.63455	*
Aug-Oct 2005	163192	161823	25947	56576	82523	23502	35424	20374	1369	4.82068	4.86842	30.2437	11.2041	13.9692	3.25727	2.82904	2.68255	2.23262
Sep-Nov 2005	160410	158972	23255	49857	73112	22706	41512	21642	1438	4.76419	4.80553	28.3757	10.1826	12.7912	3.18811	3.29236	2.83474	2.4418
Oct-Dec 2005	159028	157626	23132	47286	70418	23058	44332	19818	1402	4.74342	4.78367	27.6434	9.75438	12.3878	3.23601	3.5217	2.62397	2.4375
Nov-Jan 2006	156237	155685	20892	47614	68506	26081	41409	19689	*	4.68106	4.74495	24.0237	10.0298	12.1964	3.68559	3.298	2.60386	*
Dec-Feb 2006	161887	160907	21347	48540	69887	30604	44345	16071	*	4.83054	4.88484	25.0059	10.2185	12.4712	4.30613	3.51847	2.10751	*
Jan-Mar 2006	168659	166664	19586	50307	69893	34732	44043	17996	1995	5.00803	5.03608	25.1541	10.569	12.6195	4.83112	3.45398	2.36326	3.41773
Feb-Apr 2006	162123	160149	18251	47467	65718	32632	43468	18331	1974	4.80819	4.83319	24.4128	9.94702	11.9063	4.55743	3.40045	2.38918	3.38686
Mar-May 2006	164884	163415	17128	49778	66906	30568	47072	18869	1469	4.90375	4.94191	23.1926	10.4581	12.1685	4.31825	3.67374	2.45785	2.6381
Apr-Jun 2006	168523	166767	17502	56162	73664	31546	44973	16584	1756	4.99935	5.03159	23.728	11.5903	13.1938	4.4679	3.52434	2.14278	3.10818
May-Jul 2006	179735	177928	21663	61115	82778	30418	48808	15924	1807	5.29218	5.32672	28.7834	12.3838	14.5538	4.31168	3.80303	2.03464	3.23002
Jun-Aug 2006	196256	195072	23193	70738	93931	34166	44600	22375	*	5.73161	5.79156	29.2549	13.7962	15.8664	4.86033	3.48803	2.81593	*
Jul-Sep 2006	197457	197024	27312	67776	95088	29211	51123	21602	*	5.74838	5.82357	31.024	13.1477	15.7553	4.20061	3.97872	2.70237	*
Aug-Oct 2006	200187	199774	26748	67918	94666	31910	50226	22972	*	5.83888	5.92292	30.5744	13.1464	15.6702	4.58698	3.94483	2.87183	*
Sep-Nov 2006	175963	175565	23882	56668	80550	32147	43309	19559	*	5.16526	5.24098	27.194	11.4409	13.8133	4.59339	3.412	2.45239	*
Oct-Dec 2006	175169	174310	22215	57133	79348	33700	39120	22142	*	5.1473	5.20822	25.4841	11.791	13.8788	4.75987	3.08102	2.7768	*
Nov-Jan 2007	181715	180822	21086	56088	77174	34910	43445	25293	*	5.37643	5.44283	24.7485	12.0314	13.9965	4.95368	3.43422	3.15754	*
Dec-Feb 2007	188459	187517	20522	54988	75510	36051	48633	27323	*	5.60039	5.66626	26.1733	11.7677	13.8376	5.11004	3.84816	3.43952	*
Jan-Mar 2007	200022	199491	19070	58068	77138	40776	53844	27733	*	5.89702	5.98554	24.703	12.3424	14.0847	5.77153	4.24634	3.42087	*
Feb-Apr 2007	193751	193260	16637	56799	73436	39525	52936	27363	*	5.70542	5.7873	22.9739	12.0117	13.4676	5.56696	4.16555	3.36442	*
Mar-May 2007	191093	190089	15113	55839	70952	36143	52375	30619	*	5.59823	5.67185	21.3974	11.8165	13.0623	5.04564	4.085	3.781	*
Apr-Jun 2007	189715	188766	18569	57830	76399	33633	47569	31165	*	5.58214	5.65451	26.5872	12.1311	13.9784	4.71769	3.74117	3.86011	*
May-Jul 2007	199665	198661	23449	64588	88037	36325	42177	32122	*	5.84279	5.92074	28.8057	13.2528	15.4788	5.12526	3.31	3.99722	*
Jun-Aug 2007	213289	212760	30322	74695	105017	34964	39804	32975	*	6.20931	6.30782	34.3471	15.0479	17.962	4.90872	3.1321	4.0954	*
Jul-Sep 2007	214446	213391	30795	73544	104339	34139	40012	34901	*	6.26984	6.35585	32.6963	14.88	17.7317	4.83227	3.17998	4.33965	*
Aug-Oct 2007	208532	207113	30162	73531	103693	30447	41395	31578	1419	6.0801	6.1524	31.7198	15.0052	17.7215	4.30151	3.28401	3.88447	2.23937
Sep-Nov 2007	203708	202237	22541	69304	91845	36783	41934	31675	1471	5.95141	6.01748	23.4993	14.3221	15.8403	5.21543	3.32362	3.89109	2.37162
Oct-Dec 2007	191885	191490	18325	67223	85548	35110	41066	29766	*	5.5834	5.67694	19.5552	13.8718	14.7927	4.97909	3.21741	3.65994	*
Nov-Jan 2008	191140	191140	15466	63218	78684	37717	44720	30019	*	5.58831	5.69411	17.1883	13.0447	13.6936	5.3634	3.50346	3.74061	*
Dec-Feb 2008	198432	198432	16980	65127	82107	38767	49563	27995	*	5.81696	5.92644	20.0776	13.6564	14.6236	5.5051	3.89155	3.46056	*
Jan-Mar 2008	206093	205669	12573	67811	80384	47249	48162	29874	*	6.06397	6.16615	15.7768	14.3831	14.5846	6.73336	3.77683	3.70008	*
Feb-Apr 2008	205997	204289	12222	66760	78982	48379	46837	30091	1708	6.07276	6.14091	15.569	14.4286	14.5941	6.91293	3.67611	3.70774	2.60935
Mar-May 2008	200449	198670	13223	58635	71858	51397	47036	28379	1779	5.89043	5.95157	17.429	12.7564	13.4183	7.24962	3.69719	3.45487	2.74342
Apr-Jun 2008	208751	206914	16801	65934	82735	51457	47117	25605	1837	6.11609	6.1868	22.2592	13.9683	15.1113	7.23189	3.72321	3.12288	2.67402
May-Jul 2008	220965	220522	23494	71736	95230	49521	49415	26356	*	6.42807	6.53906	30.3489	14.5154	16.6597	6.93937	3.89689	3.21777	*
Jun-Aug 2008	232167	230875	30248	81667	111915	45930	44806	28224	1292	6.76324	6.85198	37.8128	16.2779	19.2393	6.57035	3.55376	3.40907	2.04066
Jul-Sep 2008	242074	239759	32238	85525	117763	42753	49817	29426	2315	7.04985	7.11972	41.1935	16.9378	20.1927	6.14628	3.94687	3.56008	3.49608
Aug-Oct 2008	253501	250289	31930	86408	118338	43350	55491	33110	3212	7.4082	7.46282	40.8699	17.8188	21.0173	6.28204	4.38626	3.96248	4.71763
Sep-Nov 2008	261869	259150	27529	91417	118946	46211	57968	36025	2719	7.59833	7.67166	36.6467	18.8088	21.1967	6.62442	4.54801	4.26483	3.97619
Oct-Dec 2008	261693	260367	25081	84934	110015	51491	62291	36570	1326	7.58514	7.69966	34.6998	17.7998	20.023	7.32458	4.86969	4.30261	1.93472
Nov-Jan 2009	255995	255137	19581	83898	103479	55636	60982	35040	*	7.40077	7.51764	26.2561	17.4573	18.6392	7.83451	4.77067	4.12104	*
Dec-Feb 2009	266254	265397	17810	83967	101777	59009	71375	33236	*	7.72675	7.85067	25.1316	17.7489	18.7108	8.26511	5.58189	3.93803	*
Jan-Mar 2009	274749	273366	18270	84022	102292	60913	73982	36179	1383	7.96304	8.06854	25.6958	17.8397	18.8701	8.43475	5.80315	4.26169	2.2214
Feb-Apr 2009	280089	278735	19416	86884	106300	61295	76798	34342	1354	8.09762	8.20145	29.1948	18.3739	19.7081	8.46437	6.00234	4.01372	2.24555
Mar-May 2009	276787	275434	21369	85381	106750	57307	78533	32844	1353	8.0246	8.13435	31.2234	17.8259	19.5009	7.99686	6.17377	3.86405	2.14174
Apr-Jun 2009	284326	282328	27692	86908	114600	55840	74295	37593	1998	8.24859	8.34409	39.2366	18.2	20.9089	7.83001	5.83979	4.42219	3.15147
May-Jul 2009	295610	294075	34476	85972	120448	59627	76246	37754	1535	8.54844	8.67557	47.0797	18.0972	21.9681	8.31806	5.99925	4.4227	2.24527
Jun-Aug 2009	311987	310038	35320	98405	133725	66398	68046	41869	1949	8.96505	9.10263	47.7472	20.5966	24.2367	9.16613	5.36585	4.85853	2.63343
Jul-Sep 2009	308983	307017	33154	99060	132214	68617	66824	39362	1966	8.90351	9.03446	44.7211	20.5921	23.8141	9.46565	5.29889	4.59248	2.72821
Aug-Oct 2009	296708	293799	29735	90713	120448	66659	65503	41189	2909	8.56145	8.66365	39.0828	19.205	21.9626	9.11695	5.22137	4.80577	3.9069
Sep-Nov 2009	286230	283625	31677	74752	106429	66394	69740	41062	2605	8.28673	8.39786	40.134	16.4704	19.976	9.05819	5.54447	4.80954	3.39507
Oct-Dec 2009	286161	284144	30975	73376	104351	68189	72604	39000	2017	8.29633	8.43282	40.0468	16.4648	19.9524	9.28362	5.79264	4.54223	2.52934
Nov-Jan 2010	284559	282677	30672	78425	109097	68755	66316	38509	1882	8.26673	8.40959	40.8415	17.303	20.6488	9.37432	5.33571	4.49499	2.32759
Dec-Feb 2010	288319	286021	27068	81868	108936	68689	70637	37759	2298	8.35792	8.50111	38.2554	17.9805	20.7074	9.28949	5.67756	4.41693	2.69912
Jan-Mar 2010	300754	298449	26259	88146	114405	68210	78176	37658	2305	8.65468	8.80682	37.4369	18.7673	21.1932	9.16228	6.23355	4.42808	2.67377
Feb-Apr 2010	295085	293726	24902	85927	110829	63896	81279	37722	1359	8.53086	8.70386	39.8745	18.062	20.5931	8.64138	6.46555	4.49096	1.6109
Mar-May 2010	279205	278630	24315	82854	107169	64146	73117	34198	*	8.06995	8.25636	39.3046	17.4542	19.9735	8.62899	5.82488	4.0734	*
Apr-Jun 2010	269326	268439	22553	83560	106113	59358	69312	33656	*	7.7638	7.93897	37.8051	17.4763	19.7313	7.94892	5.52034	4.00106	*
May-Jul 2010	281000	280119	26955	82900	109855	60324	74766	35174	*	8.03938	8.22697	41.6107	16.9582	19.8427	8.0569	5.9452	4.16286	*
Jun-Aug 2010	295063	294189	30676	95937	126613	57713	71299	38564	*	8.38783	8.59754	44.0583	18.6941	21.7242	7.87375	5.65432	4.5637	*
Jul-Sep 2010	295993	294686	33387	96899	130286	58176	66320	39904	1307	8.42191	8.61389	45.2668	19.022	22.3414	7.95944	5.28956	4.67699	1.39785
Aug-Oct 2010	291123	289749	33832	98120	131952	59202	62191	36404	1374	8.32289	8.51213	45.0481	19.9672	23.2921	8.13154	4.94109	4.2791	1.46315
Sep-Nov 2010	267514	266136	31581	84359	115940	59360	62020	28816	1378	7.66743	7.83695	42.14	17.8042	21.1277	8.11424	4.92654	3.36358	1.48089
Oct-Dec 2010	256095	255637	28129	82005	110134	56902	60565	28036	*	7.37406	7.55873	40.9072	17.511	20.5065	7.79553	4.80553	3.28026	*
Nov-Jan 2011	257035	256573	26548	84722	111270	54738	59261	31304	*	7.38903	7.56851	41.3398	17.8635	20.6632	7.46501	4.71077	3.6389	*
Dec-Feb 2011	266247	265417	22219	91044	113263	55845	62360	33949	*	7.67158	7.83521	37.7714	18.9556	21.0086	7.61791	4.97406	3.9403	*
Jan-Mar 2011	268184	266842	24126	90909	115035	53239	63360	35208	1342	7.76508	7.92935	38.593	19.3275	21.5877	7.25	5.10375	4.11021	1.51683
Feb-Apr 2011	278998	277636	21516	92527	114043	59292	61396	42905	1362	8.08147	8.24716	34.2568	19.8084	21.5209	8.10783	4.94257	4.97136	1.58601
Mar-May 2011	287661	286708	21372	96446	117818	60602	66627	41661	*	8.32331	8.50757	33.7983	20.9718	22.5223	8.15338	5.39256	4.79906	*
Apr-Jun 2011	299123	298225	23203	105916	129119	61656	69785	37665	*	8.61507	8.79724	37.3135	22.3934	24.127	8.2628	5.617	4.34809	*
May-Jul 2011	288054	287128	24600	107400	132000	57539	67984	29605	*	8.2708	8.4554	41.58	22.2533	24.3637	7.65407	5.51219	3.40709	*
Jun-Aug 2011	299342	297788	30233	118828	149061	55043	66541	27143	1554	8.49683	8.68702	47.8045	23.463	26.1652	7.25959	5.39171	3.13456	1.63546
Jul-Sep 2011	309617	307179	29077	120958	150035	56629	65239	35276	2438	8.80138	8.97857	43.2932	24.3389	26.5954	7.51291	5.26106	4.08611	2.52438
Aug-Oct 2011	319217	313684	28450	123311	151761	56634	67366	37923	5533	9.04747	9.15253	42.5262	24.677	26.7845	7.45792	5.4358	4.39938	5.48066
Sep-Nov 2011	314187	309204	24307	112199	136506	60292	69095	43311	4983	8.94231	9.05236	36.5832	23.1645	24.7832	7.9303	5.57678	5.00312	5.09728
Oct-Dec 2011	313382	308984	23314	112575	135889	59505	70706	42884	4398	8.93338	9.0392	34.5931	23.4256	24.7991	7.83566	5.66196	4.97433	4.90186
Nov-Jan 2012	310446	308896	21147	109438	130585	59395	74630	44286	1550	8.93905	9.11095	31.9649	23.5761	24.6225	7.83106	6.00309	5.15921	1.87797
Dec-Feb 2012	323295	320543	24876	114630	139506	55724	75363	49950	2752	9.36868	9.51648	37.2072	25.1931	26.7323	7.36858	6.06617	5.89141	3.33535
Jan-Mar 2012	330231	327486	21776	115542	137318	60940	79293	49935	2745	9.53086	9.67687	34.9518	24.8363	26.031	8.05392	6.36967	5.83902	3.40385
Feb-Apr 2012	327707	325484	17850	117644	135494	61112	80257	48621	2223	9.38044	9.55637	32.226	24.7688	25.5476	8.03398	6.41003	5.63489	2.53837
Mar-May 2012	328873	327203	18425	120993	139418	64214	74908	48663	1670	9.33969	9.53544	35.6073	24.7695	25.8076	8.37751	5.96255	5.6037	1.85969
Apr-Jun 2012	311816	311230	19772	111324	131096	60493	69186	50455	*	8.81951	9.02653	44.2594	22.4399	24.2424	7.82026	5.50833	5.74914	*
May-Jul 2012	314471	312692	26771	109402	136173	57662	69951	48906	1779	8.85825	9.03022	47.4201	21.8953	24.4865	7.45755	5.5452	5.60886	2.03771
Jun-Aug 2012	304683	302871	27764	102528	130292	56950	69166	46463	1812	8.59231	8.75479	47.1511	19.987	22.7841	7.43344	5.52932	5.33686	2.09465
Jul-Sep 2012	304296	302497	26866	102353	129219	59171	69421	44686	1799	8.58542	8.75739	41.8174	19.8919	22.3256	7.78465	5.57323	5.13818	1.99574
Aug-Oct 2012	309410	305694	29084	97330	126414	64519	67986	46775	3716	8.80152	8.93063	44.6574	19.6023	22.5076	8.51985	5.49931	5.39014	4.02025
Sep-Nov 2012	297074	292595	24214	96049	120263	65366	64689	42277	4479	8.42504	8.52069	40.7335	19.0141	21.3009	8.65636	5.20637	4.84981	4.86061
Oct-Dec 2012	288226	283746	27187	91731	118918	60368	66976	37484	4480	8.18052	8.27601	43.5787	18.4747	21.2768	7.97251	5.42834	4.2663	4.72659
Nov-Jan 2013	290704	288186	22768	91256	114024	59610	71196	43356	2518	8.28457	8.45092	39.4237	18.5847	20.7777	7.87079	5.79924	4.94764	2.54686
Dec-Feb 2013	284162	282270	17477	85631	103108	65890	71904	41368	1892	8.17995	8.35293	34.0848	17.7246	19.2944	8.74006	5.93521	4.70342	2.00019
Jan-Mar 2013	276670	274356	16699	84093	100792	64900	67310	41354	2314	8.00252	8.16735	34.2797	17.7956	19.3361	8.65281	5.5923	4.67671	2.35872
Feb-Apr 2013	271328	268825	12480	81873	94353	67874	62418	44180	2503	7.81887	7.96476	27.6743	16.8747	17.7932	8.96018	5.19983	4.98077	2.6351
Mar-May 2013	265564	263255	16489	70641	87130	62565	69029	44531	2309	7.66278	7.81989	33.9057	15.1365	16.9078	8.15042	5.77034	5.01897	2.32865
Apr-Jun 2013	282719	281011	13554	84521	98075	67830	69100	46006	1708	8.1083	8.31393	30.128	17.7514	18.8199	8.792	5.76923	5.17125	1.59952
May-Jul 2013	288434	287301	18983	89376	108359	66285	71457	41200	*	8.28354	8.51333	41.7613	18.4178	20.4172	8.56844	5.99535	4.68968	*
Jun-Aug 2013	307508	306273	18846	104302	123148	65041	72505	45579	*	8.81561	9.07717	40.0119	21.1581	22.8024	8.50651	6.02924	5.25782	*
Jul-Sep 2013	291835	290690	22432	92951	115383	65815	65149	44343	*	8.38727	8.62702	39.2401	19.0385	21.156	8.64114	5.42735	5.14355	*
Aug-Oct 2013	267379	266879	20740	82836	103576	59085	62941	41277	*	7.68987	7.91464	34.8888	17.1557	19.0996	7.81617	5.24003	4.73045	*
Sep-Nov 2013	269642	269088	23457	78789	102246	64581	58143	44118	*	7.79121	8.00476	37.5378	16.6773	19.1142	8.4773	4.87265	5.06163	*
Oct-Dec 2013	270153	268995	21343	79999	101342	61417	59516	46720	*	7.80718	8.00973	37.5011	16.774	18.9838	8.00255	5.00922	5.3768	*
Nov-Jan 2014	273787	272069	18001	81262	99263	63454	58272	51080	1718	7.90725	8.10781	33.0306	17.085	18.7242	8.33189	4.8843	5.86531	1.60804
Dec-Feb 2014	258879	254907	17308	77536	94844	59985	51152	48926	3972	7.45158	7.57553	34.0514	16.2511	17.9649	7.7593	4.31582	5.5684	3.63483
Jan-Mar 2014	263722	259234	17222	79423	96645	61360	52389	48840	4488	7.59773	7.6989	35.0839	16.7852	18.5052	7.89119	4.39729	5.57581	4.31921
Feb-Apr 2014	262017	256959	18191	75087	93278	58941	55918	48822	5058	7.52112	7.60046	36.6267	16.0666	18.0417	7.50685	4.65439	5.5653	4.91478
Mar-May 2014	243307	239444	15026	71105	86131	51649	59940	41724	3863	6.99291	7.08386	32.951	15.2866	16.8638	6.60131	4.94567	4.76838	3.894
Apr-Jun 2014	237284	233523	15538	67838	83376	51539	59911	38697	3761	6.84374	6.93278	35.9943	14.7259	16.5481	6.61594	4.93963	4.43431	3.80734
May-Jul 2014	240434	236761	17092	72304	89396	53288	56651	37426	3673	6.89572	7.00835	37.9392	15.3428	17.3145	6.86223	4.67178	4.28804	3.38703
Jun-Aug 2014	238933	234523	16869	75740	92609	47549	55751	38614	4410	6.77708	6.87693	35.7212	15.231	17.0081	6.15414	4.58248	4.40529	3.82417
Jul-Sep 2014	222649	218374	16854	68818	85672	40311	52495	39896	4275	6.35191	6.4388	35.6955	14.2485	16.1584	5.21847	4.32977	4.55204	3.75989
Aug-Oct 2014	224494	221314	16861	68913	85774	41790	54537	39213	3180	6.40449	6.53373	34.998	14.4311	16.3159	5.40874	4.51684	4.44848	2.69485
Sep-Nov 2014	227852	225259	16823	68726	85549	45956	53268	40486	2593	6.51832	6.65934	33.3962	14.6567	16.4746	5.93095	4.43034	4.56887	2.29554
Oct-Dec 2014	225494	223420	14316	70199	84515	44469	53523	40913	2074	6.38861	6.55204	27.3363	14.3006	15.5572	5.73473	4.46444	4.58475	1.73275
Nov-Jan 2015	213797	210685	14827	68445	83272	43412	46483	37518	3112	6.07547	6.20023	29.6902	14.2357	15.6899	5.57697	3.87959	4.21209	2.57186
Dec-Feb 2015	205346	203090	13624	67258	80882	40700	45133	36375	2256	5.82173	5.97118	29.3855	14.0752	15.4293	5.21117	3.75849	4.0637	1.78958
Jan-Mar 2015	199628	197500	13956	55126	69082	43952	46731	37735	2128	5.67219	5.80338	28.9244	11.631	13.2288	5.65065	3.88897	4.18566	1.83096
Feb-Apr 2015	199941	197812	13269	57040	70309	44605	45170	37728	2129	5.6801	5.79808	28.6841	11.805	13.2798	5.71355	3.7668	4.1809	1.96502
Mar-May 2015	200228	197920	14236	52384	66620	44253	53342	33705	2308	5.7234	5.83795	30.0433	11.3047	13.0432	5.69953	4.44093	3.73717	2.13346
Apr-Jun 2015	208062	205375	13720	67093	80813	44576	48050	31936	2687	5.94237	6.05416	32.9222	14.3383	15.858	5.69902	4.02847	3.5181	2.46444
May-Jul 2015	197018	195371	13401	66221	79622	40853	44937	29959	1647	5.61677	5.74162	29.9263	13.9936	15.371	5.17151	3.7934	3.2917	1.56917
Jun-Aug 2015	202526	201348	15010	71172	86182	40636	42503	32027	*	5.75123	5.88525	32.7565	14.6124	16.1726	5.11968	3.61924	3.48022	*
Jul-Sep 2015	196152	195584	16853	60500	77353	41658	45850	30723	*	5.53758	5.68032	32.7969	12.4422	14.3877	5.1817	3.91196	3.30511	*
Aug-Oct 2015	186488	185348	13270	54330	67600	47480	41204	29064	*	5.24684	5.38027	27.1065	11.5267	12.9926	5.8604	3.51201	3.08781	*
Sep-Nov 2015	175754	173952	13605	48444	62049	43492	32516	35895	1802	4.91817	5.02993	26.1685	10.3421	11.9232	5.41969	2.73642	3.78965	1.56383
Oct-Dec 2015	169864	168086	11109	44157	55266	40388	38639	33793	1778	4.75622	4.85219	20.1769	9.52832	10.6591	5.01551	3.23381	3.57394	1.65733
Nov-Jan 2016	170078	168248	11808	42318	54126	39129	39979	35014	1830	4.78337	4.86308	21.1234	9.13341	10.4242	4.8764	3.33655	3.72553	1.90804
Dec-Feb 2016	173605	171846	10776	44811	55587	40156	41519	34584	1759	4.87732	4.97003	19.6488	9.87882	10.9326	4.96197	3.45789	3.68222	1.72814
Jan-Mar 2016	175389	173140	11265	44364	55629	41121	37397	38993	2249	4.91555	4.99701	21.3818	9.75932	10.9664	5.06341	3.10966	4.13553	2.1799
Feb-Apr 2016	173969	171184	14129	42362	56491	38770	39047	36876	2785	4.90085	4.96723	28.479	9.78749	11.7097	4.77316	3.25745	3.86992	2.69069
Mar-May 2016	168169	165561	12161	37855	50016	40331	42256	32958	2608	4.75756	4.8202	28.1439	8.81587	10.583	4.94131	3.54734	3.4521	2.60683
Apr-Jun 2016	171465	169451	12812	43634	56446	39445	41656	31904	2014	4.85156	4.94765	31.0038	10.2191	12.0532	4.84969	3.50415	3.34263	1.84193
May-Jul 2016	187074	184283	15093	59214	74307	38106	42062	29808	2791	5.24062	5.32155	34.9432	12.9984	14.8989	4.67991	3.52942	3.11079	2.61481
Jun-Aug 2016	195004	192940	15797	67058	82855	40428	37950	31707	2064	5.45191	5.56387	34.6707	14.0249	15.8212	5.0177	3.18029	3.35511	1.89235
Jul-Sep 2016	195515	193264	17305	66792	84097	42618	36596	29953	2251	5.50437	5.61305	37.4203	14.1014	16.1756	5.34811	3.0673	3.20957	2.06743
Aug-Oct 2016	195358	193013	13645	68897	82542	38025	37777	34669	2345	5.46674	5.58305	27.9508	14.3873	15.6421	4.80047	3.18469	3.64509	2.01374
Sep-Nov 2016	186514	184198	15154	68636	83790	35546	36018	28844	2316	5.19814	5.30075	27.9352	14.3924	15.7756	4.43422	3.01854	3.03956	2.04691
Oct-Dec 2016	176468	174232	16385	60212	76597	35192	34878	27565	2236	4.9178	5.01001	29.5587	12.6427	14.4063	4.4225	2.91017	2.89624	2.02035
Nov-Jan 2017	164753	162908	13450	52621	66071	34909	31292	30636	1845	4.60941	4.70268	26.3184	11.105	12.5861	4.36961	2.61674	3.24377	1.6754
Dec-Feb 2017	155819	154661	13523	47149	60672	33941	28553	31495	*	4.34525	4.46263	26.9882	10.0754	11.7112	4.25322	2.39551	3.28869	*
Jan-Mar 2017	152020	150869	14482	44841	59323	30057	28287	33202	*	4.20308	4.32433	26.7472	9.6442	11.4281	3.67756	2.39164	3.42398	*
Feb-Apr 2017	146847	146174	13155	36681	49836	32927	28614	34797	*	4.06591	4.20341	24.8362	7.95842	9.69808	4.01094	2.43415	3.59776	*
Mar-May 2017	146960	146362	12196	37889	50085	29407	28067	38803	*	4.08032	4.21128	23.1248	8.40625	9.94808	3.56037	2.38533	4.00276	*
Apr-Jun 2017	141379	138793	10656	43352	54008	27434	23395	33956	2586	3.92308	3.98574	21.6401	9.42652	10.6078	3.29813	1.98909	3.51827	2.12785
May-Jul 2017	150492	144427	13340	50292	63632	24347	26143	30305	6065	4.16961	4.13566	26.3433	10.8191	12.3442	2.91214	2.21929	3.14789	5.18265
Jun-Aug 2017	171210	165491	14521	58345	72866	26391	28718	37516	5719	4.72727	4.72896	27.438	12.3389	13.8587	3.15957	2.44931	3.88373	4.67881
Jul-Sep 2017	167012	161511	12244	54986	67230	26419	30109	37753	5501	4.62845	4.63351	24.4255	11.7823	13.0086	3.18829	2.56697	3.90277	4.48457
Aug-Oct 2017	159375	157295	11723	51573	63296	25483	29431	39085	2080	4.44329	4.52928	23.5123	11.3442	12.5469	3.09849	2.49211	4.05038	1.82421
Sep-Nov 2017	144424	142069	12651	47876	60527	20615	25682	35245	2355	4.03028	4.07958	25.2676	10.7642	12.2317	2.46788	2.17933	3.6192	2.33101
Oct-Dec 2017	142916	141217	14102	45151	59253	20323	26256	35385	1699	4.01083	4.07555	29.3224	10.2992	12.1798	2.44164	2.23579	3.64119	1.72889
Nov-Jan 2018	142894	141476	13356	41441	54797	23771	25136	37772	1418	3.99227	4.06888	27.8169	9.64282	11.4692	2.84413	2.12952	3.84212	1.38688
Dec-Feb 2018	142462	140482	10303	39221	49524	30449	24955	35554	1980	3.99858	4.06805	21.0167	9.25246	10.4719	3.65476	2.14132	3.62114	1.80797
Jan-Mar 2018	152590	151150	10726	44484	55210	30779	25299	39862	1440	4.26145	4.35406	22.0278	10.3754	11.5638	3.7158	2.15889	4.01084	1.31826
Feb-Apr 2018	140489	139091	8118	42842	50960	28820	25326	33985	1398	3.95057	4.03723	18.5364	10.3021	11.0866	3.47189	2.18416	3.41239	1.25991
Mar-May 2018	133756	132647	8039	38338	46377	29661	28705	27904	*	3.73461	3.81442	19.0507	9.04907	9.95501	3.54326	2.47248	2.75307	*
Apr-Jun 2018	142088	140523	8185	36417	44602	37895	29469	28557	1565	3.96855	4.04049	18.3755	8.59867	9.52908	4.49235	2.54906	2.82688	1.52711
May-Jul 2018	168844	166825	12730	42524	55254	46926	32861	31784	2019	4.64636	4.74693	26.2788	9.34166	10.9707	5.54526	2.84504	3.1486	1.68919
Jun-Aug 2018	168654	166477	15160	40998	56158	48456	30609	31254	2177	4.62324	4.72206	32.6344	8.8472	11.0145	5.70881	2.64996	3.08896	1.77801
Jul-Sep 2018	159715	157986	16649	40914	57563	44707	30911	24805	1729	4.37267	4.47808	33.7948	8.93768	11.3529	5.29566	2.65086	2.45434	1.3878
Aug-Oct 2018	160679	158144	16842	39958	56800	42580	31290	27474	2535	4.39295	4.46637	33.3683	8.90042	11.3732	5.03766	2.64847	2.70764	2.16882
Sep-Nov 2018	144098	142100	16730	37332	54062	34766	31184	22088	1998	3.956	4.03324	33.4166	8.64061	11.2134	4.12399	2.62362	2.18802	1.6748
Oct-Dec 2018	137403	134863	12438	40585	53023	29272	31749	20819	2540	3.77939	3.83823	27.4309	9.47946	11.1986	3.51081	2.67896	2.03848	2.08347
Nov-Jan 2019	123081	121855	12045	39509	51554	21508	29650	19143	*	3.39435	3.48022	26.1082	9.52949	11.1896	2.58122	2.4974	1.8765	*
Dec-Feb 2019	135615	134351	12368	42374	54742	26111	33981	19517	*	3.72893	3.83075	24.2306	10.3168	11.8548	3.13652	2.85663	1.90712	*
Jan-Mar 2019	135004	133840	12144	39549	51693	22634	36272	23241	*	3.73069	3.82556	22.9578	9.94948	11.4773	2.70889	3.0419	2.27803	*
Feb-Apr 2019	127427	126977	9361	38078	47439	22278	34796	22464	*	3.51742	3.63311	20.1204	9.70753	10.8116	2.67019	2.92621	2.17511	*
Mar-May 2019	140420	139955	5768	50724	56492	25935	29936	27592	*	3.89288	4.01171	13.1159	12.8143	12.8444	3.0936	2.53367	2.68151	*
Apr-Jun 2019	151533	149990	6350	54839	61189	31617	30403	26781	1543	4.17546	4.28187	14.7891	13.5184	13.64	3.73273	2.59279	2.58831	1.22238
May-Jul 2019	161763	158924	7955	60497	68452	34762	29833	25877	2839	4.4377	4.51019	17.5062	14.4934	14.7891	4.12024	2.53837	2.48377	2.33599
Jun-Aug 2019	163183	160232	9804	66463	76267	33082	29460	21423	2951	4.48849	4.55767	21.4347	15.5368	16.1065	3.94276	2.5137	2.07767	2.46054
Jul-Sep 2019	165998	164016	10770	65343	76113	32520	25706	29677	1982	4.5302	4.62357	21.795	14.9037	15.6017	3.84573	2.18118	2.86627	1.69599
Aug-Oct 2019	157213	155833	10603	62157	72760	30277	22442	30354	*	4.27315	4.37308	20.1016	14.0542	14.6986	3.58041	1.90682	2.90222	*
Sep-Nov 2019	154609	152801	13218	55502	68720	32898	21298	29885	1808	4.17268	4.26062	21.6913	12.5304	13.6383	3.88904	1.79981	2.83748	1.52045
Oct-Dec 2019	152299	149808	14132	51628	65760	31033	23056	29959	2491	4.12291	4.19898	23.3167	11.7456	13.1478	3.71376	1.96272	2.83369	1.97321
Nov-Jan 2020	156014	154213	12787	57660	70447	28759	21545	33462	1801	4.22388	4.32321	22.272	12.8909	13.958	3.41095	1.8461	3.18022	1.42345
Dec-Feb 2020	152923	151586	11470	47441	58911	27557	24455	40663	*	4.15341	4.27347	22.5003	10.7666	11.9833	3.26878	2.10634	3.86723	*
Jan-Mar 2020	146950	145875	11743	45237	56980	25587	28693	34615	*	3.98444	4.10814	26.8319	10.1744	11.6671	3.04215	2.47163	3.26398	*
Feb-Apr 2020	145558	144483	11081	46001	57082	24045	31667	31689	*	3.96298	4.09054	25.4326	10.4607	11.8104	2.88335	2.73984	2.99211	*
Mar-May 2020	133239	132189	7650	47244	54894	22132	24794	30369	*	3.66482	3.7693	19.2511	10.7133	11.4191	2.65139	2.14015	2.93982	*
Apr-Jun 2020	129916	129916	5259	45240	50499	23499	24774	31144	*	3.59812	3.71311	13.6732	10.4076	10.673	2.80176	2.1603	2.99407	*
May-Jul 2020	139860	137989	4963	43704	48667	25561	30693	33068	1871	3.86623	3.93857	12.9349	10.1444	10.3726	3.02187	2.67827	3.17206	1.64209
Jun-Aug 2020	172798	170946	8159	57536	65695	31496	34545	39210	1852	4.7292	4.84847	22.7492	12.9562	13.688	3.72275	3.01714	3.71721	1.44596
Jul-Sep 2020	183699	181737	6743	61229	67972	38637	32864	42264	1962	5.03971	5.16595	20.4494	13.4025	13.8769	4.55148	2.87983	4.07133	1.54421
Aug-Oct 2020	182987	181132	7169	59300	66469	38323	34026	42314	1855	5.07579	5.21009	19.817	13.8163	14.2828	4.49241	2.99527	4.13979	1.44321
Sep-Nov 2020	169188	165616	4635	49737	54372	38850	34721	37673	3572	4.71669	4.77597	14.2633	11.849	12.0225	4.54659	3.07035	3.65721	2.99371
Oct-Dec 2020	174896	171313	6064	61766	67830	33111	32196	38176	3583	4.88475	4.95275	19.2367	14.5732	14.896	3.89222	2.85097	3.7296	2.94895
Nov-Jan 2021	185260	181442	8123	61495	69618	37889	35670	38265	3818	5.17742	5.23986	25.9944	14.4394	15.2293	4.49081	3.1177	3.75965	3.3056
Dec-Feb 2021	189350	186811	8018	60175	68193	43532	39896	35190	2539	5.2975	5.40992	25.7144	14.6685	15.4488	5.11187	3.47588	3.47616	2.09476
Jan-Mar 2021	172699	168454	7766	48663	56429	40552	36984	34489	4245	4.86493	4.92343	23.4707	12.1523	13.0162	4.82833	3.25043	3.41391	3.30595
Feb-Apr 2021	162946	159698	10579	42955	53534	42401	33004	30759	3248	4.60417	4.68533	31.901	10.8201	12.4453	5.04403	2.89786	3.07964	2.48641
Mar-May 2021	160533	156571	12711	42779	55490	31349	32983	36749	3962	4.52651	4.58783	33.2975	10.6078	12.5699	3.80328	2.90477	3.63291	2.96211
Apr-Jun 2021	157877	154961	12535	41501	54036	33070	32041	35814	2916	4.45124	4.53299	29.8268	10.3389	12.1859	4.04499	2.79303	3.54469	2.27299
May-Jul 2021	165621	164003	13849	46528	60377	35706	32159	35761	1618	4.65722	4.77949	29.6242	11.1394	13.0001	4.40065	2.79655	3.55612	1.29611
Change on year	25761	26014	8886	2824	11710	10145	1466	2693	-253	0.790982	0.840927	16.6892	0.994995	2.62742	1.37878	0.118284	0.384055	-0.345981
Percentage change on year	18.4191	18.8522	179.045	6.46165	24.0615	39.6894	4.77633	8.14382	-13.5222
1 Denominator = all economically active people in the relevant age group
Quality indicator
Shaded estimates are based on a small sample size. This may result in a less precise estimates, which should be used with caution.
Unshaded estimates are based on a larger sample size. This is likely to result in estimates of higher precision, although they will still be subject to some sampling variability.
Relationship between columns: 1=2+9; 2=3+4+6+7+8; 5=3+4

## Sheet: nwest_m
Unemployment by age (levels & rates(1)): Men - not seasonally adjusted
Date of Publication:	2021-09-14														Date of next publication:	2021-10-12
Email:	labour.market@ons.gov.uk														Telephone:			+44 1633 455400
															Source:			Labour Force Survey
	North West
									thousands									%
	All aged 16 & over	16 - 64	16 - 17	18 - 24	16 - 24	25 - 34	35 - 49	50 - 64	65+	All aged 16 & over	16 - 64	16 - 17	18 - 24	16 - 24	25 - 34	35 - 49	50 - 64	65+
	1	2	3	4	5	6	7	8	9
Jun-Aug 2001	111162	110725	13449	28399	41848	27659	26555	14663	*	6.33352	6.406	25.1878	12.154	14.5784	6.71834	4.25195	3.61896	*
Jul-Sep 2001	106330	105893	13154	27839	40993	26991	24789	13120	*	6.11302	6.18107	24.7847	12.4081	14.7757	6.57693	3.96858	3.27404	*
Aug-Oct 2001	105494	105494	12631	27194	39825	29164	25352	11153	*	6.10225	6.19608	23.2735	12.9752	15.0935	7.04734	4.04457	2.80163	*
Sep-Nov 2001	107637	106755	13330	26152	39482	28393	26613	12267	*	6.2203	6.26647	25.879	12.4022	15.0479	6.88935	4.2746	3.01769	*
Oct-Dec 2001	103483	102602	10650	25714	36364	25861	26375	14002	*	5.98005	6.0248	20.9033	12.1256	13.8259	6.32475	4.20786	3.46334	*
Nov-Jan 2002	105131	104271	11041	24264	35305	26880	24557	17529	*	6.07816	6.12222	22.9973	11.3755	13.5108	6.60019	3.90869	4.31411	*
Dec-Feb 2002	103654	103654	11465	24145	35610	24516	24861	18667	*	6.01882	6.10289	24.5888	11.4118	13.7913	6.06422	3.91897	4.64833	*
Jan-Mar 2002	112882	112354	13724	26098	39822	27099	26199	19234	*	6.56357	6.61971	28.8695	12.2818	15.3143	6.72483	4.12268	4.82323	*
Feb-Apr 2002	117614	117077	14200	29475	43675	27551	29765	16086	*	6.83409	6.89896	30.9611	13.6375	16.6701	6.88675	4.66794	4.0486	*
Mar-May 2002	107679	106620	11577	25705	37282	25670	29664	14004	*	6.28125	6.31249	27.7061	12.0368	14.601	6.46071	4.62763	3.54217	*
Apr-Jun 2002	105446	104857	11320	25139	36459	22912	32873	12613	*	6.15174	6.20327	28.6466	11.7892	14.4247	5.77112	5.09723	3.18779	*
May-Jul 2002	105842	105201	13038	28566	41604	22271	30111	11215	*	6.14279	6.18435	32.0375	12.8401	15.8087	5.63609	4.68427	2.80409	*
Jun-Aug 2002	111326	110654	12751	28714	41465	24399	31140	13650	*	6.39708	6.43948	29.2972	12.5806	15.2578	6.10897	4.81755	3.40548	*
Jul-Sep 2002	117630	116928	14891	26190	41081	27049	32386	16412	*	6.69024	6.74198	31.4143	11.1985	14.6054	6.76403	4.99914	4.04907	*
Aug-Oct 2002	110028	109342	13006	25015	38021	21901	32158	17262	*	6.18246	6.24032	27.2103	10.4325	13.2212	5.44309	4.94478	4.1908	*
Sep-Nov 2002	103978	103978	14376	25896	40272	18038	30246	15422	*	5.84381	5.92925	27.1378	10.9641	13.927	4.4817	4.67746	3.71285	*
Oct-Dec 2002	97812	97812	14051	26728	40779	15412	26349	15272	*	5.48624	5.56309	26.3063	11.1562	13.9181	3.8309	4.11372	3.61539	*
Nov-Jan 2003	94980	93924	12115	25849	37964	16857	23617	15486	*	5.36105	5.37692	23.599	10.8066	13.067	4.23736	3.69894	3.68744	*
Dec-Feb 2003	100282	98734	14495	28538	43033	19873	19265	16563	1548	5.66664	5.65729	29.5732	12.0779	15.0836	4.98671	3.02088	3.90905	6.3344
Jan-Mar 2003	99955	97894	14153	26872	41025	22735	19185	14949	2061	5.65665	5.62366	29.2037	11.4053	14.4418	5.76621	3.0096	3.5179	7.84187
Feb-Apr 2003	98480	97146	13637	25593	39230	22186	21069	14661	1334	5.56724	5.57693	28.6534	11.107	14.1107	5.59457	3.27144	3.46334	4.94202
Mar-May 2003	97011	95670	10041	26062	36103	20318	24149	15100	1341	5.48131	5.4977	21.2814	11.6437	13.3216	5.14011	3.73764	3.52981	4.51987
Apr-Jun 2003	97093	95365	10950	28040	38990	16219	24055	16101	1728	5.46719	5.45641	21.8511	12.7517	14.4405	4.09666	3.72045	3.69893	6.13636
May-Jul 2003	100886	99081	12641	26253	38894	18579	22702	18906	1805	5.65495	5.64252	23.944	11.7346	14.0657	4.73385	3.5004	4.31222	6.43264
Jun-Aug 2003	99030	97682	15897	23647	39544	19368	19973	18797	1348	5.53188	5.53992	29.259	10.2101	13.8296	4.92856	3.06141	4.35203	5.0052
Jul-Sep 2003	101514	100506	14271	26295	40566	19834	20940	19166	*	5.66248	5.69179	27.2587	11.1158	14.0411	5.04828	3.20713	4.44595	*
Aug-Oct 2003	98841	97807	15003	29892	44895	17208	18888	16816	*	5.53481	5.57148	29.1995	12.6274	15.5829	4.39169	2.88915	3.9867	*
Sep-Nov 2003	100087	98782	13043	29515	42558	18631	19234	18359	1305	5.61639	5.64223	25.4279	12.6193	14.9231	4.82652	2.94144	4.31297	4.17079
Oct-Dec 2003	94007	93147	11920	26321	38241	17886	19287	17733	*	5.28954	5.33103	24.0784	11.0437	13.2855	4.65424	2.94536	4.21915	*
Nov-Jan 2004	98199	97851	10239	25708	35947	22093	21912	17899	*	5.52581	5.59038	22.3877	10.559	12.4296	5.72283	3.35479	4.24212	*
Dec-Feb 2004	89667	89667	8951	22131	31082	17375	25080	16130	*	5.02491	5.10077	21.9479	8.76572	10.599	4.54043	3.82137	3.78929	*
Jan-Mar 2004	86422	86422	12571	19004	31575	16945	21988	15914	*	4.85859	4.93167	28.9042	7.79792	10.9942	4.45456	3.3462	3.72092	*
Feb-Apr 2004	83974	83974	14016	17538	31554	14390	22935	15095	*	4.77156	4.84244	30.3488	7.74014	11.5681	3.81231	3.49013	3.53713	*
Mar-May 2004	78009	78009	13362	15870	29232	16443	20633	11701	*	4.45222	4.51752	26.7797	7.17625	10.785	4.36341	3.14401	2.76837	*
Apr-Jun 2004	77791	77791	11647	18623	30270	16928	20809	9784	*	4.41512	4.4828	26.2149	8.17447	11.1185	4.42922	3.15199	2.32567	*
May-Jul 2004	83443	82865	17381	18545	35926	15762	20651	10526	*	4.67867	4.72249	33.2861	7.95834	12.5949	4.12679	3.12109	2.47181	*
Jun-Aug 2004	84121	82963	16764	22435	39199	15171	18537	10056	*	4.74507	4.75478	31.7158	9.61019	13.6912	3.98764	2.81558	2.39597	*
Jul-Sep 2004	91153	89995	19629	22667	42296	15554	20104	12041	*	5.12603	5.14104	34.2847	9.80496	14.6641	4.06551	3.05823	2.85243	*
Aug-Oct 2004	91513	90920	14916	28910	43826	17204	17919	11971	*	5.12148	5.17031	28.3531	11.9967	14.9276	4.46496	2.73108	2.82678	*
Sep-Nov 2004	95140	93511	13781	31702	45483	16564	19540	11924	1629	5.25022	5.25343	26.8343	12.7028	15.1145	4.2903	2.94903	2.77041	5.0724
Oct-Dec 2004	90581	88930	9712	30284	39996	17637	18167	13130	1651	4.9809	4.98355	20.5488	12.0237	13.3707	4.57034	2.72471	3.03452	4.84221
Nov-Jan 2005	87502	85440	8282	28428	36710	16503	17629	14598	2062	4.84205	4.82083	17.3177	11.2784	12.2416	4.25213	2.66316	3.45629	5.92188
Dec-Feb 2005	91503	90619	8522	30043	38565	17609	18092	16353	*	5.09489	5.14735	18.293	12.4742	13.4173	4.48365	2.74461	3.88296	*
Jan-Mar 2005	92568	91691	8568	29779	38347	17472	17647	18225	*	5.18434	5.24287	18.9969	12.5024	13.5364	4.48384	2.68838	4.34448	*
Feb-Apr 2005	85061	84554	8577	26014	34591	16749	14926	18288	*	4.78869	4.86125	21.6198	10.8781	12.4066	4.33389	2.28245	4.35299	*
Mar-May 2005	80052	80052	8464	22561	31025	16708	14646	17673	*	4.52848	4.6244	22.6068	9.45998	11.2438	4.33477	2.23027	4.27899	*
Apr-Jun 2005	80628	79896	10188	24227	34415	15172	16437	13872	*	4.53459	4.58761	25.3137	9.81216	11.9848	3.94199	2.48916	3.39021	*
May-Jul 2005	84182	83505	9656	24835	34491	13046	23273	12695	*	4.70647	4.75788	23.5581	9.75387	11.6679	3.37323	3.52968	3.07102	*
Jun-Aug 2005	96548	95447	13582	31740	45322	13214	22848	14063	*	5.35103	5.3907	32.9484	11.7939	14.6037	3.40011	3.49593	3.36397	*
Jul-Sep 2005	91491	91022	13775	29269	43044	12086	22031	13861	*	5.10213	5.17371	31.3531	11.2039	14.1047	3.11594	3.40169	3.31113	*
Aug-Oct 2005	93257	92324	15503	31387	46890	11239	20047	14148	*	5.19964	5.2449	36.5043	11.9882	15.4099	2.91124	3.08834	3.36214	*
Sep-Nov 2005	92794	91817	14728	27987	42715	11120	22521	15461	*	5.1779	5.22403	33.6694	11.0213	14.3494	2.91588	3.44602	3.63777	*
Oct-Dec 2005	95223	94252	14795	25756	40551	12940	26027	14734	*	5.32727	5.37602	33.9818	10.145	13.6343	3.36877	3.9726	3.53763	*
Nov-Jan 2006	92346	91794	12770	23893	36663	16695	24462	13974	*	5.18315	5.25526	28.5497	9.70649	12.604	4.34798	3.74151	3.34264	*
Dec-Feb 2006	89830	89306	11383	25646	37029	17197	25156	9924	*	5.02882	5.10488	25.608	10.388	12.7103	4.49024	3.82602	2.37638	*
Jan-Mar 2006	94697	94181	11122	29226	40348	18734	24240	10859	*	5.28482	5.36383	27.436	11.6551	13.8513	4.8759	3.66444	2.59256	*
Feb-Apr 2006	92511	92016	10258	30013	40271	17219	23296	11230	*	5.14343	5.21865	27.2095	11.9567	13.9484	4.47321	3.4941	2.65586	*
Mar-May 2006	95722	95179	11784	29979	41763	15685	25540	12191	*	5.32668	5.39862	32.4503	11.9188	14.509	4.10699	3.83026	2.85853	*
Apr-Jun 2006	94229	93733	10274	33784	44058	14444	24211	11020	*	5.25171	5.32665	29.7254	13.3501	15.3179	3.80833	3.64247	2.57407	*
May-Jul 2006	102974	102461	14266	35658	49924	15063	27397	10077	*	5.68775	5.76651	35.819	13.9379	16.8855	3.94549	4.08058	2.35451	*
Jun-Aug 2006	117897	117897	15279	41045	56324	19728	28229	13616	*	6.45282	6.57365	36.1522	15.5025	18.345	5.15688	4.22514	3.12455	*
Jul-Sep 2006	124480	124480	18613	39121	57734	20710	32793	13243	*	6.75042	6.87556	38.8191	14.4191	18.0836	5.43671	4.88783	3.01409	*
Aug-Oct 2006	128126	128126	18008	42892	60900	20142	31382	15702	*	6.96863	7.1064	38.4696	15.8947	19.2319	5.3101	4.68944	3.58671	*
Sep-Nov 2006	111401	111401	15072	34517	49589	20115	28856	12841	*	6.11034	6.23865	32.3607	13.6374	16.5473	5.25915	4.321	2.94726	*
Oct-Dec 2006	107967	107513	12777	33968	46745	20166	25861	14741	*	5.93438	6.03081	29.6739	13.7399	16.1034	5.2415	3.86423	3.36189	*
Nov-Jan 2007	105729	105266	11401	32435	43836	20205	26213	15012	*	5.84445	5.94386	29.1772	13.5305	15.7235	5.26682	3.92875	3.4012	*
Dec-Feb 2007	110642	110158	10468	33921	44389	19772	29309	16688	*	6.1355	6.23948	28.9796	14.0541	15.997	5.14233	4.4104	3.80156	*
Jan-Mar 2007	119438	118907	9208	35864	45072	24192	32320	17323	*	6.56351	6.68581	25.5657	14.7435	16.1392	6.29852	4.83551	3.87756	*
Feb-Apr 2007	121709	121218	7950	36761	44711	23675	35045	17787	*	6.66642	6.78764	23.4244	14.8929	15.9242	6.15467	5.22477	3.95552	*
Mar-May 2007	118717	117713	9134	34435	43569	19987	33096	21061	*	6.46585	6.56469	29.212	13.7945	15.5107	5.18561	4.89464	4.6737	*
Apr-Jun 2007	120841	119892	11781	39658	51439	16112	30722	21619	*	6.59575	6.69431	39.0254	15.6934	18.1832	4.18287	4.56973	4.79806	*
May-Jul 2007	121419	120415	13105	41251	54356	17836	26237	21986	*	6.59304	6.69079	36.72	15.9172	18.4352	4.63557	3.90936	4.89702	*
Jun-Aug 2007	131996	131467	16626	47740	64366	20414	24221	22466	*	7.09429	7.22459	41.3243	17.7288	20.796	5.2668	3.59081	5.01386	*
Jul-Sep 2007	131479	130424	17344	46282	63626	21571	22791	22436	*	7.0851	7.19179	38.3394	17.3252	20.3685	5.59196	3.41269	5.01299	*
Aug-Oct 2007	133325	131906	18558	46473	65031	19995	25384	21496	1419	7.17719	7.26994	38.2316	17.7581	20.9614	5.17725	3.81512	4.74944	3.28328
Sep-Nov 2007	128846	127375	14479	44159	58638	23367	23630	21740	1471	6.9443	7.01953	28.3457	17.0038	18.8679	6.08698	3.52808	4.82957	3.60186
Oct-Dec 2007	117775	117380	12206	42833	55039	20468	21043	20830	*	6.33379	6.45898	24.0697	16.5767	17.806	5.33369	3.12599	4.61556	*
Nov-Jan 2008	118037	118037	10818	43153	53971	21125	21692	21249	*	6.38333	6.52872	22.457	16.7478	17.6471	5.5087	3.23054	4.75178	*
Dec-Feb 2008	122711	122711	10097	47821	57918	21037	22474	21282	*	6.68126	6.82795	22.4547	18.9865	19.5119	5.46377	3.37555	4.73419	*
Jan-Mar 2008	127379	126955	7038	47886	54924	27209	22356	22466	*	6.98876	7.12371	16.8741	19.2852	18.9385	7.07278	3.38469	5.02672	*
Feb-Apr 2008	126596	124888	7307	43514	50821	29150	22101	22816	1708	6.94919	7.01521	18.646	17.854	17.9637	7.51333	3.37228	5.02569	4.11656
Mar-May 2008	129878	128099	7631	37974	45605	32445	27434	22615	1779	7.09038	7.16039	19.8942	15.6677	16.2451	8.31985	4.16889	4.91387	4.16082
Apr-Jun 2008	132828	130991	9224	42550	51774	31937	27145	20135	1837	7.20377	7.29118	24.1573	17.203	18.133	8.14146	4.11513	4.38547	3.88389
May-Jul 2008	141003	140560	12058	51018	63076	30327	27406	19751	*	7.58859	7.75788	28.6454	19.5419	20.8059	7.78638	4.12701	4.33974	*
Jun-Aug 2008	138151	136859	14874	51963	66837	28318	23112	18592	1292	7.44876	7.56114	33.3722	19.8189	21.7881	7.39036	3.48683	4.06596	2.89336
Jul-Sep 2008	140282	137967	15453	52867	68320	21561	27271	20815	2315	7.56123	7.62348	36.1863	20.0053	22.2563	5.67564	4.09492	4.55533	5.08612
Aug-Oct 2008	144015	141304	16591	47862	64453	23872	28598	24381	2711	7.84026	7.88661	39.799	19.4493	22.3972	6.3601	4.29182	5.27448	6.00164
Sep-Nov 2008	156348	154114	14173	53327	67500	27561	30656	28397	2234	8.47712	8.56553	36.8474	21.6091	23.664	7.18528	4.57597	6.16683	4.95157
Oct-Dec 2008	159432	158544	13701	48196	61897	33469	33774	29404	*	8.65629	8.82118	36.8554	20.1131	22.3616	8.69939	5.0181	6.35434	*
Nov-Jan 2009	157359	156501	9120	50158	59278	35797	33972	27454	*	8.5159	8.66164	24.1417	20.5657	21.0453	9.21916	5.04677	5.92031	*
Dec-Feb 2009	163819	162962	12220	52241	64461	35878	37917	24706	*	8.92747	9.0804	32.1393	22.0677	23.4614	9.17725	5.684	5.34905	*
Jan-Mar 2009	168080	167185	12271	51250	63521	38531	37636	27497	*	9.14131	9.27954	32.6365	21.4294	22.952	9.73406	5.65121	5.93789	*
Feb-Apr 2009	172692	171808	13840	51800	65640	38515	41765	25888	*	9.33148	9.47597	37.6077	21.6428	23.7704	9.67648	6.23623	5.51741	*
Mar-May 2009	168112	167229	13919	49554	63473	34768	42157	26831	*	9.0987	9.24134	38.5482	20.3476	22.6977	8.84513	6.31061	5.72308	*
Apr-Jun 2009	172891	170893	17170	52431	69601	33284	39048	28960	1998	9.34802	9.42109	45.9423	21.5147	24.7628	8.46301	5.86727	6.10894	5.61978
May-Jul 2009	186121	184586	22174	54115	76289	36468	42314	29515	1535	9.98774	10.1267	55.453	21.7545	26.4213	9.24448	6.35225	6.2345	3.76863
Jun-Aug 2009	201229	200216	23079	59337	82416	43666	41369	32765	*	10.6777	10.8673	56.2614	23.2944	27.8671	10.8711	6.22307	6.82338	*
Jul-Sep 2009	205038	203970	20785	61819	82604	46198	44063	31105	*	10.93	11.1105	49.579	24.2266	27.8041	11.4925	6.67103	6.5313	*
Aug-Oct 2009	193474	191840	18466	55121	73587	42618	43216	32419	1634	10.2966	10.4359	43.3984	21.4791	24.5966	10.4993	6.59162	6.78831	4.01178
Sep-Nov 2009	178726	176981	18304	45139	63443	39631	44090	29817	1745	9.56763	9.6964	43.0106	18.1158	21.7475	9.81133	6.71251	6.30735	4.07682
Oct-Dec 2009	177363	176204	20255	41177	61432	42518	45059	27195	*	9.48936	9.65632	47.2387	16.7764	21.3066	10.4708	6.87707	5.72331	*
Nov-Jan 2010	178596	177509	19557	43955	63512	45569	40671	27757	*	9.56961	9.74584	49.1814	17.654	21.9959	11.2317	6.23126	5.85312	*
Dec-Feb 2010	180528	179516	18593	46333	64926	44862	42077	27651	*	9.67354	9.87818	49.9436	18.6669	22.7462	11.1188	6.45448	5.80319	*
Jan-Mar 2010	190394	189361	18828	50881	69709	44356	47246	28050	*	10.1333	10.3493	51.7523	20.0575	24.0329	10.9096	7.16843	5.91806	*
Feb-Apr 2010	183472	182905	18699	49890	68589	38865	47085	28366	*	9.83359	10.0533	55.0651	19.504	23.6716	9.63347	7.17291	6.03883	*
Mar-May 2010	172435	171860	15629	47601	63230	39502	42988	26140	*	9.2699	9.47995	46.4471	18.5954	21.8312	9.70632	6.59428	5.62903	*
Apr-Jun 2010	167872	166985	13335	50268	63603	36952	39540	26890	*	9.00674	9.19883	41.651	19.5349	21.9821	9.0487	6.0659	5.77364	*
May-Jul 2010	171035	170154	13589	50367	63956	36815	42865	26518	*	9.09052	9.30538	41.1389	19.2165	21.6701	8.95134	6.54987	5.66986	*
Jun-Aug 2010	176438	175564	15200	59263	74463	34666	40319	26116	*	9.32461	9.56048	46.5601	21.4273	24.0807	8.4944	6.15554	5.62819	*
Jul-Sep 2010	173168	171861	16395	56687	73082	34561	39043	25175	1307	9.18873	9.39928	47.7724	20.6954	23.7102	8.48958	6.00627	5.43639	2.32894
Aug-Oct 2010	170341	168967	14771	57319	72090	38838	35942	22097	1374	9.09455	9.30557	47.8119	21.436	24.1678	9.57861	5.51116	4.8054	2.40042
Sep-Nov 2010	161290	159912	15592	50220	65812	38931	38165	17004	1378	8.62473	8.82321	48.6262	19.3731	22.5933	9.61805	5.85891	3.65724	2.38879
Oct-Dec 2010	153360	152902	12967	50315	63282	36496	36522	16602	*	8.21592	8.44464	46.1279	19.3106	21.9221	9.05424	5.59479	3.56186	*
Nov-Jan 2011	154957	154495	13595	50915	64510	33402	37281	19302	*	8.30548	8.51881	51.3348	19.4192	22.3472	8.31891	5.72577	4.08703	*
Dec-Feb 2011	157325	156902	11430	49559	60989	33217	39432	23264	*	8.462	8.65928	48.3666	19.1426	21.587	8.33534	6.01509	4.89391	*
Jan-Mar 2011	158031	157070	12528	50788	63316	33069	38154	22531	*	8.57277	8.75605	48.6959	20.2175	22.8631	8.30917	5.89022	4.78185	*
Feb-Apr 2011	168456	167549	11423	54272	65695	37319	35163	29372	*	9.10939	9.30564	38.8115	21.8496	23.6465	9.36823	5.40394	6.20132	*
Mar-May 2011	169986	169033	9987	54972	64959	38215	38324	27535	*	9.18315	9.36916	33.5573	22.6223	23.8154	9.44086	5.91096	5.75751	*
Apr-Jun 2011	175447	174549	12983	57003	69986	36486	41938	26139	*	9.4362	9.62183	39.7325	23.0813	25.027	9.06084	6.39044	5.49702	*
May-Jul 2011	169621	168695	12643	57117	69760	34368	43610	20957	*	9.11406	9.31281	43.7323	23.0817	25.2419	8.44834	6.66675	4.42019	*
Jun-Aug 2011	182942	182045	17088	69707	86795	32867	41939	20444	*	9.67389	9.91444	49.9022	26.1437	28.8477	7.9531	6.40536	4.37512	*
Jul-Sep 2011	181105	179954	15745	69990	85735	32181	35188	26850	*	9.63806	9.86627	45.8931	27.2339	29.4315	7.82642	5.38424	5.73833	*
Aug-Oct 2011	186577	182724	17045	71303	88348	31710	33977	28689	3853	9.87325	9.99934	47.1104	27.7109	30.1025	7.70386	5.16034	6.18523	6.17844
Sep-Nov 2011	185898	181972	13079	66277	79356	34116	35642	32858	3926	9.87527	10.0108	39.1083	26.4665	27.9559	8.34477	5.41669	7.03518	6.06697
Oct-Dec 2011	193814	189877	13118	71813	84931	33035	40999	30912	3937	10.2527	10.3713	38.751	28.0484	29.2983	8.02508	6.17935	6.63655	6.6087
Nov-Jan 2012	183988	182438	12223	67576	79799	31925	41269	29445	1550	9.82841	10.0315	37.3119	27.046	28.2359	7.75202	6.25359	6.34204	2.90529
Dec-Feb 2012	188674	185922	14595	70387	84982	29226	41169	30545	2752	10.1787	10.3242	43.2304	29.1269	30.8558	7.08063	6.2604	6.71257	5.2134
Jan-Mar 2012	194030	191285	13208	70614	83822	33211	41053	33199	2745	10.4184	10.5606	38.5759	28.7479	29.9502	8.00076	6.26916	7.19376	5.37455
Feb-Apr 2012	190836	188613	10187	71715	81902	32284	42266	32161	2223	10.2362	10.4164	34.8691	28.8789	29.5094	7.77297	6.48012	6.90719	4.14801
Mar-May 2012	202043	200976	12638	75246	87884	36934	41817	34341	*	10.7398	11.016	41.9379	29.5537	30.8643	8.86341	6.4177	7.28551	*
Apr-Jun 2012	189887	189887	11295	68600	79895	35742	40313	33937	*	10.0638	10.388	44.6849	26.586	28.2008	8.54479	6.20042	7.12682	*
May-Jul 2012	194070	192888	14148	67317	81465	34736	43705	32982	*	10.2394	10.5087	42.1285	25.8274	27.688	8.3584	6.67238	7.00734	*
Jun-Aug 2012	186158	185001	13442	61120	74562	35303	42408	32728	*	9.89006	10.124	41.0117	23.3545	25.3198	8.55059	6.57101	6.89568	*
Jul-Sep 2012	186175	184990	14289	61980	76269	35608	40976	32137	*	9.8899	10.1436	40.4983	23.6215	25.6219	8.65423	6.36624	6.82401	*
Aug-Oct 2012	184270	181147	13627	61296	74923	36078	37561	32585	3123	9.82527	9.98795	41.422	23.5801	25.5844	8.77637	5.87655	6.9247	5.05217
Sep-Nov 2012	174117	170235	11221	60077	71298	36010	33881	29046	3882	9.22254	9.31127	38.0077	22.3266	23.8769	8.75879	5.27737	6.09537	6.50436
Oct-Dec 2012	171642	167752	13254	58403	71657	34980	34785	26330	3890	9.11901	9.20811	43.1769	22.1368	24.3297	8.4717	5.45324	5.52595	6.43433
Nov-Jan 2013	176107	174152	11973	57200	69173	37271	37446	30262	1955	9.43503	9.64396	39.8025	22.2335	24.0726	8.98891	5.92997	6.40655	3.22033
Dec-Feb 2013	170371	168479	8929	55286	64215	38876	37680	27708	1892	9.20124	9.41493	32.8357	22.0155	23.0727	9.4901	5.98153	5.87552	3.04557
Jan-Mar 2013	166182	163868	9221	52469	61690	37580	38338	26260	2314	8.99539	9.19203	34.542	20.9256	22.2358	9.30848	6.11713	5.53038	3.57684
Feb-Apr 2013	163651	161148	8840	50772	59612	39048	33323	29165	2503	8.83242	9.02542	36.4551	20.0073	21.4419	9.63706	5.32378	6.12244	3.71624
Mar-May 2013	156558	154756	9735	42524	52259	37086	35881	29530	1802	8.45948	8.67438	38.3887	17.3982	19.3713	8.9972	5.77562	6.14134	2.70477
Apr-Jun 2013	167198	166009	8017	51954	59971	40401	35876	29761	*	8.99035	9.27238	33.6213	20.9566	22.0679	9.6783	5.76613	6.21341	*
May-Jul 2013	173307	173307	12689	52570	65259	40886	40364	26798	*	9.34187	9.68973	51.1076	21.2491	23.9723	9.74142	6.51961	5.61208	*
Jun-Aug 2013	179920	179333	13519	59334	72853	37347	38230	30903	*	9.6921	10.0467	47.681	23.836	26.2743	8.96745	6.13226	6.60579	*
Jul-Sep 2013	167787	167257	14625	52619	67244	37565	32553	29895	*	9.07018	9.37781	44.5762	21.6032	24.3304	9.04647	5.22712	6.37222	*
Aug-Oct 2013	149292	148792	11503	45912	57415	33469	29360	28548	*	8.0786	8.34191	35.911	18.8292	20.8126	8.12163	4.72157	6.02432	*
Sep-Nov 2013	151160	151160	13407	41766	55173	38475	28448	29064	*	8.19836	8.48455	41.088	17.515	20.3524	9.23063	4.59573	6.12293	*
Oct-Dec 2013	152560	152009	11438	43976	55414	37272	29712	29611	*	8.30932	8.56	40.2661	18.3566	20.6791	8.86548	4.82802	6.27336	*
Nov-Jan 2014	163230	162100	11067	46579	57646	40593	32220	31641	*	8.87616	9.12498	38.9053	19.4253	21.4912	9.67336	5.19239	6.76018	*
Dec-Feb 2014	154134	151378	10047	43557	53604	38691	31467	27616	2756	8.3685	8.52436	37.5238	18.3542	20.2977	9.18008	5.07925	5.86637	4.17525
Jan-Mar 2014	154126	151329	10589	45792	56381	37971	29807	27170	2797	8.35858	8.50697	38.7067	19.4201	21.4251	8.98628	4.79423	5.76299	4.30017
Feb-Apr 2014	150121	146881	10976	43136	54112	34638	31563	26568	3240	8.10177	8.21432	41.0471	18.2709	20.5881	8.11092	5.04437	5.62264	4.99761
Mar-May 2014	142623	139342	8806	47399	56205	28692	31203	23242	3281	7.72239	7.80576	37.4883	19.8337	21.4137	6.75927	4.97586	4.93383	5.31267
Apr-Jun 2014	137786	134617	8275	42067	50342	29505	30647	24123	3169	7.49635	7.57283	39.8545	17.7219	19.5021	6.96122	4.90134	5.12853	5.24582
May-Jul 2014	139762	136632	8748	44743	53491	30184	28680	24277	3130	7.5756	7.68472	37.8701	18.6247	20.3129	7.17635	4.59682	5.16399	4.67667
Jun-Aug 2014	139520	136786	8625	48853	57478	25896	26994	26418	2734	7.44677	7.58781	34.8992	19.0304	20.424	6.15923	4.29681	5.58985	3.85842
Jul-Sep 2014	127079	124584	8831	42379	51210	22016	24973	26385	2495	6.79776	6.93019	36.1097	16.8061	18.5127	5.25644	3.9826	5.55255	3.47856
Aug-Oct 2014	127012	125593	9303	42988	52291	21015	25603	26684	*	6.78574	6.97074	35.0726	16.9044	18.6205	5.00632	4.10266	5.59336	*
Sep-Nov 2014	130995	129392	9581	41593	51174	24839	26674	26705	1603	7.05382	7.22071	37.91	16.3601	18.3086	5.94468	4.30137	5.62821	2.46153
Oct-Dec 2014	125565	123963	8832	39795	48627	24186	26915	24235	1602	6.68439	6.85821	36.3502	14.9729	16.7634	5.75487	4.32709	5.10047	2.25729
Nov-Jan 2015	112904	111327	10130	38653	48783	22235	20188	20121	1577	6.01082	6.16788	41.0288	14.6186	16.8742	5.28584	3.25335	4.23896	2.14859
Dec-Feb 2015	110482	109356	9650	36267	45917	21894	21208	20337	*	5.85806	6.04538	38.4355	13.889	16.0421	5.17346	3.39681	4.28019	*
Jan-Mar 2015	112706	111658	9531	32412	41943	23974	24003	21738	*	5.99439	6.16352	34.7289	12.6254	14.7601	5.67941	3.82524	4.54941	*
Feb-Apr 2015	118357	116228	9393	35256	44649	27431	23201	20947	2129	6.28625	6.39593	35.1377	13.5779	15.5903	6.40971	3.70194	4.39932	3.24671
Mar-May 2015	109253	106945	9111	31012	40123	24023	23842	18957	2308	5.84808	5.93696	33.5382	12.425	14.4974	5.67588	3.85108	3.93106	3.45287
Apr-Jun 2015	112819	110693	8510	37110	45620	24156	21284	19633	2126	6.03937	6.14567	35.5279	14.7786	16.5855	5.66415	3.46394	4.04655	3.17759
May-Jul 2015	103470	102387	6857	38423	45280	20279	20246	16582	*	5.53097	5.6656	29.4153	15.0713	16.273	4.70062	3.31342	3.40861	*
Jun-Aug 2015	100754	100151	7040	38249	45289	19437	18444	16981	*	5.36754	5.50919	29.852	14.5885	15.8481	4.45992	3.04523	3.46101	*
Jul-Sep 2015	96859	96291	8900	32644	41544	19985	19703	15059	*	5.14995	5.27986	32.7978	12.4165	14.3233	4.55708	3.27956	3.04611	*
Aug-Oct 2015	94330	93732	7399	27070	34469	24625	17187	17451	*	5.0025	5.13514	27.9313	10.9508	12.5943	5.5654	2.85777	3.43698	*
Sep-Nov 2015	93498	92907	10281	22828	33109	25902	11294	22602	*	4.93248	5.0669	34.4422	9.38439	12.1232	5.84992	1.85995	4.42737	*
Oct-Dec 2015	90582	89941	8131	21637	29768	23566	14175	22432	*	4.7668	4.89461	27.106	8.9625	10.9677	5.31819	2.31169	4.39992	*
Nov-Jan 2016	94264	93025	8731	22099	30830	23149	15675	23371	*	5.00271	5.08549	31.2525	9.22949	11.5306	5.29119	2.5364	4.61563	*
Dec-Feb 2016	93488	92247	5959	25775	31734	21194	16183	23136	*	4.98711	5.07189	24.1558	11.0352	12.2886	4.83076	2.60831	4.61446	*
Jan-Mar 2016	99026	97867	5785	27930	33715	22236	15390	26526	*	5.27241	5.37532	23.4667	12.0278	13.1256	5.0478	2.46923	5.30489	*
Feb-Apr 2016	97797	96091	6755	26789	33544	20667	15911	25969	1706	5.23477	5.31249	28.3776	12.168	13.7496	4.69701	2.56258	5.1535	2.86978
Mar-May 2016	98478	97399	6720	26245	32965	21672	19485	23277	*	5.33729	5.4377	34.0823	12.3735	14.2199	4.91933	3.15181	4.64989	*
Apr-Jun 2016	98587	97535	7673	30098	37771	20079	18907	20778	*	5.36116	5.48413	41.6309	14.3861	16.5919	4.56937	3.08399	4.16932	*
May-Jul 2016	108210	107656	8936	38727	47663	19550	20386	20057	*	5.83206	5.98091	48.1881	17.0258	19.3748	4.44199	3.3226	4.00887	*
Jun-Aug 2016	110575	110042	7459	41769	49228	21968	19732	19114	*	5.92886	6.09344	36.2087	17.5759	19.0622	5.05226	3.21003	3.83704	*
Jul-Sep 2016	107542	106984	7635	40275	47910	22320	19197	17557	*	5.81935	5.98109	38.4402	17.1759	18.8364	5.20487	3.13413	3.56116	*
Aug-Oct 2016	113822	112626	5263	47551	52814	20627	18849	20336	*	6.10658	6.26181	24.3872	19.7691	20.1493	4.83237	3.09452	4.06279	*
Sep-Nov 2016	110730	109604	6472	47703	54175	21000	16374	18055	*	5.94955	6.10115	25.707	20.3476	20.8674	4.90481	2.68289	3.62282	*
Oct-Dec 2016	110553	109444	8498	43448	51946	23628	15121	18749	*	5.92021	6.06277	31.9582	18.1492	19.5297	5.55274	2.46287	3.75191	*
Nov-Jan 2017	98974	97784	7730	34516	42246	21942	13401	20195	*	5.28246	5.40403	30.4379	14.3241	15.8605	5.13722	2.17009	4.05152	*
Dec-Feb 2017	89986	88828	7072	29426	36498	19569	12766	19995	*	4.7698	4.89464	31.7287	12.1334	13.7827	4.58188	2.07458	3.93954	*
Jan-Mar 2017	86762	85611	6407	29504	35911	13708	13676	22316	*	4.55993	4.685	29.217	12.11	13.5226	3.13029	2.25347	4.31661	*
Feb-Apr 2017	81038	80365	6162	22633	28795	13262	15214	23094	*	4.27488	4.41113	26.6258	9.41668	10.9282	3.0344	2.50866	4.48549	*
Mar-May 2017	83643	83045	7023	26530	33553	10641	14892	23959	*	4.43054	4.57455	30.2234	11.2482	12.9499	2.43552	2.45111	4.68131	*
Apr-Jun 2017	80977	78391	7119	27603	34722	11062	12185	20422	2586	4.28513	4.30661	31.6879	11.5125	13.241	2.49925	2.00897	4.01314	3.72236
May-Jul 2017	86967	81683	9599	28202	37801	10736	15219	17927	5284	4.61385	4.49449	42.5205	11.8085	14.4608	2.43366	2.50467	3.53429	7.8271
Jun-Aug 2017	94046	89069	10416	31786	42202	10305	16064	20498	4977	4.96993	4.88124	41.1131	13.2008	15.8581	2.34476	2.64586	4.00377	7.36439
Jul-Sep 2017	95071	90267	8187	33176	41363	11136	17017	20751	4804	5.03435	4.95766	33.8376	14.133	15.9742	2.54809	2.77868	4.04996	7.09716
Aug-Oct 2017	90865	89537	6927	35843	42770	10870	14757	21140	*	4.83576	4.93283	28.9796	15.4743	16.7376	2.48928	2.41325	4.13359	*
Sep-Nov 2017	83372	81744	7731	29622	37353	8494	13670	22227	1628	4.40562	4.45742	29.8944	12.8605	14.5799	1.89414	2.2324	4.29997	2.78229
Oct-Dec 2017	79038	78006	8594	26013	34607	8411	14309	20679	*	4.21961	4.30053	35.2242	11.7135	14.0407	1.88931	2.34209	4.04474	*
Nov-Jan 2018	79477	78059	7084	25433	32517	11197	14153	20192	1418	4.23356	4.30406	32.7024	11.754	13.6604	2.49123	2.31122	3.93026	2.22623
Dec-Feb 2018	80352	78882	4953	27226	32179	14323	14320	18060	1470	4.30036	4.38743	22.5958	12.8132	13.728	3.19415	2.38164	3.51481	2.08265
Jan-Mar 2018	86268	85352	5588	30192	35780	13866	15422	20284	*	4.59886	4.7184	23.3466	13.9	14.8377	3.14349	2.55573	3.87657	*
Feb-Apr 2018	80043	79569	3162	26706	29868	14885	16718	18098	*	4.27993	4.41453	13.9843	12.994	13.0922	3.34637	2.77768	3.43013	*
Mar-May 2018	78147	78147	3402	26685	30087	16049	18397	13614	*	4.14158	4.29158	15.3756	12.66	12.918	3.59391	3.05268	2.52664	*
Apr-Jun 2018	83050	82577	2630	27471	30101	20962	19470	12044	*	4.38135	4.50943	11.817	12.9626	12.8537	4.62142	3.2399	2.22009	*
May-Jul 2018	94103	93171	4518	29542	34060	26512	19549	13050	*	4.89146	5.0443	18.3234	12.8928	13.4204	5.89031	3.26167	2.39973	*
Jun-Aug 2018	92672	91053	6282	25986	32268	28170	18403	12212	1619	4.79575	4.9106	25.8934	11.3982	12.7924	6.24468	3.05373	2.22754	2.07131
Jul-Sep 2018	88645	87518	7877	25109	32986	27312	16722	10498	*	4.55358	4.70797	28.8155	11.1771	13.0906	6.04588	2.74805	1.92026	*
Aug-Oct 2018	91460	89538	9573	25241	34814	25709	17198	11817	1922	4.6999	4.79589	32.7416	11.1816	13.6539	5.68356	2.81294	2.15532	2.43208
Sep-Nov 2018	82704	81317	8217	22320	30537	24010	16892	9878	*	4.26013	4.37352	32.2704	10.1055	12.3967	5.29239	2.74072	1.81927	*
Oct-Dec 2018	79035	77629	7049	24796	31845	18410	18040	9334	*	4.07136	4.17651	30.2078	11.2967	13.114	4.1004	2.91302	1.70453	*
Nov-Jan 2019	73846	73846	5922	26389	32311	13094	18241	10200	*	3.84386	4.00874	26.8535	12.624	13.9819	2.92308	2.93193	1.88563	*
Dec-Feb 2019	80003	80003	6067	26603	32670	16117	19682	11534	*	4.16495	4.34989	22.6533	13.075	14.1892	3.62427	3.15941	2.13084	*
Jan-Mar 2019	80379	80379	5849	24105	29954	15772	21065	13588	*	4.22337	4.38963	21.3514	12.2782	13.3892	3.5271	3.39344	2.51877	*
Feb-Apr 2019	72129	72129	4889	22146	27035	14850	18856	11388	*	3.77245	3.94171	20.6479	11.4379	12.4415	3.32797	3.04406	2.08214	*
Mar-May 2019	85043	85043	4403	30564	34967	18187	16992	14897	*	4.46678	4.64185	17.8	15.7526	15.9841	4.05599	2.7438	2.73015	*
Apr-Jun 2019	86554	85521	5055	30747	35802	20439	14090	15190	*	4.53352	4.67235	20.7819	15.7336	16.2924	4.53689	2.28499	2.79497	*
May-Jul 2019	89301	87648	5175	34830	40005	21224	11028	15391	1653	4.64121	4.74226	20.6686	16.8587	17.2706	4.68054	1.7891	2.81503	2.17916
Jun-Aug 2019	83714	81999	5592	36270	41862	18062	10618	11457	1715	4.33803	4.41909	23.9804	16.4911	17.209	3.98333	1.72028	2.11524	2.31098
Jul-Sep 2019	88594	87312	4513	39153	43666	17574	11520	14552	*	4.57227	4.67471	18.353	17.3284	17.429	3.83509	1.86915	2.68166	*
Aug-Oct 2019	88024	87354	5808	36267	42075	16940	11078	17261	*	4.54207	4.67422	21.1724	16.085	16.6368	3.72526	1.79734	3.16799	*
Sep-Nov 2019	85563	84923	6914	36020	42934	15805	10141	16043	*	4.3985	4.52774	23.0952	15.6945	16.5485	3.47348	1.65351	2.92836	*
Oct-Dec 2019	82665	81367	9814	33445	43259	14921	8054	15133	*	4.25141	4.34114	32.1244	14.3902	16.4505	3.31138	1.32008	2.74823	*
Nov-Jan 2020	85667	84450	9039	36276	45315	14214	7382	17539	*	4.39419	4.50051	31.9151	15.0138	16.7871	3.14803	1.21829	3.19437	*
Dec-Feb 2020	89795	88458	10050	30209	40259	13554	11413	23232	*	4.65323	4.7665	41.6115	13.1141	15.8184	3.01342	1.88107	4.2643	*
Jan-Mar 2020	88850	87775	10161	29355	39516	10462	14091	23706	*	4.60107	4.72708	51.1014	12.5567	15.5781	2.34846	2.38968	4.17325	*
Feb-Apr 2020	88486	87411	9316	30996	40312	7730	18042	21327	*	4.59671	4.72686	46.7553	13.2459	15.8753	1.74521	3.07788	3.76668	*
Mar-May 2020	76297	75247	6528	32138	38666	4701	11744	20136	*	3.99665	4.09471	39.6791	13.6513	15.3514	1.06253	2.00488	3.61129	*
Apr-Jun 2020	71504	71504	3966	29397	33363	8557	11786	17798	*	3.76778	3.8987	25.2018	12.7239	13.5197	1.90958	2.02625	3.19249	*
May-Jul 2020	78742	77455	3467	29066	32533	13314	12823	18785	*	4.14372	4.22109	21.8862	12.7747	13.3678	2.94326	2.20824	3.36324	*
Jun-Aug 2020	98192	96848	4092	38869	42961	16666	13943	23278	*	5.11604	5.23249	28.5455	15.885	16.5857	3.69757	2.42695	4.10811	*
Jul-Sep 2020	103027	101575	2909	39617	42526	19477	14072	25500	*	5.4101	5.54538	23.42	16.1748	16.5245	4.35249	2.43435	4.64649	*
Aug-Oct 2020	97096	96417	2669	38000	40669	18274	13231	24243	*	5.19347	5.35855	21.0108	16.8401	17.0624	4.10921	2.2945	4.4927	*
Sep-Nov 2020	84126	81970	*	33420	34190	19482	12683	15615	2156	4.49219	4.56055	*	15.0945	14.7325	4.3283	2.18928	2.91396	2.8615
Oct-Dec 2020	87018	84791	*	40935	42952	16014	11074	14751	2227	4.65763	4.73103	*	18.4888	18.4676	3.5575	1.91281	2.78023	2.92803
Nov-Jan 2021	89476	87411	*	39709	40963	18318	11526	16604	2065	4.8098	4.88394	*	17.7525	17.5966	4.10993	1.97397	3.14844	2.92812
Dec-Feb 2021	98121	96978	*	37631	38874	25216	14383	18505	*	5.2938	5.45311	*	17.9594	17.8752	5.60903	2.42802	3.5656	*
Jan-Mar 2021	86185	83723	*	28261	29351	22503	11779	20090	2462	4.67145	4.73723	*	14.1042	13.9157	5.10921	1.96377	3.89215	3.17321
Feb-Apr 2021	82519	80016	*	24766	27830	24267	10800	17119	2503	4.506	4.57405	*	12.8023	13.6393	5.53594	1.80983	3.35529	3.05356
Mar-May 2021	75006	72149	*	19304	21917	18061	10672	21499	2857	4.13014	4.15624	*	10.1566	10.8311	4.20053	1.83967	4.10686	3.56466
Apr-Jun 2021	80415	78160	*	23482	25691	19356	12419	20694	2255	4.42005	4.48452	*	12.098	12.48	4.52097	2.11847	3.95935	2.95003
May-Jul 2021	89223	87929	4764	28552	33316	18349	13415	22849	1294	4.8376	4.96524	29.3856	13.4812	14.612	4.31175	2.2678	4.34568	1.76117
Change on year	10481	10474	1297	-514	783	5035	592	4064	*	0.693877	0.744151	7.4994	0.70646	1.24426	1.36849	0.0595629	0.982437	*
Percentage change on year	13.3106	13.5227	37.4099	-1.76839	2.40679	37.8173	4.6167	21.6343	*
1 Denominator = all economically active people in the relevant age group
Quality indicator
Shaded estimates are based on a small sample size. This may result in a less precise estimates, which should be used with caution.
Unshaded estimates are based on a larger sample size. This is likely to result in estimates of higher precision, although they will still be subject to some sampling variability.
Relationship between columns: 1=2+9; 2=3+4+6+7+8; 5=3+4

## Sheet: nwest_w
Unemployment by age (levels & rates(1)): Women - not seasonally adjusted
Date of Publication:	2021-09-14														Date of next publication:	2021-10-12
Email:	labour.market@ons.gov.uk														Telephone:			+44 1633 455400
															Source:			Labour Force Survey
	North West
									thousands									%
	All aged 16 & over	16 - 64	16 - 17	18 - 24	16 - 24	25 - 34	35 - 49	50 - 64	65+	All aged 16 & over	16 - 64	16 - 17	18 - 24	16 - 24	25 - 34	35 - 49	50 - 64	65+
	1	2	3	4	5	6	7	8	9
Jun-Aug 2001	71517	71517	10655	23549	34204	12258	17090	7965	*	4.89397	4.92586	21.1518	12.3759	14.2129	3.64558	3.01144	2.59052	*
Jul-Sep 2001	71136	71136	10342	23106	33448	13191	15487	9010	*	4.89019	4.92688	19.1945	12.2083	13.7564	3.99224	2.74939	2.935	*
Aug-Oct 2001	64680	64680	8991	17848	26839	12907	14809	10125	*	4.4449	4.47735	16.1476	9.80083	11.287	3.85353	2.61966	3.30263	*
Sep-Nov 2001	67560	67560	10656	16470	27126	14990	15300	10144	*	4.58384	4.61575	18.5357	8.83162	11.1182	4.45354	2.69417	3.21799	*
Oct-Dec 2001	63259	63259	10913	16570	27483	11323	15417	9036	*	4.2564	4.28985	18.8653	8.62702	10.9968	3.34466	2.69999	2.86713	*
Nov-Jan 2002	60682	60682	8258	17842	26100	11830	15487	7265	*	4.09498	4.12781	15.277	8.96367	10.312	3.54697	2.71427	2.32204	*
Dec-Feb 2002	55275	55275	6058	15728	21786	10607	16489	6393	*	3.74011	3.77281	12.8938	7.93942	8.8892	3.14684	2.91042	2.02064	*
Jan-Mar 2002	60987	60987	5899	16365	22264	15282	17055	6386	*	4.12365	4.16219	12.6574	8.58321	9.38348	4.49584	2.9828	2.01894	*
Feb-Apr 2002	65452	65452	7952	17837	25789	15498	16982	7183	*	4.38491	4.42695	16.5712	9.36296	10.8133	4.57962	2.93731	2.22085	*
Mar-May 2002	64429	64429	7534	19132	26666	15265	15638	6860	*	4.32331	4.36361	15.2513	10.0234	11.0982	4.51792	2.7061	2.14056	*
Apr-Jun 2002	66999	66999	8155	22823	30978	15599	14266	6156	*	4.47895	4.51609	16.764	11.3862	12.4364	4.62478	2.47129	1.92429	*
May-Jul 2002	69975	69975	7648	24738	32386	17187	14447	5955	*	4.74105	4.7803	16.3401	12.1635	12.9449	5.15431	2.55408	1.89322	*
Jun-Aug 2002	76283	76283	11992	23243	35235	16962	16635	7451	*	5.14496	5.18503	23.5604	11.1694	13.6046	5.08478	2.94579	2.37343	*
Jul-Sep 2002	73537	73537	9475	18424	27899	18099	20124	7415	*	4.97864	5.0276	18.5468	8.98101	10.8882	5.39846	3.62197	2.34975	*
Aug-Oct 2002	71373	71373	11933	16957	28890	15819	17698	8966	*	4.7749	4.82553	21.2486	8.36495	11.1599	4.66899	3.16523	2.78232	*
Sep-Nov 2002	64229	64229	9313	13576	22889	17777	16265	7298	*	4.28524	4.33375	15.9968	6.93474	9.01191	5.17691	2.90358	2.24887	*
Oct-Dec 2002	59154	59154	10375	13498	23873	16321	13506	5454	*	3.94658	3.98295	18.9702	6.73321	9.35609	4.83994	2.39572	1.65749	*
Nov-Jan 2003	52921	52921	8513	8661	17174	17882	14638	3227	*	3.56404	3.60247	18.7313	4.20576	6.83189	5.37952	2.60251	0.99978	*
Dec-Feb 2003	58246	58246	7789	11685	19474	18096	16270	4406	*	3.90247	3.94878	18.3029	5.55521	7.70031	5.61214	2.85667	1.33454	*
Jan-Mar 2003	64053	64053	7871	13809	21680	19082	17707	5584	*	4.26852	4.32088	18.7557	6.58987	8.61976	5.85668	3.09936	1.67305	*
Feb-Apr 2003	63708	63708	9185	14160	23345	18294	15854	6215	*	4.24179	4.29652	21.1587	7.06319	9.5721	5.60143	2.78284	1.8141	*
Mar-May 2003	59955	59955	10625	13350	23975	15932	15603	4445	*	3.98241	4.02503	26.1256	6.55553	9.81319	4.83961	2.73444	1.28681	*
Apr-Jun 2003	59446	59446	11590	14439	26029	15444	11953	6020	*	3.94613	3.98615	29.6011	7.10437	10.7383	4.76942	2.07745	1.7213	*
May-Jul 2003	64902	64539	10350	19442	29792	15867	13213	5667	*	4.28057	4.29819	27.4034	9.15585	11.9114	4.8279	2.31756	1.60698	*
Jun-Aug 2003	71485	71147	12217	25012	37229	17197	11734	4987	*	4.70985	4.74023	29.9561	11.5474	14.4643	5.22077	2.07899	1.42597	*
Jul-Sep 2003	73593	73232	13931	24692	38623	19109	11925	3575	*	4.83175	4.86217	31.1231	11.4109	14.7896	5.71035	2.12232	1.02587	*
Aug-Oct 2003	69973	69973	14133	21115	35248	18830	11570	4325	*	4.55693	4.61379	28.4836	9.57961	13.0532	5.65537	2.03065	1.25782	*
Sep-Nov 2003	64740	64740	8989	16735	25724	19265	15622	4129	*	4.207	4.26324	18.8876	7.78579	9.79831	5.75869	2.66969	1.22766	*
Oct-Dec 2003	56624	56624	9475	13953	23428	14773	14342	4081	*	3.6887	3.73566	19.5474	6.52357	8.92978	4.43499	2.45696	1.21249	*
Nov-Jan 2004	55769	55769	8322	15679	24001	13964	14472	3332	*	3.62067	3.66222	18.2532	7.31512	9.23368	4.20285	2.46268	0.97146	*
Dec-Feb 2004	59982	59982	10580	17086	27666	15648	13397	3271	*	3.89152	3.93707	23.1687	8.1422	10.8278	4.65718	2.28865	0.943619	*
Jan-Mar 2004	64989	64989	9077	20951	30028	16021	16081	2859	*	4.22364	4.27687	20.2729	9.73541	11.5502	4.76759	2.75703	0.840252	*
Feb-Apr 2004	61974	61974	8350	19185	27535	13816	18862	1761	*	4.05793	4.10948	20.119	9.23564	11.048	4.08516	3.23179	0.522546	*
Mar-May 2004	63654	63654	7250	22353	29603	10343	17640	6068	*	4.1651	4.21999	17.8959	10.3407	11.5332	3.09827	3.04948	1.78773	*
Apr-Jun 2004	62654	62654	6503	21286	27789	8619	19132	7114	*	4.07106	4.12974	15.3015	9.64787	10.561	2.58144	3.28774	2.10343	*
May-Jul 2004	70292	70292	10032	25557	35589	7984	17084	9635	*	4.54943	4.61559	20.8038	11.2879	12.9588	2.37563	2.95326	2.887	*
Jun-Aug 2004	68765	68239	11276	22121	33397	9957	17732	7153	*	4.46858	4.49638	22.7559	9.67114	12.001	2.96474	3.09942	2.15839	*
Jul-Sep 2004	66244	65667	13570	19327	32897	10511	16370	5889	*	4.28598	4.304	27.1151	8.41094	11.7561	3.11442	2.84389	1.76966	*
Aug-Oct 2004	66964	66446	12237	20396	32633	11672	17666	4475	*	4.34074	4.37327	24.344	8.95547	11.7378	3.56988	3.04544	1.33857	*
Sep-Nov 2004	60861	60309	11355	16341	27696	11615	14870	6128	*	3.94221	3.97142	23.586	7.37683	10.2707	3.56863	2.53785	1.81564	*
Oct-Dec 2004	61299	60677	9192	20563	29755	9842	14344	6736	*	3.93643	3.96632	20.4996	8.88738	10.7725	3.03949	2.44399	1.96455	*
Nov-Jan 2005	58180	57620	8940	17764	26704	10682	13490	6744	*	3.72234	3.7567	20.1701	7.61022	9.61454	3.27905	2.27997	1.9917	*
Dec-Feb 2005	65884	65357	8334	21231	29565	10572	17657	7563	*	4.21139	4.26039	18.7542	8.81031	10.3585	3.22809	3.00216	2.27117	*
Jan-Mar 2005	69354	68814	9143	20463	29606	12854	18757	7597	*	4.44379	4.50037	21.2737	8.75411	10.6985	3.94832	3.17682	2.25863	*
Feb-Apr 2005	69298	68722	8671	19460	28131	12153	20791	7647	*	4.46067	4.51153	19.2049	8.63718	10.4014	3.70311	3.50361	2.30891	*
Mar-May 2005	59442	59442	8207	16489	24696	9388	20397	4961	*	3.84257	3.91123	18.1302	7.89593	9.71916	2.83203	3.4005	1.48371	*
Apr-Jun 2005	58380	58380	9338	17846	27184	8551	18063	4582	*	3.78154	3.84871	21.228	8.38841	10.5883	2.60817	3.0165	1.37401	*
May-Jul 2005	62253	62253	10255	20162	30417	9276	16901	5659	*	4.00106	4.0666	23.235	9.11846	11.4674	2.78766	2.8257	1.69067	*
Jun-Aug 2005	66647	66647	12867	25285	38152	10003	13541	4951	*	4.22311	4.29974	27.2254	10.4247	13.1645	3.02748	2.25879	1.49883	*
Jul-Sep 2005	65420	65420	10157	23502	33659	10675	15187	5899	*	4.14616	4.22554	22.3713	9.73522	11.7355	3.21543	2.5397	1.77994	*
Aug-Oct 2005	69935	69499	10444	25189	35633	12263	15377	6226	*	4.39367	4.44461	24.1067	10.3598	12.4389	3.65548	2.54992	1.83823	*
Sep-Nov 2005	67616	67155	8527	21870	30397	11586	18991	6181	*	4.29341	4.33114	22.3156	9.27902	11.0977	3.5019	3.12702	1.8263	*
Oct-Dec 2005	63805	63374	8337	21530	29867	10118	18305	5084	*	4.07665	4.11015	20.7688	9.32491	11.0199	3.08074	3.03234	1.50071	*
Nov-Jan 2006	63891	63891	8122	23721	31843	9386	16947	5715	*	4.10614	4.16402	19.2305	10.378	11.7586	2.8998	2.81615	1.69035	*
Dec-Feb 2006	72057	71601	9964	22894	32858	13407	19189	6147	*	4.60422	4.63563	24.3517	10.0351	12.2123	4.09098	3.18304	1.782	*
Jan-Mar 2006	73962	72483	8464	21081	29545	15998	19803	7137	1479	4.6933	4.66565	22.6759	9.35981	11.2529	4.77972	3.22711	2.08294	6.61479
Feb-Apr 2006	69612	68133	7993	17454	25447	15413	20172	7101	1479	4.4249	4.39479	21.5677	7.71673	9.6667	4.65536	3.29836	2.06177	6.46586
Mar-May 2006	69162	68236	5344	19799	25143	14883	21532	6678	*	4.41824	4.42031	14.2366	8.82116	9.59708	4.56576	3.50391	1.95707	*
Apr-Jun 2006	74294	73034	7228	22378	29606	17102	20762	5564	*	4.71217	4.69763	18.4397	9.66648	10.9369	5.23341	3.39591	1.60887	*
May-Jul 2006	76761	75467	7397	25457	32854	15355	21411	5847	*	4.84057	4.82691	20.8754	10.7108	12.0296	4.74358	3.49855	1.64864	*
Jun-Aug 2006	78359	77175	7914	29693	37607	14438	16371	8759	*	4.90651	4.90083	21.3799	11.9744	13.1961	4.50626	2.68141	2.44112	*
Jul-Sep 2006	72977	72544	8699	28655	37354	8501	18330	8359	*	4.58696	4.61258	21.7003	11.735	13.1403	2.70328	2.98534	2.32193	*
Aug-Oct 2006	72061	71648	8740	25026	33766	11768	18844	7270	*	4.53241	4.56377	21.4879	10.1411	11.7467	3.71993	3.11985	2.0076	*
Sep-Nov 2006	64562	64164	8810	22151	30961	12032	14453	6718	*	4.07716	4.10206	21.3596	9.14548	10.9228	3.79107	2.40281	1.85654	*
Oct-Dec 2006	67202	66797	9438	23165	32603	13534	13259	7401	*	4.24316	4.27064	21.3946	9.76079	11.5843	4.18666	2.2081	2.06202	*
Nov-Jan 2007	75986	75556	9685	23653	33338	14705	17232	10281	*	4.83743	4.8708	20.9968	10.4446	12.2302	4.57956	2.88232	2.85852	*
Dec-Feb 2007	77817	77359	10054	21067	31121	16279	19324	10635	*	4.98254	5.01075	23.7762	9.32511	11.6035	5.07137	3.22467	2.99235	*
Jan-Mar 2007	80584	80584	9862	22204	32066	16584	21524	10410	*	5.12559	5.18429	23.9485	9.7719	11.947	5.14373	3.58959	2.86028	*
Feb-Apr 2007	72042	72042	8687	20038	28725	15850	17891	9576	*	4.58805	4.63734	22.5765	8.86531	10.8599	4.87204	2.98155	2.63344	*
Mar-May 2007	72376	72376	5979	21404	27383	16156	19279	9558	*	4.58834	4.64448	15.1898	9.60152	10.4402	4.88259	3.18155	2.66103	*
Apr-Jun 2007	68874	68874	6788	18172	24960	17521	16847	9546	*	4.39668	4.45103	17.1181	8.11236	9.46681	5.34628	2.81154	2.67558	*
May-Jul 2007	78246	78246	10344	23337	33681	18489	15940	10136	*	4.96592	5.02986	22.6271	10.2268	12.2964	5.70682	2.64303	2.85809	*
Jun-Aug 2007	81293	81293	13696	26955	40651	14550	15583	10509	*	5.16345	5.23377	28.5048	11.8692	14.7742	4.48125	2.61322	2.94293	*
Jul-Sep 2007	82967	82967	13451	27262	40713	12568	17221	12465	*	5.30288	5.37391	27.4807	12.0038	14.748	3.91856	2.91675	3.49474	*
Aug-Oct 2007	75207	75207	11604	27058	38662	10452	16011	10082	*	4.78379	4.84589	24.9291	11.85	14.0648	3.24987	2.69025	2.79801	*
Sep-Nov 2007	74862	74862	8062	25145	33207	13416	18304	9935	*	4.77609	4.84153	17.9787	11.2156	12.3429	4.17439	3.09227	2.73018	*
Oct-Dec 2007	74110	74110	6119	24390	30509	14642	20023	8936	*	4.69873	4.76345	14.2309	10.7821	11.3329	4.55569	3.31943	2.46856	*
Nov-Jan 2008	73103	73103	4648	20065	24713	16592	23028	8770	*	4.65266	4.71986	11.1175	8.84069	9.19485	5.18914	3.80636	2.46809	*
Dec-Feb 2008	75721	75721	6883	17306	24189	17730	27089	6713	*	4.80883	4.88189	17.3787	7.6906	9.14055	5.55496	4.45677	1.86765	*
Jan-Mar 2008	78714	78714	5535	19925	25460	20040	25806	7408	*	4.99447	5.06752	14.5719	8.92865	9.74948	6.32147	4.19819	2.05518	*
Feb-Apr 2008	79401	79401	4915	23246	28161	19229	24736	7275	*	5.05607	5.13443	12.5019	10.6161	10.9031	6.16599	3.99795	2.03448	*
Mar-May 2008	70571	70571	5592	20661	26253	18952	19602	5764	*	4.49151	4.55556	14.908	9.50888	10.3037	5.94125	3.19175	1.59582	*
Apr-Jun 2008	75923	75923	7577	23384	30961	19520	19972	5470	*	4.83809	4.90498	20.3159	10.4075	11.818	6.11427	3.2965	1.51613	*
May-Jul 2008	79962	79962	11436	20718	32154	19194	22009	6605	*	5.06277	5.12397	32.3792	8.88662	11.9774	5.92159	3.64389	1.81477	*
Jun-Aug 2008	94016	94016	15374	29704	45078	17612	21694	9632	*	5.95758	6.02886	43.4	12.4017	16.3956	5.57562	3.62795	2.59869	*
Jul-Sep 2008	101792	101792	16785	32658	49443	21192	22546	8611	*	6.44878	6.53448	47.2072	13.5696	17.8994	6.7126	3.7815	2.3297	*
Aug-Oct 2008	109486	108985	15339	38546	53885	19478	26893	8729	*	6.9075	6.97675	42.095	16.1389	19.5748	6.18895	4.49134	2.33807	*
Sep-Nov 2008	105521	105036	13356	38090	51446	18650	27312	7628	*	6.58663	6.65297	36.4361	15.9204	18.646	5.9393	4.51704	1.98532	*
Oct-Dec 2008	102261	101823	11380	36738	48118	18022	28517	7166	*	6.35844	6.42729	32.417	15.4662	17.6487	5.66265	4.70489	1.85067	*
Nov-Jan 2009	98636	98636	10461	33740	44201	19839	27010	7586	*	6.12187	6.21518	28.4266	14.2544	16.1613	6.16403	4.46355	1.96252	*
Dec-Feb 2009	102435	102435	5590	31726	37316	23131	33458	8530	*	6.35897	6.45908	17.0193	13.4233	13.862	7.16112	5.47052	2.23241	*
Jan-Mar 2009	106669	106181	5999	32772	38771	22382	36346	8682	*	6.61875	6.69322	17.9064	14.1365	14.6125	6.8587	5.96933	2.25004	*
Feb-Apr 2009	107397	106927	5576	35084	40660	22780	35033	8454	*	6.67781	6.74399	18.7719	15.0237	15.4466	6.98503	5.74546	2.18783	*
Mar-May 2009	108675	108205	7450	35827	43277	22539	36376	6013	*	6.78547	6.86369	23.0429	15.2174	16.1623	6.96629	6.02244	1.57752	*
Apr-Jun 2009	111435	111435	10522	34477	44999	22556	35247	8633	*	6.97571	7.09946	31.689	14.7452	16.8522	7.0517	5.80965	2.29576	*
May-Jul 2009	109489	109489	12302	31857	44159	23159	33932	8239	*	6.8664	6.9875	37.0074	14.0771	17.0139	7.18434	5.61045	2.16686	*
Jun-Aug 2009	110758	109822	12241	39068	51309	22732	26677	9104	*	6.94203	7.02343	37.148	17.5156	20.0427	7.04401	4.42138	2.38589	*
Jul-Sep 2009	103945	103047	12369	37241	49610	22419	22761	8257	*	6.51928	6.59519	38.3987	16.4865	19.2212	6.94254	3.78982	2.16803	*
Aug-Oct 2009	103234	101959	11269	35592	46861	24041	22287	8770	1275	6.50654	6.56575	33.6067	16.4996	18.8011	7.39168	3.72133	2.31092	3.78024
Sep-Nov 2009	107504	106644	13373	29613	42986	26763	25650	11245	*	6.7781	6.87084	36.7683	14.4674	17.8321	8.13364	4.26792	2.95123	*
Oct-Dec 2009	108798	107940	10720	32199	42919	25671	27545	11805	*	6.88519	6.98754	31.1004	16.0828	18.2885	7.81587	4.60482	3.07864	*
Nov-Jan 2010	105963	105168	11115	34470	45585	23186	25645	10752	*	6.72381	6.82917	31.4561	16.8751	19.0254	7.0749	4.34531	2.81111	*
Dec-Feb 2010	107791	106505	8475	35535	44010	23827	28560	10108	1286	6.80736	6.88366	25.2774	17.1578	18.2891	7.09245	4.82238	2.67131	3.54925
Jan-Mar 2010	110360	109088	7431	37265	44696	23854	30930	9608	1272	6.91413	6.99666	22.0106	17.2522	17.8954	7.05978	5.19804	2.55217	3.43728
Feb-Apr 2010	111613	110821	6203	36037	42240	25031	34194	9356	*	7.00532	7.12528	21.7703	16.385	17.0026	7.4501	5.69255	2.5271	*
Mar-May 2010	106770	106770	8686	35253	43939	24644	30129	8058	*	6.67458	6.83611	30.7861	16.1185	17.7944	7.32567	4.99358	2.14784	*
Apr-Jun 2010	101454	101454	9218	33292	42510	22406	29772	6766	*	6.32053	6.47855	33.3502	15.0773	17.1102	6.62165	4.93131	1.80215	*
May-Jul 2010	109965	109965	13366	32533	45899	23509	31901	8656	*	6.81391	6.97601	42.1016	14.3477	17.7563	6.96674	5.2891	2.29452	*
Jun-Aug 2010	118625	118625	15476	36674	52150	23047	30980	12448	*	7.2974	7.48219	41.8496	15.4992	19.0608	7.09409	5.11252	3.26723	*
Jul-Sep 2010	122825	122825	16992	40212	57204	23615	27277	14729	*	7.53533	7.7122	43.0864	17.0757	20.8068	7.29292	4.5179	3.77554	*
Aug-Oct 2010	120782	120782	19061	40801	59862	20364	26249	14307	*	7.43338	7.605	43.1166	18.2138	22.3183	6.3127	4.32808	3.65999	*
Sep-Nov 2010	106224	106224	15989	34139	50128	20429	23855	11812	*	6.56159	6.70814	37.2895	15.9089	19.4696	6.25155	3.92678	3.01508	*
Oct-Dec 2010	102735	102735	15162	31690	46852	20406	24043	11434	*	6.39576	6.53793	37.2971	15.2539	18.8614	6.24325	3.95747	2.94249	*
Nov-Jan 2011	102078	102078	12953	33807	46760	21336	21980	12002	*	6.32891	6.47526	34.3253	15.9402	18.7173	6.4315	3.62179	3.09341	*
Dec-Feb 2011	108922	108515	10789	41485	52274	22628	22928	10685	*	6.7596	6.88749	30.6567	18.737	20.3718	6.76337	3.83313	2.76657	*
Jan-Mar 2011	110153	109772	11598	40121	51719	20170	25206	12677	*	6.84048	6.98562	31.5274	18.3074	20.2075	5.99675	4.24566	3.28912	*
Feb-Apr 2011	110542	110087	10093	38255	48348	21973	26233	13533	*	6.89568	7.03013	30.2403	17.4903	19.1783	6.59977	4.43502	3.47533	*
Mar-May 2011	117675	117675	11385	41474	52859	22387	28303	14126	*	7.33167	7.51489	34.0125	19.1226	21.1134	6.61375	4.82016	3.62333	*
Apr-Jun 2011	123676	123676	10220	48913	59133	25170	27847	11526	*	7.66843	7.84801	34.6347	21.6417	23.1421	7.3273	4.75101	2.94986	*
May-Jul 2011	118433	118433	11957	50283	62240	23171	24374	8648	*	7.30306	7.47511	39.5234	21.3816	23.4494	6.71736	4.20824	2.19046	*
Jun-Aug 2011	116400	115743	13145	49121	62266	22176	24602	6699	*	7.13282	7.27119	45.3276	20.4826	23.1629	6.42874	4.24622	1.68043	*
Jul-Sep 2011	128512	127225	13332	50968	64300	24448	30051	8426	*	7.84202	7.96493	40.5783	21.2385	23.5674	7.1366	5.1238	2.13095	*
Aug-Oct 2011	132640	130960	11405	52008	63413	24924	33389	9234	1680	8.09509	8.18535	37.1269	21.4563	23.2189	7.16683	5.74804	2.31907	4.35312
Sep-Nov 2011	128289	127232	11228	45922	57150	26176	33453	10453	*	7.86553	7.96205	34.0242	19.6299	21.4094	7.44815	5.7581	2.62226	*
Oct-Dec 2011	119568	119107	10196	40762	50958	26470	29707	11972	*	7.39161	7.50295	30.3968	18.1542	19.7454	7.61144	5.07546	3.02078	*
Nov-Jan 2012	126458	126458	8924	41862	50786	27470	33361	14841	*	7.8991	8.04578	26.7202	19.5311	20.5003	7.92497	5.71967	3.76576	*
Dec-Feb 2012	134621	134621	10281	44243	54524	26498	34194	19405	*	8.42862	8.58845	31.0632	20.7373	22.124	7.71461	5.84774	4.94015	*
Jan-Mar 2012	136201	136201	8568	44928	53496	27729	38240	16736	*	8.49939	8.65918	30.5302	20.4607	21.6018	8.11853	6.48121	4.25097	*
Feb-Apr 2012	136871	136871	7663	45929	53592	28828	37991	16460	*	8.4012	8.58018	29.276	20.2653	21.1982	8.34791	6.33381	4.14358	*
Mar-May 2012	126830	126227	5787	45747	51534	27280	33091	14322	*	7.73357	7.85459	26.7793	19.5611	20.1717	7.79868	5.47213	3.60711	*
Apr-Jun 2012	121929	121343	8477	42724	51201	24751	28873	16518	*	7.39551	7.49032	43.7049	17.9461	19.8867	6.96717	4.76563	4.11487	*
May-Jul 2012	120401	119804	12623	42085	54708	22926	26246	15924	*	7.27626	7.36245	55.1898	17.6075	20.8897	6.4107	4.32777	3.96846	*
Jun-Aug 2012	118525	117870	14322	41408	55730	21647	26758	13735	*	7.12409	7.2218	54.8589	16.4796	20.0919	6.12776	4.41905	3.46852	*
Jul-Sep 2012	118121	117507	12577	40373	52950	23563	28445	12549	*	7.10777	7.20687	43.4244	16.0109	18.8352	6.75843	4.72531	3.14712	*
Aug-Oct 2012	125140	124547	15457	36034	51491	28441	30425	14190	*	7.63075	7.73908	47.9599	15.2315	19.1555	8.21524	5.09549	3.57227	*
Sep-Nov 2012	122957	122360	12993	35972	48965	29356	30808	13231	*	7.50593	7.62051	43.4229	15.2382	18.4089	8.53394	5.13048	3.34793	*
Oct-Dec 2012	116584	115994	13933	33328	47261	25388	32191	11154	*	7.10411	7.21916	43.9679	14.3227	17.876	7.37384	5.40168	2.77375	*
Nov-Jan 2013	114597	114034	10795	34056	44851	22339	33750	13094	*	6.97716	7.10803	39.012	14.5689	17.1561	6.51807	5.66077	3.24159	*
Dec-Feb 2013	113791	113791	8548	30345	38893	27014	34224	13660	*	7.01429	7.15754	35.4954	13.08	15.188	7.8475	5.88503	3.34847	*
Jan-Mar 2013	110488	110488	7478	31624	39102	27320	28972	15094	*	6.86315	7.0086	33.9616	14.2574	16.0368	7.8885	5.02213	3.68665	*
Feb-Apr 2013	107677	107677	3640	31101	34741	28826	29095	15015	*	6.65773	6.77346	17.4605	13.4395	13.7718	8.18174	5.06477	3.65641	*
Mar-May 2013	109006	108499	6754	28117	34871	25479	33148	15001	*	6.74979	6.85652	29.0208	12.6496	14.2012	7.16842	5.76463	3.69106	*
Apr-Jun 2013	115521	115002	5537	32567	38104	27429	33224	16245	*	7.10009	7.23446	26.1883	14.2698	15.2803	7.74704	5.77259	3.95574	*
May-Jul 2013	115127	113994	6294	36806	43100	25399	31093	14402	*	7.07667	7.18681	30.5119	15.4732	16.6732	7.17725	5.42865	3.59136	*
Jun-Aug 2013	127588	126940	5327	44968	50295	27694	34275	14676	*	7.81854	7.98811	28.4137	18.4266	19.1391	7.95507	5.91834	3.67761	*
Jul-Sep 2013	124048	123433	7807	40332	48139	28250	32596	14448	*	7.61207	7.78271	32.0524	16.4852	17.8947	8.15526	5.64323	3.67668	*
Aug-Oct 2013	118087	118087	9237	36924	46161	25616	33581	12729	*	7.24888	7.43482	33.6945	15.4485	17.3259	7.45006	5.79651	3.19262	*
Sep-Nov 2013	118482	117928	10050	37023	47073	26106	29695	15054	*	7.32698	7.46375	33.6582	15.8236	17.842	7.56713	5.17116	3.79249	*
Oct-Dec 2013	117593	116986	9905	36023	45928	24145	29804	17109	*	7.2396	7.39227	34.7459	15.1767	17.275	6.95719	5.20391	4.31059	*
Nov-Jan 2014	110557	109969	6934	34683	41617	22861	26052	19439	*	6.80975	6.96358	26.616	14.7056	15.8904	6.68562	4.55038	4.82557	*
Dec-Feb 2014	104745	103529	7261	33979	41240	21294	19685	21310	*	6.41697	6.51518	30.1862	14.1698	15.6299	6.05623	3.47975	5.22451	*
Jan-Mar 2014	109596	107905	6633	33631	40264	23389	22582	21670	1691	6.7355	6.79385	30.5232	14.1679	15.5396	6.58786	3.96407	5.35763	4.35107
Feb-Apr 2014	111896	110078	7215	31951	39166	24303	24355	22254	1818	6.86138	6.91129	31.4708	13.8162	15.4086	6.78648	4.23053	5.49836	4.77378
Mar-May 2014	100684	100102	6220	23706	29926	22957	28737	18482	*	6.16761	6.27592	28.1308	10.4818	12.0536	6.41399	4.9133	4.57543	*
Apr-Jun 2014	99498	98906	7263	25771	33034	22034	29264	14574	*	6.10743	6.21754	32.4169	11.5411	13.4447	6.20388	4.98038	3.62264	*
May-Jul 2014	100672	100129	8344	27561	35905	23104	27971	13149	*	6.13175	6.25689	38.0119	11.9301	14.1933	6.49104	4.75122	3.26538	*
Jun-Aug 2014	99413	97737	8244	26887	35131	21653	28757	12196	1676	6.0176	6.07977	36.6237	11.1766	13.354	6.14807	4.8875	3.01933	3.7696
Jul-Sep 2014	95570	93790	8023	26439	34462	18295	27522	13511	1780	5.84238	5.88456	35.2504	11.4544	13.5902	5.1735	4.70167	3.36719	4.24062
Aug-Oct 2014	97482	95721	7558	25925	33483	20775	28934	12529	1761	5.96765	6.03713	34.9067	11.6135	13.6731	5.88745	4.9599	3.09796	3.67097
Sep-Nov 2014	96857	95867	7242	27133	34375	21117	26594	13781	*	5.91139	6.02692	28.8514	12.6395	14.3367	5.91488	4.5677	3.3478	*
Oct-Dec 2014	99929	99457	5484	30404	35888	20283	26608	16678	*	6.05211	6.20668	19.5348	13.5068	14.1752	5.7109	4.61255	3.99741	*
Nov-Jan 2015	100893	99358	4697	29792	34489	21177	26295	17397	1535	6.14948	6.23688	18.6027	13.7677	14.2729	5.91927	4.55235	4.18143	3.22445
Dec-Feb 2015	94864	93734	3974	30991	34965	18806	23925	16038	*	5.77998	5.88688	18.6959	14.2997	14.6923	5.25577	4.1502	3.81878	*
Jan-Mar 2015	86922	85842	4425	22714	27139	19978	22728	15997	*	5.30263	5.39345	21.2679	10.4558	11.4008	5.61651	3.95862	3.77545	*
Feb-Apr 2015	81584	81584	3876	21784	25660	17174	21969	16781	*	4.98303	5.1167	19.8494	9.74558	10.5573	4.86891	3.83781	3.93692	*
Mar-May 2015	90975	90975	5125	21372	26497	20230	29500	14748	*	5.58051	5.7257	25.3474	9.99687	11.3232	5.72786	5.06832	3.51437	*
Apr-Jun 2015	95243	94682	5210	29983	35193	20420	26766	12303	*	5.83144	5.95057	29.4001	13.8283	15.0049	5.74084	4.62826	2.91137	*
May-Jul 2015	93548	92984	6544	27798	34342	20574	24691	13377	*	5.71483	5.82773	30.4812	12.7349	14.324	5.7381	4.30473	3.15745	*
Jun-Aug 2015	101772	101197	7970	32923	40893	21199	24059	15046	*	6.18922	6.31162	35.8363	14.6402	16.5478	5.92305	4.23057	3.50215	*
Jul-Sep 2015	99293	99293	7953	27856	35809	21673	26147	15664	*	5.97639	6.1313	32.7959	12.4725	14.4631	5.93136	4.57703	3.59933	*
Aug-Oct 2015	92158	91616	5871	27260	33131	22855	24017	11613	*	5.52295	5.65652	26.134	12.1618	13.4346	6.21536	4.20011	2.67885	*
Sep-Nov 2015	82256	81045	3324	25616	28940	17590	21222	13293	*	4.902	4.98822	15.0136	11.3768	11.7024	4.89009	3.65239	3.04412	*
Oct-Dec 2015	79282	78145	2978	22520	25498	16822	24464	11361	*	4.74418	4.80426	11.883	10.1436	10.32	4.64515	4.20594	2.60747	*
Nov-Jan 2016	75814	75223	3077	20219	23296	15980	24304	11643	*	4.53608	4.61355	11.0038	9.03065	9.24973	4.3791	4.18881	2.68584	*
Dec-Feb 2016	80117	79599	4817	19036	23853	18962	25336	11448	*	4.75517	4.85699	15.9641	8.65127	9.53315	5.11733	4.36629	2.61468	*
Jan-Mar 2016	76363	75273	5480	16434	21914	18885	22007	12467	*	4.51893	4.5781	19.5484	7.39042	8.75153	5.08193	3.79866	2.81519	*
Feb-Apr 2016	76172	75093	7374	15573	22947	18103	23136	10907	*	4.52987	4.58585	28.5725	7.32299	9.62272	4.86317	4.00415	2.4293	*
Mar-May 2016	69691	68162	5441	11610	17051	18659	22771	9681	1529	4.12451	4.14724	23.1601	5.34309	7.08148	4.9671	3.9741	2.13176	3.31455
Apr-Jun 2016	72878	71916	5139	13536	18675	19366	22749	11126	*	4.2988	4.36812	22.4479	6.21576	7.75985	5.17911	3.95159	2.43936	*
May-Jul 2016	78864	76627	6157	20487	26644	18556	21676	9751	2237	4.60048	4.60787	24.9787	8.9821	10.5422	4.9598	3.74888	2.12952	4.36079
Jun-Aug 2016	84429	82898	8338	25289	33627	18460	18218	12593	1531	4.93226	4.98839	33.4014	10.5158	12.668	4.97719	3.14869	2.81791	3.06507
Jul-Sep 2016	87973	86280	9670	26517	36187	20298	17399	12396	1693	5.16276	5.21514	36.6524	11.0871	13.627	5.51501	2.99679	2.81583	3.41482
Aug-Oct 2016	81536	80387	8382	21346	29728	17398	18928	14333	*	4.76916	4.84695	30.7743	8.95604	11.1937	4.7632	3.27986	3.18107	*
Sep-Nov 2016	75784	74594	8682	20933	29615	14546	19644	10789	*	4.38834	4.4441	29.8648	8.63395	10.9071	3.89474	3.36998	2.39444	*
Oct-Dec 2016	65915	64788	7887	16764	24651	11564	19757	8816	*	3.83011	3.87373	27.3465	7.07745	9.27755	3.12347	3.37999	1.9503	*
Nov-Jan 2017	65779	65124	5720	18105	23825	12967	17891	10441	*	3.8679	3.93573	22.249	7.77422	9.21328	3.48776	3.09369	2.34103	*
Dec-Feb 2017	65833	65833	6451	17723	24174	14372	15787	11500	*	3.87393	3.98774	23.19	7.86155	9.54524	3.87477	2.73801	2.55482	*
Jan-Mar 2017	65258	65258	8075	15337	23412	16349	14611	10886	*	3.80699	3.92767	25.066	6.92982	9.23426	4.30925	2.53725	2.40464	*
Feb-Apr 2017	65809	65809	6993	14048	21041	19665	13400	11703	*	3.83507	3.97483	23.4476	6.3693	8.40356	5.12277	2.35475	2.5873	*
Mar-May 2017	63317	63317	5173	11359	16532	18766	13175	14844	*	3.69453	3.81403	17.5338	5.28662	6.76526	4.82359	2.3151	3.24385	*
Apr-Jun 2017	60402	60402	3537	15749	19286	16372	11210	13534	*	3.52393	3.63432	13.2096	7.15444	7.8111	4.20665	1.96792	2.96632	*
May-Jul 2017	63525	62744	3741	22090	25831	13611	10924	12378	*	3.684	3.74628	13.3302	9.77369	10.1665	3.44663	1.91525	2.71758	*
Jun-Aug 2017	77164	76422	4105	26559	30664	16086	12654	17018	*	4.46175	4.56304	14.8797	11.4445	11.8095	4.06437	2.23824	3.74836	*
Jul-Sep 2017	71941	71244	4057	21810	25867	15283	13092	17002	*	4.18278	4.27903	15.6442	9.40329	10.0309	3.90278	2.33565	3.73702	*
Aug-Oct 2017	68510	67758	4796	15730	20526	14613	14674	17945	*	4.01148	4.08741	18.4774	7.05416	8.24519	3.78809	2.57679	3.95656	*
Sep-Nov 2017	61052	60325	4920	18254	23174	12121	12012	13018	*	3.61025	3.65926	20.3247	8.51256	9.71074	3.13286	2.12192	2.84905	*
Oct-Dec 2017	63878	63211	5508	19138	24646	11912	11947	14706	*	3.77945	3.82839	23.2454	8.84728	10.2687	3.07676	2.12053	3.1932	*
Nov-Jan 2018	63417	63417	6272	16008	22280	12574	10983	17580	*	3.72611	3.81246	23.8009	7.502	9.2936	3.2547	1.93363	3.74565	*
Dec-Feb 2018	62110	61600	5350	11995	17345	16126	10635	17494	*	3.66577	3.72117	19.7395	5.6737	7.27202	4.19163	1.88518	3.73788	*
Jan-Mar 2018	66322	65798	5138	14292	19430	16913	9877	19578	*	3.89018	3.95764	20.7529	6.75626	8.22277	4.36773	1.73761	4.16012	*
Feb-Apr 2018	60446	59522	4956	16136	21092	13935	8608	15887	*	3.58523	3.62326	23.395	7.67168	9.11039	3.61679	1.54359	3.3924	*
Mar-May 2018	55609	54500	4637	11653	16290	13612	10308	14290	*	3.28146	3.28991	23.1018	5.47382	6.99268	3.48535	1.84622	3.01006	*
Apr-Jun 2018	59038	57946	5555	8946	14501	16933	9999	16513	*	3.50411	3.51899	24.9248	4.22791	6.20016	4.34223	1.80121	3.53071	*
May-Jul 2018	74741	73654	8212	12982	21194	20414	13312	18734	*	4.37062	4.41751	34.526	5.74242	8.48245	5.15322	2.39567	4.02317	*
Jun-Aug 2018	75982	75424	8878	15012	23890	20286	12206	19042	*	4.42894	4.51288	40.0036	6.37674	9.27367	5.10097	2.2095	4.10768	*
Jul-Sep 2018	71070	70468	8772	15805	24577	17395	14189	14307	*	4.16622	4.22202	40.0018	6.77968	9.63607	4.43214	2.5448	3.08366	*
Aug-Oct 2018	69219	68606	7269	14717	21986	16871	14092	15657	*	4.04397	4.09881	34.2312	6.5934	8.99433	4.29403	2.47206	3.35688	*
Sep-Nov 2018	61394	60783	8513	15012	23525	10756	14292	12210	*	3.60893	3.653	34.6029	7.10849	9.97727	2.76257	2.49751	2.61717	*
Oct-Dec 2018	58368	57234	5389	15789	21178	10862	13709	11485	*	3.44487	3.45831	24.4866	7.56765	9.18204	2.82286	2.42278	2.42453	*
Nov-Jan 2019	49235	48009	6123	13120	19243	8414	11409	8943	*	2.88783	2.89343	25.4256	6.38263	8.37964	2.18376	2.01898	1.86619	*
Dec-Feb 2019	55612	54348	6301	15771	22072	9994	14299	7983	*	3.24086	3.25831	25.9717	7.60917	9.53335	2.57719	2.52373	1.65592	*
Jan-Mar 2019	54625	53461	6295	15444	21739	6862	15207	9653	*	3.18413	3.20612	24.6834	7.6769	9.59026	1.76683	2.66018	2.00788	*
Feb-Apr 2019	55298	54848	4472	15932	20404	7428	15940	11076	*	3.23239	3.29397	19.5737	8.02082	9.21257	1.91392	2.79806	2.27977	*
Mar-May 2019	55377	54912	*	20160	21525	7748	12944	12695	*	3.25136	3.31481	*	9.98935	9.73735	1.98694	2.30222	2.62661	*
Apr-Jun 2019	64979	64469	*	24092	25387	11178	16313	11591	*	3.77799	3.85455	*	11.4593	11.0931	2.81907	2.93418	2.35966	*
May-Jul 2019	72462	71276	2780	25667	28447	13538	18805	10486	*	4.21019	4.25419	13.6254	12.1752	12.3032	3.46917	3.36477	2.11796	*
Jun-Aug 2019	79469	78233	4212	30193	34405	15020	18842	9966	*	4.6587	4.71256	18.7868	14.527	14.9418	3.89507	3.39647	2.03608	*
Jul-Sep 2019	77404	76704	6257	26190	32447	14946	14186	15125	*	4.48299	4.5667	25.2044	12.3253	13.6726	3.85831	2.52326	3.06957	*
Aug-Oct 2019	69189	68479	4795	25890	30685	13337	11364	13093	*	3.97382	4.04097	18.9413	11.9422	12.674	3.4119	2.02719	2.61321	*
Sep-Nov 2019	69046	67878	6304	19482	25786	17093	11157	13842	*	3.92309	3.96775	20.3355	9.12801	10.5494	4.37276	1.95722	2.73896	*
Oct-Dec 2019	69634	68441	4318	18183	22501	16112	15002	14826	*	3.98011	4.04163	14.3651	8.77833	9.48633	4.18466	2.65718	2.92658	*
Nov-Jan 2020	70347	69763	3748	21384	25132	14545	14163	15923	*	4.03351	4.12643	12.8837	10.3969	10.705	3.7141	2.52405	3.16476	*
Dec-Feb 2020	63128	63128	*	17232	18652	14003	13042	17431	*	3.60292	3.73248	*	8.19487	7.86662	3.56085	2.35293	3.44028	*
Jan-Mar 2020	58100	58100	*	15882	17464	15125	14602	10909	*	3.30673	3.42971	*	7.53283	7.44042	3.82331	2.55623	2.21516	*
Feb-Apr 2020	57072	57072	*	15005	16770	16315	13625	10362	*	3.26506	3.39132	*	7.29301	7.31069	4.17266	2.39196	2.10232	*
Mar-May 2020	56942	56942	*	15106	16228	17431	13050	10233	*	3.29793	3.41107	*	7.34863	7.09117	4.44332	2.27849	2.15233	*
Apr-Jun 2020	58412	58412	*	15843	17136	14942	12988	13346	*	3.41014	3.50865	*	7.77964	7.56984	3.82526	2.29829	2.76489	*
May-Jul 2020	61118	60534	*	14638	16134	12247	17870	14283	*	3.55917	3.62788	*	7.20059	7.14472	3.11223	3.16108	2.95142	*
Jun-Aug 2020	74606	74098	4067	18667	22734	14830	20602	15932	*	4.30117	4.4241	18.8899	9.36196	10.2905	3.75147	3.61153	3.2635	*
Jul-Sep 2020	80672	80162	3834	21612	25446	19160	18792	16764	*	4.63449	4.75379	18.6542	10.1983	10.9459	4.77332	3.33713	3.42621	*
Aug-Oct 2020	85891	84715	4500	21300	25800	20049	20795	18071	*	4.94903	5.05084	19.171	10.4642	11.3644	4.90972	3.7177	3.74514	*
Sep-Nov 2020	85062	83646	3865	16317	20182	19368	22038	22058	1416	4.96193	5.00778	17.7058	8.22628	9.1661	4.78957	3.99582	4.46306	3.22023
Oct-Dec 2020	87878	86522	4047	20831	24878	17097	21122	23425	1356	5.13259	5.19117	19.8899	10.2905	11.1673	4.26838	3.83784	4.75126	2.98396
Nov-Jan 2021	95784	94031	6869	21786	28655	19571	24144	21661	1753	5.57551	5.62063	31.0239	10.7744	12.7729	4.91735	4.30979	4.41693	3.89746
Dec-Feb 2021	91229	89833	6775	22544	29319	18316	25513	16685	1396	5.30149	5.36406	29.1523	11.2327	13.0924	4.55594	4.59346	3.38207	3.0284
Jan-Mar 2021	86514	84731	6676	20402	27078	18049	25205	14399	1783	5.07428	5.12238	29.6171	10.1975	12.1639	4.51862	4.68491	2.91429	3.5086
Feb-Apr 2021	80427	79682	7515	18189	25704	18134	22204	13640	*	4.70944	4.80266	33.2979	8.93611	11.3677	4.508	4.09539	2.79179	*
Mar-May 2021	85527	84422	10098	23475	33573	13288	22311	15250	1105	4.9425	5.03461	39.0125	11.01	14.0414	3.37009	4.01731	3.12456	2.06126
Apr-Jun 2021	77462	76801	10326	18019	28345	13714	19622	15120	*	4.48409	4.5834	34.1175	8.69194	11.9311	3.52167	3.49799	3.1003	*
May-Jul 2021	76398	76074	9085	17976	27061	17357	18744	12912	*	4.46287	4.5814	29.7508	8.73066	11.4456	4.49871	3.35667	2.69094	*
Change on year	15280	15540	*	3338	10927	5110	874	-1371	*	0.903707	0.953525	*	1.53008	4.30085	1.38648	0.195593	-0.260475	*
Percentage change on year	25.0008	25.6715	*	22.8037	67.7265	41.7245	4.89088	-9.59882	*
1 Denominator = all economically active people in the relevant age group
Quality indicator
Shaded estimates are based on a small sample size. This may result in a less precise estimates, which should be used with caution.
Unshaded estimates are based on a larger sample size. This is likely to result in estimates of higher precision, although they will still be subject to some sampling variability.
Relationship between columns: 1=2+9; 2=3+4+6+7+8; 5=3+4

## Sheet: ykhu_p
Unemployment by age (levels & rates(1)): People - not seasonally adjusted
Date of Publication:	2021-09-14														Date of next publication:	2021-10-12
Email:	labour.market@ons.gov.uk														Telephone:			+44 1633 455400
															Source:			Labour Force Survey
	Yorkshire and The Humber
									thousands									%
	All aged 16 & over	16 - 64	16 - 17	18 - 24	16 - 24	25 - 34	35 - 49	50 - 64	65+	All aged 16 & over	16 - 64	16 - 17	18 - 24	16 - 24	25 - 34	35 - 49	50 - 64	65+
	1	2	3	4	5	6	7	8	9
Jun-Aug 2001	136250	135894	15869	33089	48958	32301	36860	17775	*	5.63808	5.68602	20.6515	10.185	12.1871	5.77033	4.1689	3.26564	*
Jul-Sep 2001	133865	133552	17334	31621	48955	32423	34858	17316	*	5.54019	5.58524	21.1951	9.82681	12.1306	5.82784	3.93869	3.17009	*
Aug-Oct 2001	128073	127771	15289	29878	45167	28886	34829	18889	*	5.31905	5.3582	19.3541	9.23412	11.22	5.2433	3.94496	3.44536	*
Sep-Nov 2001	118156	117860	12518	27660	40178	30302	28581	18799	*	4.93842	4.97621	16.478	8.93226	10.4187	5.53412	3.23674	3.40396	*
Oct-Dec 2001	116520	116227	10240	28524	38764	32086	26186	19191	*	4.86785	4.91015	13.842	9.16964	10.0673	5.83373	2.97794	3.47232	*
Nov-Jan 2002	122383	121387	10630	33685	44315	31244	27000	18828	996	5.11827	5.13715	14.4795	10.8212	11.5193	5.70018	3.05835	3.44035	3.53467
Dec-Feb 2002	122317	121369	10001	35129	45130	30724	28600	16915	948	5.12993	5.15915	13.8731	11.4761	11.933	5.62796	3.25085	3.08318	2.97384
Jan-Mar 2002	122476	121780	10628	34682	45310	30957	29440	16073	*	5.11905	5.16109	15.8082	11.1434	11.9721	5.62608	3.33716	2.92937	*
Feb-Apr 2002	123558	123195	10785	33612	44397	31319	33272	14207	*	5.17095	5.22676	16.0776	10.8765	11.8041	5.70664	3.77308	2.58192	*
Mar-May 2002	126524	125449	13886	33710	47596	28614	33931	15308	1075	5.28801	5.32364	21.0912	10.8023	12.5949	5.268	3.83702	2.77783	2.96879
Apr-Jun 2002	125670	124211	15650	33858	49508	26314	32917	15472	1459	5.21963	5.2397	23.2922	10.5198	12.7257	4.88778	3.70297	2.7916	3.9358
May-Jul 2002	131703	130215	17659	39001	56660	29305	29955	14295	1488	5.4651	5.48858	26.203	11.8483	14.2878	5.45302	3.37927	2.58936	3.97648
Jun-Aug 2002	140445	138958	17086	45555	62641	31448	30220	14649	1487	5.72777	5.75303	24.4743	12.7079	14.6258	5.7965	3.3834	2.65679	4.06118
Jul-Sep 2002	141748	139872	15918	46319	62237	30715	32854	14066	1876	5.78085	5.79086	22.3122	13.0353	14.5865	5.69798	3.67182	2.53485	5.12121
Aug-Oct 2002	133720	131779	14938	41585	56523	30968	30021	14267	1941	5.45379	5.45347	20.3324	11.8959	13.361	5.73738	3.33957	2.57213	5.47563
Sep-Nov 2002	123111	121947	11931	36365	48296	30654	30868	12129	1164	5.0501	5.07113	15.7198	10.8204	11.723	5.63776	3.42604	2.21313	3.52066
Oct-Dec 2002	116520	116159	13128	31925	45053	30145	26687	14274	*	4.81489	4.86342	17.571	9.7212	11.1761	5.56075	2.97208	2.61775	*
Nov-Jan 2003	111784	111784	13456	30162	43618	26781	27630	13755	*	4.63655	4.7003	17.6715	9.32858	10.9189	4.99941	3.06626	2.53793	*
Dec-Feb 2003	115956	115568	15601	27858	43459	28019	28038	16052	*	4.79773	4.85319	20.4617	8.72157	10.9839	5.26211	3.10478	2.91806	*
Jan-Mar 2003	128316	127977	14148	37866	52014	29498	29222	17243	*	5.26291	5.32777	19.8607	11.4378	12.9293	5.55699	3.20948	3.08759	*
Feb-Apr 2003	130297	129571	15433	34483	49916	29689	30344	19622	*	5.3258	5.37193	22.3107	10.3082	12.3648	5.60856	3.31434	3.48267	*
Mar-May 2003	129925	129562	16028	35717	51745	27521	29535	20761	*	5.31217	5.36726	24.2261	10.5245	12.7598	5.22078	3.24854	3.62902	*
Apr-Jun 2003	122008	121640	17424	31193	48617	26301	27812	18910	*	4.98133	5.03303	25.4499	9.17595	11.9041	4.99781	3.0545	3.30795	*
May-Jul 2003	123620	123620	16686	35892	52578	26015	26671	18356	*	5.01126	5.08173	23.7879	10.3202	12.5806	4.92408	2.92232	3.19946	*
Jun-Aug 2003	134526	134087	16480	40717	57197	29523	28179	19188	*	5.40376	5.45841	21.6154	11.1661	12.973	5.56961	3.07938	3.36353	*
Jul-Sep 2003	127380	126480	17074	34439	51513	27012	28810	19145	*	5.11354	5.14535	22.4912	9.51049	11.7602	5.10125	3.1488	3.32586	*
Aug-Oct 2003	128748	127875	18276	30923	49199	26465	32502	19709	*	5.18253	5.21797	23.5409	8.78704	11.4536	4.98267	3.55519	3.42312	*
Sep-Nov 2003	119375	118614	17037	24945	41982	23499	33378	19755	*	4.81243	4.84738	22.951	7.18174	9.95846	4.41386	3.64589	3.42071	*
Oct-Dec 2003	118616	117838	16633	25707	42340	23983	32629	18886	*	4.7972	4.83684	21.0696	7.67742	10.2324	4.48821	3.56254	3.30042	*
Nov-Jan 2004	119047	118277	15035	28003	43038	26348	32253	16638	*	4.80824	4.85166	20.6321	8.30092	10.4914	4.95638	3.51701	2.87362	*
Dec-Feb 2004	123411	122632	16710	32698	49408	25651	30679	16894	*	4.99415	5.0444	23.3181	9.78136	12.171	4.85212	3.34021	2.92298	*
Jan-Mar 2004	115586	114800	12329	30363	42692	25809	30020	16279	*	4.67774	4.72042	18.8725	9.05377	10.6546	4.88447	3.26189	2.79429	*
Feb-Apr 2004	113236	112451	10932	29460	40392	23713	31063	17283	*	4.56717	4.61151	16.9433	8.70714	10.0262	4.48745	3.37458	2.94585	*
Mar-May 2004	105145	104753	10303	26509	36812	22093	29602	16246	*	4.24889	4.2971	16.1765	7.95729	9.27647	4.20327	3.18425	2.7739	*
Apr-Jun 2004	110933	110933	13576	31265	44841	21889	28507	15696	*	4.48326	4.54896	21.1738	9.12559	11.0249	4.18211	3.08402	2.68685	*
May-Jul 2004	109377	108955	16747	29595	46342	22360	24337	15916	*	4.39789	4.44245	22.4656	8.69063	11.1645	4.26254	2.64415	2.68614	*
Jun-Aug 2004	116724	116294	18025	36159	54184	25190	21941	14979	*	4.65131	4.69294	23.3008	10.0903	12.4358	4.78673	2.36646	2.54339	*
Jul-Sep 2004	120516	120059	20194	38581	58775	24566	22321	14397	*	4.79791	4.84009	23.8173	10.76	13.2571	4.67802	2.41638	2.44727	*
Aug-Oct 2004	117502	117117	19553	37683	57236	26007	19920	13954	*	4.66021	4.70552	23.7859	10.2692	12.743	4.95113	2.15845	2.35862	*
Sep-Nov 2004	115649	115261	17107	34574	51681	27269	20579	15732	*	4.60855	4.6564	20.8854	9.68875	11.779	5.19465	2.23562	2.6614	*
Oct-Dec 2004	113253	112874	15582	34467	50049	25549	22051	15225	*	4.52098	4.5647	19.3977	9.8543	11.6367	4.81147	2.39765	2.57193	*
Nov-Jan 2005	107001	107001	13555	32372	45927	21348	27555	12171	*	4.28947	4.33822	17.3735	9.42084	10.8924	4.02376	2.98546	2.05832	*
Dec-Feb 2005	98726	98726	13019	30724	43743	18990	27513	8480	*	3.95077	3.99705	16.6165	9.11053	10.5256	3.5793	2.95506	1.43053	*
Jan-Mar 2005	104098	103695	15190	29090	44280	21588	29020	8807	*	4.17557	4.21365	20.0875	8.57548	10.6739	4.08505	3.11847	1.50024	*
Feb-Apr 2005	119116	118709	13790	37929	51719	24158	31800	11032	*	4.75706	4.80591	18.3409	11.0982	12.4043	4.54956	3.4057	1.87493	*
Mar-May 2005	124735	124319	14690	41155	55845	23567	33815	11092	*	4.98199	5.03448	19.2721	12.0781	13.3932	4.45789	3.61996	1.88127	*
Apr-Jun 2005	118713	118713	12452	39060	51512	23221	32593	11387	*	4.72765	4.79357	16.1083	11.4605	12.3197	4.41316	3.46465	1.9252	*
May-Jul 2005	113726	113412	16301	36363	52664	24933	24204	11611	*	4.52558	4.56953	20.6818	10.4136	12.3045	4.743	2.57751	1.97067	*
Jun-Aug 2005	120690	120390	20226	40806	61032	24600	23557	11201	*	4.77274	4.82541	25.7289	11.234	13.8129	4.70754	2.51757	1.88316	*
Jul-Sep 2005	121607	121007	23029	39372	62401	22532	24274	11800	*	4.76712	4.80445	27.8269	10.6888	13.8329	4.30377	2.57333	1.96437	*
Aug-Oct 2005	130136	129870	23758	43741	67499	23608	27071	11692	*	5.11666	5.17787	29.8179	11.9687	15.1636	4.51296	2.85577	1.97508	*
Sep-Nov 2005	134704	133359	22373	43307	65680	25569	27595	14515	1345	5.3061	5.32782	29.0811	12.0729	15.0765	4.87365	2.89133	2.46696	3.77851
Oct-Dec 2005	136919	135486	21299	46132	67431	25019	28341	14695	1433	5.35533	5.37173	27.5039	12.7977	15.3984	4.73432	2.94293	2.47885	4.15555
Nov-Jan 2006	126941	125162	18989	41487	60476	22744	26532	15410	1779	4.97276	4.97025	26.6333	11.5436	14.0416	4.3189	2.75578	2.57633	5.15563
Dec-Feb 2006	127875	127128	16098	41252	57350	23121	29829	16828	*	5.01457	5.05575	24.778	11.5447	13.5806	4.41433	3.08353	2.79958	*
Jan-Mar 2006	131557	130857	13354	43081	56435	25442	30894	18086	*	5.18108	5.23086	23.4639	12.1266	13.6921	4.85314	3.19547	3.0223	*
Feb-Apr 2006	137071	136730	12938	42870	55808	27350	33031	20541	*	5.3756	5.44816	21.6279	12.0841	13.4611	5.24829	3.4027	3.40524	*
Mar-May 2006	139755	139407	11576	44922	56498	28695	32945	21269	*	5.5012	5.5741	19.4676	12.6953	13.6696	5.52177	3.42194	3.51416	*
Apr-Jun 2006	146002	146002	12449	45477	57926	31658	34355	22063	*	5.71109	5.79836	20.0551	12.702	13.7885	6.10975	3.54742	3.60931	*
May-Jul 2006	156243	155738	13723	52218	65941	32748	33473	23576	*	6.07438	6.14372	21.532	13.9704	15.072	6.35272	3.45782	3.84054	*
Jun-Aug 2006	159683	158737	20837	51001	71838	32686	29602	24611	*	6.18422	6.23653	28.3852	13.3577	15.781	6.36277	3.06441	4.03221	*
Jul-Sep 2006	159810	158871	22420	54567	76987	32979	26205	22700	*	6.20859	6.26712	29.1771	14.3763	16.8682	6.42715	2.71526	3.78101	*
Aug-Oct 2006	158767	158341	21423	51531	72954	31694	31665	22028	*	6.17041	6.24465	27.6965	13.6939	16.0813	6.09474	3.28295	3.68719	*
Sep-Nov 2006	153767	152841	17115	50314	67429	30935	32047	22430	*	5.96196	6.02001	23.4003	13.2944	14.9311	5.9055	3.32739	3.73633	*
Oct-Dec 2006	151371	150460	15095	52321	67416	27852	30946	24246	*	5.88243	5.93927	20.1374	13.6621	14.7221	5.41433	3.21958	4.04241	*
Nov-Jan 2007	147060	145296	14249	50759	65008	29456	28153	22679	1764	5.72946	5.75247	20.6513	13.3385	14.4609	5.68832	2.93355	3.78781	4.30959
Dec-Feb 2007	146857	145436	14972	49025	63997	27850	32648	20941	1421	5.76324	5.81159	24.2788	13.0627	14.6455	5.36178	3.43126	3.52164	3.11268
Jan-Mar 2007	151240	149386	13838	49969	63807	30018	34078	21483	1854	5.97953	6.01564	24.794	13.398	14.8814	5.79522	3.59696	3.64654	4.03026
Feb-Apr 2007	144940	143047	12306	49952	62258	28007	32155	20627	1893	5.73473	5.77066	24.2149	13.3766	14.6749	5.40386	3.39868	3.49468	3.89996
Mar-May 2007	137374	135579	10677	43986	54663	30960	29626	20330	1795	5.46299	5.48252	23.0889	11.877	13.1216	5.92596	3.14492	3.43488	4.30497
Apr-Jun 2007	138564	136395	14829	41999	56828	30832	28904	19831	2169	5.46824	5.47737	30.0413	11.1294	13.317	5.88362	3.05896	3.33576	4.94979
May-Jul 2007	141751	140503	20236	41524	61760	30200	29470	19073	1248	5.54446	5.59415	36.2088	10.8106	14.0366	5.73329	3.0974	3.21407	2.77235
Jun-Aug 2007	154924	153530	25507	46637	72144	31216	32472	17698	1394	6.00801	6.0687	39.8827	11.7572	15.6623	5.93061	3.41768	2.98565	2.8589
Jul-Sep 2007	145068	144200	26565	37717	64282	29185	33004	17729	*	5.62271	5.69842	42.3455	9.75964	14.3106	5.51587	3.46712	2.9533	*
Aug-Oct 2007	143343	142506	25753	36880	62633	29746	33088	17039	*	5.55949	5.63013	40.06	9.66356	14.0456	5.60782	3.47626	2.82598	*
Sep-Nov 2007	138429	138059	25274	38873	64147	27475	31488	14949	*	5.35485	5.43899	37.3329	10.3645	14.488	5.17166	3.29349	2.45778	*
Oct-Dec 2007	132913	132913	21608	39050	60658	29508	29094	13653	*	5.14686	5.23668	30.2994	10.5216	13.7094	5.54543	3.05446	2.23439	*
Nov-Jan 2008	121096	121096	18177	33893	52070	26698	28425	13903	*	4.70431	4.78748	25.6694	9.19863	11.8538	5.05677	2.9916	2.27159	*
Dec-Feb 2008	123237	122399	14243	34594	48837	25185	31561	16816	*	4.78152	4.84621	20.6059	9.64051	11.4116	4.78088	3.31138	2.72186	*
Jan-Mar 2008	121878	121050	12720	35557	48277	22482	34135	16156	*	4.7539	4.81632	19.0425	10.0836	11.5104	4.24347	3.5951	2.62861	*
Feb-Apr 2008	133634	132419	15267	39642	54909	26735	32846	17929	1215	5.21168	5.27426	21.8694	11.3617	13.1135	5.03712	3.4469	2.94753	2.27281
Mar-May 2008	136163	134575	16615	40238	56853	27334	33709	16679	1588	5.34146	5.38472	24.8508	11.491	13.6328	5.17749	3.52657	2.78738	3.17797
Apr-Jun 2008	154907	153305	21643	46444	68087	30424	35151	19643	1602	5.99304	6.0532	33.1495	12.584	15.6752	5.76392	3.65299	3.22981	3.07185
May-Jul 2008	162874	161604	23240	52400	75640	32035	35818	18111	1270	6.26233	6.33565	33.1877	13.9486	16.9714	6.05699	3.70123	2.97685	2.53271
Jun-Aug 2008	171001	170596	22795	61320	84115	36639	30770	19072	*	6.50841	6.61768	31.6888	15.7328	18.2188	6.81863	3.18089	3.11883	*
Jul-Sep 2008	186510	186101	17397	72239	89636	39463	36816	20186	*	7.0621	7.17344	25.9847	17.8458	19.0009	7.27399	3.79531	3.3092	*
Aug-Oct 2008	188422	188011	15774	74960	90734	35421	39687	22169	*	7.188	7.30308	25.7935	18.7354	19.6712	6.56881	4.12401	3.62485	*
Sep-Nov 2008	178096	176867	14786	65549	80335	34969	38990	22573	1229	6.85461	6.94497	26.7006	16.9966	18.2151	6.48806	4.06473	3.716	2.38636
Oct-Dec 2008	167202	165945	12139	56148	68287	34184	41801	21673	1257	6.46742	6.553	23.4956	14.809	15.8507	6.33693	4.37522	3.57231	2.37412
Nov-Jan 2009	175753	174032	9816	56264	66080	38833	47163	21956	1721	6.78956	6.86442	20.1292	14.8425	15.4451	7.21075	4.87827	3.6466	3.22877
Dec-Feb 2009	179281	178362	10353	54584	64937	39284	52859	21282	*	6.97457	7.07857	20.3203	15.106	15.7503	7.3198	5.438	3.55443	*
Jan-Mar 2009	197351	196476	12936	67524	80460	41585	50823	23608	*	7.68871	7.81732	24.0697	19.1158	19.77	7.83219	5.20286	3.94398	*
Feb-Apr 2009	200440	200002	11834	69311	81145	41441	50635	26781	*	7.79802	7.9524	22.6466	19.5662	19.9622	7.77836	5.21004	4.43505	*
Mar-May 2009	219377	218522	11042	77575	88617	44341	56893	28671	*	8.48531	8.62915	20.7035	21.3761	21.2899	8.36323	5.82511	4.70591	*
Apr-Jun 2009	227037	226177	13192	75794	88986	47671	61461	28059	*	8.77305	8.93149	25.5174	20.5928	21.1993	8.98985	6.31218	4.61019	*
May-Jul 2009	235494	234252	18610	75471	94081	47106	63795	29270	1242	9.05738	9.20673	32.64	20.2738	21.9163	8.85708	6.57897	4.77055	2.23108
Jun-Aug 2009	232925	232529	21934	70085	92019	47374	63547	29589	*	8.9055	9.07229	36.379	18.1355	20.5977	8.86085	6.59512	4.78682	*
Jul-Sep 2009	233668	232246	26734	66327	93061	46890	62151	30144	1422	8.90881	9.03745	41.0661	17.463	20.9166	8.6471	6.44976	4.86961	2.67958
Aug-Oct 2009	242158	240315	25962	66016	91978	52570	64819	30948	1843	9.24322	9.36539	40.3155	18.0534	21.3869	9.62773	6.69459	4.97824	3.42215
Sep-Nov 2009	236994	235121	23112	64582	87694	55798	61002	30627	1873	9.06553	9.19177	37.7783	17.6625	20.5458	10.2195	6.33413	4.92346	3.32788
Oct-Dec 2009	228113	226200	18655	61138	79793	52286	63749	30372	1913	8.74036	8.87936	31.6117	17.0279	19.0865	9.58676	6.62262	4.88744	3.06566
Nov-Jan 2010	213310	211332	15184	55680	70864	53155	58332	28981	1978	8.19896	8.32396	26.7357	15.6867	17.2107	9.83023	6.0547	4.65223	3.14803
Dec-Feb 2010	235051	233122	16597	64349	80946	53015	64911	34250	1929	9.06604	9.21567	29.1867	18.5978	20.0924	9.90838	6.74826	5.43814	3.0605
Jan-Mar 2010	246293	244801	14541	72953	87494	57920	62803	36584	1492	9.45867	9.61915	26.5987	20.2427	21.0798	10.8409	6.5657	5.72456	2.53083
Feb-Apr 2010	244343	243451	14640	76407	91047	55592	62207	34605	*	9.35669	9.53212	29.287	20.7088	21.7323	10.3101	6.51354	5.40012	*
Mar-May 2010	236561	235688	14942	73207	88149	51546	58689	37304	*	8.99222	9.16404	28.2923	20.0326	21.0755	9.40727	6.14746	5.73025	*
Apr-Jun 2010	240318	239927	15064	76728	91792	53987	58550	35598	*	9.12273	9.31458	29.2329	20.6275	21.6746	9.78534	6.15845	5.47761	*
May-Jul 2010	245224	245224	18169	78035	96204	52115	60840	36065	*	9.32578	9.54008	33.6906	20.8768	22.4924	9.49021	6.42498	5.57704	*
Jun-Aug 2010	253394	253394	22759	83306	106065	53020	59753	34556	*	9.61415	9.83728	42.3944	21.1501	23.6983	9.7378	6.31299	5.42222	*
Jul-Sep 2010	240835	240835	24539	65726	90265	51074	62951	36545	*	9.20401	9.41776	48.2244	17.3628	21.0197	9.44007	6.65608	5.70113	*
Aug-Oct 2010	250293	249882	23151	69195	92346	54333	64209	38994	*	9.59498	9.803	46.6735	18.4465	21.7431	10.0019	6.81902	6.09777	*
Sep-Nov 2010	237455	237052	17816	64016	81832	50395	68646	36179	*	9.16191	9.37062	38.1679	18.0541	20.394	9.24406	7.27504	5.65529	*
Oct-Dec 2010	230907	230486	15586	67979	83565	50735	64070	32116	*	8.88606	9.10197	32.4823	19.03	20.6229	9.25009	6.80571	5.04044	*
Nov-Jan 2011	225945	225089	14996	64640	79636	51088	62978	31387	*	8.69086	8.89815	29.2194	18.3499	19.7322	9.4044	6.67968	4.90448	*
Dec-Feb 2011	225172	223869	16886	59750	76636	49367	65152	32714	1303	8.6858	8.87853	32.6925	17.2498	19.2538	8.9818	6.94569	5.14549	1.8365
Jan-Mar 2011	232844	231539	16005	63970	79975	50367	64633	36564	1305	8.93981	9.12397	32.1308	18.7022	20.4092	9.01922	6.86881	5.65623	1.95137
Feb-Apr 2011	225511	224637	16366	59087	75453	48575	64318	36291	*	8.78831	8.97055	34.9335	17.7203	19.8409	8.75563	6.87813	5.72435	*
Mar-May 2011	214897	213975	13449	53957	67406	47750	62521	36298	*	8.37107	8.52959	29.3749	16.1804	17.7733	8.68566	6.64707	5.6802	*
Apr-Jun 2011	217033	216126	17473	59191	76664	43230	60263	35969	*	8.43586	8.61312	35.3905	17.5907	19.8682	7.7989	6.40186	5.72976	*
May-Jul 2011	245230	243834	24504	72761	97265	46859	58880	40830	1396	9.33561	9.5435	44.4799	20.5534	23.7754	8.34773	6.26243	6.33683	1.94296
Jun-Aug 2011	265550	264211	25428	87117	112545	54451	58446	38769	1339	10.0292	10.2628	43.9687	22.9308	25.7102	9.766	6.22455	6.05589	1.82627
Jul-Sep 2011	274545	270387	26667	88360	115027	55006	60539	39815	4158	10.3879	10.5337	45.9823	23.6305	26.6317	9.95811	6.45206	6.17965	5.46695
Aug-Oct 2011	257087	252684	20371	89938	110309	49791	58989	33595	4403	9.82643	9.93471	39.01	25.0739	26.8449	9.02843	6.27563	5.24042	6.04534
Sep-Nov 2011	263342	258267	18409	92862	111271	54611	58548	33837	5075	10.0688	10.1648	35.1834	26.6974	27.807	9.74587	6.25127	5.25653	6.80012
Oct-Dec 2011	249468	248457	18723	93216	111939	51051	53943	31524	*	9.52895	9.74858	33.6388	26.347	27.3382	9.0963	5.7653	4.9079	*
Nov-Jan 2012	242118	241130	18600	83570	102170	51189	54931	32840	*	9.24784	9.46299	35.1667	24.0448	25.5138	9.0742	5.88231	5.05434	*
Dec-Feb 2012	227194	226403	16940	74148	91088	50127	52626	32562	*	8.69575	8.89168	33.4234	21.2164	22.7625	8.926	5.62834	5.01367	*
Jan-Mar 2012	227010	226187	16498	73958	90456	53998	50357	31376	*	8.71469	8.89026	35.3155	21.4619	23.1157	9.62933	5.38093	4.78084	*
Feb-Apr 2012	233447	232137	15410	74948	90358	57639	49331	34809	1310	8.93565	9.10597	33.7243	21.4676	22.8861	10.2707	5.28356	5.27728	2.07111
Mar-May 2012	243685	242094	15768	76226	91994	57394	54096	38610	1591	9.26224	9.44474	32.8699	21.3156	22.6822	10.279	5.75317	5.85845	2.35063
Apr-Jun 2012	255527	254507	17265	83209	100474	56210	59012	38811	*	9.60229	9.81267	34.0036	22.0384	23.4567	10.1227	6.236	5.8475	*
May-Jul 2012	271092	269919	20342	94916	115258	54200	61728	38733	*	10.134	10.3308	41.2868	23.9149	25.8333	9.77632	6.52602	5.81301	*
Jun-Aug 2012	257382	256829	23261	93917	117178	51639	53271	34741	*	9.61507	9.83353	48.1295	23.1519	25.811	9.32006	5.6765	5.22207	*
Jul-Sep 2012	247220	246693	22692	88350	111042	50446	51361	33844	*	9.2502	9.45874	44.5273	22.0363	24.5727	8.96593	5.50313	5.12588	*
Aug-Oct 2012	242869	242869	21722	77850	99572	55227	54153	33917	*	9.03794	9.25808	40.665	19.4003	21.8984	9.72414	5.75866	5.13655	*
Sep-Nov 2012	239545	239070	19564	73533	93097	54442	54797	36734	*	8.98094	9.18579	36.4694	18.8948	21.0239	9.52491	5.90074	5.56938	*
Oct-Dec 2012	234198	233235	17269	73552	90821	50432	57139	34843	*	8.7838	8.9895	35.8732	18.9804	20.847	8.89643	6.13707	5.27169	*
Nov-Jan 2013	228302	227348	18449	71404	89853	46706	56161	34628	*	8.58233	8.78863	39.3671	18.813	21.0719	8.23206	6.06894	5.18632	*
Dec-Feb 2013	232406	231903	19314	72905	92219	49451	55993	34240	*	8.75317	8.9705	41.1672	19.9848	22.3986	8.63756	6.05031	5.06891	*
Jan-Mar 2013	234879	234345	20039	71545	91584	47388	59621	35752	*	8.80592	9.01925	43.2481	19.2834	21.944	8.25366	6.44003	5.25	*
Feb-Apr 2013	226959	225928	18382	63877	82259	49262	56018	38389	*	8.55127	8.74544	39.2644	17.8683	20.3459	8.54868	6.04621	5.67611	*
Mar-May 2013	229903	228919	16549	70746	87295	48207	57438	35979	*	8.64377	8.83533	40.9456	19.7156	21.8648	8.30604	6.19423	5.25983	*
Apr-Jun 2013	231414	230416	16200	79547	95747	47113	54239	33317	*	8.71849	8.89025	39.5595	22.151	23.9329	8.09961	5.84952	4.87938	*
May-Jul 2013	244202	243189	21052	87393	108445	50762	53491	30491	*	9.08106	9.26586	45.9199	23.2712	25.7353	8.62808	5.7493	4.45477	*
Jun-Aug 2013	245849	243735	20685	90908	111593	43278	58878	29986	2114	9.04639	9.21877	40.6953	23.0593	25.0734	7.40005	6.3394	4.376	2.86644
Jul-Sep 2013	250807	248713	20650	92576	113226	42622	57096	35769	2094	9.2446	9.43354	43.9165	23.0638	25.2504	7.2426	6.22675	5.2399	2.73604
Aug-Oct 2013	239487	236383	16165	91496	107661	37896	57485	33341	3104	8.84456	8.98244	39.7741	22.8713	24.4302	6.41324	6.31807	4.83083	4.07777
Sep-Nov 2013	230229	227150	15273	86726	101999	40157	56065	28929	3079	8.49412	8.63428	36.7351	22.3658	23.7573	6.73061	6.15036	4.17294	3.86523
Oct-Dec 2013	226976	223948	12169	82935	95104	40681	58859	29304	3028	8.42202	8.5628	29.9456	21.8884	22.6689	6.87694	6.48037	4.21034	3.80073
Nov-Jan 2014	222080	220466	11299	80198	91497	39601	58347	31021	1614	8.27657	8.44631	30.4473	21.2694	22.0917	6.73054	6.40583	4.45182	2.20996
Dec-Feb 2014	218146	215986	13381	74470	87851	38124	55071	34940	2160	8.14898	8.31524	39.0219	19.809	21.415	6.51727	6.06777	5.0297	2.71695
Jan-Mar 2014	211242	209113	14307	64765	79072	44839	52139	33063	2129	7.89866	8.04536	40.2142	17.4167	19.4074	7.6604	5.73833	4.7382	2.82999
Feb-Apr 2014	207384	204717	15203	62308	77511	47347	48162	31697	2667	7.70984	7.8272	41.553	16.2884	18.4939	8.04466	5.31173	4.52119	3.58439
Mar-May 2014	200717	199057	12821	59161	71982	49410	44518	33147	1660	7.49209	7.61558	35.6525	15.741	17.4798	8.383	4.92974	4.67151	2.54449
Apr-Jun 2014	204123	203079	15546	58330	73876	49700	47313	32190	*	7.64547	7.79062	40.5541	15.7263	18.052	8.41444	5.2327	4.58131	*
May-Jul 2014	199334	198718	15382	57515	72897	45808	52091	27922	*	7.44243	7.62408	39.5089	15.5682	17.8506	7.8054	5.76798	3.94325	*
Jun-Aug 2014	199180	198558	20890	57659	78549	42214	52380	25415	*	7.33257	7.52382	45.7873	14.9654	18.2288	7.18935	5.76821	3.56503	*
Jul-Sep 2014	206600	205959	20431	63761	84192	42207	54445	25115	*	7.59946	7.80288	42.633	16.4602	19.3417	7.22102	5.98337	3.53834	*
Aug-Oct 2014	198119	196915	21441	61562	83003	40320	51333	22259	*	7.32256	7.48193	38.2677	15.9487	18.7777	6.90059	5.67533	3.17508	*
Sep-Nov 2014	184805	183687	17464	55581	73045	42274	48721	19647	*	6.90444	7.04573	32.4773	14.8165	17.0307	7.2841	5.39902	2.82527	*
Oct-Dec 2014	158243	157115	15128	47796	62924	36285	40552	17354	*	5.92407	6.03846	27.335	13.0574	14.9325	6.31047	4.51283	2.45486	*
Nov-Jan 2015	151040	150399	12584	44034	56618	36925	39288	17568	*	5.69145	5.82345	23.9892	12.3294	13.8226	6.43244	4.3892	2.49584	*
Dec-Feb 2015	155740	154677	12872	48364	61236	36683	38608	18150	*	5.84895	5.99127	26.2839	13.691	15.2242	6.40602	4.31254	2.5506	*
Jan-Mar 2015	170271	166479	13938	53189	67127	37274	40009	22069	3792	6.41379	6.47194	31.1102	15.3244	17.1291	6.44501	4.47087	3.12058	4.59937
Feb-Apr 2015	179052	174514	13514	56755	70269	40498	38418	25329	4538	6.73934	6.77351	31.1605	16.412	18.0556	6.9212	4.29572	3.57868	5.64435
Mar-May 2015	178941	175184	13560	52712	66272	43170	37245	28497	3757	6.70679	6.79169	33.2272	15.0569	16.9539	7.3401	4.15092	4.05314	4.2372
Apr-Jun 2015	173388	171911	13770	51166	64936	44545	37281	25149	1477	6.49281	6.66649	35.4568	14.3849	16.4592	7.5851	4.14293	3.60785	1.61014
May-Jul 2015	175717	175231	16375	52131	68506	43140	39069	24516	*	6.57774	6.78689	35.57	14.2868	16.6712	7.39962	4.35709	3.54635	*
Jun-Aug 2015	176649	175531	16281	52230	68511	39687	40751	26582	*	6.62942	6.79323	34.3184	14.1544	16.4514	6.77802	4.55043	3.87266	*
Jul-Sep 2015	170311	169205	16675	48376	65051	37017	38122	29015	*	6.33781	6.50035	31.5737	12.9804	15.2882	6.3599	4.23238	4.17627	*
Aug-Oct 2015	172699	170994	14929	51580	66509	36865	32730	34890	1705	6.43491	6.58415	31.0645	14.0074	15.9765	6.33839	3.65508	4.95821	1.96594
Sep-Nov 2015	167145	165995	14118	51067	65185	39086	30126	31598	*	6.27381	6.45691	27.633	14.6091	16.27	6.73685	3.37799	4.52594	*
Oct-Dec 2015	158230	157129	15706	51916	67622	36897	23580	29030	*	5.89279	6.08712	31.0653	14.6756	16.725	6.31923	2.66087	4.10633	*
Nov-Jan 2016	151646	150570	14957	49583	64540	34201	25192	26637	*	5.67685	5.84446	28.8795	14.4304	16.3231	5.86957	2.80728	3.80077	*
Dec-Feb 2016	158422	157478	15494	52999	68493	34179	21641	33165	*	5.94672	6.10582	31.842	15.4521	17.4884	5.86501	2.42195	4.66325	*
Jan-Mar 2016	163381	162403	12821	54121	66942	35201	23155	37105	*	6.13763	6.29469	29.6337	15.5463	17.1035	6.03937	2.59918	5.19029	*
Feb-Apr 2016	153114	152185	15038	50322	65360	31899	20871	34055	*	5.73912	5.87838	36.2527	14.4362	16.7563	5.42208	2.34986	4.7146	*
Mar-May 2016	147493	146461	13508	48160	61668	30074	25643	29076	*	5.5391	5.66982	32.6746	13.6765	15.6725	5.12084	2.89412	4.05883	*
Apr-Jun 2016	159169	158104	16509	44437	60946	33485	32882	30791	*	5.9507	6.10181	35.6481	12.7017	15.3841	5.69611	3.68482	4.30812	*
May-Jul 2016	167052	165577	19873	50902	70775	33560	32120	29122	1475	6.19299	6.34445	39.7691	14.0049	17.119	5.70811	3.60105	4.06468	1.68294
Jun-Aug 2016	171668	170636	22612	51723	74335	32595	35134	28572	*	6.26282	6.44158	42.7375	13.5546	17.1082	5.4647	3.92776	3.9491	*
Jul-Sep 2016	163855	162105	18255	55768	74023	30087	32450	25545	1750	5.98576	6.13612	38.7645	14.8112	17.474	4.97488	3.67845	3.49332	1.83058
Aug-Oct 2016	151687	150399	11824	48769	60593	29968	33941	25897	*	5.53849	5.69805	31.2177	12.7149	14.3778	4.97045	3.86736	3.51147	*
Sep-Nov 2016	135188	133363	10550	40109	50659	25412	30845	26447	1825	4.9587	5.09738	27.3678	11.211	12.7825	4.25209	3.51029	3.55638	1.65945
Oct-Dec 2016	125950	124270	8717	33436	42153	21736	32897	27484	1680	4.63161	4.74986	22.0204	9.52202	10.7883	3.66408	3.71886	3.67561	1.62993
Nov-Jan 2017	130070	128415	7400	33476	40876	26029	33936	27574	1655	4.83628	4.95581	19.613	9.74306	10.7197	4.38634	3.86275	3.7367	1.68424
Dec-Feb 2017	127148	125418	7830	33125	40955	26895	29503	28065	1730	4.71121	4.79236	20.9241	9.30595	10.4112	4.50751	3.3594	3.74814	2.11491
Jan-Mar 2017	131075	128835	7343	35481	42824	32741	28913	24357	2240	4.87007	4.93181	19.4372	10.0906	10.9974	5.47061	3.28141	3.27677	2.83136
Feb-Apr 2017	133130	130874	8751	33368	42119	35139	29647	23969	2256	4.94428	5.00922	22.5984	9.90251	11.2111	5.89732	3.34212	3.17868	2.82212
Mar-May 2017	127062	124694	6704	30777	37481	33462	32087	21664	2368	4.75391	4.80509	20.1916	9.07852	10.0698	5.62835	3.62283	2.91726	3.0457
Apr-Jun 2017	130343	128504	8727	29487	38214	37535	32317	20438	1839	4.87461	4.93663	23.9595	8.62319	10.0995	6.25023	3.66422	2.75372	2.59584
May-Jul 2017	136619	133227	11346	34898	46244	33941	30493	22549	3392	5.0786	5.08903	28.5779	9.89674	11.7872	5.67673	3.44829	3.03319	4.70014
Jun-Aug 2017	140587	137801	13774	39822	53596	33002	30777	20426	2786	5.20061	5.25276	31.177	11.2647	13.4768	5.4848	3.49862	2.74423	3.48799
Jul-Sep 2017	141310	137757	15076	40474	55550	30567	28825	22815	3553	5.24048	5.26363	33.78	11.4072	13.9069	5.10347	3.30419	3.05674	4.47707
Aug-Oct 2017	139255	137316	12438	38191	50629	32453	27168	27066	1939	5.21197	5.28032	29.3862	11.008	13.0063	5.44613	3.1265	3.62614	2.71927
Sep-Nov 2017	135034	133101	11432	37249	48681	32549	25185	26686	1933	5.06474	5.11721	26.344	11.2237	12.9722	5.40692	2.88856	3.54915	2.96887
Oct-Dec 2017	126197	125203	9224	32511	41735	31730	23127	28611	*	4.7142	4.7972	20.9413	9.52594	10.8308	5.26017	2.64946	3.82257	*
Nov-Jan 2018	125201	124689	9758	35441	45199	29026	23814	26650	*	4.62823	4.74309	21.4589	10.2023	11.5053	4.7208	2.71453	3.58262	*
Dec-Feb 2018	131416	130941	7872	35010	42882	35772	24240	28047	*	4.85713	4.98683	17.356	10.2483	11.0813	5.82953	2.74879	3.7734	*
Jan-Mar 2018	125314	124843	8219	33680	41899	32600	20473	29871	*	4.62261	4.75618	19.6387	9.85129	10.9187	5.32933	2.31484	4.00957	*
Feb-Apr 2018	117116	116099	7487	26956	34443	32281	20655	28720	*	4.33369	4.43139	17.3078	8.04791	9.10704	5.22334	2.34227	3.87128	*
Mar-May 2018	115474	114467	6482	28300	34782	29914	19232	30539	*	4.29282	4.40136	16.1216	8.41741	9.24033	4.91206	2.19492	4.13189	*
Apr-Jun 2018	113751	113231	6929	31721	38650	25498	22126	26957	*	4.23567	4.34987	16.4066	9.2092	9.99529	4.19007	2.52978	3.67634	*
May-Jul 2018	126332	126332	9471	36139	45610	25705	27337	27680	*	4.67957	4.83407	20.4178	10.2734	11.4552	4.21332	3.14384	3.76304	*
Jun-Aug 2018	131913	131913	12458	37995	50453	24991	27387	29082	*	4.82615	4.9858	25.5843	10.3456	12.1296	4.10665	3.16329	3.84939	*
Jul-Sep 2018	148169	148169	14476	43121	57597	30335	31224	29013	*	5.41186	5.59069	31.3333	12.0245	14.2282	4.90513	3.57345	3.85166	*
Aug-Oct 2018	138086	137602	12912	43329	56241	28447	27629	25285	*	5.04029	5.19722	30.9886	12.2731	14.2488	4.62098	3.16931	3.30295	*
Sep-Nov 2018	138635	138172	14614	38094	52708	31399	24736	29329	*	5.08242	5.23722	37.1735	11.2218	13.9153	5.08869	2.83424	3.81043	*
Oct-Dec 2018	134811	134321	13336	34233	47569	30431	24505	31816	*	4.93636	5.08788	29.6375	10.395	12.7081	4.89875	2.82894	4.08802	*
Nov-Jan 2019	135012	134143	12877	33185	46062	31158	26887	30036	*	4.91448	5.05225	29.7363	9.98261	12.2593	4.97894	3.11265	3.80304	*
Dec-Feb 2019	127786	126882	13198	30342	43540	27855	26597	28890	*	4.64606	4.76592	29.7132	9.01632	11.4296	4.44977	3.07632	3.65339	*
Jan-Mar 2019	126373	125451	12784	30027	42811	27884	26587	28169	*	4.62953	4.75291	30.1055	9.17583	11.5798	4.4962	3.08048	3.58154	*
Feb-Apr 2019	126852	126363	13692	33672	47364	25930	24155	28914	*	4.67637	4.82091	33.3618	10.3374	12.9138	4.2185	2.80131	3.71921	*
Mar-May 2019	126667	125479	13572	38501	52073	24424	29815	19167	*	4.71008	4.83652	31.6607	12.147	14.4717	4.01555	3.47538	2.49424	*
Apr-Jun 2019	131424	129567	13072	45439	58511	22227	31966	16863	1857	4.8828	4.99439	36.7119	13.8975	16.1381	3.6519	3.73732	2.19648	1.90818
May-Jul 2019	120122	118917	13593	37629	51222	20417	27995	19283	*	4.45463	4.56171	37.1922	11.1988	13.7488	3.36748	3.28505	2.48555	*
Jun-Aug 2019	116428	114805	9769	41738	51507	19580	23598	20120	*	4.29223	4.37656	28.7857	11.8731	13.3621	3.23091	2.75816	2.59239	*
Jul-Sep 2019	115878	114857	10248	39300	49548	17368	23402	24539	*	4.28451	4.40033	28.9573	11.243	12.8716	2.86359	2.77409	3.16573	*
Aug-Oct 2019	119773	117578	8052	39440	47492	21220	25253	23613	2195	4.42213	4.50369	24.1766	11.2168	12.3382	3.47252	2.98706	3.06946	2.24463
Sep-Nov 2019	120059	118197	8145	38537	46682	22646	26732	22137	1862	4.4547	4.56334	24.4521	11.212	12.3817	3.69185	3.17623	2.9201	1.77398
Oct-Dec 2019	115852	113178	8353	37790	46143	22125	24031	20879	2674	4.31205	4.36889	25.2891	11.0731	12.3275	3.62484	2.8507	2.73687	2.78084
Nov-Jan 2020	117909	114550	7711	37021	44732	20284	26078	23456	3359	4.37862	4.42094	23.2371	11.0151	12.1134	3.34008	3.07421	3.06124	3.30087
Dec-Feb 2020	124212	121008	9668	36446	46114	23784	26706	24404	3204	4.56645	4.62058	24.8337	10.5454	11.992	3.89053	3.14652	3.15187	3.16579
Jan-Mar 2020	116415	112956	9333	33942	43275	18830	31985	18866	3459	4.30019	4.34121	23.2257	9.81726	11.2134	3.11423	3.74577	2.49062	3.28621
Feb-Apr 2020	102424	101006	8664	28152	36816	19791	27498	16901	*	3.81504	3.90965	22.1359	8.23796	9.66616	3.31631	3.22483	2.24403	*
Mar-May 2020	99479	97927	5925	26151	32076	19770	25704	20377	*	3.72868	3.80582	15.7325	7.77831	8.57957	3.31919	3.00723	2.72111	*
Apr-Jun 2020	99927	99217	6665	27786	34451	21707	22662	20397	*	3.77489	3.86909	19.2219	8.2021	9.22529	3.67748	2.67684	2.70501	*
May-Jul 2020	117538	115737	8095	35928	44023	22011	26113	23590	1801	4.39472	4.46549	21.7077	10.4442	11.5458	3.68244	3.07026	3.09468	2.17725
Jun-Aug 2020	128737	126961	7610	36488	44098	27870	25474	29519	1776	4.76798	4.85747	26.0492	10.4162	11.6196	4.59914	2.98895	3.80419	2.05782
Jul-Sep 2020	142866	137903	6355	41430	47785	29432	27042	33644	4963	5.24917	5.23163	23.451	11.5399	12.3759	4.78445	3.15698	4.32389	5.78843
Aug-Oct 2020	155425	151386	5291	42111	47402	31707	33790	38487	*	5.75377	5.79285	21.5011	12.3565	12.9723	5.14798	3.92935	4.98493	*
Sep-Nov 2020	150294	145392	8867	36285	45152	24595	41280	34365	4902	5.55842	5.56291	29.6555	10.6853	12.2205	4.01148	4.8172	4.43951	5.42845
Oct-Dec 2020	143390	142258	9044	29901	38945	25421	41273	36619	*	5.33735	5.46013	32.3266	8.87302	10.6709	4.16856	4.82217	4.72685	*
Nov-Jan 2021	143663	142117	9934	34157	44091	21374	45559	31093	1546	5.38565	5.48683	41.6328	10.299	12.402	3.54626	5.3097	4.0178	1.99832
Dec-Feb 2021	139515	136938	7824	34825	42649	19138	40305	34846	2577	5.24232	5.31797	44.6244	10.8148	12.5606	3.14384	4.69977	4.53066	2.98537
Jan-Mar 2021	129545	127145	6169	38651	44820	22220	28378	31727	2400	4.87059	4.95447	51.3313	11.9833	13.3967	3.652	3.33165	4.11236	2.56764
Feb-Apr 2021	124237	120466	4047	37317	41364	24300	28603	26199	3771	4.65191	4.68612	33.5211	11.5838	12.3762	3.96709	3.38635	3.36195	3.77206
Mar-May 2021	119399	116977	3612	41058	44670	23804	25951	22552	2422	4.49545	4.57118	21.608	12.4811	12.9224	3.92088	3.05266	2.98263	2.49722
Apr-Jun 2021	121532	118921	7083	36905	43988	29561	25979	19393	2611	4.57573	4.64599	27.3369	11.5123	12.6956	4.86099	3.05773	2.56716	2.70957
May-Jul 2021	123750	121970	8901	41534	50435	30630	20056	20849	1780	4.62884	4.72751	25.8938	12.6994	13.9543	4.99012	2.33788	2.79145	1.90474
Change on year	6212	6233	806	5606	6412	8619	-6057	-2741	-21	0.234122	0.262021	4.18617	2.25511	2.40842	1.30768	-0.73238	-0.30323	-0.272509
Percentage change on year	5.2851	5.38549	9.95676	15.6034	14.5651	39.1577	-23.1953	-11.6193	-1.16602
1 Denominator = all economically active people in the relevant age group
Quality indicator
Shaded estimates are based on a small sample size. This may result in a less precise estimates, which should be used with caution.
Unshaded estimates are based on a larger sample size. This is likely to result in estimates of higher precision, although they will still be subject to some sampling variability.
Relationship between columns: 1=2+9; 2=3+4+6+7+8; 5=3+4

## Sheet: ykhu_m
Unemployment by age (levels & rates(1)): Men - not seasonally adjusted
Date of Publication:	2021-09-14														Date of next publication:	2021-10-12
Email:	labour.market@ons.gov.uk														Telephone:			+44 1633 455400
															Source:			Labour Force Survey
	Yorkshire and The Humber
									thousands									%
	All aged 16 & over	16 - 64	16 - 17	18 - 24	16 - 24	25 - 34	35 - 49	50 - 64	65+	All aged 16 & over	16 - 64	16 - 17	18 - 24	16 - 24	25 - 34	35 - 49	50 - 64	65+
	1	2	3	4	5	6	7	8	9
Jun-Aug 2001	85637	85281	10991	18632	29623	19789	22828	13041	*	6.53052	6.5975	25.0999	10.8339	13.7291	6.51775	4.86339	4.29184	*
Jul-Sep 2001	85431	85431	10475	19613	30088	20594	21296	13453	*	6.47347	6.56265	22.8612	11.5512	13.9547	6.74921	4.52545	4.33341	*
Aug-Oct 2001	85703	85703	9681	19932	29613	20658	20998	14434	*	6.5159	6.60092	23.1476	11.5759	13.8373	6.84359	4.4687	4.61754	*
Sep-Nov 2001	77524	77524	7963	18531	26494	19869	18195	12966	*	5.93977	6.01805	19.0667	11.1379	12.7288	6.6422	3.8922	4.13664	*
Oct-Dec 2001	76120	76120	7395	18408	25803	20539	17349	12429	*	5.82821	5.90777	18.5911	10.8552	12.3251	6.84802	3.70571	3.99617	*
Nov-Jan 2002	75559	74843	7366	19503	26869	19793	15959	12222	*	5.78764	5.81684	19.3975	11.5171	12.9606	6.59009	3.3949	3.95642	*
Dec-Feb 2002	74007	73325	5840	19393	25233	20129	17501	10462	*	5.66163	5.6944	16.5942	11.6129	12.4799	6.70212	3.70912	3.33925	*
Jan-Mar 2002	74504	73808	7055	18569	25624	20349	18896	8939	*	5.70638	5.7424	22.0365	11.0901	12.8472	6.76354	4.00004	2.85951	*
Feb-Apr 2002	74566	74203	6499	19906	26405	20022	20981	6795	*	5.7156	5.77744	19.0057	12.0537	13.2463	6.68275	4.44397	2.16892	*
Mar-May 2002	78724	77649	8413	21208	29621	18039	21913	8076	1075	6.02893	6.05331	25.3778	12.7452	14.8438	6.05273	4.63689	2.58358	4.67006
Apr-Jun 2002	79824	78365	10786	20417	31203	15998	22172	8992	1459	6.07464	6.07586	30.2476	11.9468	15.1062	5.44448	4.67559	2.85305	6.01005
May-Jul 2002	83347	82240	11267	21546	32813	18761	21496	9170	1107	6.31577	6.34549	32.6485	12.3382	15.6896	6.35129	4.53211	2.89086	4.68552
Jun-Aug 2002	86863	85734	11666	24123	35789	19257	20647	10041	1129	6.48747	6.51537	33.143	12.6747	15.8693	6.48701	4.32264	3.17906	4.89592
Jul-Sep 2002	88735	87614	8679	27622	36301	20657	20310	10346	1121	6.62432	6.65157	24.7872	14.5218	16.1177	6.99782	4.2297	3.26785	5.01791
Aug-Oct 2002	85215	83997	9356	24393	33749	21212	18512	10524	1218	6.38029	6.39082	25.0147	13.1651	15.1554	7.19304	3.85265	3.32768	5.72961
Sep-Nov 2002	78136	77702	8281	21160	29441	20855	18616	8790	*	5.89307	5.94115	20.2316	11.8352	13.3994	7.00533	3.8913	2.81695	*
Oct-Dec 2002	71721	71721	9355	17035	26390	18719	16598	10014	*	5.44101	5.51296	22.5069	9.74325	12.1948	6.28933	3.47917	3.2319	*
Nov-Jan 2003	72076	72076	9382	17365	26747	16703	17429	11197	*	5.47894	5.55627	22.7718	9.96888	12.4178	5.63514	3.63054	3.66712	*
Dec-Feb 2003	75007	74619	10044	15022	25066	18578	17443	13532	*	5.68018	5.74027	25.2203	8.84943	11.9603	6.33705	3.58172	4.36263	*
Jan-Mar 2003	82896	82557	9412	21225	30637	20853	17365	13702	*	6.22853	6.3061	25.6801	11.8628	14.212	7.13726	3.55556	4.37724	*
Feb-Apr 2003	86408	85682	10192	20642	30834	20773	19375	14700	*	6.46813	6.51973	29.9105	11.2344	14.156	7.12815	3.94037	4.69268	*
Mar-May 2003	85349	84986	11769	21898	33667	18797	18383	14139	*	6.40185	6.47204	36.2871	11.9153	15.5712	6.46992	3.75622	4.46051	*
Apr-Jun 2003	79941	79573	13096	19602	32698	16896	17753	12226	*	5.99123	6.05499	37.4492	10.8176	15.1257	5.83554	3.60957	3.86129	*
May-Jul 2003	77539	77539	12988	21210	34198	15585	16174	11582	*	5.79098	5.8781	33.9591	11.4505	15.3026	5.37056	3.29425	3.68303	*
Jun-Aug 2003	85688	85249	11005	25359	36364	17244	17945	13696	*	6.33242	6.39399	26.4416	13.0531	15.4153	5.97453	3.63733	4.34256	*
Jul-Sep 2003	79798	78898	10802	22874	33676	15067	17316	12839	*	5.91257	5.93358	27.0768	11.9687	14.5778	5.23942	3.51207	4.0366	*
Aug-Oct 2003	79700	78827	10374	21855	32229	14691	19460	12447	*	5.9249	5.94897	26.6123	11.602	14.1756	5.14993	3.95446	3.88568	*
Sep-Nov 2003	72194	71433	9065	17061	26126	13432	19704	12171	*	5.41696	5.43714	25.1018	9.2447	11.8398	4.71146	4.03551	3.80607	*
Oct-Dec 2003	70231	69453	8632	16064	24696	13348	19657	11752	*	5.295	5.31986	22.8959	9.06199	11.4882	4.65824	4.04319	3.69733	*
Nov-Jan 2004	71975	71205	7111	18515	25626	15448	19670	10461	*	5.40283	5.43184	19.5728	10.4325	11.9857	5.4066	4.03686	3.2278	*
Dec-Feb 2004	74348	73569	7853	21073	28926	14968	19586	10089	*	5.60029	5.63585	23.222	11.7697	13.5891	5.23582	4.02362	3.15418	*
Jan-Mar 2004	70960	70174	5244	20432	25676	14953	19428	10117	*	5.333	5.35922	16.6529	11.3331	12.1241	5.19855	3.98951	3.13205	*
Feb-Apr 2004	67037	66252	5823	16577	22400	13475	18343	12034	*	5.02678	5.05113	18.7289	9.10989	10.5136	4.71052	3.76915	3.69317	*
Mar-May 2004	61626	61234	5617	15247	20864	11600	16160	12610	*	4.61633	4.65537	18.2495	8.50514	9.93301	4.03309	3.30466	3.83672	*
Apr-Jun 2004	63493	63493	7142	16696	23838	11914	15386	12355	*	4.75242	4.82195	23.5982	9.00593	11.0538	4.16607	3.15027	3.78157	*
May-Jul 2004	62802	62802	8998	15608	24606	13443	14662	10091	*	4.66836	4.73648	25.2675	8.39645	11.1089	4.67701	3.01362	3.05352	*
Jun-Aug 2004	67339	67339	8680	21062	29742	15412	13520	8665	*	4.96231	5.0245	23.3515	10.6889	12.6985	5.3314	2.76496	2.64225	*
Jul-Sep 2004	67023	67023	10242	21960	32202	15142	12114	7565	*	4.93563	4.99319	24.6338	11.0898	13.4401	5.23928	2.48759	2.31554	*
Aug-Oct 2004	65890	65505	9211	23819	33030	14224	10634	7617	*	4.83316	4.86998	24.2114	11.6895	13.6596	4.93603	2.18272	2.32289	*
Sep-Nov 2004	65923	65535	9819	20465	30284	14129	12183	8939	*	4.86136	4.90261	23.978	10.6377	12.9789	4.92464	2.49819	2.71845	*
Oct-Dec 2004	64169	63790	8673	21455	30128	12664	11688	9310	*	4.75331	4.78622	21.1099	11.4034	13.1431	4.40371	2.39924	2.83131	*
Nov-Jan 2005	62839	62839	7798	21173	28971	11240	15021	7607	*	4.69141	4.7428	18.9746	11.6246	12.9777	3.91344	3.08841	2.31837	*
Dec-Feb 2005	57520	57520	8164	18319	26483	11238	15474	4325	*	4.28374	4.33284	19.0561	10.0518	11.7656	3.94629	3.15836	1.31966	*
Jan-Mar 2005	66561	66158	9996	17958	27954	14917	18037	5250	*	4.94378	4.97461	23.3312	9.70446	12.2663	5.20989	3.66861	1.62017	*
Feb-Apr 2005	77243	76836	9206	24055	33261	16953	19765	6857	*	5.70618	5.75409	22.283	12.7998	14.5089	5.87899	4.00081	2.11838	*
Mar-May 2005	83807	83391	9627	28111	37738	18029	19880	7744	*	6.15625	6.21123	23.3744	14.7928	16.3214	6.20878	4.01817	2.37376	*
Apr-Jun 2005	75869	75869	8083	24223	32306	17148	18351	8064	*	5.5622	5.64248	20.5963	12.6928	14.0408	5.89339	3.70128	2.46044	*
May-Jul 2005	71753	71753	10731	20309	31040	19066	13309	8338	*	5.22478	5.28955	24.5415	10.4862	13.075	6.52023	2.67244	2.53678	*
Jun-Aug 2005	71333	71333	12393	22162	34555	17586	12665	6527	*	5.16328	5.23399	29.8174	11.0082	14.2268	6.04006	2.53871	1.9781	*
Jul-Sep 2005	68667	68373	15067	21113	36180	12891	13557	5745	*	4.93212	4.97792	33.4592	10.5338	14.7396	4.46394	2.68709	1.71616	*
Aug-Oct 2005	74423	74157	15579	24419	39998	13938	14863	5358	*	5.36849	5.42713	39.7697	12.2104	16.7245	4.78916	2.93508	1.62447	*
Sep-Nov 2005	77124	75779	13925	23934	37859	15737	15717	6466	1345	5.59948	5.58723	35.4344	12.4723	16.3753	5.43961	3.09722	1.96934	6.38864
Oct-Dec 2005	80713	79280	11485	25728	37213	17332	16731	8004	1433	5.81459	5.80242	30.5533	13.3088	16.1161	5.93263	3.27841	2.40408	6.57792
Nov-Jan 2006	71587	70191	7332	23273	30605	14403	15890	9293	1396	5.188	5.1703	22.2209	12.2274	13.7039	5.00132	3.12095	2.75654	6.26655
Dec-Feb 2006	73416	73077	7573	22868	30441	15217	15859	11560	*	5.32076	5.38407	26.0895	11.8175	13.6791	5.26465	3.12792	3.41314	*
Jan-Mar 2006	79504	79160	6107	25050	31157	16922	18660	12421	*	5.79919	5.87717	24.4348	13.18	14.488	5.90013	3.66949	3.69093	*
Feb-Apr 2006	82851	82510	8969	22774	31743	18287	19934	12546	*	6.00866	6.10125	30.0298	12.1864	14.6452	6.41775	3.89766	3.69848	*
Mar-May 2006	83660	83312	7270	25441	32711	18508	19970	12123	*	6.07966	6.17302	24.0307	13.7749	15.2184	6.55868	3.89701	3.5652	*
Apr-Jun 2006	87960	87960	7499	25843	33342	20814	21587	12217	*	6.36263	6.48031	23.411	13.5038	14.9243	7.41115	4.20333	3.59834	*
May-Jul 2006	93270	92765	7155	30648	37803	20566	20621	13775	*	6.6943	6.77751	20.3296	15.116	15.8872	7.32108	4.02126	4.08685	*
Jun-Aug 2006	97917	96971	12564	29235	41799	19303	19111	16758	*	6.96651	7.02073	31.3919	14.0494	16.847	6.87657	3.71904	4.95031	*
Jul-Sep 2006	96666	95727	15571	31031	46602	19022	14644	15459	*	6.84298	6.90097	37.6057	14.6714	18.4261	6.72336	2.84969	4.58131	*
Aug-Oct 2006	94142	93716	14195	28458	42653	18010	18072	14981	*	6.6797	6.7688	36.4227	13.4795	17.0549	6.31325	3.50896	4.48349	*
Sep-Nov 2006	95863	94937	10730	29130	39860	20433	19816	14828	*	6.81836	6.88833	29.4894	13.9625	16.2683	7.03645	3.87594	4.47208	*
Oct-Dec 2006	95780	94869	8538	31854	40392	18424	19631	16422	*	6.81546	6.89287	23.6111	15.1779	16.4174	6.31896	3.85501	4.98387	*
Nov-Jan 2007	94645	92881	7138	32865	40003	19441	18469	14968	1764	6.75205	6.76948	22.3853	15.5752	16.4693	6.63495	3.64106	4.55079	5.9462
Dec-Feb 2007	91979	90558	6742	32430	39172	16970	20635	13781	1421	6.59671	6.64947	23.6586	15.5259	16.5022	5.82721	4.08707	4.19636	4.3812
Jan-Mar 2007	95812	94359	6702	32211	38913	17668	22447	15331	1453	6.9393	6.99952	24.2501	15.9902	16.9867	6.13683	4.43873	4.71158	4.452
Feb-Apr 2007	93390	91942	6323	31025	37348	16604	21910	16080	1448	6.76022	6.82395	25.7682	15.5166	16.6372	5.72564	4.33244	4.91528	4.2436
Mar-May 2007	84315	82987	4887	26335	31222	16515	19903	15347	1328	6.13607	6.17493	22.8087	13.3453	14.2721	5.67699	3.94115	4.6611	4.40421
Apr-Jun 2007	84515	82346	7902	24135	32037	16881	19563	13865	2169	6.1096	6.08883	34.4449	11.9924	14.2899	5.77515	3.85837	4.21576	7.01851
May-Jul 2007	89205	87957	13007	24835	37842	16909	20152	13054	1248	6.39256	6.44579	44.8827	12.1126	16.1708	5.76554	3.96223	3.97175	4.0408
Jun-Aug 2007	93859	92465	16053	25353	41406	17643	21116	12300	1394	6.67056	6.72924	46.5966	12.0859	16.954	5.99102	4.16084	3.75152	4.22604
Jul-Sep 2007	85685	84817	14430	20707	35137	15858	20667	13155	*	6.10469	6.19087	44.0718	10.1756	14.8735	5.36142	4.0857	3.96024	*
Aug-Oct 2007	81221	80384	14199	16986	31185	16242	19064	13893	*	5.80555	5.8703	44.5082	8.62133	13.6224	5.49383	3.7609	4.11197	*
Sep-Nov 2007	86591	86221	14253	22916	37169	16877	19053	13122	*	6.17047	6.27005	43.076	11.6697	16.1985	5.71054	3.75247	3.83261	*
Oct-Dec 2007	85536	85536	13028	25002	38030	17513	18693	11300	*	6.11257	6.22752	36.5791	12.9958	16.6798	5.92725	3.6914	3.28816	*
Nov-Jan 2008	79753	79753	9921	23321	33242	16303	18066	12142	*	5.69258	5.80136	26.6	12.2062	14.5571	5.51437	3.57211	3.51967	*
Dec-Feb 2008	75821	75403	6581	21885	28466	14280	20362	12295	*	5.41973	5.50911	19.2573	11.9291	13.0798	4.81689	4.0075	3.54824	*
Jan-Mar 2008	75836	75422	5833	22183	28016	13965	20855	12586	*	5.45721	5.54558	17.0376	12.3479	13.0986	4.73364	4.11566	3.65434	*
Feb-Apr 2008	82740	81934	6809	26062	32871	15708	20324	13031	*	5.95179	6.02853	19.6168	14.5276	15.3527	5.32789	3.99884	3.81107	*
Mar-May 2008	83102	81910	7573	26356	33929	16801	19742	11438	1192	6.00081	6.04199	22.8944	14.1863	15.5024	5.70866	3.8684	3.44342	4.08681
Apr-Jun 2008	91449	90252	9567	28272	37839	18234	20320	13859	1197	6.50227	6.5596	32.4283	14.0484	16.3983	6.23867	3.95179	4.09234	3.91958
May-Jul 2008	95053	94181	10931	31597	42528	17417	20546	13690	*	6.72912	6.80966	35.0487	15.5411	18.1356	5.98911	3.97292	4.01952	*
Jun-Aug 2008	104947	104542	12958	38060	51018	20451	20085	12988	*	7.34151	7.47023	36.5508	17.9891	20.653	6.9412	3.86748	3.83737	*
Jul-Sep 2008	111399	110990	10515	44644	55159	20604	22462	12765	*	7.76041	7.88416	31.9033	20.2644	21.779	6.91215	4.32866	3.78228	*
Aug-Oct 2008	113540	113129	10398	47263	57661	19844	21827	13797	*	7.92663	8.06096	33.7116	21.1739	22.6961	6.71817	4.23991	4.0677	*
Sep-Nov 2008	105311	104911	8018	42315	50333	20102	19793	14683	*	7.43692	7.58181	31.4728	19.7955	21.039	6.8913	3.84621	4.34189	*
Oct-Dec 2008	103769	103365	7013	38865	45878	21112	22492	13883	*	7.34691	7.49657	27.6647	18.4144	19.4063	7.24791	4.39547	4.09009	*
Nov-Jan 2009	104594	103718	4631	39056	43687	21928	26190	11913	*	7.43469	7.56134	20.34	18.8313	18.9806	7.50383	5.09754	3.55061	*
Dec-Feb 2009	109947	109468	5194	36381	41575	22593	31247	14053	*	7.8777	8.02375	20.5288	18.7004	18.9108	7.68987	6.08689	4.16632	*
Jan-Mar 2009	120168	119712	5712	45138	50850	23905	30476	14481	*	8.63477	8.81421	22.4334	24.0754	23.8791	8.2046	5.88639	4.30822	*
Feb-Apr 2009	127577	127577	5074	48463	53537	24127	32340	17573	*	9.15686	9.39249	19.4198	25.807	25.0269	8.22725	6.27854	5.22969	*
Mar-May 2009	140782	140343	6652	53449	60101	24883	35835	19524	*	10.0235	10.2423	23.1093	27.1668	26.6489	8.56779	6.94505	5.77126	*
Apr-Jun 2009	147824	147406	8638	52750	61388	27431	38870	19717	*	10.5106	10.7453	30.4176	25.7876	26.352	9.43272	7.6143	5.84095	*
May-Jul 2009	151010	150202	11258	52399	63657	26630	39457	20458	*	10.7377	10.9431	39.5893	25.5504	27.26	9.16102	7.73664	6.04622	*
Jun-Aug 2009	148451	148055	12409	50715	63124	26423	38655	19853	*	10.5337	10.7453	41.7179	24.3487	26.5192	9.10265	7.63016	5.78913	*
Jul-Sep 2009	146402	145519	14633	47603	62236	27167	35975	20141	*	10.383	10.5609	48.5614	23.4285	26.6744	9.16504	7.10359	5.89382	*
Aug-Oct 2009	153523	152185	14921	45955	60876	31147	39059	21103	1338	10.9089	11.0819	52.3305	23.4709	27.1393	10.4396	7.69096	6.15693	3.92894
Sep-Nov 2009	145699	144335	13414	44248	57662	32045	34627	20001	1364	10.3851	10.5489	49.5164	23.0366	26.3096	10.7377	6.86759	5.77336	3.92857
Oct-Dec 2009	139963	138606	10907	40836	51743	30173	35518	21172	1357	10.0017	10.1766	41.0686	21.8669	24.2576	10.1357	7.03939	6.11111	3.6299
Nov-Jan 2010	129821	128378	8903	35528	44431	33260	31964	18723	1443	9.34653	9.51121	34.696	19.412	21.2913	11.283	6.36581	5.43998	3.67906
Dec-Feb 2010	149559	148122	9882	41663	51545	35199	37215	24163	1437	10.7574	10.9779	38.037	23.2173	25.0915	11.882	7.40221	7.00673	3.50351
Jan-Mar 2010	158517	157491	8520	50066	58586	37542	36201	25162	*	11.4001	11.649	32.4571	26.9434	27.6259	12.7869	7.25044	7.25107	*
Feb-Apr 2010	158164	157739	8611	52419	61030	35758	36905	24046	*	11.3458	11.624	31.7012	27.6588	28.1656	12.1179	7.39732	6.94265	*
Mar-May 2010	150785	150375	8397	51126	59523	31121	34647	25084	*	10.71	10.9679	30.0011	26.6762	27.0999	10.4007	6.95379	7.0872	*
Apr-Jun 2010	151893	151502	8077	52181	60258	30959	37019	23266	*	10.7873	11.0517	30.3829	27.0159	27.4233	10.347	7.46009	6.54114	*
May-Jul 2010	154901	154901	8372	52675	61047	29701	38921	25232	*	11.0259	11.3274	30.9925	27.4152	27.8561	9.88521	7.91034	7.09051	*
Jun-Aug 2010	157001	157001	9270	52516	61786	30291	40015	24909	*	11.1737	11.5012	35.8109	26.5839	27.6529	10.0948	8.10696	7.15774	*
Jul-Sep 2010	147128	147128	10368	39253	49621	27080	42796	27631	*	10.5012	10.8101	42.3824	20.3882	22.8678	9.07121	8.63746	7.89385	*
Aug-Oct 2010	150448	150037	8691	38020	46711	29833	43565	29928	*	10.7917	11.0713	39.292	19.87	21.8825	10.0082	8.82966	8.54483	*
Sep-Nov 2010	142845	142442	6673	36458	43131	28595	43622	27094	*	10.2935	10.5636	32.4436	19.7878	21.0587	9.54819	8.83242	7.73588	*
Oct-Dec 2010	138258	137837	7137	36685	43822	30974	39900	23141	*	9.93002	10.2196	33.8985	20.1992	21.6223	10.2603	8.09605	6.58599	*
Nov-Jan 2011	138011	137155	7563	37576	45139	32503	36931	22582	*	9.87896	10.1445	32.5991	20.9634	22.2968	10.7415	7.45492	6.42291	*
Dec-Feb 2011	139625	138744	7838	36359	44197	31256	38490	24801	*	10.0593	10.3354	38.9795	20.8688	22.7427	10.2722	7.76807	7.12036	*
Jan-Mar 2011	147486	146610	7266	41863	49129	31700	38507	27274	*	10.5645	10.8218	35.4837	23.6083	24.8377	10.3655	7.74781	7.70141	*
Feb-Apr 2011	145118	144662	7148	41739	48887	30273	40307	25195	*	10.5067	10.7449	38.3148	23.4494	24.8597	10.0274	8.11939	7.17087	*
Mar-May 2011	137079	136573	6467	37993	44460	30359	38063	23691	*	9.95871	10.1672	34.0046	21.1499	22.3805	10.1729	7.68942	6.74611	*
Apr-Jun 2011	134341	133843	9361	36573	45934	26824	38210	22875	*	9.75307	9.97689	43.493	20.5525	23.0278	8.86378	7.71721	6.6438	*
May-Jul 2011	154066	153068	15680	45465	61145	27845	36339	27739	*	10.8996	11.1582	60.9263	24.0689	28.4884	9.04596	7.33484	7.83754	*
Jun-Aug 2011	166083	165123	16330	53648	69978	33490	35610	26045	*	11.6039	11.9243	56.1535	27.0368	30.7586	10.8981	7.18527	7.34991	*
Jul-Sep 2011	162615	161732	16573	53945	70518	31801	32130	27283	*	11.4175	11.7522	56.4072	27.7566	31.5191	10.3754	6.51383	7.73567	*
Aug-Oct 2011	142634	142634	11331	51347	62678	27776	30879	21301	*	10.1508	10.4953	45.0734	27.9643	30.0247	9.09511	6.24036	6.0852	*
Sep-Nov 2011	153970	153534	9563	57246	66809	31041	33983	21701	*	10.9354	11.2703	38.7338	31.1896	32.0841	10.0526	6.87979	6.17704	*
Oct-Dec 2011	153392	152943	9763	60297	70060	30834	31991	20058	*	10.8525	11.165	37.6877	31.6896	32.4083	10.0329	6.45593	5.71767	*
Nov-Jan 2012	148643	148178	11077	56256	67333	29573	29811	21461	*	10.579	10.8764	46.3434	30.6872	32.493	9.59349	6.05865	6.0477	*
Dec-Feb 2012	136571	136271	10029	45944	55973	29923	29064	21311	*	9.76142	10.0137	45.4191	24.8552	27.0495	9.67665	5.89047	6.06672	*
Jan-Mar 2012	143146	142835	9930	49544	59474	32661	30699	20001	*	10.2067	10.4565	48.0035	26.9618	29.0909	10.4709	6.19334	5.65073	*
Feb-Apr 2012	147963	147195	9320	51683	61003	33918	31329	20945	*	10.4695	10.6942	44.9005	26.985	28.7368	10.8361	6.32802	5.88296	*
Mar-May 2012	152881	151900	9610	52505	62115	32140	34938	22707	*	10.7101	10.9645	44.1961	26.2955	28.0534	10.3614	7.02923	6.36519	*
Apr-Jun 2012	154338	153318	8550	55476	64026	31241	35311	22740	*	10.704	10.9485	40.6234	26.4909	27.7816	10.0687	7.05751	6.32913	*
May-Jul 2012	165794	165205	9413	63888	73301	30894	39477	21533	*	11.3919	11.6772	45.9552	28.7508	30.2028	9.93201	7.84485	6.01832	*
Jun-Aug 2012	150266	150266	11651	62395	74046	27545	30966	17709	*	10.3093	10.6411	55.8747	28.0272	30.4122	8.86355	6.18141	4.96137	*
Jul-Sep 2012	138718	138718	11240	57648	68888	25564	28118	16148	*	9.56839	9.87761	52.8419	26.1999	28.5485	8.17768	5.65326	4.57344	*
Aug-Oct 2012	142159	142159	11974	50556	62530	30965	29565	19099	*	9.7768	10.0938	50.1529	23.3742	26.0363	9.79195	5.9327	5.40071	*
Sep-Nov 2012	142924	142449	10863	48827	59690	31697	28119	22943	*	9.93591	10.214	46.9833	23.5828	25.9335	10.0014	5.67604	6.51494	*
Oct-Dec 2012	139620	138657	10878	48125	59003	29226	29191	21237	*	9.73973	9.98673	46.9223	23.8319	26.2098	9.31328	5.90035	5.98644	*
Nov-Jan 2013	135487	134533	11193	45987	57180	26003	31597	19753	*	9.44379	9.7012	50.3962	23.1009	25.8406	8.32213	6.37373	5.52853	*
Dec-Feb 2013	135677	135174	11285	44400	55685	30006	31383	18100	*	9.5022	9.77721	50.2852	23.0259	25.8678	9.48569	6.37875	5.04246	*
Jan-Mar 2013	139978	139444	12902	41425	54327	30301	34160	20656	*	9.77144	10.0411	56.3209	21.0508	24.7285	9.56827	6.93813	5.7376	*
Feb-Apr 2013	131128	130588	12377	34378	46755	31157	29193	23483	*	9.27796	9.50758	56.9503	18.3809	22.3961	9.87303	5.94124	6.56296	*
Mar-May 2013	137782	137280	10321	39854	50175	31357	32987	22761	*	9.65623	9.90578	58.1137	20.6912	23.8505	9.92207	6.68634	6.21712	*
Apr-Jun 2013	140250	139742	9901	44568	54469	32391	30992	21890	*	9.83718	10.0725	57.1618	23.3545	26.1676	10.2252	6.29061	5.92002	*
May-Jul 2013	142687	142150	13035	49990	63025	33303	27319	18503	*	9.88096	10.1153	59.8952	24.9705	28.3949	10.4008	5.55292	4.98515	*
Jun-Aug 2013	145620	144515	12697	56206	68903	27162	31006	17444	*	9.97625	10.2073	50.323	26.8503	29.3752	8.54076	6.31931	4.68232	*
Jul-Sep 2013	141317	140249	12012	54337	66349	24235	29150	20515	*	9.69314	9.94051	48.8233	25.6408	28.0523	7.6629	5.97979	5.53524	*
Aug-Oct 2013	133520	131943	9889	52593	62482	22143	29520	17798	1577	9.16378	9.36934	45.3021	25.2326	27.1352	6.98321	6.06469	4.75706	3.23169
Sep-Nov 2013	126971	125374	9778	48121	57899	23539	28757	15179	1597	8.75329	8.94488	45.4495	23.9213	26.0012	7.42649	5.92381	4.03115	3.26438
Oct-Dec 2013	123992	122400	7283	45530	52813	24643	30836	14108	1592	8.57026	8.74459	36.1942	22.7264	23.9556	7.79134	6.37395	3.72054	3.38378
Nov-Jan 2014	118964	117868	6166	41756	47922	23154	31633	15159	*	8.28219	8.4854	33.7863	20.9656	22.0418	7.35251	6.56861	4.04064	*
Dec-Feb 2014	113454	111789	6809	38057	44866	21487	28180	17256	1665	7.87471	8.07217	42.7406	19.2645	21.0164	6.78352	5.8936	4.58339	2.98024
Jan-Mar 2014	115070	113436	7365	34640	42005	25315	29528	16588	1634	7.99106	8.19145	51.4855	17.7105	20.0124	7.96137	6.1701	4.384	2.96149
Feb-Apr 2014	114239	112070	7643	33923	41566	26421	26839	17244	2169	7.89314	8.03929	52.8562	16.8354	19.2473	8.2065	5.63507	4.53988	4.07011
Mar-May 2014	104179	103110	6982	30243	37225	23699	24076	18110	*	7.2394	7.39814	50.4407	15.2633	17.5603	7.39868	5.02916	4.73214	*
Apr-Jun 2014	102209	101751	6879	31264	38143	23497	22642	17469	*	7.13096	7.31307	44.3806	15.6571	17.7261	7.41492	4.73787	4.58028	*
May-Jul 2014	100446	100446	5090	30904	35994	22021	26406	16025	*	7.00932	7.23491	34.0377	15.8413	17.1368	6.99537	5.56905	4.11571	*
Jun-Aug 2014	96143	96143	8117	27780	35897	21181	25307	13758	*	6.62902	6.85695	41.6342	13.7049	16.1555	6.72673	5.33176	3.52405	*
Jul-Sep 2014	97176	97176	8104	29019	37123	22262	23120	14671	*	6.72854	6.96308	41.5568	14.6515	17.0631	7.01223	4.84645	3.82552	*
Aug-Oct 2014	94070	93509	9600	26545	36145	22019	23000	12345	*	6.56408	6.76019	42.8878	13.5318	16.5385	7.00472	4.84493	3.28664	*
Sep-Nov 2014	93908	92790	8967	27802	36769	23699	20094	12228	*	6.60144	6.75397	38.6875	14.0408	16.6235	7.64563	4.2319	3.3239	*
Oct-Dec 2014	84270	83142	8475	26523	34998	19185	19311	9648	*	5.9458	6.07855	33.7059	13.8318	16.1357	6.27638	4.07988	2.59422	*
Nov-Jan 2015	83760	83119	6589	26883	33472	20775	17996	10876	*	5.94069	6.10559	27.5541	14.2047	15.7022	6.76113	3.81203	2.94874	*
Dec-Feb 2015	85835	85300	7482	30070	37552	19715	19018	9015	*	6.08739	6.26964	33.4436	16.0419	17.8973	6.42972	4.04618	2.41005	*
Jan-Mar 2015	98942	95680	7789	34511	42300	21462	19781	12137	*	7.03522	7.05454	38.8188	18.4709	20.4442	6.92629	4.23133	3.26235	*
Feb-Apr 2015	98454	94428	8086	35837	43923	20271	17010	13224	4026	6.99173	6.95231	40.5476	19.1869	21.2476	6.52785	3.63135	3.54957	8.06393
Mar-May 2015	102705	98948	6809	36729	43538	24150	15010	16250	3757	7.2491	7.26917	36.6075	19.2733	20.8147	7.76023	3.20406	4.36404	6.75756
Apr-Jun 2015	98959	97482	6995	33721	40716	27189	15087	14490	1477	6.97636	7.1572	37.9627	17.6112	19.3977	8.70602	3.20432	3.92705	2.61522
May-Jul 2015	102649	102163	6656	35316	41972	27944	17517	14730	*	7.22292	7.46676	30.5195	17.7942	19.0541	9.07848	3.68937	4.03165	*
Jun-Aug 2015	101268	100726	6601	32122	38723	24033	20550	17420	*	7.13555	7.35236	30.6795	16.1468	17.5652	7.71451	4.31779	4.81134	*
Jul-Sep 2015	96439	95870	6905	26785	33690	20270	21626	20284	*	6.73262	6.93634	30.4131	13.1739	14.9056	6.54511	4.50694	5.53325	*
Aug-Oct 2015	100544	99367	7614	28020	35634	20005	19575	24153	*	6.98666	7.16861	35.0423	13.9101	15.9676	6.41024	4.07577	6.51694	*
Sep-Nov 2015	97982	96832	6552	30797	37349	19491	15933	24059	*	6.87177	7.06927	29.771	16.2304	17.6377	6.20531	3.3339	6.57366	*
Oct-Dec 2015	95596	94495	7646	33822	41468	17724	13351	21952	*	6.64809	6.86602	33.0053	17.7039	19.3587	5.63475	2.7977	5.92817	*
Nov-Jan 2016	93261	92741	7799	34126	41925	15046	14838	20932	*	6.5423	6.76394	31.6479	18.2824	19.8412	4.75841	3.09385	5.75036	*
Dec-Feb 2016	96166	95734	7920	32416	40336	16206	14477	24715	*	6.77031	6.98385	33.3586	17.4508	19.2536	5.08819	3.04375	6.7314	*
Jan-Mar 2016	95058	94618	7154	30873	38027	17310	14429	24852	*	6.74969	6.9454	32.4886	16.6129	18.2948	5.47174	3.06183	6.77449	*
Feb-Apr 2016	84257	83817	8025	26834	34859	16278	10964	21716	*	5.96872	6.13069	39.2593	14.4648	16.9257	5.12456	2.34702	5.76901	*
Mar-May 2016	81620	81132	7837	26448	34285	13848	15263	17736	*	5.80845	5.96971	36.9078	14.7017	17.0461	4.35989	3.27865	4.73238	*
Apr-Jun 2016	85663	85182	11088	23592	34680	14391	15596	20515	*	6.07367	6.23367	48.3116	13.0617	17.0359	4.46877	3.34005	5.4862	*
May-Jul 2016	93419	91944	12076	29840	41916	14381	16973	18674	1475	6.56241	6.68193	49.567	15.7793	19.6355	4.4734	3.62576	5.00725	3.10278
Jun-Aug 2016	94423	93391	13133	28540	41673	15349	17777	18592	*	6.52971	6.68234	48.5598	14.3623	18.4591	4.72552	3.78841	4.9216	*
Jul-Sep 2016	95944	94194	9092	34585	43677	15010	18826	16681	1750	6.60203	6.73625	39.1222	17.5426	19.8181	4.5586	4.01882	4.38728	3.18558
Aug-Oct 2016	89031	87743	5800	29456	35256	16026	18385	18076	*	6.16063	6.29565	29.3196	15.1256	16.4344	4.86465	3.9318	4.7301	*
Sep-Nov 2016	83853	82028	6866	25568	32434	15169	16740	17685	1825	5.79134	5.89489	29.4552	14.0473	15.7965	4.62223	3.54545	4.58329	3.23627
Oct-Dec 2016	76286	74606	5776	21703	27479	12379	18228	16520	1680	5.31088	5.38505	24.5693	12.2098	13.6536	3.78971	3.86922	4.27517	3.29515
Nov-Jan 2017	80573	78918	5427	22489	27916	13935	19132	17935	1655	5.6148	5.7221	23.5803	12.9015	14.147	4.25672	4.09572	4.63	2.96436
Dec-Feb 2017	78764	77034	4320	24576	28896	15473	15791	16874	1730	5.46546	5.5381	18.8828	13.5988	14.1925	4.74834	3.37643	4.28449	3.45034
Jan-Mar 2017	85603	83363	3957	26319	30276	21647	15365	16075	2240	5.92264	5.96901	18.0817	14.6391	15.0126	6.56782	3.25807	4.08268	4.59431
Feb-Apr 2017	84260	82004	4564	24477	29041	22749	14854	15360	2256	5.81154	5.85914	21.4433	14.136	14.9359	6.88971	3.12962	3.83675	4.48678
Mar-May 2017	78872	77229	3634	23601	27235	21715	15177	13102	1643	5.49216	5.56987	21.9048	13.3701	14.1033	6.63021	3.21068	3.33198	3.31691
Apr-Jun 2017	79485	78308	4557	21696	26253	24391	14954	12710	*	5.54122	5.63725	26.4834	12.3338	13.5946	7.42781	3.18727	3.18986	*
May-Jul 2017	80284	78408	5541	20861	26402	23943	13781	14282	1876	5.58507	5.63896	30.7868	11.489	13.2293	7.32273	2.93356	3.62342	3.99098
Jun-Aug 2017	79482	77531	6419	21130	27549	22995	13516	13471	1951	5.52042	5.57871	32.3963	11.8591	13.9144	6.95392	2.89019	3.42382	3.90067
Jul-Sep 2017	76079	74108	7084	18401	25485	21512	12466	14645	1971	5.2869	5.3447	32.4924	10.4985	12.9316	6.50987	2.67703	3.72288	3.75865
Aug-Oct 2017	73968	72774	6229	16169	22398	20133	12525	17718	*	5.19141	5.2806	29.5914	9.36546	11.5635	6.1621	2.68717	4.52431	*
Sep-Nov 2017	72466	71231	5866	12964	18830	21017	13180	18204	*	5.09919	5.18018	25.2008	7.8808	10.0278	6.43765	2.81954	4.62774	*
Oct-Dec 2017	68626	67632	5248	12006	17254	17527	13851	19000	*	4.80931	4.89982	20.8709	7.07346	8.85374	5.32642	2.96634	4.87904	*
Nov-Jan 2018	63352	62840	6466	11494	17960	14501	13025	17354	*	4.41601	4.54679	24.9566	6.76114	9.16747	4.39122	2.80579	4.43022	*
Dec-Feb 2018	62801	62326	5901	12149	18050	16584	11037	16655	*	4.37568	4.51478	23.8251	7.29512	9.43524	5.01708	2.36765	4.24357	*
Jan-Mar 2018	58975	58504	6214	12465	18679	13545	8104	18176	*	4.09709	4.24082	27.7944	7.20395	9.56	4.12497	1.74698	4.63783	*
Feb-Apr 2018	56896	56404	4613	12044	16657	13960	8430	17357	*	3.97443	4.09826	19.9248	7.165	8.70968	4.19794	1.8336	4.41935	*
Mar-May 2018	57481	56994	2997	14261	17258	14121	8023	17592	*	4.04104	4.18011	14.5077	8.32317	8.98859	4.3163	1.75991	4.52905	*
Apr-Jun 2018	55174	55174	3565	15783	19348	12645	9531	13650	*	3.88085	4.03121	15.5047	8.90297	9.66091	3.8451	2.08691	3.56549	*
May-Jul 2018	62419	62419	4947	17519	22466	14385	12379	13189	*	4.36047	4.52605	19.631	9.58307	10.8003	4.33922	2.71628	3.43599	*
Jun-Aug 2018	68622	68622	7887	18050	25937	14267	13874	14544	*	4.71316	4.87765	29.0091	9.47566	11.9154	4.28271	3.02643	3.65766	*
Jul-Sep 2018	73150	73150	7120	19526	26646	18201	14052	14251	*	5.05705	5.24139	29.0399	10.5427	12.7051	5.48653	3.05357	3.61727	*
Aug-Oct 2018	71295	70811	6136	23068	29204	16496	12676	12435	*	4.90942	5.05319	29.1289	12.145	13.8405	4.96818	2.76526	3.10974	*
Sep-Nov 2018	70145	69682	7512	19310	26822	17519	11015	14326	*	4.84492	5.00272	40.8461	10.715	13.5052	5.22993	2.39773	3.58232	*
Oct-Dec 2018	69567	69077	6991	15970	22961	16834	13158	16124	*	4.81035	4.95862	33.567	9.20297	11.8138	5.00773	2.86612	3.99641	*
Nov-Jan 2019	70864	70369	8290	14481	22771	17542	14888	15168	*	4.85656	5.0221	38.3867	8.31248	11.6295	5.19503	3.25666	3.69448	*
Dec-Feb 2019	66294	65782	9137	15198	24335	14969	12757	13721	*	4.55622	4.67762	37.39	8.503	11.9774	4.41998	2.82223	3.32667	*
Jan-Mar 2019	66462	65929	8641	16352	24993	13422	13166	14348	*	4.58577	4.713	40.8964	9.34427	12.7435	3.97936	2.92346	3.45648	*
Feb-Apr 2019	69483	68994	7508	20648	28156	12700	12006	16132	*	4.83097	4.97611	42.3177	11.9291	14.7543	3.80372	2.64119	3.96149	*
Mar-May 2019	67330	66830	5877	21665	27542	13972	13632	11684	*	4.72574	4.8886	35.6463	12.568	14.5826	4.21947	3.02981	2.94212	*
Apr-Jun 2019	69501	68378	6537	25991	32528	11438	13766	10646	*	4.85776	4.98499	42.9727	14.7371	16.9791	3.45727	3.04519	2.68022	*
May-Jul 2019	63665	63141	5798	22194	27992	11404	10836	12909	*	4.45468	4.58999	36.8806	12.2442	14.2104	3.47078	2.4102	3.2234	*
Jun-Aug 2019	64687	63064	3078	25362	28440	9867	10583	14174	*	4.47548	4.53724	22.4819	13.1412	13.7599	3.01302	2.33877	3.51494	*
Jul-Sep 2019	62796	61775	2178	23058	25236	8896	10227	17416	*	4.33618	4.45153	16.495	12.0907	12.3759	2.69962	2.27854	4.29555	*
Aug-Oct 2019	60749	58554	3239	18973	22212	10941	10468	14933	2195	4.18433	4.20861	23.4574	9.95195	10.8641	3.27548	2.33149	3.69787	3.6263
Sep-Nov 2019	57582	55720	2454	17234	19688	12794	10586	12652	1862	4.0057	4.04657	22.0545	9.33182	10.0548	3.77292	2.3883	3.1724	3.07606
Oct-Dec 2019	56702	54716	2619	17622	20241	14289	8969	11217	1986	3.96217	3.96902	24.9524	9.46697	10.2935	4.20854	2.03029	2.79966	3.78228
Nov-Jan 2020	59224	56580	2240	17475	19715	11191	12618	13056	2644	4.1305	4.114	22.9297	9.45243	10.1289	3.32816	2.83398	3.27079	4.51811
Dec-Feb 2020	65077	62594	3799	19358	23157	12409	12927	14101	2483	4.49336	4.50811	29.8265	10.0452	11.2716	3.70106	2.92101	3.48004	4.15106
Jan-Mar 2020	65478	62019	4717	19183	23900	10893	15372	11854	3459	4.54737	4.50041	26.5672	10.1317	11.5408	3.29741	3.45578	2.99486	5.59383
Feb-Apr 2020	60569	59151	3772	18300	22072	13610	14022	9447	*	4.25128	4.32547	23.3778	9.74202	10.8206	4.19185	3.18264	2.37203	*
Mar-May 2020	62041	60489	3316	16110	19426	14936	13863	12264	*	4.37069	4.43807	19.8266	8.91992	9.84432	4.59162	3.10923	3.10897	*
Apr-Jun 2020	61319	60609	*	17914	20034	16707	11468	12400	*	4.35258	4.44233	*	9.68068	9.99895	5.16316	2.60167	3.10297	*
May-Jul 2020	71396	69913	3449	21629	25078	15734	12247	16854	*	5.01907	5.05633	18.5241	11.762	12.3837	4.78009	2.73723	4.17598	*
Jun-Aug 2020	77577	76156	3569	26764	30333	15468	12540	17815	*	5.39723	5.46781	23.8554	14.3393	15.0455	4.69822	2.79167	4.31594	*
Jul-Sep 2020	91091	86560	5579	29416	34995	15652	13461	22452	4531	6.30462	6.19067	33.8203	15.6925	17.1587	4.77434	2.96363	5.4463	9.72422
Aug-Oct 2020	98767	94728	*	33514	36164	16626	15712	26226	*	6.85823	6.81126	*	18.2702	18.3734	5.02225	3.46626	6.40288	*
Sep-Nov 2020	99668	94766	4814	28203	33017	14013	20586	27150	4902	6.95771	6.85066	26.8324	15.7874	16.7954	4.26325	4.62587	6.57361	9.96909
Oct-Dec 2020	87487	86355	4609	19656	24265	13820	21058	27212	*	6.15541	6.27852	28.4647	11.8638	13.3418	4.19591	4.74339	6.47567	*
Nov-Jan 2021	86326	84780	6514	20787	27301	12999	23679	20801	1546	6.1493	6.24869	44.4642	13.1003	15.7512	4.02331	5.33385	4.99534	3.28447
Dec-Feb 2021	75222	74088	4890	17209	22099	12135	19527	20327	1134	5.36668	5.48701	41.8163	11.097	13.251	3.77318	4.32826	4.94926	2.20601
Jan-Mar 2021	74073	72943	3390	21316	24706	14732	16129	17376	1130	5.28156	5.4183	46.9985	13.3837	14.8401	4.53809	3.61137	4.25356	2.00885
Feb-Apr 2021	65510	63358	2763	17213	19976	16097	14783	12502	2152	4.64969	4.71391	35.4731	10.8297	11.9809	4.95233	3.30827	3.08353	3.31873
Mar-May 2021	64471	62733	2559	18429	20988	16262	13547	11936	1738	4.5853	4.66137	24.4459	11.3445	12.1376	5.01123	2.97813	3.03334	2.88556
Apr-Jun 2021	67311	65417	5328	16965	22293	20785	11601	10738	1894	4.78326	4.85438	36.3141	10.7306	12.9032	6.41407	2.52691	2.74163	3.17609
May-Jul 2021	73921	72569	6215	21292	27507	21737	10549	12776	1352	5.2231	5.32859	30.5106	12.7824	14.7141	6.70471	2.30522	3.24992	2.53221
Change on year	2525	2656	2766	-337	2429	6003	-1698	-4078	*	0.204026	0.272261	11.9865	1.0204	2.3304	1.92462	-0.432013	-0.926056	*
Percentage change on year	3.53661	3.79901	80.1972	-1.55809	9.68578	38.153	-13.8646	-24.196	*
1 Denominator = all economically active people in the relevant age group
Quality indicator
Shaded estimates are based on a small sample size. This may result in a less precise estimates, which should be used with caution.
Unshaded estimates are based on a larger sample size. This is likely to result in estimates of higher precision, although they will still be subject to some sampling variability.
Relationship between columns: 1=2+9; 2=3+4+6+7+8; 5=3+4

[truncated: 28 more sheets: ykhu_w, emids_p, emids_m, emids_w, wmids_p, wmids_m, wmids_w, east_p, east_m, east_w, lon_p, lon_m, lon_w, seast_p, seast_m, seast_w, swest_p, swest_m, swest_w, wal_p …]
